# Supplementary material for: Comprehensive multi-omics integration identifies differentially active enhancers during human brain development with clinical relevance
Source: Genome Med. 2021 Oct 19;13:162. doi: 10.1186/s13073-021-00980-1 (PMC8524963; doi:10.1186/s13073-021-00980-1)
Supplement: Supplementary file 3 — Additional file 3: Table S2: Overview of all epigenome data processed in this study [file 13073_2021_980_MOESM3_ESM.xlsx]

## Sheet: Table S2 overview
Additional File 3: Table S2
Overview of all epigenome data processed in this study
tab ATAC_seq	ATAC-seq data used
tab DNA_seq	DNA-seq data used
tab ChIP_seq	ChIP-seq data used

## Sheet: ATAC_seq
DonorID	GEO accession	GEO sample	SRA number	Source	PMID	Sequencing	Developmental stage	Tissue	Final merged sample	Sex
209	GSE95023	GSM2494716	SRR6208926	de la Torre-Ubieta_2018	29307494	paired end	17 weeks (Day109)	Fetal Brain: GZ	ATAC_GZ_Day 109	Female
209	GSE95023	GSM2494717	SRR6208927	de la Torre-Ubieta_2018	29307494	paired end	17 weeks (Day109)	Fetal Brain: GZ	ATAC_GZ_Day 109	Female
209	GSE95023	GSM2494718	SRR6208928	de la Torre-Ubieta_2018	29307494	paired end	17 weeks (Day109)	Fetal Brain: GZ	ATAC_GZ_Day 109	Female
209	GSE95023	GSM2494719	SRR6208929	de la Torre-Ubieta_2018	29307494	paired end	17 weeks (Day109)	Fetal Brain: GZ	ATAC_GZ_Day 109	Female
209	GSE95023	GSM2494720	SRR6208930	de la Torre-Ubieta_2018	29307494	paired end	17 weeks (Day109)	Fetal Brain: CP	ATAC_CP_Day 109	Female
209	GSE95023	GSM2494721	SRR6208931	de la Torre-Ubieta_2018	29307494	paired end	17 weeks (Day109)	Fetal Brain: CP	ATAC_CP_Day 109	Female
209	GSE95023	GSM2494722	SRR6208932	de la Torre-Ubieta_2018	29307494	paired end	17 weeks (Day109)	Fetal Brain: CP	ATAC_CP_Day 109	Female
334	GSE95023	GSM2494723	SRR6208933	de la Torre-Ubieta_2018	29307494	paired end	15 weeks (Day 105)	Fetal Brain: GZ	ATAC_GZ_Day 105	Male
334	GSE95023	GSM2494724	SRR6208934	de la Torre-Ubieta_2018	29307494	paired end	15 weeks (Day 105)	Fetal Brain: GZ	ATAC_GZ_Day 105	Male
334	GSE95023	GSM2494725	SRR6208935	de la Torre-Ubieta_2018	29307494	paired end	15 weeks (Day 105)	Fetal Brain: GZ	ATAC_GZ_Day 105	Male
334	GSE95023	GSM2494726	SRR6208936	de la Torre-Ubieta_2018	29307494	paired end	15 weeks (Day 105)	Fetal Brain: CP	ATAC_CP_Day 105	Male
334	GSE95023	GSM2494727	SRR6208937	de la Torre-Ubieta_2018	29307494	paired end	15 weeks (Day 105)	Fetal Brain: CP	ATAC_CP_Day 105	Male
334	GSE95023	GSM2494728	SRR6208938	de la Torre-Ubieta_2018	29307494	paired end	15 weeks (Day 105)	Fetal Brain: CP	ATAC_CP_Day 105	Male
336	GSE95023	GSM2494729	SRR6208939	de la Torre-Ubieta_2018	29307494	paired end	16 weeks (Day 112)	Fetal Brain: GZ	ATAC_GZ_Day 112	Female
336	GSE95023	GSM2494730	SRR6208940	de la Torre-Ubieta_2018	29307494	paired end	16 weeks (Day 112)	Fetal Brain: GZ	ATAC_GZ_Day 112	Female
336	GSE95023	GSM2494731	SRR6208941	de la Torre-Ubieta_2018	29307494	paired end	16 weeks (Day 112)	Fetal Brain: GZ	ATAC_GZ_Day 112	Female
336	GSE95023	GSM2494732	SRR6208942	de la Torre-Ubieta_2018	29307494	paired end	16 weeks (Day 112)	Fetal Brain: CP	ATAC_CP_Day 112	Female
336	GSE95023	GSM2494733	SRR6208943	de la Torre-Ubieta_2018	29307494	paired end	16 weeks (Day 112)	Fetal Brain: CP	ATAC_CP_Day 112	Female
336	GSE95023	GSM2494734	SRR6208944	de la Torre-Ubieta_2018	29307494	paired end	16 weeks (Day 112)	Fetal Brain: CP	ATAC_CP_Day 112	Female

## Sheet: DNase_seq
DonorID	GEO accession	GEO sample	SRA number	Source	PMID	Sequencing	Developmental stage	Tissue	Final merged sample	Sex
ENCDO708OLI	GSE90369	GSM2400410	SRR5048637	ENCODE	22955616_32728250-32728217	single end	Day 56	Fetal brain	DNase_Day 56_rep1	Unknown
ENCDO708OLI	GSE90369	GSM2400410	SRR5048638	ENCODE	22955616_32728250-32728217	single end	Day 56	Fetal brain	DNase_Day 56_rep1	Unknown
ENCDO708OLI	GSE90369	GSM2400410	SRR5048639	ENCODE	22955616_32728250-32728217	single end	Day 56	Fetal brain	DNase_Day 56_rep1	Unknown
ENCDO652XOU	GSE90369	GSM2400411	SRR5048640	ENCODE	22955616_32728250-32728217	paired end	Day 58	Fetal brain	DNase_Day 58_rep2	Male
ENCDO652XOU	GSE90369	GSM2400411	SRR5048641	ENCODE	22955616_32728250-32728217	paired end	Day 58	Fetal brain	DNase_Day 58_rep2	Male
ENCDO300THQ	GSE90342	GSM2400369	SRR5048490	ENCODE	22955616_32728250-32728217	paired end	Day 72	Fetal brain	DNase_Day 72_rep1	Male
ENCDO300THQ	GSE90342	GSM2400369	SRR5048491	ENCODE	22955616_32728250-32728217	paired end	Day 72	Fetal brain	DNase_Day 72_rep1	Male
ENCDO300THQ	GSE90342	GSM2400369	SRR5048492	ENCODE	22955616_32728250-32728217	paired end	Day 72	Fetal brain	DNase_Day 72_rep1	Male
ENCDO647EYG	GSE90342	GSM2400370	SRR5048493	ENCODE	22955616_32728250-32728217	single end	Day 76	Fetal brain	DNase_Day 76_rep2	Male
ENCDO647EYG	GSE90342	GSM2400370	SRR5048494	ENCODE	22955616_32728250-32728217	single end	Day 76	Fetal brain	DNase_Day 76_rep2	Male
H-23266	GSE18927	GSM595922	SRR066356	Roadmap	20944595-32728217	single end	Day 85	Fetal brain	DNase_Day 85_rep1	Female
H-23266	GSE18927	GSM595923	SRR066357	Roadmap	20944595-32728217	single end	Day 85	Fetal brain	DNase_Day 85_rep1	Female
H-23284	GSE18927	GSM595926	SRR066360	Roadmap	20944595-32728217	single end	Day 96	Fetal brain	DNase_Day 96_rep1	Female
H-23284	GSE18927	GSM595928	SRR066362	Roadmap	20944595-32728217	single end	Day 96	Fetal brain	DNase_Day 96_rep1	Female
H-24279	GSE18927	GSM878650	SRR412450	Roadmap	20944595-32728217	single end	Day 101	Fetal brain	DNase_Day 101_rep1	Male
H-24279	GSE18927	GSM878650	SRR412451	Roadmap	20944595-32728217	single end	Day 101	Fetal brain	DNase_Day 101_rep1	Male
H-24279	GSE18927	GSM878650	SRR412452	Roadmap	20944595-32728217	single end	Day 101	Fetal brain	DNase_Day 101_rep1	Male
H-24279	GSE18927	GSM878650	SRR412453	Roadmap	20944595-32728217	single end	Day 101	Fetal brain	DNase_Day 101_rep1	Male
H-24279	GSE18927	GSM878650	SRR412454	Roadmap	20944595-32728217	single end	Day 101	Fetal brain	DNase_Day 101_rep1	Male
H-24297	GSE18927	GSM878651	SRR412455	Roadmap	20944595-32728217	single end	Day 104	Fetal brain	DNase_Day 104_rep1	Male
H-24297	GSE18927	GSM878651	SRR412456	Roadmap	20944595-32728217	single end	Day 104	Fetal brain	DNase_Day 104_rep1	Male
H-24297	GSE18927	GSM878651	SRR412457	Roadmap	20944595-32728217	single end	Day 104	Fetal brain	DNase_Day 104_rep1	Male
H-24297	GSE18927	GSM878651	SRR412458	Roadmap	20944595-32728217	single end	Day 104	Fetal brain	DNase_Day 104_rep1	Male
H-24297	GSE18927	GSM878651	SRR412459	Roadmap	20944595-32728217	single end	Day 104	Fetal brain	DNase_Day 104_rep1	Male
H-24510	GSE18927	GSM1027328	SRR609583	Roadmap	20944595-32728217	single end	Day 105	Fetal brain	DNase_Day 105_rep1	Male
H-24510	GSE18927	GSM1027328	SRR609584	Roadmap	20944595-32728217	single end	Day 105	Fetal brain	DNase_Day 105_rep1	Male
ENCDO908MUY	GSE169911	GSM5214031	SRR14103313	ENCODE	22955616	single end	Day 105	Fetal brain	DNase_Day 105-_rep2	Male
ENCDO908MUY	GSE169911	GSM5214031	SRR14103314	ENCODE	22955616	single end	Day 105	Fetal brain	DNase_Day 105-_rep2	Male
H-24381	GSE18927	GSM878652	SRR412460	Roadmap	20944595-32728217	single end	Day 109	Fetal brain	DNase_Day 109_rep1	Female
H-24381	GSE18927	GSM878652	SRR412461	Roadmap	20944595-32728217	single end	Day 109	Fetal brain	DNase_Day 109_rep1	Female
H-24381	GSE18927	GSM878652	SRR412462	Roadmap	20944595-32728217	single end	Day 109	Fetal brain	DNase_Day 109_rep1	Female
H-24381	GSE18927	GSM878652	SRR412463	Roadmap	20944595-32728217	single end	Day 109	Fetal brain	DNase_Day 109_rep1	Female
H-23399	GSE18927	GSM665804	SRR097549	Roadmap	20944595-32728217	single end	Day 112	Fetal brain	DNase_Day 112_rep1	Unknown
H-23399	GSE18927	GSM665804	SRR097550	Roadmap	20944595-32728217	single end	Day 112	Fetal brain	DNase_Day 112_rep1	Unknown
H-22911	GSE18927	GSM595920	SRR066354	Roadmap	20944595-32728217	single end	Day 117	Fetal brain	DNase_Day 117_rep1	Female
H-22510	GSE18927	GSM595913	SRR066342	Roadmap	20944595-32728217	single end	Day 122	Fetal brain	DNase_Day 122_rep1	Male
H-22510	GSE18927	GSM595913	SRR066343	Roadmap	20944595-32728217	single end	Day 122	Fetal brain	DNase_Day 122_rep1	Male
H-22510	GSE18927	GSM530651	SRR066153	Roadmap	20944595-32728217	single end	Day 122	Fetal brain	DNase_Day 122_rep1	Male
H-22510	GSE18927	GSM530651	SRR066154	Roadmap	20944595-32728217	single end	Day 122	Fetal brain	DNase_Day 122_rep1	Male
H-23548	GSE18927	GSM665819	SRR097581	Roadmap	20944595-32728217	single end	Day 142	Fetal brain	DNase_Day 142_rep1	Female
H-23548	GSE18927	GSM665819	SRR097582	Roadmap	20944595-32728217	single end	Day 142	Fetal brain	DNase_Day 142_rep1	Female

## Sheet: ChIP_seq
DonorID	GEO accession	GEO sample	SRA number	Histon marK	Source	PMID	Sequencing	Developmental stage	Tissue	Final merged sample	sex
HuFNSC01	GSE16368	GSM817230	SRR2171878	H3K4me1	Roadmap_UCSF	32728046-20944595	single end	Day 119	embryo (17 weeks) neurosphere primary cell originated from cortex	H3K4me1_C_Day 119_rep1	Female
HuFNSC01	GSE16368	GSM941713	SRR2172557	H3K27me3	Roadmap_UCSF	32728046-20944595	single end	Day 119	embryo (17 weeks) neurosphere primary cell originated from cortex	H3K27me3_C_Day 119_rep1	Female
HuFNSC02	GSE16368	GSM707003	SRR2172563	H3K4me1	Roadmap_UCSF	32728046-20944595	single end	Day 119	embryo (17 weeks) neurosphere primary cell originated from cortex	H3K4me1_C_Day 119_rep2	Female
HuFNSC02	GSE16368	GSM707004	SRR2172564	H3K4me3	Roadmap_UCSF	32728046-20944595	single end	Day 119	embryo (17 weeks) neurosphere primary cell originated from cortex	H3K4me3_C_Day 119_rep2	Female
HuFNSC02	GSE16368	GSM707006	SRR2172566	H3K27me3	Roadmap_UCSF	32728046-20944595	single end	Day 119	embryo (17 weeks) neurosphere primary cell originated from cortex	H3K27me3_C_Day 119_rep2	Female
UW H22676	GSE17312	GSM706850	SRR1067431	H3K4me1	Roadmap	32728046-20944595	single end	Day 120	Fetal brain	H3K4me1_Day 120_rep1	Unknown
UW H22676	GSE17312	GSM706850	SRR1067440	H3K4me1	Roadmap	32728046-20944595	single end	Day 120	Fetal brain	H3K4me1_Day 120_rep1	Unknown
UW H22676	GSE17312	GSM706850	SRR1067445	H3K4me1	Roadmap	32728046-20944595	single end	Day 120	Fetal brain	H3K4me1_Day 120_rep1	Unknown
UW H22676	GSE17312	GSM706850	SRR1067454	H3K4me1	Roadmap	32728046-20944595	single end	Day 120	Fetal brain	H3K4me1_Day 120_rep1	Unknown
UW H22676	GSE17312	GSM706850	SRR1067476	H3K4me1	Roadmap	32728046-20944595	single end	Day 120	Fetal brain	H3K4me1_Day 120_rep1	Unknown
UW H22676	GSE17312	GSM916061	SRR1067444	H3K27me3	Roadmap	32728046-20944595	single end	Day 120	Fetal brain	H3K27me3_Day 120_rep1	Unknown
UW H22676	GSE17312	GSM916061	SRR1067452	H3K27me3	Roadmap	32728046-20944595	single end	Day 120	Fetal brain	H3K27me3_Day 120_rep1	Unknown
UW H22676	GSE17312	GSM916061	SRR1067455	H3K27me3	Roadmap	32728046-20944595	single end	Day 120	Fetal brain	H3K27me3_Day 120_rep1	Unknown
UW H22676	GSE17312	GSM916061	SRR1067474	H3K27me3	Roadmap	32728046-20944595	single end	Day 120	Fetal brain	H3K27me3_Day 120_rep1	Unknown
H-22510	GSE19465	GSM621393	SRR1068400	H3K27me3	Roadmap	32728046-20944595	single end	Day 122	Fetal brain	H3K27me3_Day 122_rep1	Unknown
HuFNSC01	GSE16368	GSM806942	SRR2172582	H3K4me1	Roadmap_UCSF	32728046-20944595	single end	Day 119	Fetal brain	H3K4me1_Day 119_rep1	Female
HuFNSC01	GSE16368	GSM806943	SRR2172583	H3K4me3	Roadmap_UCSF	32728046-20944595	single end	Day 119	Fetal brain	H3K4me3_Day 119_rep1	Female
HuFNSC01	GSE16368	GSM806945	SRR2172585	H3K27me3	Roadmap_UCSF	32728046-20944595	single end	Day 119	Fetal brain	H3K27me3_Day 119_rep1	Female
HuFNSC02	GSE16368	GSM806934	SRR2172588	H3K4me1	Roadmap_UCSF	32728046-20944595	single end	Day 119	Fetal brain	H3K4me1_Day 119_rep2	Female
HuFNSC02	GSE16368	GSM806935	SRR2172589	H3K4me3	Roadmap_UCSF	32728046-20944595	single end	Day 119	Fetal brain	H3K4me3_Day 119_rep2	Female
HuFNSC02	GSE16368	GSM806937	SRR2172591	H3K27me3	Roadmap_UCSF	32728046-20944595	single end	Day 119	Fetal brain	H3K27me3_Day 119_rep2	Female
HuFNSC01	GSE16368	GSM817232	SRR2172559	H3K4me1	Roadmap_UCSF	32728046-20944595	single end	Day 119	embryo (17 weeks) neurosphere primary cell originated from ganglionic eminence	H3K4me1_GE_Day 119_rep1	Female
HuFNSC01	GSE16368	GSM941715	SRR2172561	H3K27me3	Roadmap_UCSF	32728046-20944595	single end	Day 119	embryo (17 weeks) neurosphere primary cell originated from ganglionic eminence	H3K27me3_GE_Day 119_rep1	Female
HuFNSC02	GSE16368	GSM707008	SRR2172576	H3K4me1	Roadmap_UCSF	32728046-20944595	single end	Day 119	embryo (17 weeks) neurosphere primary cell originated from ganglionic eminence	H3K4me1_GE_Day 119_rep2	Female
HuFNSC02	GSE16368	GSM707009	SRR2172577	H3K4me3	Roadmap_UCSF	32728046-20944595	single end	Day 119	embryo (17 weeks) neurosphere primary cell originated from ganglionic eminence	H3K4me3_GE_Day 119_rep2	Female
HuFNSC02	GSE16368	GSM707011	SRR2172579	H3K27me3	Roadmap_UCSF	32728046-20944595	single end	Day 119	embryo (17 weeks) neurosphere primary cell originated from ganglionic eminence	H3K27me3_GE_Day 119_rep2	Female
HuFNSC03	N/A	phs000791	SRR2172662	H3K4me3	Roadmap_UCSF	32728046-20944595	Paired end	Day 105	embryo (15 weeks) neurosphere primary cell originated from ganglionic eminence	H3K4me3_GE_Day 105_rep1	Unknown
HuFNSC03	N/A	phs000791	SRR2172663	H3K4me3	Roadmap_UCSF	32728046-20944595	Paired end	Day 105	embryo (15 weeks) neurosphere primary cell originated from ganglionic eminence	H3K4me3_GE_Day 105_rep1	Unknown
HuFNSC04	GSE16368	GSM1127066	SRR2172672	H3K4me1	Roadmap_UCSF	32728046-20944595	Paired end	Day 105	embryo (15 weeks) neurosphere primary cell originated from ganglionic eminence	H3K4me1_GE_Day 105_rep1	Unknown
HuFNSC04	GSE16368	GSM1127062	SRR2172673	H3K4me3	Roadmap_UCSF	32728046-20944595	Paired end	Day 105	embryo (15 weeks) neurosphere primary cell originated from ganglionic eminence	H3K4me3_GE_Day 105_rep2	Unknown
HuFNSC04	GSE16368	GSM1127078	SRR2172675	H3K27me3	Roadmap_UCSF	32728046-20944595	Paired end	Day 105	embryo (15 weeks) neurosphere primary cell originated from ganglionic eminence	H3K27me3_GE_Day 105_rep1	Unknown
HuFNSC04	GSE16368	GSM1127083	SRR2172677	H3K27ac	Roadmap_UCSF	32728046-20944595	Paired end	Day 105	embryo (15 weeks) neurosphere primary cell originated from ganglionic eminence	H3K27ac_GE_Day 105_rep1	Unknown
HuFGM01	GSE16368	GSM706999	SRR2172571	H3K4me3	Roadmap_UCSF	32728046-20944595	single end	Day 140	embryo (20 weeks) germinal matrix	H3K4me3_GM_Day 140_rep1	Male
HuFGM01	GSE16368	GSM707001	SRR2172573	H3K27me3	Roadmap_UCSF	32728046-20944595	single end	Day 140	embryo (20 weeks) germinal matrix	H3K27me3_GM_Day 140_rep1	Male
HuFGM01	GSE16368	GSM817228	SRR2172609	H3K4me1	Roadmap_UCSF	32728046-20944595	single end	Day 140	embryo (20 weeks) germinal matrix	H3K4me1_GM_Day 140_rep1	Male
HuFGM01	GSE16368	GSM817228	SRR2172610	H3K4me1	Roadmap_UCSF	32728046-20944595	single end	Day 140	embryo (20 weeks) germinal matrix	H3K4me1_GM_Day 140_rep1	Male
HuFGM02	GSE16368	GSM806939	SRR2172595	H3K4me1	Roadmap_UCSF	32728046-20944595	single end	Day 140	embryo (20 weeks) germinal matrix	H3K4me1_GM_Day 140_rep2	Male
HuFGM02	GSE16368	GSM806940	SRR2172596	H3K4me3	Roadmap_UCSF	32728046-20944595	single end	Day 140	embryo (20 weeks) germinal matrix	H3K4me3_GM_Day 140_rep2	Male
HuFGM02	GSE16368	GSM817226	SRR2172598	H3K27me3	Roadmap_UCSF	32728046-20944595	single end	Day 140	embryo (20 weeks) germinal matrix	H3K27me3_GM_Day 140_rep2	Male
HuFGM02	GSE16368	GSM817226	SRR2172599	H3K27me3	Roadmap_UCSF	32728046-20944595	single end	Day 140	embryo (20 weeks) germinal matrix	H3K27me3_GM_Day 140_rep2	Male
HuFNSC-T	GSE16368	GSM669623	SRR2126714	H3K9ac	Roadmap_UCSF	32728046-20944595	single end	Day 105	embryo (15 weeks) neurosphere primary cell originated from paracentral lobule	H3K9ac_PL_Day 105_rep1	Unknown
HuFNSC-T	GSE16368	GSM669624	SRR2126715	H3K4me3	Roadmap_UCSF	32728046-20944595	single end	Day 105	embryo (15 weeks) neurosphere primary cell originated from paracentral lobule	H3K4me3_PL_Day 105_rep1	Unknown
HuFNSC-T	GSE16368	GSM669624	SRR2126716	H3K27me3	Roadmap_UCSF	32728046-20944595	single end	Day 105	embryo (15 weeks) neurosphere primary cell originated from paracentral lobule	H3K27me3_PL_Day 105_rep1	Unknown
N/A	GSE63649	GSM1554660	SRR5082154	H3K27ac	Reilly_2015	25745175	Paired end	7 weeks (Day 49)	Embryonic Cortex	H3K27ac_Day 49_rep1	Unknown
N/A	GSE63649	GSM1554661	SRR5082155	H3K27ac	Reilly_2015	25745175	Paired end	7 weeks (Day 49)	Embryonic Cortex	H3K27ac_Day 49_rep2	Unknown
N/A	GSE63649	GSM1554662	SRR5082156	H3K4me2	Reilly_2015	25745175	Paired end	7 weeks (Day 49)	Embryonic Cortex	H3K4me2_Day 49_rep1	Unknown
N/A	GSE63649	GSM1554663	SRR5082157	H3K4me2	Reilly_2015	25745175	Paired end	7 weeks (Day 49)	Embryonic Cortex	H3K4me2_Day 49_rep2	Unknown
N/A	GSE63649	GSM1554666	SRR5082160	H3K27ac	Reilly_2015	25745175	Paired end	8.5 weeks (Day 60)	Embryonic Cortex	H3K27ac_Day 60_rep1	Unknown
N/A	GSE63649	GSM1554667	SRR5082161	H3K27ac	Reilly_2015	25745175	Paired end	8.5 weeks (Day 60)	Embryonic Cortex	H3K27ac_Day 60_rep2	Unknown
N/A	GSE63649	GSM1554668	SRR5082162	H3K4me2	Reilly_2015	25745175	Paired end	8.5 weeks (Day 60)	Embryonic Cortex	H3K4me2_Day 60_rep1	Unknown
N/A	GSE63649	GSM1554669	SRR5082163	H3K4me2	Reilly_2015	25745175	Paired end	8.5 weeks (Day 60)	Embryonic Cortex	H3K4me2_Day 60_rep2	Unknown
N/A	GSE63649	GSM1554672	SRR5082126	H3K27ac	Reilly_2015	25745175	Paired end	12 weeks (Day 84)	Embryonic Frontal Cortex	H3K27ac_FC_Day84_rep1	Unknown
N/A	GSE63649	GSM1554673	SRR5082127	H3K27ac	Reilly_2015	25745175	Paired end	12 weeks (Day 84)	Embryonic Frontal Cortex	H3K27ac_FC_Day 84_rep2	Unknown
N/A	GSE63649	GSM1554674	SRR5082128	H3K4me2	Reilly_2015	25745175	Paired end	12 weeks (Day 84)	Embryonic Frontal Cortex	H3K4me2_FC_Day 84_rep1	Unknown
N/A	GSE63649	GSM1554675	SRR5082129	H3K4me2	Reilly_2015	25745175	Paired end	12 weeks (Day 84)	Embryonic Frontal Cortex	H3K4me2_FC_Day 84_rep2	Unknown
N/A	GSE63649	GSM1554678	SRR5082132	H3K27ac	Reilly_2015	25745175	Paired end	12 weeks (Day 84)	Embryonic Occipital Cortex	H3K27ac_OC_Day84_rep1	Unknown
N/A	GSE63649	GSM1554679	SRR5082133	H3K27ac	Reilly_2015	25745175	Paired end	12 weeks (Day 84)	Embryonic Occipital Cortex	H3K27ac_OC_Day 84_rep2	Unknown
N/A	GSE63649	GSM1554680	SRR5082134	H3K4me2	Reilly_2015	25745175	Paired end	12 weeks (Day 84)	Embryonic Occipital Cortex	H3K4me2_OC_Day 84_rep1	Unknown
N/A	GSE63649	GSM1554681	SRR5082135	H3K4me2	Reilly_2015	25745175	Paired end	12 weeks (Day 84)	Embryonic Occipital Cortex	H3K4me2_OC_Day 84_rep2	Unknown
HSB100	N/A	phs000731	SRR3583397	H3K27ac	Li_2018	30545854	single end	19 PCW (Day 133)	Cerebellar Cortex_Brain (CBC)	H3K27ac_CBC_Day133	Female
HSB100	N/A	phs000731	SRR3583399	H3K27ac	Li_2018	30545854	single end	19 PCW (Day 133)	Dorsolateral Prefrontal Cortex_Brain (DFC)	H3K27ac_DFC_Day133	Female
HSB102	N/A	phs000731	SRR3583402	H3K27ac	Li_2018	30545854	single end	21 PCW (147)	Cerebellar Cortex_Brain (CBC)	H3K27ac_CBC_Day147	Female
HSB102	N/A	phs000731	SRR3583403	H3K4me3	Li_2018	30545854	single end	21 PCW (147)	Cerebellar Cortex_Brain (CBC)	H3K4me3_CBC_Day147	Female
HSB102	N/A	phs000731	SRR3583406	H3K27ac	Li_2018	30545854	single end	21 PCW (147)	Dorsolateral Prefrontal Cortex_Brain (DFC)	H3K27ac_DFC_Day147	Female
HSB102	N/A	phs000731	SRR3583407	H3K4me3	Li_2018	30545854	single end	21 PCW (147)	Dorsolateral Prefrontal Cortex_Brain (DFC)	H3K4me3_DFC_Day147	Female
HSB240	N/A	phs000731	SRR3583453	H3K27ac	Li_2018	30545854	single end	17 PCW (119)	Cerebellar Cortex_Brain (CBC)	H3K27ac_CBC_Day119	Female
HSB240	N/A	phs000731	SRR3583455	H3K27ac	Li_2018	30545854	single end	17 PCW (119)	Dorsolateral Prefrontal Cortex_Brain (DFC)	H3K27ac_DFC_Day119	Female
HSB872	N/A	phs000731	SRR3583457	H3K27ac	Li_2018	30545854	single end	38 PCW+ 2days (Day 268)	Cerebellar Cortex_Brain (CBC)	H3K27ac_CBC_Day 268	Female
HSB872	N/A	phs000731	SRR3583459	H3K27ac	Li_2018	30545854	single end	38 PCW+ 2days (Day 268)	Dorsolateral Prefrontal Cortex_Brain (DFC)	H3K27ac_DFC_Day 268	Female
HSB136	N/A	phs000731	SRR3583430	H3K27ac	Li_2018	30545854	single end	23 Y	Cerebellar Cortex_Brain (CBC)	H3K27ac_CBC_23Y	Male
HSB136	N/A	phs000731	SRR3583435	H3K27ac	Li_2018	30545854	single end	23 Y	Dorsolateral Prefrontal Cortex_Brain (DFC)	H3K27ac_DFC_23Y	Male
HSB126	N/A	phs000731	SRR3583416	H3K27ac	Li_2018	30545854	single end	30 Y	Cerebellar Cortex_Brain (CBC)	H3K27ac_CBC_30Y	Female
HSB126	N/A	phs000731	SRR3583421	H3K27ac	Li_2018	30545854	single end	30 Y	Dorsolateral Prefrontal Cortex_Brain (DFC)	H3K27ac_DFC_30Y	Female
HSB187	N/A	phs000731	SRR3583444	H3K27ac	Li_2018	30545854	single end	37 Y	Cerebellar Cortex_Brain (CBC)	H3K27ac_CBC_37Y	Female
HSB187	N/A	phs000731	SRR3583449	H3K27ac	Li_2018	30545854	single end	37 Y	Dorsolateral Prefrontal Cortex_Brain (DFC)	H3K27ac_DFC_37Y	Female
310	N/A	syn12124715	37_CGATGT_L002_R1_001.fastq.gz	H3K27ac	PsychENCODE_Amiri_2018	30545853	single end	15w4d (Day 109)	Fetal brain _CTX2 (VZ)	H3K27ac_VZ_Day 109	Unknown
310	N/A	syn12124750	37_CGATGT_L003_R1_002.fastq.gz	H3K27ac	PsychENCODE_Amiri_2018	30545853	single end	15w4d (Day 109)	Fetal brain _CTX2 (VZ)	H3K27ac_VZ_Day 109	Unknown
310	N/A	syn12124942	37_CGATGT_L001_R1_002.fastq.gz	H3K27ac	PsychENCODE_Amiri_2018	30545853	single end	15w4d (Day 109)	Fetal brain _CTX2 (VZ)	H3K27ac_VZ_Day 109	Unknown
310	N/A	syn12124950	37_CGATGT_L004_R1_002.fastq.gz	H3K27ac	PsychENCODE_Amiri_2018	30545853	single end	15w4d (Day 109)	Fetal brain _CTX2 (VZ)	H3K27ac_VZ_Day 109	Unknown
310	N/A	syn12124971	37_CGATGT_L004_R1_004.fastq.gz	H3K27ac	PsychENCODE_Amiri_2018	30545853	single end	15w4d (Day 109)	Fetal brain _CTX2 (VZ)	H3K27ac_VZ_Day 109	Unknown
310	N/A	syn12127704	37_CGATGT_L001_R1_001.fastq.gz	H3K27ac	PsychENCODE_Amiri_2018	30545853	single end	15w4d (Day 109)	Fetal brain _CTX2 (VZ)	H3K27ac_VZ_Day 109	Unknown
310	N/A	syn12127748	37_CGATGT_L003_R1_001.fastq.gz	H3K27ac	PsychENCODE_Amiri_2018	30545853	single end	15w4d (Day 109)	Fetal brain _CTX2 (VZ)	H3K27ac_VZ_Day 109	Unknown
310	N/A	syn12127780	37_CGATGT_L001_R1_003.fastq.gz	H3K27ac	PsychENCODE_Amiri_2018	30545853	single end	15w4d (Day 109)	Fetal brain _CTX2 (VZ)	H3K27ac_VZ_Day 109	Unknown
310	N/A	syn12128007	37_CGATGT_L003_R1_003.fastq.gz	H3K27ac	PsychENCODE_Amiri_2018	30545853	single end	15w4d (Day 109)	Fetal brain _CTX2 (VZ)	H3K27ac_VZ_Day 109	Unknown
310	N/A	syn12128144	37_CGATGT_L004_R1_003.fastq.gz	H3K27ac	PsychENCODE_Amiri_2018	30545853	single end	15w4d (Day 109)	Fetal brain _CTX2 (VZ)	H3K27ac_VZ_Day 109	Unknown
310	N/A	syn12128167	37_CGATGT_L002_R1_002.fastq.gz	H3K27ac	PsychENCODE_Amiri_2018	30545853	single end	15w4d (Day 109)	Fetal brain _CTX2 (VZ)	H3K27ac_VZ_Day 109	Unknown
310	N/A	syn12128308	37_CGATGT_L003_R1_004.fastq.gz	H3K27ac	PsychENCODE_Amiri_2018	30545853	single end	15w4d (Day 109)	Fetal brain _CTX2 (VZ)	H3K27ac_VZ_Day 109	Unknown
310	N/A	syn12128309	37_CGATGT_L001_R1_004.fastq.gz	H3K27ac	PsychENCODE_Amiri_2018	30545853	single end	15w4d (Day 109)	Fetal brain _CTX2 (VZ)	H3K27ac_VZ_Day 109	Unknown
310	N/A	syn12128412	37_CGATGT_L002_R1_003.fastq.gz	H3K27ac	PsychENCODE_Amiri_2018	30545853	single end	15w4d (Day 109)	Fetal brain _CTX2 (VZ)	H3K27ac_VZ_Day 109	Unknown
310	N/A	syn12128718	37_CGATGT_L002_R1_004.fastq.gz	H3K27ac	PsychENCODE_Amiri_2018	30545853	single end	15w4d (Day 109)	Fetal brain _CTX2 (VZ)	H3K27ac_VZ_Day 109	Unknown
310	N/A	syn12130750	37_CGATGT_L004_R1_001.fastq.gz	H3K27ac	PsychENCODE_Amiri_2018	30545853	single end	15w4d (Day 109)	Fetal brain _CTX2 (VZ)	H3K27ac_VZ_Day 109	Unknown
310	N/A	syn12124668	40_GCCAAT_L003_R1_002.fastq.gz	H3K27ac	PsychENCODE_Amiri_2018	30545853	single end	15w4d (Day 109)	Fetal brain _CTX1 (CP)	H3K27ac_CP_Day 109	Unknown
310	N/A	syn12124733	40_GCCAAT_L002_R1_003.fastq.gz	H3K27ac	PsychENCODE_Amiri_2018	30545853	single end	15w4d (Day 109)	Fetal brain _CTX1 (CP)	H3K27ac_CP_Day 109	Unknown
310	N/A	syn12125036	40_GCCAAT_L002_R1_002.fastq.gz	H3K27ac	PsychENCODE_Amiri_2018	30545853	single end	15w4d (Day 109)	Fetal brain _CTX1 (CP)	H3K27ac_CP_Day 109	Unknown
310	N/A	syn12126564	40_GCCAAT_L001_R1_004.fastq.gz	H3K27ac	PsychENCODE_Amiri_2018	30545853	single end	15w4d (Day 109)	Fetal brain _CTX1 (CP)	H3K27ac_CP_Day 109	Unknown
310	N/A	syn12127054	40_GCCAAT_L001_R1_001.fastq.gz	H3K27ac	PsychENCODE_Amiri_2018	30545853	single end	15w4d (Day 109)	Fetal brain _CTX1 (CP)	H3K27ac_CP_Day 109	Unknown
310	N/A	syn12127081	40_GCCAAT_L004_R1_001.fastq.gz	H3K27ac	PsychENCODE_Amiri_2018	30545853	single end	15w4d (Day 109)	Fetal brain _CTX1 (CP)	H3K27ac_CP_Day 109	Unknown
310	N/A	syn12127260	40_GCCAAT_L003_R1_001.fastq.gz	H3K27ac	PsychENCODE_Amiri_2018	30545853	single end	15w4d (Day 109)	Fetal brain _CTX1 (CP)	H3K27ac_CP_Day 109	Unknown
310	N/A	syn12127407	40_GCCAAT_L002_R1_004.fastq.gz	H3K27ac	PsychENCODE_Amiri_2018	30545853	single end	15w4d (Day 109)	Fetal brain _CTX1 (CP)	H3K27ac_CP_Day 109	Unknown
310	N/A	syn12127414	40_GCCAAT_L004_R1_003.fastq.gz	H3K27ac	PsychENCODE_Amiri_2018	30545853	single end	15w4d (Day 109)	Fetal brain _CTX1 (CP)	H3K27ac_CP_Day 109	Unknown
310	N/A	syn12127471	40_GCCAAT_L002_R1_001.fastq.gz	H3K27ac	PsychENCODE_Amiri_2018	30545853	single end	15w4d (Day 109)	Fetal brain _CTX1 (CP)	H3K27ac_CP_Day 109	Unknown
310	N/A	syn12127473	40_GCCAAT_L004_R1_002.fastq.gz	H3K27ac	PsychENCODE_Amiri_2018	30545853	single end	15w4d (Day 109)	Fetal brain _CTX1 (CP)	H3K27ac_CP_Day 109	Unknown
310	N/A	syn12127617	40_GCCAAT_L001_R1_003.fastq.gz	H3K27ac	PsychENCODE_Amiri_2018	30545853	single end	15w4d (Day 109)	Fetal brain _CTX1 (CP)	H3K27ac_CP_Day 109	Unknown
310	N/A	syn12127718	40_GCCAAT_L003_R1_003.fastq.gz	H3K27ac	PsychENCODE_Amiri_2018	30545853	single end	15w4d (Day 109)	Fetal brain _CTX1 (CP)	H3K27ac_CP_Day 109	Unknown
310	N/A	syn12128089	40_GCCAAT_L001_R1_002.fastq.gz	H3K27ac	PsychENCODE_Amiri_2018	30545853	single end	15w4d (Day 109)	Fetal brain _CTX1 (CP)	H3K27ac_CP_Day 109	Unknown
310	N/A	syn12128252	40_GCCAAT_L003_R1_004.fastq.gz	H3K27ac	PsychENCODE_Amiri_2018	30545853	single end	15w4d (Day 109)	Fetal brain _CTX1 (CP)	H3K27ac_CP_Day 109	Unknown
310	N/A	syn12128571	40_GCCAAT_L004_R1_004.fastq.gz	H3K27ac	PsychENCODE_Amiri_2018	30545853	single end	15w4d (Day 109)	Fetal brain _CTX1 (CP)	H3K27ac_CP_Day 109	Unknown
320	N/A	syn12124664	57_GCCAAT_L007_R1_001.fastq.gz	H3K27ac	PsychENCODE_Amiri_2018	30545853	single end	17w4d (Day 123)	Fetal brain _CTX1 (CP)	H3K27ac_CP_Day 123	Unknown
320	N/A	syn12124729	57_GCCAAT_L007_R1_004.fastq.gz	H3K27ac	PsychENCODE_Amiri_2018	30545853	single end	17w4d (Day 123)	Fetal brain _CTX1 (CP)	H3K27ac_CP_Day 123	Unknown
320	N/A	syn12124878	57_GCCAAT_L007_R1_005.fastq.gz	H3K27ac	PsychENCODE_Amiri_2018	30545853	single end	17w4d (Day 123)	Fetal brain _CTX1 (CP)	H3K27ac_CP_Day 123	Unknown
320	N/A	syn12126907	57_GCCAAT_L001_R1_001.fastq.gz	H3K27ac	PsychENCODE_Amiri_2018	30545853	single end	17w4d (Day 123)	Fetal brain _CTX1 (CP)	H3K27ac_CP_Day 123	Unknown
320	N/A	syn12127075	57_GCCAAT_L003_R1_001.fastq.gz	H3K27ac	PsychENCODE_Amiri_2018	30545853	single end	17w4d (Day 123)	Fetal brain _CTX1 (CP)	H3K27ac_CP_Day 123	Unknown
320	N/A	syn12127740	57_GCCAAT_L007_R1_003.fastq.gz	H3K27ac	PsychENCODE_Amiri_2018	30545853	single end	17w4d (Day 123)	Fetal brain _CTX1 (CP)	H3K27ac_CP_Day 123	Unknown
320	N/A	syn12128236	57_GCCAAT_L003_R1_003.fastq.gz	H3K27ac	PsychENCODE_Amiri_2018	30545853	single end	17w4d (Day 123)	Fetal brain _CTX1 (CP)	H3K27ac_CP_Day 123	Unknown
320	N/A	syn12128246	57_GCCAAT_L002_R1_002.fastq.gz	H3K27ac	PsychENCODE_Amiri_2018	30545853	single end	17w4d (Day 123)	Fetal brain _CTX1 (CP)	H3K27ac_CP_Day 123	Unknown
320	N/A	syn12128254	57_GCCAAT_L001_R1_003.fastq.gz	H3K27ac	PsychENCODE_Amiri_2018	30545853	single end	17w4d (Day 123)	Fetal brain _CTX1 (CP)	H3K27ac_CP_Day 123	Unknown
320	N/A	syn12128414	57_GCCAAT_L002_R1_001.fastq.gz	H3K27ac	PsychENCODE_Amiri_2018	30545853	single end	17w4d (Day 123)	Fetal brain _CTX1 (CP)	H3K27ac_CP_Day 123	Unknown
320	N/A	syn12128580	57_GCCAAT_L007_R1_002.fastq.gz	H3K27ac	PsychENCODE_Amiri_2018	30545853	single end	17w4d (Day 123)	Fetal brain _CTX1 (CP)	H3K27ac_CP_Day 123	Unknown
320	N/A	syn12128748	57_GCCAAT_L002_R1_003.fastq.gz	H3K27ac	PsychENCODE_Amiri_2018	30545853	single end	17w4d (Day 123)	Fetal brain _CTX1 (CP)	H3K27ac_CP_Day 123	Unknown
320	N/A	syn12132900	57_GCCAAT_L003_R1_002.fastq.gz	H3K27ac	PsychENCODE_Amiri_2018	30545853	single end	17w4d (Day 123)	Fetal brain _CTX1 (CP)	H3K27ac_CP_Day 123	Unknown
320	N/A	syn12136657	57_GCCAAT_L001_R1_002.fastq.gz	H3K27ac	PsychENCODE_Amiri_2018	30545853	single end	17w4d (Day 123)	Fetal brain _CTX1 (CP)	H3K27ac_CP_Day 123	Unknown
320	N/A	syn12121375	65_GGCTAC_L006_R1_005.fastq.gz	H3K27ac	PsychENCODE_Amiri_2018	30545853	single end	17w4d (Day 123)	Fetal brain _CTX2 (VZ)	H3K27ac_VZ_Day 123	Unknown
320	N/A	syn12121495	65_GGCTAC_L001_R1_003.fastq.gz	H3K27ac	PsychENCODE_Amiri_2018	30545853	single end	17w4d (Day 123)	Fetal brain _CTX2 (VZ)	H3K27ac_VZ_Day 123	Unknown
320	N/A	syn12121501	65_GGCTAC_L006_R1_001.fastq.gz	H3K27ac	PsychENCODE_Amiri_2018	30545853	single end	17w4d (Day 123)	Fetal brain _CTX2 (VZ)	H3K27ac_VZ_Day 123	Unknown
320	N/A	syn12121509	65_GGCTAC_L003_R1_002.fastq.gz	H3K27ac	PsychENCODE_Amiri_2018	30545853	single end	17w4d (Day 123)	Fetal brain _CTX2 (VZ)	H3K27ac_VZ_Day 123	Unknown
320	N/A	syn12123469	65_GGCTAC_L003_R1_003.fastq.gz	H3K27ac	PsychENCODE_Amiri_2018	30545853	single end	17w4d (Day 123)	Fetal brain _CTX2 (VZ)	H3K27ac_VZ_Day 123	Unknown
320	N/A	syn12124810	65_GGCTAC_L001_R1_002.fastq.gz	H3K27ac	PsychENCODE_Amiri_2018	30545853	single end	17w4d (Day 123)	Fetal brain _CTX2 (VZ)	H3K27ac_VZ_Day 123	Unknown
320	N/A	syn12126896	65_GGCTAC_L002_R1_003.fastq.gz	H3K27ac	PsychENCODE_Amiri_2018	30545853	single end	17w4d (Day 123)	Fetal brain _CTX2 (VZ)	H3K27ac_VZ_Day 123	Unknown
320	N/A	syn12127733	65_GGCTAC_L006_R1_006.fastq.gz	H3K27ac	PsychENCODE_Amiri_2018	30545853	single end	17w4d (Day 123)	Fetal brain _CTX2 (VZ)	H3K27ac_VZ_Day 123	Unknown
320	N/A	syn12128163	65_GGCTAC_L002_R1_001.fastq.gz	H3K27ac	PsychENCODE_Amiri_2018	30545853	single end	17w4d (Day 123)	Fetal brain _CTX2 (VZ)	H3K27ac_VZ_Day 123	Unknown
320	N/A	syn12128276	65_GGCTAC_L001_R1_001.fastq.gz	H3K27ac	PsychENCODE_Amiri_2018	30545853	single end	17w4d (Day 123)	Fetal brain _CTX2 (VZ)	H3K27ac_VZ_Day 123	Unknown
320	N/A	syn12128300	65_GGCTAC_L006_R1_002.fastq.gz	H3K27ac	PsychENCODE_Amiri_2018	30545853	single end	17w4d (Day 123)	Fetal brain _CTX2 (VZ)	H3K27ac_VZ_Day 123	Unknown
320	N/A	syn12128316	65_GGCTAC_L003_R1_001.fastq.gz	H3K27ac	PsychENCODE_Amiri_2018	30545853	single end	17w4d (Day 123)	Fetal brain _CTX2 (VZ)	H3K27ac_VZ_Day 123	Unknown
320	N/A	syn12128708	65_GGCTAC_L006_R1_004.fastq.gz	H3K27ac	PsychENCODE_Amiri_2018	30545853	single end	17w4d (Day 123)	Fetal brain _CTX2 (VZ)	H3K27ac_VZ_Day 123	Unknown
320	N/A	syn12134086	65_GGCTAC_L006_R1_003.fastq.gz	H3K27ac	PsychENCODE_Amiri_2018	30545853	single end	17w4d (Day 123)	Fetal brain _CTX2 (VZ)	H3K27ac_VZ_Day 123	Unknown
320	N/A	syn12134610	65_GGCTAC_L002_R1_002.fastq.gz	H3K27ac	PsychENCODE_Amiri_2018	30545853	single end	17w4d (Day 123)	Fetal brain _CTX2 (VZ)	H3K27ac_VZ_Day 123	Unknown
313	N/A	syn12121341	135_GGCTAC_L006_R1_018.fastq.gz	H3K27ac	PsychENCODE_Amiri_2018	30545853	single end	16w1d (Day 113)	Fetal brain _CTX1 (CP)	H3K27ac_CP_Day 113	Unknown
313	N/A	syn12121370	135_GGCTAC_L005_R1_012.fastq.gz	H3K27ac	PsychENCODE_Amiri_2018	30545853	single end	16w1d (Day 113)	Fetal brain _CTX1 (CP)	H3K27ac_CP_Day 113	Unknown
313	N/A	syn12121372	135_GGCTAC_L007_R1_015.fastq.gz	H3K27ac	PsychENCODE_Amiri_2018	30545853	single end	16w1d (Day 113)	Fetal brain _CTX1 (CP)	H3K27ac_CP_Day 113	Unknown
313	N/A	syn12121390	135_GGCTAC_L005_R1_015.fastq.gz	H3K27ac	PsychENCODE_Amiri_2018	30545853	single end	16w1d (Day 113)	Fetal brain _CTX1 (CP)	H3K27ac_CP_Day 113	Unknown
313	N/A	syn12122125	135_GGCTAC_L005_R1_001.fastq.gz	H3K27ac	PsychENCODE_Amiri_2018	30545853	single end	16w1d (Day 113)	Fetal brain _CTX1 (CP)	H3K27ac_CP_Day 113	Unknown
313	N/A	syn12122842	135_GGCTAC_L007_R1_009.fastq.gz	H3K27ac	PsychENCODE_Amiri_2018	30545853	single end	16w1d (Day 113)	Fetal brain _CTX1 (CP)	H3K27ac_CP_Day 113	Unknown
313	N/A	syn12123890	135_GGCTAC_L004_R1_017.fastq.gz	H3K27ac	PsychENCODE_Amiri_2018	30545853	single end	16w1d (Day 113)	Fetal brain _CTX1 (CP)	H3K27ac_CP_Day 113	Unknown
313	N/A	syn12124271	135_GGCTAC_L004_R1_006.fastq.gz	H3K27ac	PsychENCODE_Amiri_2018	30545853	single end	16w1d (Day 113)	Fetal brain _CTX1 (CP)	H3K27ac_CP_Day 113	Unknown
313	N/A	syn12124651	135_GGCTAC_L004_R1_013.fastq.gz	H3K27ac	PsychENCODE_Amiri_2018	30545853	single end	16w1d (Day 113)	Fetal brain _CTX1 (CP)	H3K27ac_CP_Day 113	Unknown
313	N/A	syn12124658	135_GGCTAC_L004_R1_007.fastq.gz	H3K27ac	PsychENCODE_Amiri_2018	30545853	single end	16w1d (Day 113)	Fetal brain _CTX1 (CP)	H3K27ac_CP_Day 113	Unknown
313	N/A	syn12124679	135_GGCTAC_L006_R1_011.fastq.gz	H3K27ac	PsychENCODE_Amiri_2018	30545853	single end	16w1d (Day 113)	Fetal brain _CTX1 (CP)	H3K27ac_CP_Day 113	Unknown
313	N/A	syn12124681	135_GGCTAC_L006_R1_004.fastq.gz	H3K27ac	PsychENCODE_Amiri_2018	30545853	single end	16w1d (Day 113)	Fetal brain _CTX1 (CP)	H3K27ac_CP_Day 113	Unknown
313	N/A	syn12124698	135_GGCTAC_L006_R1_009.fastq.gz	H3K27ac	PsychENCODE_Amiri_2018	30545853	single end	16w1d (Day 113)	Fetal brain _CTX1 (CP)	H3K27ac_CP_Day 113	Unknown
313	N/A	syn12124738	135_GGCTAC_L006_R1_015.fastq.gz	H3K27ac	PsychENCODE_Amiri_2018	30545853	single end	16w1d (Day 113)	Fetal brain _CTX1 (CP)	H3K27ac_CP_Day 113	Unknown
313	N/A	syn12124745	135_GGCTAC_L006_R1_005.fastq.gz	H3K27ac	PsychENCODE_Amiri_2018	30545853	single end	16w1d (Day 113)	Fetal brain _CTX1 (CP)	H3K27ac_CP_Day 113	Unknown
313	N/A	syn12124763	135_GGCTAC_L007_R1_007.fastq.gz	H3K27ac	PsychENCODE_Amiri_2018	30545853	single end	16w1d (Day 113)	Fetal brain _CTX1 (CP)	H3K27ac_CP_Day 113	Unknown
313	N/A	syn12124771	135_GGCTAC_L003_R1_003.fastq.gz	H3K27ac	PsychENCODE_Amiri_2018	30545853	single end	16w1d (Day 113)	Fetal brain _CTX1 (CP)	H3K27ac_CP_Day 113	Unknown
313	N/A	syn12124774	135_GGCTAC_L008_R1_010.fastq.gz	H3K27ac	PsychENCODE_Amiri_2018	30545853	single end	16w1d (Day 113)	Fetal brain _CTX1 (CP)	H3K27ac_CP_Day 113	Unknown
313	N/A	syn12124813	135_GGCTAC_L007_R1_001.fastq.gz	H3K27ac	PsychENCODE_Amiri_2018	30545853	single end	16w1d (Day 113)	Fetal brain _CTX1 (CP)	H3K27ac_CP_Day 113	Unknown
313	N/A	syn12124820	135_GGCTAC_L008_R1_007.fastq.gz	H3K27ac	PsychENCODE_Amiri_2018	30545853	single end	16w1d (Day 113)	Fetal brain _CTX1 (CP)	H3K27ac_CP_Day 113	Unknown
313	N/A	syn12124879	135_GGCTAC_L006_R1_010.fastq.gz	H3K27ac	PsychENCODE_Amiri_2018	30545853	single end	16w1d (Day 113)	Fetal brain _CTX1 (CP)	H3K27ac_CP_Day 113	Unknown
313	N/A	syn12124894	135_GGCTAC_L005_R1_017.fastq.gz	H3K27ac	PsychENCODE_Amiri_2018	30545853	single end	16w1d (Day 113)	Fetal brain _CTX1 (CP)	H3K27ac_CP_Day 113	Unknown
313	N/A	syn12124907	135_GGCTAC_L004_R1_001.fastq.gz	H3K27ac	PsychENCODE_Amiri_2018	30545853	single end	16w1d (Day 113)	Fetal brain _CTX1 (CP)	H3K27ac_CP_Day 113	Unknown
313	N/A	syn12124939	135_GGCTAC_L006_R1_014.fastq.gz	H3K27ac	PsychENCODE_Amiri_2018	30545853	single end	16w1d (Day 113)	Fetal brain _CTX1 (CP)	H3K27ac_CP_Day 113	Unknown
313	N/A	syn12124947	135_GGCTAC_L004_R1_009.fastq.gz	H3K27ac	PsychENCODE_Amiri_2018	30545853	single end	16w1d (Day 113)	Fetal brain _CTX1 (CP)	H3K27ac_CP_Day 113	Unknown
313	N/A	syn12124951	135_GGCTAC_L003_R1_012.fastq.gz	H3K27ac	PsychENCODE_Amiri_2018	30545853	single end	16w1d (Day 113)	Fetal brain _CTX1 (CP)	H3K27ac_CP_Day 113	Unknown
313	N/A	syn12124958	135_GGCTAC_L007_R1_018.fastq.gz	H3K27ac	PsychENCODE_Amiri_2018	30545853	single end	16w1d (Day 113)	Fetal brain _CTX1 (CP)	H3K27ac_CP_Day 113	Unknown
313	N/A	syn12124982	135_GGCTAC_L006_R1_003.fastq.gz	H3K27ac	PsychENCODE_Amiri_2018	30545853	single end	16w1d (Day 113)	Fetal brain _CTX1 (CP)	H3K27ac_CP_Day 113	Unknown
313	N/A	syn12124985	135_GGCTAC_L003_R1_016.fastq.gz	H3K27ac	PsychENCODE_Amiri_2018	30545853	single end	16w1d (Day 113)	Fetal brain _CTX1 (CP)	H3K27ac_CP_Day 113	Unknown
313	N/A	syn12125019	135_GGCTAC_L005_R1_016.fastq.gz	H3K27ac	PsychENCODE_Amiri_2018	30545853	single end	16w1d (Day 113)	Fetal brain _CTX1 (CP)	H3K27ac_CP_Day 113	Unknown
313	N/A	syn12125781	135_GGCTAC_L007_R1_013.fastq.gz	H3K27ac	PsychENCODE_Amiri_2018	30545853	single end	16w1d (Day 113)	Fetal brain _CTX1 (CP)	H3K27ac_CP_Day 113	Unknown
313	N/A	syn12126448	135_GGCTAC_L004_R1_010.fastq.gz	H3K27ac	PsychENCODE_Amiri_2018	30545853	single end	16w1d (Day 113)	Fetal brain _CTX1 (CP)	H3K27ac_CP_Day 113	Unknown
313	N/A	syn12126830	135_GGCTAC_L007_R1_012.fastq.gz	H3K27ac	PsychENCODE_Amiri_2018	30545853	single end	16w1d (Day 113)	Fetal brain _CTX1 (CP)	H3K27ac_CP_Day 113	Unknown
313	N/A	syn12126964	135_GGCTAC_L003_R1_007.fastq.gz	H3K27ac	PsychENCODE_Amiri_2018	30545853	single end	16w1d (Day 113)	Fetal brain _CTX1 (CP)	H3K27ac_CP_Day 113	Unknown
313	N/A	syn12127058	135_GGCTAC_L006_R1_016.fastq.gz	H3K27ac	PsychENCODE_Amiri_2018	30545853	single end	16w1d (Day 113)	Fetal brain _CTX1 (CP)	H3K27ac_CP_Day 113	Unknown
313	N/A	syn12127083	135_GGCTAC_L003_R1_006.fastq.gz	H3K27ac	PsychENCODE_Amiri_2018	30545853	single end	16w1d (Day 113)	Fetal brain _CTX1 (CP)	H3K27ac_CP_Day 113	Unknown
313	N/A	syn12127274	135_GGCTAC_L007_R1_016.fastq.gz	H3K27ac	PsychENCODE_Amiri_2018	30545853	single end	16w1d (Day 113)	Fetal brain _CTX1 (CP)	H3K27ac_CP_Day 113	Unknown
313	N/A	syn12127280	135_GGCTAC_L005_R1_018.fastq.gz	H3K27ac	PsychENCODE_Amiri_2018	30545853	single end	16w1d (Day 113)	Fetal brain _CTX1 (CP)	H3K27ac_CP_Day 113	Unknown
313	N/A	syn12127358	135_GGCTAC_L007_R1_008.fastq.gz	H3K27ac	PsychENCODE_Amiri_2018	30545853	single end	16w1d (Day 113)	Fetal brain _CTX1 (CP)	H3K27ac_CP_Day 113	Unknown
313	N/A	syn12127397	135_GGCTAC_L007_R1_004.fastq.gz	H3K27ac	PsychENCODE_Amiri_2018	30545853	single end	16w1d (Day 113)	Fetal brain _CTX1 (CP)	H3K27ac_CP_Day 113	Unknown
313	N/A	syn12127411	135_GGCTAC_L004_R1_005.fastq.gz	H3K27ac	PsychENCODE_Amiri_2018	30545853	single end	16w1d (Day 113)	Fetal brain _CTX1 (CP)	H3K27ac_CP_Day 113	Unknown
313	N/A	syn12127415	135_GGCTAC_L008_R1_009.fastq.gz	H3K27ac	PsychENCODE_Amiri_2018	30545853	single end	16w1d (Day 113)	Fetal brain _CTX1 (CP)	H3K27ac_CP_Day 113	Unknown
313	N/A	syn12127440	135_GGCTAC_L003_R1_015.fastq.gz	H3K27ac	PsychENCODE_Amiri_2018	30545853	single end	16w1d (Day 113)	Fetal brain _CTX1 (CP)	H3K27ac_CP_Day 113	Unknown
313	N/A	syn12127476	135_GGCTAC_L003_R1_008.fastq.gz	H3K27ac	PsychENCODE_Amiri_2018	30545853	single end	16w1d (Day 113)	Fetal brain _CTX1 (CP)	H3K27ac_CP_Day 113	Unknown
313	N/A	syn12127489	135_GGCTAC_L008_R1_014.fastq.gz	H3K27ac	PsychENCODE_Amiri_2018	30545853	single end	16w1d (Day 113)	Fetal brain _CTX1 (CP)	H3K27ac_CP_Day 113	Unknown
313	N/A	syn12127501	135_GGCTAC_L006_R1_002.fastq.gz	H3K27ac	PsychENCODE_Amiri_2018	30545853	single end	16w1d (Day 113)	Fetal brain _CTX1 (CP)	H3K27ac_CP_Day 113	Unknown
313	N/A	syn12127510	135_GGCTAC_L005_R1_005.fastq.gz	H3K27ac	PsychENCODE_Amiri_2018	30545853	single end	16w1d (Day 113)	Fetal brain _CTX1 (CP)	H3K27ac_CP_Day 113	Unknown
313	N/A	syn12127547	135_GGCTAC_L003_R1_018.fastq.gz	H3K27ac	PsychENCODE_Amiri_2018	30545853	single end	16w1d (Day 113)	Fetal brain _CTX1 (CP)	H3K27ac_CP_Day 113	Unknown
313	N/A	syn12127552	135_GGCTAC_L004_R1_004.fastq.gz	H3K27ac	PsychENCODE_Amiri_2018	30545853	single end	16w1d (Day 113)	Fetal brain _CTX1 (CP)	H3K27ac_CP_Day 113	Unknown
313	N/A	syn12127623	135_GGCTAC_L006_R1_006.fastq.gz	H3K27ac	PsychENCODE_Amiri_2018	30545853	single end	16w1d (Day 113)	Fetal brain _CTX1 (CP)	H3K27ac_CP_Day 113	Unknown
313	N/A	syn12127672	135_GGCTAC_L005_R1_007.fastq.gz	H3K27ac	PsychENCODE_Amiri_2018	30545853	single end	16w1d (Day 113)	Fetal brain _CTX1 (CP)	H3K27ac_CP_Day 113	Unknown
313	N/A	syn12127685	135_GGCTAC_L007_R1_011.fastq.gz	H3K27ac	PsychENCODE_Amiri_2018	30545853	single end	16w1d (Day 113)	Fetal brain _CTX1 (CP)	H3K27ac_CP_Day 113	Unknown
313	N/A	syn12127703	135_GGCTAC_L005_R1_009.fastq.gz	H3K27ac	PsychENCODE_Amiri_2018	30545853	single end	16w1d (Day 113)	Fetal brain _CTX1 (CP)	H3K27ac_CP_Day 113	Unknown
313	N/A	syn12127725	135_GGCTAC_L004_R1_015.fastq.gz	H3K27ac	PsychENCODE_Amiri_2018	30545853	single end	16w1d (Day 113)	Fetal brain _CTX1 (CP)	H3K27ac_CP_Day 113	Unknown
313	N/A	syn12127738	135_GGCTAC_L008_R1_006.fastq.gz	H3K27ac	PsychENCODE_Amiri_2018	30545853	single end	16w1d (Day 113)	Fetal brain _CTX1 (CP)	H3K27ac_CP_Day 113	Unknown
313	N/A	syn12127745	135_GGCTAC_L006_R1_007.fastq.gz	H3K27ac	PsychENCODE_Amiri_2018	30545853	single end	16w1d (Day 113)	Fetal brain _CTX1 (CP)	H3K27ac_CP_Day 113	Unknown
313	N/A	syn12127758	135_GGCTAC_L008_R1_013.fastq.gz	H3K27ac	PsychENCODE_Amiri_2018	30545853	single end	16w1d (Day 113)	Fetal brain _CTX1 (CP)	H3K27ac_CP_Day 113	Unknown
313	N/A	syn12127798	135_GGCTAC_L006_R1_013.fastq.gz	H3K27ac	PsychENCODE_Amiri_2018	30545853	single end	16w1d (Day 113)	Fetal brain _CTX1 (CP)	H3K27ac_CP_Day 113	Unknown
313	N/A	syn12127800	135_GGCTAC_L008_R1_012.fastq.gz	H3K27ac	PsychENCODE_Amiri_2018	30545853	single end	16w1d (Day 113)	Fetal brain _CTX1 (CP)	H3K27ac_CP_Day 113	Unknown
313	N/A	syn12127818	135_GGCTAC_L004_R1_012.fastq.gz	H3K27ac	PsychENCODE_Amiri_2018	30545853	single end	16w1d (Day 113)	Fetal brain _CTX1 (CP)	H3K27ac_CP_Day 113	Unknown
313	N/A	syn12127820	135_GGCTAC_L008_R1_008.fastq.gz	H3K27ac	PsychENCODE_Amiri_2018	30545853	single end	16w1d (Day 113)	Fetal brain _CTX1 (CP)	H3K27ac_CP_Day 113	Unknown
313	N/A	syn12127834	135_GGCTAC_L007_R1_006.fastq.gz	H3K27ac	PsychENCODE_Amiri_2018	30545853	single end	16w1d (Day 113)	Fetal brain _CTX1 (CP)	H3K27ac_CP_Day 113	Unknown
313	N/A	syn12127873	135_GGCTAC_L007_R1_010.fastq.gz	H3K27ac	PsychENCODE_Amiri_2018	30545853	single end	16w1d (Day 113)	Fetal brain _CTX1 (CP)	H3K27ac_CP_Day 113	Unknown
313	N/A	syn12127903	135_GGCTAC_L003_R1_009.fastq.gz	H3K27ac	PsychENCODE_Amiri_2018	30545853	single end	16w1d (Day 113)	Fetal brain _CTX1 (CP)	H3K27ac_CP_Day 113	Unknown
313	N/A	syn12127922	135_GGCTAC_L003_R1_004.fastq.gz	H3K27ac	PsychENCODE_Amiri_2018	30545853	single end	16w1d (Day 113)	Fetal brain _CTX1 (CP)	H3K27ac_CP_Day 113	Unknown
313	N/A	syn12127928	135_GGCTAC_L004_R1_003.fastq.gz	H3K27ac	PsychENCODE_Amiri_2018	30545853	single end	16w1d (Day 113)	Fetal brain _CTX1 (CP)	H3K27ac_CP_Day 113	Unknown
313	N/A	syn12127933	135_GGCTAC_L003_R1_001.fastq.gz	H3K27ac	PsychENCODE_Amiri_2018	30545853	single end	16w1d (Day 113)	Fetal brain _CTX1 (CP)	H3K27ac_CP_Day 113	Unknown
313	N/A	syn12128022	135_GGCTAC_L005_R1_011.fastq.gz	H3K27ac	PsychENCODE_Amiri_2018	30545853	single end	16w1d (Day 113)	Fetal brain _CTX1 (CP)	H3K27ac_CP_Day 113	Unknown
313	N/A	syn12128027	135_GGCTAC_L006_R1_001.fastq.gz	H3K27ac	PsychENCODE_Amiri_2018	30545853	single end	16w1d (Day 113)	Fetal brain _CTX1 (CP)	H3K27ac_CP_Day 113	Unknown
313	N/A	syn12128063	135_GGCTAC_L003_R1_010.fastq.gz	H3K27ac	PsychENCODE_Amiri_2018	30545853	single end	16w1d (Day 113)	Fetal brain _CTX1 (CP)	H3K27ac_CP_Day 113	Unknown
313	N/A	syn12128078	135_GGCTAC_L005_R1_010.fastq.gz	H3K27ac	PsychENCODE_Amiri_2018	30545853	single end	16w1d (Day 113)	Fetal brain _CTX1 (CP)	H3K27ac_CP_Day 113	Unknown
313	N/A	syn12128085	135_GGCTAC_L003_R1_005.fastq.gz	H3K27ac	PsychENCODE_Amiri_2018	30545853	single end	16w1d (Day 113)	Fetal brain _CTX1 (CP)	H3K27ac_CP_Day 113	Unknown
313	N/A	syn12128111	135_GGCTAC_L007_R1_017.fastq.gz	H3K27ac	PsychENCODE_Amiri_2018	30545853	single end	16w1d (Day 113)	Fetal brain _CTX1 (CP)	H3K27ac_CP_Day 113	Unknown
313	N/A	syn12128125	135_GGCTAC_L008_R1_002.fastq.gz	H3K27ac	PsychENCODE_Amiri_2018	30545853	single end	16w1d (Day 113)	Fetal brain _CTX1 (CP)	H3K27ac_CP_Day 113	Unknown
313	N/A	syn12128150	135_GGCTAC_L003_R1_017.fastq.gz	H3K27ac	PsychENCODE_Amiri_2018	30545853	single end	16w1d (Day 113)	Fetal brain _CTX1 (CP)	H3K27ac_CP_Day 113	Unknown
313	N/A	syn12128176	135_GGCTAC_L008_R1_003.fastq.gz	H3K27ac	PsychENCODE_Amiri_2018	30545853	single end	16w1d (Day 113)	Fetal brain _CTX1 (CP)	H3K27ac_CP_Day 113	Unknown
313	N/A	syn12128248	135_GGCTAC_L005_R1_004.fastq.gz	H3K27ac	PsychENCODE_Amiri_2018	30545853	single end	16w1d (Day 113)	Fetal brain _CTX1 (CP)	H3K27ac_CP_Day 113	Unknown
313	N/A	syn12128272	135_GGCTAC_L005_R1_006.fastq.gz	H3K27ac	PsychENCODE_Amiri_2018	30545853	single end	16w1d (Day 113)	Fetal brain _CTX1 (CP)	H3K27ac_CP_Day 113	Unknown
313	N/A	syn12128314	135_GGCTAC_L004_R1_014.fastq.gz	H3K27ac	PsychENCODE_Amiri_2018	30545853	single end	16w1d (Day 113)	Fetal brain _CTX1 (CP)	H3K27ac_CP_Day 113	Unknown
313	N/A	syn12128326	135_GGCTAC_L003_R1_013.fastq.gz	H3K27ac	PsychENCODE_Amiri_2018	30545853	single end	16w1d (Day 113)	Fetal brain _CTX1 (CP)	H3K27ac_CP_Day 113	Unknown
313	N/A	syn12128334	135_GGCTAC_L007_R1_005.fastq.gz	H3K27ac	PsychENCODE_Amiri_2018	30545853	single end	16w1d (Day 113)	Fetal brain _CTX1 (CP)	H3K27ac_CP_Day 113	Unknown
313	N/A	syn12128346	135_GGCTAC_L004_R1_011.fastq.gz	H3K27ac	PsychENCODE_Amiri_2018	30545853	single end	16w1d (Day 113)	Fetal brain _CTX1 (CP)	H3K27ac_CP_Day 113	Unknown
313	N/A	syn12128415	135_GGCTAC_L008_R1_005.fastq.gz	H3K27ac	PsychENCODE_Amiri_2018	30545853	single end	16w1d (Day 113)	Fetal brain _CTX1 (CP)	H3K27ac_CP_Day 113	Unknown
313	N/A	syn12128432	135_GGCTAC_L006_R1_017.fastq.gz	H3K27ac	PsychENCODE_Amiri_2018	30545853	single end	16w1d (Day 113)	Fetal brain _CTX1 (CP)	H3K27ac_CP_Day 113	Unknown
313	N/A	syn12128470	135_GGCTAC_L003_R1_002.fastq.gz	H3K27ac	PsychENCODE_Amiri_2018	30545853	single end	16w1d (Day 113)	Fetal brain _CTX1 (CP)	H3K27ac_CP_Day 113	Unknown
313	N/A	syn12128538	135_GGCTAC_L006_R1_012.fastq.gz	H3K27ac	PsychENCODE_Amiri_2018	30545853	single end	16w1d (Day 113)	Fetal brain _CTX1 (CP)	H3K27ac_CP_Day 113	Unknown
313	N/A	syn12128565	135_GGCTAC_L004_R1_016.fastq.gz	H3K27ac	PsychENCODE_Amiri_2018	30545853	single end	16w1d (Day 113)	Fetal brain _CTX1 (CP)	H3K27ac_CP_Day 113	Unknown
313	N/A	syn12128581	135_GGCTAC_L007_R1_003.fastq.gz	H3K27ac	PsychENCODE_Amiri_2018	30545853	single end	16w1d (Day 113)	Fetal brain _CTX1 (CP)	H3K27ac_CP_Day 113	Unknown
313	N/A	syn12128594	135_GGCTAC_L004_R1_018.fastq.gz	H3K27ac	PsychENCODE_Amiri_2018	30545853	single end	16w1d (Day 113)	Fetal brain _CTX1 (CP)	H3K27ac_CP_Day 113	Unknown
313	N/A	syn12128620	135_GGCTAC_L007_R1_002.fastq.gz	H3K27ac	PsychENCODE_Amiri_2018	30545853	single end	16w1d (Day 113)	Fetal brain _CTX1 (CP)	H3K27ac_CP_Day 113	Unknown
313	N/A	syn12128632	135_GGCTAC_L004_R1_008.fastq.gz	H3K27ac	PsychENCODE_Amiri_2018	30545853	single end	16w1d (Day 113)	Fetal brain _CTX1 (CP)	H3K27ac_CP_Day 113	Unknown
313	N/A	syn12128637	135_GGCTAC_L005_R1_013.fastq.gz	H3K27ac	PsychENCODE_Amiri_2018	30545853	single end	16w1d (Day 113)	Fetal brain _CTX1 (CP)	H3K27ac_CP_Day 113	Unknown
313	N/A	syn12128689	135_GGCTAC_L003_R1_014.fastq.gz	H3K27ac	PsychENCODE_Amiri_2018	30545853	single end	16w1d (Day 113)	Fetal brain _CTX1 (CP)	H3K27ac_CP_Day 113	Unknown
313	N/A	syn12128735	135_GGCTAC_L007_R1_014.fastq.gz	H3K27ac	PsychENCODE_Amiri_2018	30545853	single end	16w1d (Day 113)	Fetal brain _CTX1 (CP)	H3K27ac_CP_Day 113	Unknown
313	N/A	syn12128769	135_GGCTAC_L008_R1_011.fastq.gz	H3K27ac	PsychENCODE_Amiri_2018	30545853	single end	16w1d (Day 113)	Fetal brain _CTX1 (CP)	H3K27ac_CP_Day 113	Unknown
313	N/A	syn12128796	135_GGCTAC_L005_R1_002.fastq.gz	H3K27ac	PsychENCODE_Amiri_2018	30545853	single end	16w1d (Day 113)	Fetal brain _CTX1 (CP)	H3K27ac_CP_Day 113	Unknown
313	N/A	syn12130553	135_GGCTAC_L005_R1_014.fastq.gz	H3K27ac	PsychENCODE_Amiri_2018	30545853	single end	16w1d (Day 113)	Fetal brain _CTX1 (CP)	H3K27ac_CP_Day 113	Unknown
313	N/A	syn12130975	135_GGCTAC_L003_R1_011.fastq.gz	H3K27ac	PsychENCODE_Amiri_2018	30545853	single end	16w1d (Day 113)	Fetal brain _CTX1 (CP)	H3K27ac_CP_Day 113	Unknown
313	N/A	syn12131884	135_GGCTAC_L005_R1_008.fastq.gz	H3K27ac	PsychENCODE_Amiri_2018	30545853	single end	16w1d (Day 113)	Fetal brain _CTX1 (CP)	H3K27ac_CP_Day 113	Unknown
313	N/A	syn12134490	135_GGCTAC_L006_R1_008.fastq.gz	H3K27ac	PsychENCODE_Amiri_2018	30545853	single end	16w1d (Day 113)	Fetal brain _CTX1 (CP)	H3K27ac_CP_Day 113	Unknown
313	N/A	syn12136487	135_GGCTAC_L004_R1_002.fastq.gz	H3K27ac	PsychENCODE_Amiri_2018	30545853	single end	16w1d (Day 113)	Fetal brain _CTX1 (CP)	H3K27ac_CP_Day 113	Unknown
313	N/A	syn12136599	135_GGCTAC_L008_R1_001.fastq.gz	H3K27ac	PsychENCODE_Amiri_2018	30545853	single end	16w1d (Day 113)	Fetal brain _CTX1 (CP)	H3K27ac_CP_Day 113	Unknown
313	N/A	syn12136609	135_GGCTAC_L008_R1_004.fastq.gz	H3K27ac	PsychENCODE_Amiri_2018	30545853	single end	16w1d (Day 113)	Fetal brain _CTX1 (CP)	H3K27ac_CP_Day 113	Unknown
313	N/A	syn12136627	135_GGCTAC_L005_R1_003.fastq.gz	H3K27ac	PsychENCODE_Amiri_2018	30545853	single end	16w1d (Day 113)	Fetal brain _CTX1 (CP)	H3K27ac_CP_Day 113	Unknown
313	N/A	syn12121347	144_GTTTCG_L004_R1_003.fastq.gz	H3K27ac	PsychENCODE_Amiri_2018	30545853	single end	16w1d (Day 113)	Fetal brain _CTX2 (VZ)	H3K27ac_VZ_Day 113	Unknown
313	N/A	syn12121439	144_GTTTCG_L004_R1_002.fastq.gz	H3K27ac	PsychENCODE_Amiri_2018	30545853	single end	16w1d (Day 113)	Fetal brain _CTX2 (VZ)	H3K27ac_VZ_Day 113	Unknown
313	N/A	syn12124503	144_GTTTCG_L006_R1_003.fastq.gz	H3K27ac	PsychENCODE_Amiri_2018	30545853	single end	16w1d (Day 113)	Fetal brain _CTX2 (VZ)	H3K27ac_VZ_Day 113	Unknown
313	N/A	syn12124762	144_GTTTCG_L007_R1_003.fastq.gz	H3K27ac	PsychENCODE_Amiri_2018	30545853	single end	16w1d (Day 113)	Fetal brain _CTX2 (VZ)	H3K27ac_VZ_Day 113	Unknown
313	N/A	syn12124787	144_GTTTCG_L004_R1_001.fastq.gz	H3K27ac	PsychENCODE_Amiri_2018	30545853	single end	16w1d (Day 113)	Fetal brain _CTX2 (VZ)	H3K27ac_VZ_Day 113	Unknown
313	N/A	syn12124986	144_GTTTCG_L007_R1_001.fastq.gz	H3K27ac	PsychENCODE_Amiri_2018	30545853	single end	16w1d (Day 113)	Fetal brain _CTX2 (VZ)	H3K27ac_VZ_Day 113	Unknown
313	N/A	syn12125012	144_GTTTCG_L008_R1_002.fastq.gz	H3K27ac	PsychENCODE_Amiri_2018	30545853	single end	16w1d (Day 113)	Fetal brain _CTX2 (VZ)	H3K27ac_VZ_Day 113	Unknown
313	N/A	syn12126449	144_GTTTCG_L003_R1_001.fastq.gz	H3K27ac	PsychENCODE_Amiri_2018	30545853	single end	16w1d (Day 113)	Fetal brain _CTX2 (VZ)	H3K27ac_VZ_Day 113	Unknown
313	N/A	syn12127048	144_GTTTCG_L005_R1_002.fastq.gz	H3K27ac	PsychENCODE_Amiri_2018	30545853	single end	16w1d (Day 113)	Fetal brain _CTX2 (VZ)	H3K27ac_VZ_Day 113	Unknown
313	N/A	syn12127269	144_GTTTCG_L006_R1_001.fastq.gz	H3K27ac	PsychENCODE_Amiri_2018	30545853	single end	16w1d (Day 113)	Fetal brain _CTX2 (VZ)	H3K27ac_VZ_Day 113	Unknown
313	N/A	syn12127791	144_GTTTCG_L008_R1_001.fastq.gz	H3K27ac	PsychENCODE_Amiri_2018	30545853	single end	16w1d (Day 113)	Fetal brain _CTX2 (VZ)	H3K27ac_VZ_Day 113	Unknown
313	N/A	syn12127808	144_GTTTCG_L005_R1_001.fastq.gz	H3K27ac	PsychENCODE_Amiri_2018	30545853	single end	16w1d (Day 113)	Fetal brain _CTX2 (VZ)	H3K27ac_VZ_Day 113	Unknown
313	N/A	syn12128044	144_GTTTCG_L006_R1_002.fastq.gz	H3K27ac	PsychENCODE_Amiri_2018	30545853	single end	16w1d (Day 113)	Fetal brain _CTX2 (VZ)	H3K27ac_VZ_Day 113	Unknown
313	N/A	syn12128057	144_GTTTCG_L003_R1_003.fastq.gz	H3K27ac	PsychENCODE_Amiri_2018	30545853	single end	16w1d (Day 113)	Fetal brain _CTX2 (VZ)	H3K27ac_VZ_Day 113	Unknown
313	N/A	syn12128062	144_GTTTCG_L003_R1_002.fastq.gz	H3K27ac	PsychENCODE_Amiri_2018	30545853	single end	16w1d (Day 113)	Fetal brain _CTX2 (VZ)	H3K27ac_VZ_Day 113	Unknown
313	N/A	syn12128615	144_GTTTCG_L007_R1_002.fastq.gz	H3K27ac	PsychENCODE_Amiri_2018	30545853	single end	16w1d (Day 113)	Fetal brain _CTX2 (VZ)	H3K27ac_VZ_Day 113	Unknown
313	N/A	syn12128713	144_GTTTCG_L005_R1_003.fastq.gz	H3K27ac	PsychENCODE_Amiri_2018	30545853	single end	16w1d (Day 113)	Fetal brain _CTX2 (VZ)	H3K27ac_VZ_Day 113	Unknown
320	N/A	syn12121587	aa759-189_TAGCTT_L003_R1_003.fastq.gz	H3K27me3	PsychENCODE_Amiri_2018	30545853	single end	17w4d (Day 123)	Fetal brain _CTX1 (CP)	H3K27me3_CP_Day 123	Unknown
320	N/A	syn12123381	aa759-189_TAGCTT_L002_R1_001.fastq.gz	H3K27me3	PsychENCODE_Amiri_2018	30545853	single end	17w4d (Day 123)	Fetal brain _CTX1 (CP)	H3K27me3_CP_Day 123	Unknown
320	N/A	syn12124674	aa759-189_TAGCTT_L002_R1_003.fastq.gz	H3K27me3	PsychENCODE_Amiri_2018	30545853	single end	17w4d (Day 123)	Fetal brain _CTX1 (CP)	H3K27me3_CP_Day 123	Unknown
320	N/A	syn12124724	aa759-189_TAGCTT_L004_R1_004.fastq.gz	H3K27me3	PsychENCODE_Amiri_2018	30545853	single end	17w4d (Day 123)	Fetal brain _CTX1 (CP)	H3K27me3_CP_Day 123	Unknown
320	N/A	syn12124935	aa759-189_TAGCTT_L003_R1_001.fastq.gz	H3K27me3	PsychENCODE_Amiri_2018	30545853	single end	17w4d (Day 123)	Fetal brain _CTX1 (CP)	H3K27me3_CP_Day 123	Unknown
320	N/A	syn12125029	aa759-189_TAGCTT_L004_R1_001.fastq.gz	H3K27me3	PsychENCODE_Amiri_2018	30545853	single end	17w4d (Day 123)	Fetal brain _CTX1 (CP)	H3K27me3_CP_Day 123	Unknown
320	N/A	syn12127248	aa759-189_TAGCTT_L004_R1_003.fastq.gz	H3K27me3	PsychENCODE_Amiri_2018	30545853	single end	17w4d (Day 123)	Fetal brain _CTX1 (CP)	H3K27me3_CP_Day 123	Unknown
320	N/A	syn12127324	aa759-189_TAGCTT_L001_R1_003.fastq.gz	H3K27me3	PsychENCODE_Amiri_2018	30545853	single end	17w4d (Day 123)	Fetal brain _CTX1 (CP)	H3K27me3_CP_Day 123	Unknown
320	N/A	syn12127388	aa759-189_TAGCTT_L001_R1_002.fastq.gz	H3K27me3	PsychENCODE_Amiri_2018	30545853	single end	17w4d (Day 123)	Fetal brain _CTX1 (CP)	H3K27me3_CP_Day 123	Unknown
320	N/A	syn12127419	aa759-189_TAGCTT_L003_R1_004.fastq.gz	H3K27me3	PsychENCODE_Amiri_2018	30545853	single end	17w4d (Day 123)	Fetal brain _CTX1 (CP)	H3K27me3_CP_Day 123	Unknown
320	N/A	syn12127606	aa759-189_TAGCTT_L001_R1_004.fastq.gz	H3K27me3	PsychENCODE_Amiri_2018	30545853	single end	17w4d (Day 123)	Fetal brain _CTX1 (CP)	H3K27me3_CP_Day 123	Unknown
320	N/A	syn12128216	aa759-189_TAGCTT_L001_R1_001.fastq.gz	H3K27me3	PsychENCODE_Amiri_2018	30545853	single end	17w4d (Day 123)	Fetal brain _CTX1 (CP)	H3K27me3_CP_Day 123	Unknown
320	N/A	syn12128383	aa759-189_TAGCTT_L002_R1_004.fastq.gz	H3K27me3	PsychENCODE_Amiri_2018	30545853	single end	17w4d (Day 123)	Fetal brain _CTX1 (CP)	H3K27me3_CP_Day 123	Unknown
320	N/A	syn12128641	aa759-189_TAGCTT_L003_R1_002.fastq.gz	H3K27me3	PsychENCODE_Amiri_2018	30545853	single end	17w4d (Day 123)	Fetal brain _CTX1 (CP)	H3K27me3_CP_Day 123	Unknown
320	N/A	syn12128703	aa759-189_TAGCTT_L004_R1_002.fastq.gz	H3K27me3	PsychENCODE_Amiri_2018	30545853	single end	17w4d (Day 123)	Fetal brain _CTX1 (CP)	H3K27me3_CP_Day 123	Unknown
320	N/A	syn12128794	aa759-189_TAGCTT_L002_R1_002.fastq.gz	H3K27me3	PsychENCODE_Amiri_2018	30545853	single end	17w4d (Day 123)	Fetal brain _CTX1 (CP)	H3K27me3_CP_Day 123	Unknown
320	N/A	syn12121518	aa759-192_GTAGAG_L003_R1_002.fastq.gz	H3K27me3	PsychENCODE_Amiri_2018	30545853	single end	17w4d (Day 123)	Fetal brain _CTX2 (VZ)	H3K27me3_VZ_Day 123	Unknown
320	N/A	syn12124740	aa759-192_GTAGAG_L002_R1_001.fastq.gz	H3K27me3	PsychENCODE_Amiri_2018	30545853	single end	17w4d (Day 123)	Fetal brain _CTX2 (VZ)	H3K27me3_VZ_Day 123	Unknown
320	N/A	syn12127045	aa759-192_GTAGAG_L002_R1_003.fastq.gz	H3K27me3	PsychENCODE_Amiri_2018	30545853	single end	17w4d (Day 123)	Fetal brain _CTX2 (VZ)	H3K27me3_VZ_Day 123	Unknown
320	N/A	syn12127523	aa759-192_GTAGAG_L003_R1_001.fastq.gz	H3K27me3	PsychENCODE_Amiri_2018	30545853	single end	17w4d (Day 123)	Fetal brain _CTX2 (VZ)	H3K27me3_VZ_Day 123	Unknown
320	N/A	syn12127568	aa759-192_GTAGAG_L004_R1_002.fastq.gz	H3K27me3	PsychENCODE_Amiri_2018	30545853	single end	17w4d (Day 123)	Fetal brain _CTX2 (VZ)	H3K27me3_VZ_Day 123	Unknown
320	N/A	syn12127705	aa759-192_GTAGAG_L001_R1_002.fastq.gz	H3K27me3	PsychENCODE_Amiri_2018	30545853	single end	17w4d (Day 123)	Fetal brain _CTX2 (VZ)	H3K27me3_VZ_Day 123	Unknown
320	N/A	syn12127825	aa759-192_GTAGAG_L001_R1_003.fastq.gz	H3K27me3	PsychENCODE_Amiri_2018	30545853	single end	17w4d (Day 123)	Fetal brain _CTX2 (VZ)	H3K27me3_VZ_Day 123	Unknown
320	N/A	syn12127944	aa759-192_GTAGAG_L003_R1_003.fastq.gz	H3K27me3	PsychENCODE_Amiri_2018	30545853	single end	17w4d (Day 123)	Fetal brain _CTX2 (VZ)	H3K27me3_VZ_Day 123	Unknown
320	N/A	syn12128362	aa759-192_GTAGAG_L001_R1_001.fastq.gz	H3K27me3	PsychENCODE_Amiri_2018	30545853	single end	17w4d (Day 123)	Fetal brain _CTX2 (VZ)	H3K27me3_VZ_Day 123	Unknown
320	N/A	syn12128366	aa759-192_GTAGAG_L004_R1_001.fastq.gz	H3K27me3	PsychENCODE_Amiri_2018	30545853	single end	17w4d (Day 123)	Fetal brain _CTX2 (VZ)	H3K27me3_VZ_Day 123	Unknown
320	N/A	syn12128583	aa759-192_GTAGAG_L002_R1_002.fastq.gz	H3K27me3	PsychENCODE_Amiri_2018	30545853	single end	17w4d (Day 123)	Fetal brain _CTX2 (VZ)	H3K27me3_VZ_Day 123	Unknown
320	N/A	syn12128617	aa759-192_GTAGAG_L004_R1_003.fastq.gz	H3K27me3	PsychENCODE_Amiri_2018	30545853	single end	17w4d (Day 123)	Fetal brain _CTX2 (VZ)	H3K27me3_VZ_Day 123	Unknown
313	N/A	syn12121380	aa759-193_GTCCGC_L004_R1_001.fastq.gz	H3K27me3	PsychENCODE_Amiri_2018	30545853	single end	16w1d (Day 113)	Fetal brain _CTX1 (CP)	H3K27me3_CP_Day 113	Unknown
313	N/A	syn12121393	aa759-193_GTCCGC_L003_R1_003.fastq.gz	H3K27me3	PsychENCODE_Amiri_2018	30545853	single end	16w1d (Day 113)	Fetal brain _CTX1 (CP)	H3K27me3_CP_Day 113	Unknown
313	N/A	syn12124660	aa759-193_GTCCGC_L001_R1_004.fastq.gz	H3K27me3	PsychENCODE_Amiri_2018	30545853	single end	16w1d (Day 113)	Fetal brain _CTX1 (CP)	H3K27me3_CP_Day 113	Unknown
313	N/A	syn12124711	aa759-193_GTCCGC_L002_R1_001.fastq.gz	H3K27me3	PsychENCODE_Amiri_2018	30545853	single end	16w1d (Day 113)	Fetal brain _CTX1 (CP)	H3K27me3_CP_Day 113	Unknown
313	N/A	syn12124739	aa759-193_GTCCGC_L001_R1_001.fastq.gz	H3K27me3	PsychENCODE_Amiri_2018	30545853	single end	16w1d (Day 113)	Fetal brain _CTX1 (CP)	H3K27me3_CP_Day 113	Unknown
313	N/A	syn12124895	aa759-193_GTCCGC_L002_R1_003.fastq.gz	H3K27me3	PsychENCODE_Amiri_2018	30545853	single end	16w1d (Day 113)	Fetal brain _CTX1 (CP)	H3K27me3_CP_Day 113	Unknown
313	N/A	syn12124991	aa759-193_GTCCGC_L002_R1_004.fastq.gz	H3K27me3	PsychENCODE_Amiri_2018	30545853	single end	16w1d (Day 113)	Fetal brain _CTX1 (CP)	H3K27me3_CP_Day 113	Unknown
313	N/A	syn12127488	aa759-193_GTCCGC_L004_R1_004.fastq.gz	H3K27me3	PsychENCODE_Amiri_2018	30545853	single end	16w1d (Day 113)	Fetal brain _CTX1 (CP)	H3K27me3_CP_Day 113	Unknown
313	N/A	syn12127710	aa759-193_GTCCGC_L004_R1_003.fastq.gz	H3K27me3	PsychENCODE_Amiri_2018	30545853	single end	16w1d (Day 113)	Fetal brain _CTX1 (CP)	H3K27me3_CP_Day 113	Unknown
313	N/A	syn12127830	aa759-193_GTCCGC_L003_R1_004.fastq.gz	H3K27me3	PsychENCODE_Amiri_2018	30545853	single end	16w1d (Day 113)	Fetal brain _CTX1 (CP)	H3K27me3_CP_Day 113	Unknown
313	N/A	syn12127886	aa759-193_GTCCGC_L003_R1_002.fastq.gz	H3K27me3	PsychENCODE_Amiri_2018	30545853	single end	16w1d (Day 113)	Fetal brain _CTX1 (CP)	H3K27me3_CP_Day 113	Unknown
313	N/A	syn12128171	aa759-193_GTCCGC_L001_R1_003.fastq.gz	H3K27me3	PsychENCODE_Amiri_2018	30545853	single end	16w1d (Day 113)	Fetal brain _CTX1 (CP)	H3K27me3_CP_Day 113	Unknown
313	N/A	syn12128189	aa759-193_GTCCGC_L004_R1_002.fastq.gz	H3K27me3	PsychENCODE_Amiri_2018	30545853	single end	16w1d (Day 113)	Fetal brain _CTX1 (CP)	H3K27me3_CP_Day 113	Unknown
313	N/A	syn12128567	aa759-193_GTCCGC_L002_R1_002.fastq.gz	H3K27me3	PsychENCODE_Amiri_2018	30545853	single end	16w1d (Day 113)	Fetal brain _CTX1 (CP)	H3K27me3_CP_Day 113	Unknown
313	N/A	syn12128599	aa759-193_GTCCGC_L003_R1_001.fastq.gz	H3K27me3	PsychENCODE_Amiri_2018	30545853	single end	16w1d (Day 113)	Fetal brain _CTX1 (CP)	H3K27me3_CP_Day 113	Unknown
313	N/A	syn12128778	aa759-193_GTCCGC_L001_R1_002.fastq.gz	H3K27me3	PsychENCODE_Amiri_2018	30545853	single end	16w1d (Day 113)	Fetal brain _CTX1 (CP)	H3K27me3_CP_Day 113	Unknown
313	N/A	syn12124622	aa759-195_GTGGCC_L003_R1_002.fastq.gz	H3K27me3	PsychENCODE_Amiri_2018	30545853	single end	16w1d (Day 113)	Fetal brain _CTX2 (VZ)	H3K27me3_VZ_Day 113	Unknown
313	N/A	syn12124833	aa759-195_GTGGCC_L002_R1_001.fastq.gz	H3K27me3	PsychENCODE_Amiri_2018	30545853	single end	16w1d (Day 113)	Fetal brain _CTX2 (VZ)	H3K27me3_VZ_Day 113	Unknown
313	N/A	syn12124990	aa759-195_GTGGCC_L001_R1_004.fastq.gz	H3K27me3	PsychENCODE_Amiri_2018	30545853	single end	16w1d (Day 113)	Fetal brain _CTX2 (VZ)	H3K27me3_VZ_Day 113	Unknown
313	N/A	syn12127066	aa759-195_GTGGCC_L004_R1_002.fastq.gz	H3K27me3	PsychENCODE_Amiri_2018	30545853	single end	16w1d (Day 113)	Fetal brain _CTX2 (VZ)	H3K27me3_VZ_Day 113	Unknown
313	N/A	syn12127330	aa759-195_GTGGCC_L002_R1_003.fastq.gz	H3K27me3	PsychENCODE_Amiri_2018	30545853	single end	16w1d (Day 113)	Fetal brain _CTX2 (VZ)	H3K27me3_VZ_Day 113	Unknown
313	N/A	syn12127409	aa759-195_GTGGCC_L004_R1_004.fastq.gz	H3K27me3	PsychENCODE_Amiri_2018	30545853	single end	16w1d (Day 113)	Fetal brain _CTX2 (VZ)	H3K27me3_VZ_Day 113	Unknown
313	N/A	syn12127651	aa759-195_GTGGCC_L001_R1_002.fastq.gz	H3K27me3	PsychENCODE_Amiri_2018	30545853	single end	16w1d (Day 113)	Fetal brain _CTX2 (VZ)	H3K27me3_VZ_Day 113	Unknown
313	N/A	syn12127679	aa759-195_GTGGCC_L001_R1_003.fastq.gz	H3K27me3	PsychENCODE_Amiri_2018	30545853	single end	16w1d (Day 113)	Fetal brain _CTX2 (VZ)	H3K27me3_VZ_Day 113	Unknown
313	N/A	syn12127940	aa759-195_GTGGCC_L004_R1_003.fastq.gz	H3K27me3	PsychENCODE_Amiri_2018	30545853	single end	16w1d (Day 113)	Fetal brain _CTX2 (VZ)	H3K27me3_VZ_Day 113	Unknown
313	N/A	syn12128095	aa759-195_GTGGCC_L003_R1_003.fastq.gz	H3K27me3	PsychENCODE_Amiri_2018	30545853	single end	16w1d (Day 113)	Fetal brain _CTX2 (VZ)	H3K27me3_VZ_Day 113	Unknown
313	N/A	syn12128119	aa759-195_GTGGCC_L004_R1_001.fastq.gz	H3K27me3	PsychENCODE_Amiri_2018	30545853	single end	16w1d (Day 113)	Fetal brain _CTX2 (VZ)	H3K27me3_VZ_Day 113	Unknown
313	N/A	syn12128489	aa759-195_GTGGCC_L003_R1_001.fastq.gz	H3K27me3	PsychENCODE_Amiri_2018	30545853	single end	16w1d (Day 113)	Fetal brain _CTX2 (VZ)	H3K27me3_VZ_Day 113	Unknown
313	N/A	syn12128539	aa759-195_GTGGCC_L003_R1_004.fastq.gz	H3K27me3	PsychENCODE_Amiri_2018	30545853	single end	16w1d (Day 113)	Fetal brain _CTX2 (VZ)	H3K27me3_VZ_Day 113	Unknown
313	N/A	syn12128777	aa759-195_GTGGCC_L001_R1_001.fastq.gz	H3K27me3	PsychENCODE_Amiri_2018	30545853	single end	16w1d (Day 113)	Fetal brain _CTX2 (VZ)	H3K27me3_VZ_Day 113	Unknown
313	N/A	syn12136046	aa759-195_GTGGCC_L002_R1_002.fastq.gz	H3K27me3	PsychENCODE_Amiri_2018	30545853	single end	16w1d (Day 113)	Fetal brain _CTX2 (VZ)	H3K27me3_VZ_Day 113	Unknown
313	N/A	syn12136538	aa759-195_GTGGCC_L002_R1_004.fastq.gz	H3K27me3	PsychENCODE_Amiri_2018	30545853	single end	16w1d (Day 113)	Fetal brain _CTX2 (VZ)	H3K27me3_VZ_Day 113	Unknown
313	N/A	syn12121336	aa759-194_GTGAAA_L004_R1_003.fastq.gz	H3K27me3	PsychENCODE_Amiri_2018	30545853	single end	16w1d (Day 113)	Fetal brain _CTX2 (VZ)	H3K27me3_VZ_Day 113	Unknown
313	N/A	syn12123977	aa759-194_GTGAAA_L002_R1_002.fastq.gz	H3K27me3	PsychENCODE_Amiri_2018	30545853	single end	16w1d (Day 113)	Fetal brain _CTX2 (VZ)	H3K27me3_VZ_Day 113	Unknown
313	N/A	syn12124695	aa759-194_GTGAAA_L001_R1_002.fastq.gz	H3K27me3	PsychENCODE_Amiri_2018	30545853	single end	16w1d (Day 113)	Fetal brain _CTX2 (VZ)	H3K27me3_VZ_Day 113	Unknown
313	N/A	syn12124791	aa759-194_GTGAAA_L003_R1_003.fastq.gz	H3K27me3	PsychENCODE_Amiri_2018	30545853	single end	16w1d (Day 113)	Fetal brain _CTX2 (VZ)	H3K27me3_VZ_Day 113	Unknown
313	N/A	syn12124937	aa759-194_GTGAAA_L004_R1_001.fastq.gz	H3K27me3	PsychENCODE_Amiri_2018	30545853	single end	16w1d (Day 113)	Fetal brain _CTX2 (VZ)	H3K27me3_VZ_Day 113	Unknown
313	N/A	syn12127056	aa759-194_GTGAAA_L003_R1_001.fastq.gz	H3K27me3	PsychENCODE_Amiri_2018	30545853	single end	16w1d (Day 113)	Fetal brain _CTX2 (VZ)	H3K27me3_VZ_Day 113	Unknown
313	N/A	syn12127278	aa759-194_GTGAAA_L004_R1_004.fastq.gz	H3K27me3	PsychENCODE_Amiri_2018	30545853	single end	16w1d (Day 113)	Fetal brain _CTX2 (VZ)	H3K27me3_VZ_Day 113	Unknown
313	N/A	syn12127573	aa759-194_GTGAAA_L002_R1_003.fastq.gz	H3K27me3	PsychENCODE_Amiri_2018	30545853	single end	16w1d (Day 113)	Fetal brain _CTX2 (VZ)	H3K27me3_VZ_Day 113	Unknown
313	N/A	syn12127747	aa759-194_GTGAAA_L002_R1_001.fastq.gz	H3K27me3	PsychENCODE_Amiri_2018	30545853	single end	16w1d (Day 113)	Fetal brain _CTX2 (VZ)	H3K27me3_VZ_Day 113	Unknown
313	N/A	syn12128443	aa759-194_GTGAAA_L004_R1_002.fastq.gz	H3K27me3	PsychENCODE_Amiri_2018	30545853	single end	16w1d (Day 113)	Fetal brain _CTX2 (VZ)	H3K27me3_VZ_Day 113	Unknown
313	N/A	syn12128444	aa759-194_GTGAAA_L003_R1_002.fastq.gz	H3K27me3	PsychENCODE_Amiri_2018	30545853	single end	16w1d (Day 113)	Fetal brain _CTX2 (VZ)	H3K27me3_VZ_Day 113	Unknown
313	N/A	syn12128533	aa759-194_GTGAAA_L001_R1_001.fastq.gz	H3K27me3	PsychENCODE_Amiri_2018	30545853	single end	16w1d (Day 113)	Fetal brain _CTX2 (VZ)	H3K27me3_VZ_Day 113	Unknown
313	N/A	syn12136505	aa759-194_GTGAAA_L001_R1_003.fastq.gz	H3K27me3	PsychENCODE_Amiri_2018	30545853	single end	16w1d (Day 113)	Fetal brain _CTX2 (VZ)	H3K27me3_VZ_Day 113	Unknown
310	N/A	syn12121544	aa759-198_GAGTGG_L003_R1_002.fastq.gz	H3K27me3	PsychENCODE_Amiri_2018	30545853	single end	15w4d (Day 109)	Fetal brain _CTX1 (CP)	H3K27me3_CP_Day 109	Unknown
310	N/A	syn12124662	aa759-198_GAGTGG_L003_R1_003.fastq.gz	H3K27me3	PsychENCODE_Amiri_2018	30545853	single end	15w4d (Day 109)	Fetal brain _CTX1 (CP)	H3K27me3_CP_Day 109	Unknown
310	N/A	syn12127071	aa759-198_GAGTGG_L001_R1_003.fastq.gz	H3K27me3	PsychENCODE_Amiri_2018	30545853	single end	15w4d (Day 109)	Fetal brain _CTX1 (CP)	H3K27me3_CP_Day 109	Unknown
310	N/A	syn12127355	aa759-198_GAGTGG_L004_R1_002.fastq.gz	H3K27me3	PsychENCODE_Amiri_2018	30545853	single end	15w4d (Day 109)	Fetal brain _CTX1 (CP)	H3K27me3_CP_Day 109	Unknown
310	N/A	syn12127387	aa759-198_GAGTGG_L004_R1_003.fastq.gz	H3K27me3	PsychENCODE_Amiri_2018	30545853	single end	15w4d (Day 109)	Fetal brain _CTX1 (CP)	H3K27me3_CP_Day 109	Unknown
310	N/A	syn12127762	aa759-198_GAGTGG_L001_R1_001.fastq.gz	H3K27me3	PsychENCODE_Amiri_2018	30545853	single end	15w4d (Day 109)	Fetal brain _CTX1 (CP)	H3K27me3_CP_Day 109	Unknown
310	N/A	syn12128017	aa759-198_GAGTGG_L002_R1_001.fastq.gz	H3K27me3	PsychENCODE_Amiri_2018	30545853	single end	15w4d (Day 109)	Fetal brain _CTX1 (CP)	H3K27me3_CP_Day 109	Unknown
310	N/A	syn12128365	aa759-198_GAGTGG_L003_R1_001.fastq.gz	H3K27me3	PsychENCODE_Amiri_2018	30545853	single end	15w4d (Day 109)	Fetal brain _CTX1 (CP)	H3K27me3_CP_Day 109	Unknown
310	N/A	syn12128387	aa759-198_GAGTGG_L002_R1_003.fastq.gz	H3K27me3	PsychENCODE_Amiri_2018	30545853	single end	15w4d (Day 109)	Fetal brain _CTX1 (CP)	H3K27me3_CP_Day 109	Unknown
310	N/A	syn12128480	aa759-198_GAGTGG_L004_R1_001.fastq.gz	H3K27me3	PsychENCODE_Amiri_2018	30545853	single end	15w4d (Day 109)	Fetal brain _CTX1 (CP)	H3K27me3_CP_Day 109	Unknown
310	N/A	syn12128786	aa759-198_GAGTGG_L002_R1_002.fastq.gz	H3K27me3	PsychENCODE_Amiri_2018	30545853	single end	15w4d (Day 109)	Fetal brain _CTX1 (CP)	H3K27me3_CP_Day 109	Unknown
310	N/A	syn12136618	aa759-198_GAGTGG_L001_R1_002.fastq.gz	H3K27me3	PsychENCODE_Amiri_2018	30545853	single end	15w4d (Day 109)	Fetal brain _CTX1 (CP)	H3K27me3_CP_Day 109	Unknown
310	N/A	syn12124576	49_AGTCAA_L002_R1_003.fastq.gz	H3K4me3	PsychENCODE_Amiri_2018	30545853	single end	15w4d (Day 109)	Fetal brain _CTX1 (CP)	H3K4me3_CP_Day 109	Unknown
310	N/A	syn12124641	49_AGTCAA_L003_R1_003.fastq.gz	H3K4me3	PsychENCODE_Amiri_2018	30545853	single end	15w4d (Day 109)	Fetal brain _CTX1 (CP)	H3K4me3_CP_Day 109	Unknown
310	N/A	syn12124974	49_AGTCAA_L004_R1_003.fastq.gz	H3K4me3	PsychENCODE_Amiri_2018	30545853	single end	15w4d (Day 109)	Fetal brain _CTX1 (CP)	H3K4me3_CP_Day 109	Unknown
310	N/A	syn12124994	49_AGTCAA_L001_R1_003.fastq.gz	H3K4me3	PsychENCODE_Amiri_2018	30545853	single end	15w4d (Day 109)	Fetal brain _CTX1 (CP)	H3K4me3_CP_Day 109	Unknown
310	N/A	syn12124995	49_AGTCAA_L004_R1_001.fastq.gz	H3K4me3	PsychENCODE_Amiri_2018	30545853	single end	15w4d (Day 109)	Fetal brain _CTX1 (CP)	H3K4me3_CP_Day 109	Unknown
310	N/A	syn12127220	49_AGTCAA_L001_R1_004.fastq.gz	H3K4me3	PsychENCODE_Amiri_2018	30545853	single end	15w4d (Day 109)	Fetal brain _CTX1 (CP)	H3K4me3_CP_Day 109	Unknown
310	N/A	syn12127481	49_AGTCAA_L001_R1_002.fastq.gz	H3K4me3	PsychENCODE_Amiri_2018	30545853	single end	15w4d (Day 109)	Fetal brain _CTX1 (CP)	H3K4me3_CP_Day 109	Unknown
310	N/A	syn12127635	49_AGTCAA_L001_R1_001.fastq.gz	H3K4me3	PsychENCODE_Amiri_2018	30545853	single end	15w4d (Day 109)	Fetal brain _CTX1 (CP)	H3K4me3_CP_Day 109	Unknown
310	N/A	syn12127661	49_AGTCAA_L003_R1_004.fastq.gz	H3K4me3	PsychENCODE_Amiri_2018	30545853	single end	15w4d (Day 109)	Fetal brain _CTX1 (CP)	H3K4me3_CP_Day 109	Unknown
310	N/A	syn12127770	49_AGTCAA_L004_R1_002.fastq.gz	H3K4me3	PsychENCODE_Amiri_2018	30545853	single end	15w4d (Day 109)	Fetal brain _CTX1 (CP)	H3K4me3_CP_Day 109	Unknown
310	N/A	syn12127918	49_AGTCAA_L003_R1_002.fastq.gz	H3K4me3	PsychENCODE_Amiri_2018	30545853	single end	15w4d (Day 109)	Fetal brain _CTX1 (CP)	H3K4me3_CP_Day 109	Unknown
310	N/A	syn12128026	49_AGTCAA_L002_R1_004.fastq.gz	H3K4me3	PsychENCODE_Amiri_2018	30545853	single end	15w4d (Day 109)	Fetal brain _CTX1 (CP)	H3K4me3_CP_Day 109	Unknown
310	N/A	syn12128134	49_AGTCAA_L004_R1_004.fastq.gz	H3K4me3	PsychENCODE_Amiri_2018	30545853	single end	15w4d (Day 109)	Fetal brain _CTX1 (CP)	H3K4me3_CP_Day 109	Unknown
310	N/A	syn12128190	49_AGTCAA_L002_R1_002.fastq.gz	H3K4me3	PsychENCODE_Amiri_2018	30545853	single end	15w4d (Day 109)	Fetal brain _CTX1 (CP)	H3K4me3_CP_Day 109	Unknown
310	N/A	syn12128307	49_AGTCAA_L003_R1_001.fastq.gz	H3K4me3	PsychENCODE_Amiri_2018	30545853	single end	15w4d (Day 109)	Fetal brain _CTX1 (CP)	H3K4me3_CP_Day 109	Unknown
310	N/A	syn12136660	49_AGTCAA_L002_R1_001.fastq.gz	H3K4me3	PsychENCODE_Amiri_2018	30545853	single end	15w4d (Day 109)	Fetal brain _CTX1 (CP)	H3K4me3_CP_Day 109	Unknown
310	N/A	syn12121338	52_CCGTCC_L004_R1_003.fastq.gz	H3K4me3	PsychENCODE_Amiri_2018	30545853	single end	15w4d (Day 109)	Fetal brain _CTX2 (VZ)	H3K4me3_VZ_Day 109	Unknown
310	N/A	syn12121514	52_CCGTCC_L002_R1_001.fastq.gz	H3K4me3	PsychENCODE_Amiri_2018	30545853	single end	15w4d (Day 109)	Fetal brain _CTX2 (VZ)	H3K4me3_VZ_Day 109	Unknown
310	N/A	syn12123480	52_CCGTCC_L001_R1_001.fastq.gz	H3K4me3	PsychENCODE_Amiri_2018	30545853	single end	15w4d (Day 109)	Fetal brain _CTX2 (VZ)	H3K4me3_VZ_Day 109	Unknown
310	N/A	syn12125070	52_CCGTCC_L003_R1_002.fastq.gz	H3K4me3	PsychENCODE_Amiri_2018	30545853	single end	15w4d (Day 109)	Fetal brain _CTX2 (VZ)	H3K4me3_VZ_Day 109	Unknown
310	N/A	syn12127306	52_CCGTCC_L002_R1_003.fastq.gz	H3K4me3	PsychENCODE_Amiri_2018	30545853	single end	15w4d (Day 109)	Fetal brain _CTX2 (VZ)	H3K4me3_VZ_Day 109	Unknown
310	N/A	syn12127307	52_CCGTCC_L004_R1_002.fastq.gz	H3K4me3	PsychENCODE_Amiri_2018	30545853	single end	15w4d (Day 109)	Fetal brain _CTX2 (VZ)	H3K4me3_VZ_Day 109	Unknown
310	N/A	syn12127341	52_CCGTCC_L002_R1_004.fastq.gz	H3K4me3	PsychENCODE_Amiri_2018	30545853	single end	15w4d (Day 109)	Fetal brain _CTX2 (VZ)	H3K4me3_VZ_Day 109	Unknown
310	N/A	syn12127389	52_CCGTCC_L002_R1_002.fastq.gz	H3K4me3	PsychENCODE_Amiri_2018	30545853	single end	15w4d (Day 109)	Fetal brain _CTX2 (VZ)	H3K4me3_VZ_Day 109	Unknown
310	N/A	syn12127462	52_CCGTCC_L003_R1_001.fastq.gz	H3K4me3	PsychENCODE_Amiri_2018	30545853	single end	15w4d (Day 109)	Fetal brain _CTX2 (VZ)	H3K4me3_VZ_Day 109	Unknown
310	N/A	syn12127796	52_CCGTCC_L001_R1_002.fastq.gz	H3K4me3	PsychENCODE_Amiri_2018	30545853	single end	15w4d (Day 109)	Fetal brain _CTX2 (VZ)	H3K4me3_VZ_Day 109	Unknown
310	N/A	syn12127876	52_CCGTCC_L004_R1_004.fastq.gz	H3K4me3	PsychENCODE_Amiri_2018	30545853	single end	15w4d (Day 109)	Fetal brain _CTX2 (VZ)	H3K4me3_VZ_Day 109	Unknown
310	N/A	syn12128099	52_CCGTCC_L003_R1_004.fastq.gz	H3K4me3	PsychENCODE_Amiri_2018	30545853	single end	15w4d (Day 109)	Fetal brain _CTX2 (VZ)	H3K4me3_VZ_Day 109	Unknown
310	N/A	syn12128186	52_CCGTCC_L004_R1_001.fastq.gz	H3K4me3	PsychENCODE_Amiri_2018	30545853	single end	15w4d (Day 109)	Fetal brain _CTX2 (VZ)	H3K4me3_VZ_Day 109	Unknown
310	N/A	syn12128607	52_CCGTCC_L001_R1_003.fastq.gz	H3K4me3	PsychENCODE_Amiri_2018	30545853	single end	15w4d (Day 109)	Fetal brain _CTX2 (VZ)	H3K4me3_VZ_Day 109	Unknown
310	N/A	syn12128672	52_CCGTCC_L001_R1_004.fastq.gz	H3K4me3	PsychENCODE_Amiri_2018	30545853	single end	15w4d (Day 109)	Fetal brain _CTX2 (VZ)	H3K4me3_VZ_Day 109	Unknown
310	N/A	syn12128792	52_CCGTCC_L003_R1_003.fastq.gz	H3K4me3	PsychENCODE_Amiri_2018	30545853	single end	15w4d (Day 109)	Fetal brain _CTX2 (VZ)	H3K4me3_VZ_Day 109	Unknown
320	N/A	syn12121345	55_TGACCA_L002_R1_003.fastq.gz	H3K4me3	PsychENCODE_Amiri_2018	30545853	single end	17w4d (Day 123)	Fetal brain _CTX2 (VZ)	H3K4me3_VZ_Day 123	Unknown
320	N/A	syn12121491	55_TGACCA_L001_R1_001.fastq.gz	H3K4me3	PsychENCODE_Amiri_2018	30545853	single end	17w4d (Day 123)	Fetal brain _CTX2 (VZ)	H3K4me3_VZ_Day 123	Unknown
320	N/A	syn12123474	55_TGACCA_L001_R1_004.fastq.gz	H3K4me3	PsychENCODE_Amiri_2018	30545853	single end	17w4d (Day 123)	Fetal brain _CTX2 (VZ)	H3K4me3_VZ_Day 123	Unknown
320	N/A	syn12124805	55_TGACCA_L002_R1_002.fastq.gz	H3K4me3	PsychENCODE_Amiri_2018	30545853	single end	17w4d (Day 123)	Fetal brain _CTX2 (VZ)	H3K4me3_VZ_Day 123	Unknown
320	N/A	syn12124824	55_TGACCA_L003_R1_002.fastq.gz	H3K4me3	PsychENCODE_Amiri_2018	30545853	single end	17w4d (Day 123)	Fetal brain _CTX2 (VZ)	H3K4me3_VZ_Day 123	Unknown
320	N/A	syn12127472	55_TGACCA_L002_R1_004.fastq.gz	H3K4me3	PsychENCODE_Amiri_2018	30545853	single end	17w4d (Day 123)	Fetal brain _CTX2 (VZ)	H3K4me3_VZ_Day 123	Unknown
320	N/A	syn12127717	55_TGACCA_L001_R1_002.fastq.gz	H3K4me3	PsychENCODE_Amiri_2018	30545853	single end	17w4d (Day 123)	Fetal brain _CTX2 (VZ)	H3K4me3_VZ_Day 123	Unknown
320	N/A	syn12127751	55_TGACCA_L002_R1_001.fastq.gz	H3K4me3	PsychENCODE_Amiri_2018	30545853	single end	17w4d (Day 123)	Fetal brain _CTX2 (VZ)	H3K4me3_VZ_Day 123	Unknown
320	N/A	syn12127760	55_TGACCA_L001_R1_003.fastq.gz	H3K4me3	PsychENCODE_Amiri_2018	30545853	single end	17w4d (Day 123)	Fetal brain _CTX2 (VZ)	H3K4me3_VZ_Day 123	Unknown
320	N/A	syn12128108	55_TGACCA_L007_R1_002.fastq.gz	H3K4me3	PsychENCODE_Amiri_2018	30545853	single end	17w4d (Day 123)	Fetal brain _CTX2 (VZ)	H3K4me3_VZ_Day 123	Unknown
320	N/A	syn12128193	55_TGACCA_L003_R1_004.fastq.gz	H3K4me3	PsychENCODE_Amiri_2018	30545853	single end	17w4d (Day 123)	Fetal brain _CTX2 (VZ)	H3K4me3_VZ_Day 123	Unknown
320	N/A	syn12128323	55_TGACCA_L007_R1_004.fastq.gz	H3K4me3	PsychENCODE_Amiri_2018	30545853	single end	17w4d (Day 123)	Fetal brain _CTX2 (VZ)	H3K4me3_VZ_Day 123	Unknown
320	N/A	syn12128409	55_TGACCA_L003_R1_003.fastq.gz	H3K4me3	PsychENCODE_Amiri_2018	30545853	single end	17w4d (Day 123)	Fetal brain _CTX2 (VZ)	H3K4me3_VZ_Day 123	Unknown
320	N/A	syn12128531	55_TGACCA_L007_R1_003.fastq.gz	H3K4me3	PsychENCODE_Amiri_2018	30545853	single end	17w4d (Day 123)	Fetal brain _CTX2 (VZ)	H3K4me3_VZ_Day 123	Unknown
320	N/A	syn12128610	55_TGACCA_L003_R1_001.fastq.gz	H3K4me3	PsychENCODE_Amiri_2018	30545853	single end	17w4d (Day 123)	Fetal brain _CTX2 (VZ)	H3K4me3_VZ_Day 123	Unknown
320	N/A	syn12128680	55_TGACCA_L007_R1_006.fastq.gz	H3K4me3	PsychENCODE_Amiri_2018	30545853	single end	17w4d (Day 123)	Fetal brain _CTX2 (VZ)	H3K4me3_VZ_Day 123	Unknown
320	N/A	syn12136626	55_TGACCA_L007_R1_005.fastq.gz	H3K4me3	PsychENCODE_Amiri_2018	30545853	single end	17w4d (Day 123)	Fetal brain _CTX2 (VZ)	H3K4me3_VZ_Day 123	Unknown
320	N/A	syn12136648	55_TGACCA_L007_R1_001.fastq.gz	H3K4me3	PsychENCODE_Amiri_2018	30545853	single end	17w4d (Day 123)	Fetal brain _CTX2 (VZ)	H3K4me3_VZ_Day 123	Unknown
320	N/A	syn12124747	67_AGTTCC_L007_R1_004.fastq.gz	H3K4me3	PsychENCODE_Amiri_2018	30545853	single end	17w4d (Day 123)	Fetal brain _CTX1 (CP)	H3K4me3_CP_Day 123	Unknown
320	N/A	syn12124876	67_AGTTCC_L007_R1_003.fastq.gz	H3K4me3	PsychENCODE_Amiri_2018	30545853	single end	17w4d (Day 123)	Fetal brain _CTX1 (CP)	H3K4me3_CP_Day 123	Unknown
320	N/A	syn12124877	67_AGTTCC_L007_R1_007.fastq.gz	H3K4me3	PsychENCODE_Amiri_2018	30545853	single end	17w4d (Day 123)	Fetal brain _CTX1 (CP)	H3K4me3_CP_Day 123	Unknown
320	N/A	syn12126880	67_AGTTCC_L007_R1_008.fastq.gz	H3K4me3	PsychENCODE_Amiri_2018	30545853	single end	17w4d (Day 123)	Fetal brain _CTX1 (CP)	H3K4me3_CP_Day 123	Unknown
320	N/A	syn12127051	67_AGTTCC_L007_R1_006.fastq.gz	H3K4me3	PsychENCODE_Amiri_2018	30545853	single end	17w4d (Day 123)	Fetal brain _CTX1 (CP)	H3K4me3_CP_Day 123	Unknown
320	N/A	syn12127427	67_AGTTCC_L007_R1_002.fastq.gz	H3K4me3	PsychENCODE_Amiri_2018	30545853	single end	17w4d (Day 123)	Fetal brain _CTX1 (CP)	H3K4me3_CP_Day 123	Unknown
320	N/A	syn12127566	67_AGTTCC_L007_R1_005.fastq.gz	H3K4me3	PsychENCODE_Amiri_2018	30545853	single end	17w4d (Day 123)	Fetal brain _CTX1 (CP)	H3K4me3_CP_Day 123	Unknown
320	N/A	syn12127836	aa759-67-B_AGTTCC_L005_R1_002.fastq.gz	H3K4me3	PsychENCODE_Amiri_2018	30545853	single end	17w4d (Day 123)	Fetal brain _CTX1 (CP)	H3K4me3_CP_Day 123	Unknown
320	N/A	syn12127964	aa759-67-B_AGTTCC_L005_R1_003.fastq.gz	H3K4me3	PsychENCODE_Amiri_2018	30545853	single end	17w4d (Day 123)	Fetal brain _CTX1 (CP)	H3K4me3_CP_Day 123	Unknown
320	N/A	syn12128302	aa759-67-B_AGTTCC_L005_R1_001.fastq.gz	H3K4me3	PsychENCODE_Amiri_2018	30545853	single end	17w4d (Day 123)	Fetal brain _CTX1 (CP)	H3K4me3_CP_Day 123	Unknown
320	N/A	syn12128348	67_AGTTCC_L007_R1_010.fastq.gz	H3K4me3	PsychENCODE_Amiri_2018	30545853	single end	17w4d (Day 123)	Fetal brain _CTX1 (CP)	H3K4me3_CP_Day 123	Unknown
320	N/A	syn12128446	67_AGTTCC_L007_R1_001.fastq.gz	H3K4me3	PsychENCODE_Amiri_2018	30545853	single end	17w4d (Day 123)	Fetal brain _CTX1 (CP)	H3K4me3_CP_Day 123	Unknown
320	N/A	syn12136278	67_AGTTCC_L007_R1_009.fastq.gz	H3K4me3	PsychENCODE_Amiri_2018	30545853	single end	17w4d (Day 123)	Fetal brain _CTX1 (CP)	H3K4me3_CP_Day 123	Unknown
313	N/A	syn12121576	126_ACAGTG_L004_R1_001.fastq.gz	H3K4me3	PsychENCODE_Amiri_2018	30545853	single end	16w1d (Day 113)	Fetal brain _CTX2 (VZ)	H3K4me3_VZ_Day 113	Unknown
313	N/A	syn12123060	126_ACAGTG_L008_R1_001.fastq.gz	H3K4me3	PsychENCODE_Amiri_2018	30545853	single end	16w1d (Day 113)	Fetal brain _CTX2 (VZ)	H3K4me3_VZ_Day 113	Unknown
313	N/A	syn12124890	126_ACAGTG_L003_R1_003.fastq.gz	H3K4me3	PsychENCODE_Amiri_2018	30545853	single end	16w1d (Day 113)	Fetal brain _CTX2 (VZ)	H3K4me3_VZ_Day 113	Unknown
313	N/A	syn12124918	126_ACAGTG_L003_R1_001.fastq.gz	H3K4me3	PsychENCODE_Amiri_2018	30545853	single end	16w1d (Day 113)	Fetal brain _CTX2 (VZ)	H3K4me3_VZ_Day 113	Unknown
313	N/A	syn12124949	126_ACAGTG_L007_R1_002.fastq.gz	H3K4me3	PsychENCODE_Amiri_2018	30545853	single end	16w1d (Day 113)	Fetal brain _CTX2 (VZ)	H3K4me3_VZ_Day 113	Unknown
313	N/A	syn12124955	126_ACAGTG_L006_R1_002.fastq.gz	H3K4me3	PsychENCODE_Amiri_2018	30545853	single end	16w1d (Day 113)	Fetal brain _CTX2 (VZ)	H3K4me3_VZ_Day 113	Unknown
313	N/A	syn12126883	126_ACAGTG_L005_R1_002.fastq.gz	H3K4me3	PsychENCODE_Amiri_2018	30545853	single end	16w1d (Day 113)	Fetal brain _CTX2 (VZ)	H3K4me3_VZ_Day 113	Unknown
313	N/A	syn12127073	126_ACAGTG_L008_R1_002.fastq.gz	H3K4me3	PsychENCODE_Amiri_2018	30545853	single end	16w1d (Day 113)	Fetal brain _CTX2 (VZ)	H3K4me3_VZ_Day 113	Unknown
313	N/A	syn12127342	126_ACAGTG_L005_R1_003.fastq.gz	H3K4me3	PsychENCODE_Amiri_2018	30545853	single end	16w1d (Day 113)	Fetal brain _CTX2 (VZ)	H3K4me3_VZ_Day 113	Unknown
313	N/A	syn12127810	126_ACAGTG_L003_R1_002.fastq.gz	H3K4me3	PsychENCODE_Amiri_2018	30545853	single end	16w1d (Day 113)	Fetal brain _CTX2 (VZ)	H3K4me3_VZ_Day 113	Unknown
313	N/A	syn12127855	126_ACAGTG_L005_R1_001.fastq.gz	H3K4me3	PsychENCODE_Amiri_2018	30545853	single end	16w1d (Day 113)	Fetal brain _CTX2 (VZ)	H3K4me3_VZ_Day 113	Unknown
313	N/A	syn12127936	126_ACAGTG_L007_R1_001.fastq.gz	H3K4me3	PsychENCODE_Amiri_2018	30545853	single end	16w1d (Day 113)	Fetal brain _CTX2 (VZ)	H3K4me3_VZ_Day 113	Unknown
313	N/A	syn12128036	126_ACAGTG_L006_R1_003.fastq.gz	H3K4me3	PsychENCODE_Amiri_2018	30545853	single end	16w1d (Day 113)	Fetal brain _CTX2 (VZ)	H3K4me3_VZ_Day 113	Unknown
313	N/A	syn12128776	126_ACAGTG_L006_R1_001.fastq.gz	H3K4me3	PsychENCODE_Amiri_2018	30545853	single end	16w1d (Day 113)	Fetal brain _CTX2 (VZ)	H3K4me3_VZ_Day 113	Unknown
313	N/A	syn12128779	126_ACAGTG_L004_R1_002.fastq.gz	H3K4me3	PsychENCODE_Amiri_2018	30545853	single end	16w1d (Day 113)	Fetal brain _CTX2 (VZ)	H3K4me3_VZ_Day 113	Unknown
313	N/A	syn12136474	126_ACAGTG_L004_R1_003.fastq.gz	H3K4me3	PsychENCODE_Amiri_2018	30545853	single end	16w1d (Day 113)	Fetal brain _CTX2 (VZ)	H3K4me3_VZ_Day 113	Unknown
313	N/A	syn12136518	126_ACAGTG_L007_R1_003.fastq.gz	H3K4me3	PsychENCODE_Amiri_2018	30545853	single end	16w1d (Day 113)	Fetal brain _CTX2 (VZ)	H3K4me3_VZ_Day 113	Unknown
313	N/A	syn12121410	129_CTTGTA_L008_R1_003.fastq.gz	H3K4me3	PsychENCODE_Amiri_2018	30545853	single end	16w1d (Day 113)	Fetal brain _CTX1 (CP)	H3K4me3_CP_Day 113	Unknown
313	N/A	syn12121560	129_CTTGTA_L008_R1_002.fastq.gz	H3K4me3	PsychENCODE_Amiri_2018	30545853	single end	16w1d (Day 113)	Fetal brain _CTX1 (CP)	H3K4me3_CP_Day 113	Unknown
313	N/A	syn12124682	129_CTTGTA_L003_R1_003.fastq.gz	H3K4me3	PsychENCODE_Amiri_2018	30545853	single end	16w1d (Day 113)	Fetal brain _CTX1 (CP)	H3K4me3_CP_Day 113	Unknown
313	N/A	syn12126609	129_CTTGTA_L004_R1_003.fastq.gz	H3K4me3	PsychENCODE_Amiri_2018	30545853	single end	16w1d (Day 113)	Fetal brain _CTX1 (CP)	H3K4me3_CP_Day 113	Unknown
313	N/A	syn12127490	129_CTTGTA_L007_R1_003.fastq.gz	H3K4me3	PsychENCODE_Amiri_2018	30545853	single end	16w1d (Day 113)	Fetal brain _CTX1 (CP)	H3K4me3_CP_Day 113	Unknown
313	N/A	syn12127503	129_CTTGTA_L005_R1_003.fastq.gz	H3K4me3	PsychENCODE_Amiri_2018	30545853	single end	16w1d (Day 113)	Fetal brain _CTX1 (CP)	H3K4me3_CP_Day 113	Unknown
313	N/A	syn12127776	129_CTTGTA_L007_R1_001.fastq.gz	H3K4me3	PsychENCODE_Amiri_2018	30545853	single end	16w1d (Day 113)	Fetal brain _CTX1 (CP)	H3K4me3_CP_Day 113	Unknown
313	N/A	syn12127821	129_CTTGTA_L004_R1_001.fastq.gz	H3K4me3	PsychENCODE_Amiri_2018	30545853	single end	16w1d (Day 113)	Fetal brain _CTX1 (CP)	H3K4me3_CP_Day 113	Unknown
313	N/A	syn12127851	129_CTTGTA_L006_R1_002.fastq.gz	H3K4me3	PsychENCODE_Amiri_2018	30545853	single end	16w1d (Day 113)	Fetal brain _CTX1 (CP)	H3K4me3_CP_Day 113	Unknown
313	N/A	syn12128046	129_CTTGTA_L005_R1_002.fastq.gz	H3K4me3	PsychENCODE_Amiri_2018	30545853	single end	16w1d (Day 113)	Fetal brain _CTX1 (CP)	H3K4me3_CP_Day 113	Unknown
313	N/A	syn12128054	129_CTTGTA_L004_R1_002.fastq.gz	H3K4me3	PsychENCODE_Amiri_2018	30545853	single end	16w1d (Day 113)	Fetal brain _CTX1 (CP)	H3K4me3_CP_Day 113	Unknown
313	N/A	syn12128055	129_CTTGTA_L003_R1_001.fastq.gz	H3K4me3	PsychENCODE_Amiri_2018	30545853	single end	16w1d (Day 113)	Fetal brain _CTX1 (CP)	H3K4me3_CP_Day 113	Unknown
313	N/A	syn12128147	129_CTTGTA_L008_R1_001.fastq.gz	H3K4me3	PsychENCODE_Amiri_2018	30545853	single end	16w1d (Day 113)	Fetal brain _CTX1 (CP)	H3K4me3_CP_Day 113	Unknown
313	N/A	syn12128656	129_CTTGTA_L006_R1_001.fastq.gz	H3K4me3	PsychENCODE_Amiri_2018	30545853	single end	16w1d (Day 113)	Fetal brain _CTX1 (CP)	H3K4me3_CP_Day 113	Unknown
313	N/A	syn12128674	129_CTTGTA_L005_R1_001.fastq.gz	H3K4me3	PsychENCODE_Amiri_2018	30545853	single end	16w1d (Day 113)	Fetal brain _CTX1 (CP)	H3K4me3_CP_Day 113	Unknown
313	N/A	syn12128991	129_CTTGTA_L007_R1_002.fastq.gz	H3K4me3	PsychENCODE_Amiri_2018	30545853	single end	16w1d (Day 113)	Fetal brain _CTX1 (CP)	H3K4me3_CP_Day 113	Unknown
313	N/A	syn12133180	129_CTTGTA_L006_R1_003.fastq.gz	H3K4me3	PsychENCODE_Amiri_2018	30545853	single end	16w1d (Day 113)	Fetal brain _CTX1 (CP)	H3K4me3_CP_Day 113	Unknown
313	N/A	syn12136490	129_CTTGTA_L003_R1_002.fastq.gz	H3K4me3	PsychENCODE_Amiri_2018	30545853	single end	16w1d (Day 113)	Fetal brain _CTX1 (CP)	H3K4me3_CP_Day 113	Unknown
