# Supplementary material for: Comprehensive multi-omics integration identifies differentially active enhancers during human brain development with clinical relevance
Source: Genome Med. 2021 Oct 19;13:162. doi: 10.1186/s13073-021-00980-1 (PMC8524963; doi:10.1186/s13073-021-00980-1)
Supplement: Supplementary file 4 — Additional file 4: Table S3: List of all pCRs, with DAEs and nDAEs indicated [file 13073_2021_980_MOESM4_ESM.xlsx]

## Sheet: pCRs
Additional File 4: Table S3: List of all pCRs, with DAEs and nDAEs indicated
Chr	Start	End	Enhancer type	Length (bp)
chr1	956563	956812	DAE	249
chr1	1004480	1005002	DAE	522
chr1	1057565	1057825	DAE	260
chr1	1093610	1093956	DAE	346
chr1	1111813	1112100	DAE	287
chr1	1131815	1132585	DAE	770
chr1	1194611	1194970	DAE	359
chr1	1330907	1331324	DAE	417
chr1	1350925	1351425	DAE	500
chr1	1440215	1440399	DAE	184
chr1	1490338	1490609	DAE	271
chr1	1614850	1615650	DAE	800
chr1	1695100	1696088	DAE	988
chr1	1719433	1720005	DAE	572
chr1	1734212	1734895	DAE	683
chr1	1840449	1840835	DAE	386
chr1	1926001	1926364	DAE	363
chr1	1926500	1926684	DAE	184
chr1	1975830	1976200	DAE	370
chr1	1991300	1991825	DAE	525
chr1	1999291	2000020	DAE	729
chr1	2059211	2059297	DAE	86
chr1	2059763	2060147	DAE	384
chr1	2170125	2170796	DAE	671
chr1	2210549	2211219	DAE	670
chr1	2222160	2222582	DAE	422
chr1	2327136	2327991	DAE	855
chr1	2330220	2330875	DAE	655
chr1	2435850	2436650	DAE	800
chr1	2494650	2495146	DAE	496
chr1	2500400	2501025	DAE	625
chr1	2509817	2510189	DAE	372
chr1	2534275	2534950	DAE	675
chr1	2574343	2574764	DAE	421
chr1	2694550	2694825	DAE	275
chr1	2757150	2757650	DAE	500
chr1	2764600	2765100	DAE	500
chr1	2766575	2767550	DAE	975
chr1	2783475	2784100	DAE	625
chr1	2808575	2808850	DAE	275
chr1	2844675	2844922	DAE	247
chr1	2845052	2845625	DAE	573
chr1	2910015	2910499	DAE	484
chr1	2928991	2929450	DAE	459
chr1	2947900	2948464	DAE	564
chr1	2950675	2951425	DAE	750
chr1	3229711	3230122	DAE	411
chr1	3268898	3269765	DAE	867
chr1	3309964	3310555	DAE	591
chr1	3399575	3400466	DAE	891
chr1	3493825	3494809	DAE	984
chr1	3498250	3498775	DAE	525
chr1	3515000	3515427	DAE	427
chr1	3520900	3521525	DAE	625
chr1	3670250	3670750	DAE	500
chr1	3716650	3717006	DAE	356
chr1	3737520	3738010	DAE	490
chr1	3738075	3738720	DAE	645
chr1	3744349	3744800	DAE	451
chr1	3786250	3786875	DAE	625
chr1	3809160	3809440	DAE	280
chr1	3809560	3809800	DAE	240
chr1	4004275	4005100	DAE	825
chr1	4014476	4014775	DAE	299
chr1	4038650	4039300	DAE	650
chr1	4041000	4041425	DAE	425
chr1	4134500	4135050	DAE	550
chr1	4150400	4150925	DAE	525
chr1	4161300	4161925	DAE	625
chr1	4179100	4179375	DAE	275
chr1	4182400	4182950	DAE	550
chr1	4186125	4186700	DAE	575
chr1	4192600	4192975	DAE	375
chr1	4335925	4336450	DAE	525
chr1	4360825	4361625	DAE	800
chr1	4382150	4382504	DAE	354
chr1	4412825	4413550	DAE	725
chr1	4416650	4417425	DAE	775
chr1	4465250	4465725	DAE	475
chr1	4481500	4482400	DAE	900
chr1	4491125	4491550	DAE	425
chr1	4502350	4502850	DAE	500
chr1	4513925	4514775	DAE	850
chr1	4554225	4554825	DAE	600
chr1	4572845	4573264	DAE	419
chr1	4621160	4621425	DAE	265
chr1	4623900	4624500	DAE	600
chr1	4652150	4652675	DAE	525
chr1	4671640	4672350	DAE	710
chr1	4698000	4698575	DAE	575
chr1	4794352	4794576	DAE	224
chr1	4830494	4830650	DAE	156
chr1	4976475	4976975	DAE	500
chr1	4995875	4996575	DAE	700
chr1	5062713	5063239	DAE	526
chr1	5088471	5089139	DAE	668
chr1	5144725	5144870	DAE	145
chr1	5169640	5170070	DAE	430
chr1	5207500	5207850	DAE	350
chr1	5216550	5216760	DAE	210
chr1	5251550	5252150	DAE	600
chr1	5280645	5280875	DAE	230
chr1	5285975	5286553	DAE	578
chr1	5299100	5299325	DAE	225
chr1	5325875	5325950	DAE	75
chr1	5327350	5327800	DAE	450
chr1	5335426	5335625	DAE	199
chr1	5371825	5372375	DAE	550
chr1	5439430	5439870	DAE	440
chr1	5473325	5473825	DAE	500
chr1	5475225	5476075	DAE	850
chr1	5484880	5485280	DAE	400
chr1	5503200	5503675	DAE	475
chr1	5525170	5525970	DAE	800
chr1	5556000	5556700	DAE	700
chr1	5582600	5583103	DAE	503
chr1	5585809	5586575	DAE	766
chr1	5635150	5635650	DAE	500
chr1	5672950	5673625	DAE	675
chr1	5674022	5674632	DAE	610
chr1	5677594	5678175	DAE	581
chr1	5678425	5678900	DAE	475
chr1	5692375	5693225	DAE	850
chr1	5703550	5704050	DAE	500
chr1	5721200	5721700	DAE	500
chr1	5725275	5725950	DAE	675
chr1	5732000	5732910	DAE	910
chr1	5748250	5748750	DAE	500
chr1	5758725	5759400	DAE	675
chr1	5767699	5768175	DAE	476
chr1	5772425	5773175	DAE	750
chr1	5778664	5779375	DAE	711
chr1	5831240	5831860	DAE	620
chr1	5833800	5834100	DAE	300
chr1	5853300	5853700	DAE	400
chr1	5888034	5888685	DAE	651
chr1	5891045	5891387	DAE	342
chr1	5894225	5894750	DAE	525
chr1	5899550	5900250	DAE	700
chr1	5900350	5901301	DAE	951
chr1	5902900	5903575	DAE	675
chr1	5909125	5909550	DAE	425
chr1	5917775	5917940	DAE	165
chr1	5925709	5926200	DAE	491
chr1	5949475	5950475	DAE	1000
chr1	5956837	5957652	DAE	815
chr1	6062280	6063188	DAE	908
chr1	6151558	6152408	DAE	850
chr1	6169892	6170315	DAE	423
chr1	6172374	6173016	DAE	642
chr1	6208624	6208910	DAE	286
chr1	6223793	6224058	DAE	265
chr1	6224238	6224626	DAE	388
chr1	6224701	6225024	DAE	323
chr1	6245633	6246048	DAE	415
chr1	6305640	6305850	DAE	210
chr1	6306040	6306275	DAE	235
chr1	6309200	6309500	DAE	300
chr1	6312654	6313218	DAE	564
chr1	6336384	6336772	DAE	388
chr1	6347112	6347303	DAE	191
chr1	6347412	6347498	DAE	86
chr1	6347740	6348059	DAE	319
chr1	6385855	6386632	DAE	777
chr1	6390350	6391100	DAE	750
chr1	6396000	6396810	DAE	810
chr1	6398631	6399260	DAE	629
chr1	6474609	6474829	DAE	220
chr1	6514625	6515400	DAE	775
chr1	6567420	6567875	DAE	455
chr1	6698125	6698350	DAE	225
chr1	6698420	6698725	DAE	305
chr1	6702621	6703263	DAE	642
chr1	6713650	6714325	DAE	675
chr1	6720574	6721228	DAE	654
chr1	6795161	6795342	DAE	181
chr1	6831250	6831600	DAE	350
chr1	6928810	6929800	DAE	990
chr1	6941500	6941767	DAE	267
chr1	7102475	7102600	DAE	125
chr1	7130320	7130725	DAE	405
chr1	7144150	7144916	DAE	766
chr1	7308410	7308966	DAE	556
chr1	7538230	7538560	DAE	330
chr1	7740230	7740774	DAE	544
chr1	7764560	7764870	DAE	310
chr1	7812590	7813375	DAE	785
chr1	7820224	7821101	DAE	877
chr1	7981793	7982201	DAE	408
chr1	8393767	8394475	DAE	708
chr1	8395200	8396050	DAE	850
chr1	8612650	8612950	DAE	300
chr1	8631625	8632100	DAE	475
chr1	8638100	8638375	DAE	275
chr1	8681050	8681650	DAE	600
chr1	8886350	8886550	DAE	200
chr1	8908760	8909050	DAE	290
chr1	8923000	8923290	DAE	290
chr1	8949600	8949875	DAE	275
chr1	8989975	8990170	DAE	195
chr1	9003552	9003892	DAE	340
chr1	9015450	9015759	DAE	309
chr1	9046000	9046512	DAE	512
chr1	9066800	9067700	DAE	900
chr1	9105991	9106742	DAE	751
chr1	9111360	9112033	DAE	673
chr1	9168103	9168670	DAE	567
chr1	9179560	9180425	DAE	865
chr1	9317560	9318199	DAE	639
chr1	9322250	9322875	DAE	625
chr1	9501500	9501822	DAE	322
chr1	9653459	9653860	DAE	401
chr1	9669038	9669722	DAE	684
chr1	9678922	9679400	DAE	478
chr1	9687050	9687486	DAE	436
chr1	9708475	9708952	DAE	477
chr1	9856975	9857475	DAE	500
chr1	9895645	9896158	DAE	513
chr1	9976450	9977250	DAE	800
chr1	9982190	9983100	DAE	910
chr1	10075933	10076322	DAE	389
chr1	10220800	10220974	DAE	174
chr1	10242379	10243047	DAE	668
chr1	10254050	10254725	DAE	675
chr1	10256950	10257425	DAE	475
chr1	10327800	10327900	DAE	100
chr1	10328000	10328261	DAE	261
chr1	10399920	10400171	DAE	251
chr1	10430760	10431569	DAE	809
chr1	10511350	10511430	DAE	80
chr1	10550125	10550975	DAE	850
chr1	10615650	10616625	DAE	975
chr1	10654375	10655100	DAE	725
chr1	10683350	10683925	DAE	575
chr1	10685557	10685837	DAE	280
chr1	10723768	10724089	DAE	321
chr1	10769202	10770000	DAE	798
chr1	10788099	10788530	DAE	431
chr1	10806100	10806287	DAE	187
chr1	10806501	10807079	DAE	578
chr1	10808853	10809221	DAE	368
chr1	10809932	10810225	DAE	293
chr1	10816101	10817071	DAE	970
chr1	11004140	11004940	DAE	800
chr1	11020955	11021341	DAE	386
chr1	11167648	11168476	DAE	828
chr1	11197551	11197991	DAE	440
chr1	11207220	11208020	DAE	800
chr1	11217942	11218126	DAE	184
chr1	11238725	11238840	DAE	115
chr1	11259050	11259310	DAE	260
chr1	11268419	11269230	DAE	811
chr1	11269255	11269845	DAE	590
chr1	11274698	11275550	DAE	852
chr1	11278973	11279770	DAE	797
chr1	11288527	11289171	DAE	644
chr1	11289339	11289616	DAE	277
chr1	11306263	11306815	DAE	552
chr1	11352480	11353280	DAE	800
chr1	11372025	11372375	DAE	350
chr1	11376359	11377050	DAE	691
chr1	11384551	11384775	DAE	224
chr1	11399558	11400192	DAE	634
chr1	11426100	11426679	DAE	579
chr1	11436710	11437525	DAE	815
chr1	11457207	11458000	DAE	793
chr1	11459975	11460204	DAE	229
chr1	11464025	11464292	DAE	267
chr1	11528175	11528600	DAE	425
chr1	11529075	11529650	DAE	575
chr1	11559549	11559947	DAE	398
chr1	11567200	11567725	DAE	525
chr1	11574099	11575012	DAE	913
chr1	11600286	11600650	DAE	364
chr1	11623480	11624160	DAE	680
chr1	11636366	11636958	DAE	592
chr1	11645625	11646275	DAE	650
chr1	11658875	11659300	DAE	425
chr1	11659700	11660150	DAE	450
chr1	11677425	11677675	DAE	250
chr1	11689500	11690175	DAE	675
chr1	11700820	11701245	DAE	425
chr1	11708775	11709300	DAE	525
chr1	11734645	11735233	DAE	588
chr1	11774599	11774900	DAE	301
chr1	11922675	11923050	DAE	375
chr1	12032712	12033263	DAE	551
chr1	12044500	12045489	DAE	989
chr1	12050146	12051064	DAE	918
chr1	12058663	12059436	DAE	773
chr1	12112200	12112520	DAE	320
chr1	12183202	12183644	DAE	442
chr1	12244241	12244671	DAE	430
chr1	12259300	12259575	DAE	275
chr1	12356440	12357140	DAE	700
chr1	12430420	12430960	DAE	540
chr1	12453575	12454350	DAE	775
chr1	12493651	12494251	DAE	600
chr1	12559400	12559671	DAE	271
chr1	12621025	12621875	DAE	850
chr1	12829675	12830525	DAE	850
chr1	13831600	13832150	DAE	550
chr1	13844450	13845225	DAE	775
chr1	13968740	13969075	DAE	335
chr1	14119025	14119289	DAE	264
chr1	14155350	14156050	DAE	700
chr1	14204600	14205121	DAE	521
chr1	14212764	14213482	DAE	718
chr1	14219042	14219792	DAE	750
chr1	14224850	14225350	DAE	500
chr1	14234700	14235650	DAE	950
chr1	14255900	14256075	DAE	175
chr1	14353220	14354040	DAE	820
chr1	14431409	14431969	DAE	560
chr1	14469175	14469350	DAE	175
chr1	14538386	14538950	DAE	564
chr1	14571662	14572325	DAE	663
chr1	14573040	14573654	DAE	614
chr1	14600300	14600950	DAE	650
chr1	14602500	14603025	DAE	525
chr1	14627500	14628000	DAE	500
chr1	14687401	14687900	DAE	499
chr1	14763625	14764530	DAE	905
chr1	14953782	14954067	DAE	285
chr1	15383149	15383793	DAE	644
chr1	15415225	15415496	DAE	271
chr1	15419608	15420060	DAE	452
chr1	15446475	15447275	DAE	800
chr1	15500347	15500892	DAE	545
chr1	15532973	15533690	DAE	717
chr1	15569789	15570125	DAE	336
chr1	15680694	15681023	DAE	329
chr1	15770950	15771575	DAE	625
chr1	15785900	15786312	DAE	412
chr1	15858465	15859417	DAE	952
chr1	15865191	15865740	DAE	549
chr1	15959935	15960887	DAE	952
chr1	15993777	15994401	DAE	624
chr1	16023375	16024050	DAE	675
chr1	16030142	16030465	DAE	323
chr1	16030674	16030750	DAE	76
chr1	16038606	16039313	DAE	707
chr1	16040838	16041334	DAE	496
chr1	16050177	16050696	DAE	519
chr1	16160395	16160700	DAE	305
chr1	16212759	16213091	DAE	332
chr1	16339290	16340042	DAE	752
chr1	16382575	16382775	DAE	200
chr1	16393624	16394087	DAE	463
chr1	16502195	16502720	DAE	525
chr1	16626657	16627384	DAE	727
chr1	16700712	16701075	DAE	363
chr1	16726889	16727669	DAE	780
chr1	16751800	16752325	DAE	525
chr1	16773866	16774683	DAE	817
chr1	16919100	16919672	DAE	572
chr1	16985070	16985700	DAE	630
chr1	17123160	17123420	DAE	260
chr1	17209050	17209800	DAE	750
chr1	17287630	17287910	DAE	280
chr1	17475575	17476275	DAE	700
chr1	17527900	17528575	DAE	675
chr1	17567325	17567626	DAE	301
chr1	17571663	17572060	DAE	397
chr1	17590180	17591090	DAE	910
chr1	17591750	17592167	DAE	417
chr1	17635929	17636633	DAE	704
chr1	17685750	17686250	DAE	500
chr1	17712525	17713275	DAE	750
chr1	17796742	17797100	DAE	358
chr1	17842550	17843325	DAE	775
chr1	17946775	17947310	DAE	535
chr1	18099400	18099528	DAE	128
chr1	18294375	18294900	DAE	525
chr1	18335700	18336280	DAE	580
chr1	18437526	18437717	DAE	191
chr1	18444377	18445300	DAE	923
chr1	18475725	18475930	DAE	205
chr1	18479575	18480400	DAE	825
chr1	18500850	18501256	DAE	406
chr1	18502139	18502361	DAE	222
chr1	18509275	18509875	DAE	600
chr1	18517908	18518504	DAE	596
chr1	18525973	18526443	DAE	470
chr1	18573658	18574150	DAE	492
chr1	18575726	18576550	DAE	824
chr1	18609425	18610200	DAE	775
chr1	18617450	18617650	DAE	200
chr1	18635958	18636616	DAE	658
chr1	18652060	18652713	DAE	653
chr1	18653300	18653400	DAE	100
chr1	18659376	18659640	DAE	264
chr1	18671220	18671610	DAE	390
chr1	18679231	18679675	DAE	444
chr1	18709089	18709551	DAE	462
chr1	18716575	18717268	DAE	693
chr1	18720400	18720900	DAE	500
chr1	18739779	18740161	DAE	382
chr1	18770100	18770458	DAE	358
chr1	18784960	18785825	DAE	865
chr1	18868770	18869250	DAE	480
chr1	18876201	18876776	DAE	575
chr1	18883941	18884820	DAE	879
chr1	18888366	18888450	DAE	84
chr1	18925700	18925975	DAE	275
chr1	18969710	18970250	DAE	540
chr1	18978300	18978950	DAE	650
chr1	19005325	19006200	DAE	875
chr1	19010787	19011400	DAE	613
chr1	19020050	19020350	DAE	300
chr1	19024775	19025446	DAE	671
chr1	19029500	19030075	DAE	575
chr1	19032525	19033050	DAE	525
chr1	19038250	19038775	DAE	525
chr1	19051728	19052073	DAE	345
chr1	19066000	19066651	DAE	651
chr1	19104825	19105750	DAE	925
chr1	19131375	19132125	DAE	750
chr1	19136800	19137700	DAE	900
chr1	19140900	19141525	DAE	625
chr1	19144300	19144916	DAE	616
chr1	19188525	19189250	DAE	725
chr1	19201812	19202050	DAE	238
chr1	19206175	19206762	DAE	587
chr1	19393360	19393991	DAE	631
chr1	19424553	19425004	DAE	451
chr1	19450808	19451530	DAE	722
chr1	19489593	19490211	DAE	618
chr1	19510845	19511780	DAE	935
chr1	19525038	19525560	DAE	522
chr1	19553329	19554062	DAE	733
chr1	19664775	19665260	DAE	485
chr1	19942828	19943612	DAE	784
chr1	19998101	19998626	DAE	525
chr1	20008675	20009420	DAE	745
chr1	20113650	20114025	DAE	375
chr1	20120250	20120750	DAE	500
chr1	20243053	20243881	DAE	828
chr1	20267509	20268210	DAE	701
chr1	20317193	20317607	DAE	414
chr1	20401100	20401600	DAE	500
chr1	20775127	20775520	DAE	393
chr1	20965890	20966567	DAE	677
chr1	21022937	21023917	DAE	980
chr1	21037803	21038139	DAE	336
chr1	21064510	21065237	DAE	727
chr1	21073596	21074167	DAE	571
chr1	21097733	21098341	DAE	608
chr1	21191315	21192007	DAE	692
chr1	21197160	21197739	DAE	579
chr1	21274644	21275034	DAE	390
chr1	21444150	21444429	DAE	279
chr1	21460038	21460888	DAE	850
chr1	21476230	21476325	DAE	95
chr1	21476334	21476830	DAE	496
chr1	21544357	21544600	DAE	243
chr1	21676775	21677325	DAE	550
chr1	21851212	21851949	DAE	737
chr1	21885075	21885860	DAE	785
chr1	22037717	22038434	DAE	717
chr1	22062989	22063794	DAE	805
chr1	22096509	22096891	DAE	382
chr1	22410098	22410675	DAE	577
chr1	22480050	22480750	DAE	700
chr1	22481078	22481777	DAE	699
chr1	22482750	22483175	DAE	425
chr1	22508900	22509650	DAE	750
chr1	22514925	22515850	DAE	925
chr1	22623500	22624400	DAE	900
chr1	22645000	22645400	DAE	400
chr1	22652700	22653500	DAE	800
chr1	22668510	22668980	DAE	470
chr1	22755300	22755875	DAE	575
chr1	22822272	22823063	DAE	791
chr1	22837381	22837909	DAE	528
chr1	22881100	22881725	DAE	625
chr1	22898725	22899225	DAE	500
chr1	22899270	22899710	DAE	440
chr1	22903716	22904349	DAE	633
chr1	22906050	22906700	DAE	650
chr1	22924225	22924750	DAE	525
chr1	22927580	22927790	DAE	210
chr1	22953200	22953675	DAE	475
chr1	23127975	23128853	DAE	878
chr1	23279575	23280525	DAE	950
chr1	23289592	23290066	DAE	474
chr1	23299010	23299450	DAE	440
chr1	23347340	23347598	DAE	258
chr1	23380911	23381678	DAE	767
chr1	23394393	23395272	DAE	879
chr1	23412028	23412563	DAE	535
chr1	23426775	23427100	DAE	325
chr1	23551625	23551980	DAE	355
chr1	23576000	23576725	DAE	725
chr1	23621932	23622899	DAE	967
chr1	23641892	23642563	DAE	671
chr1	23643168	23643617	DAE	449
chr1	23655796	23656470	DAE	674
chr1	23682859	23683635	DAE	776
chr1	23703600	23704175	DAE	575
chr1	23792825	23793450	DAE	625
chr1	23866181	23866525	DAE	344
chr1	23880863	23881721	DAE	858
chr1	23882018	23882300	DAE	282
chr1	23888751	23889075	DAE	324
chr1	23945675	23946675	DAE	1000
chr1	24022920	24023647	DAE	727
chr1	24026129	24026658	DAE	529
chr1	24076016	24076422	DAE	406
chr1	24079439	24079896	DAE	457
chr1	24085546	24086329	DAE	783
chr1	24446800	24447617	DAE	817
chr1	24522312	24522694	DAE	382
chr1	24542982	24543125	DAE	143
chr1	24702102	24702325	DAE	223
chr1	24764890	24765299	DAE	409
chr1	24878439	24879120	DAE	681
chr1	24902451	24902850	DAE	399
chr1	24945900	24946425	DAE	525
chr1	25015250	25015488	DAE	238
chr1	25057171	25057475	DAE	304
chr1	25174423	25175142	DAE	719
chr1	25231200	25231400	DAE	200
chr1	25240801	25241175	DAE	374
chr1	25565984	25566942	DAE	958
chr1	25697950	25698860	DAE	910
chr1	25772400	25773110	DAE	710
chr1	25788850	25789800	DAE	950
chr1	25794640	25795291	DAE	651
chr1	25832225	25833220	DAE	995
chr1	25912796	25912983	DAE	187
chr1	25945602	25946200	DAE	598
chr1	25968811	25969115	DAE	304
chr1	25969150	25969700	DAE	550
chr1	26254050	26254305	DAE	255
chr1	26275356	26275789	DAE	433
chr1	26277145	26277386	DAE	241
chr1	26279450	26279900	DAE	450
chr1	26284820	26285480	DAE	660
chr1	26287570	26288323	DAE	753
chr1	26297565	26298526	DAE	961
chr1	26342800	26343270	DAE	470
chr1	26361500	26361650	DAE	150
chr1	26421300	26421625	DAE	325
chr1	26490746	26491380	DAE	634
chr1	26527625	26527840	DAE	215
chr1	26573307	26574225	DAE	918
chr1	26677954	26678836	DAE	882
chr1	26691720	26691920	DAE	200
chr1	26715848	26716461	DAE	613
chr1	26827232	26827869	DAE	637
chr1	26844850	26845700	DAE	850
chr1	26929575	26930075	DAE	500
chr1	26947342	26948198	DAE	856
chr1	26962825	26963575	DAE	750
chr1	27024638	27024920	DAE	282
chr1	27165152	27166037	DAE	885
chr1	27191386	27191710	DAE	324
chr1	27732825	27733012	DAE	187
chr1	27733025	27733225	DAE	200
chr1	27956045	27956302	DAE	257
chr1	27986505	27986823	DAE	318
chr1	28168155	28168401	DAE	246
chr1	28189536	28190050	DAE	514
chr1	28193400	28194150	DAE	750
chr1	28195275	28196100	DAE	825
chr1	28307711	28308214	DAE	503
chr1	28309365	28310163	DAE	798
chr1	28319637	28320053	DAE	416
chr1	28320172	28321025	DAE	853
chr1	28405675	28406240	DAE	565
chr1	28546668	28547437	DAE	769
chr1	28623184	28623725	DAE	541
chr1	28735541	28735957	DAE	416
chr1	28741769	28742338	DAE	569
chr1	28921090	28921680	DAE	590
chr1	28939596	28940449	DAE	853
chr1	29074550	29075500	DAE	950
chr1	29098870	29099534	DAE	664
chr1	29120451	29120864	DAE	413
chr1	29123000	29123528	DAE	528
chr1	29126700	29127450	DAE	750
chr1	29128575	29129450	DAE	875
chr1	29130600	29131100	DAE	500
chr1	29142010	29142250	DAE	240
chr1	29149241	29149678	DAE	437
chr1	29152434	29152908	DAE	474
chr1	29166200	29166750	DAE	550
chr1	29181875	29182550	DAE	675
chr1	29191625	29191793	DAE	168
chr1	29195432	29195875	DAE	443
chr1	29197188	29197886	DAE	698
chr1	29198558	29198800	DAE	242
chr1	29236473	29237425	DAE	952
chr1	29261200	29261725	DAE	525
chr1	29277559	29278172	DAE	613
chr1	29300630	29301098	DAE	468
chr1	29370050	29370425	DAE	375
chr1	29376260	29377201	DAE	941
chr1	29380474	29381421	DAE	947
chr1	29483363	29483622	DAE	259
chr1	29483651	29483801	DAE	150
chr1	29490875	29491725	DAE	850
chr1	29669000	29669725	DAE	725
chr1	29737100	29737363	DAE	263
chr1	29765970	29766518	DAE	548
chr1	29804475	29805375	DAE	900
chr1	29817025	29817325	DAE	300
chr1	29865500	29866000	DAE	500
chr1	30028263	30028575	DAE	312
chr1	30032925	30033354	DAE	429
chr1	30507275	30507750	DAE	475
chr1	30558150	30558500	DAE	350
chr1	30558781	30559380	DAE	599
chr1	30711700	30712089	DAE	389
chr1	30734950	30735475	DAE	525
chr1	30767960	30768803	DAE	843
chr1	30801576	30802150	DAE	574
chr1	30815350	30815900	DAE	550
chr1	30834525	30835050	DAE	525
chr1	30919200	30920000	DAE	800
chr1	30978969	30979375	DAE	406
chr1	31158180	31158766	DAE	586
chr1	31457050	31457499	DAE	449
chr1	31475587	31476340	DAE	753
chr1	31595400	31596100	DAE	700
chr1	31613120	31613435	DAE	315
chr1	31627566	31627958	DAE	392
chr1	31700627	31701033	DAE	406
chr1	31716875	31717550	DAE	675
chr1	31722825	31723131	DAE	306
chr1	31867498	31868103	DAE	605
chr1	32035176	32035559	DAE	383
chr1	32053475	32053893	DAE	418
chr1	32054198	32054925	DAE	727
chr1	32079225	32079550	DAE	325
chr1	32180603	32180986	DAE	383
chr1	32195357	32195449	DAE	92
chr1	32314076	32314525	DAE	449
chr1	32325875	32326850	DAE	975
chr1	32332025	32332627	DAE	602
chr1	32335175	32335900	DAE	725
chr1	32452892	32453218	DAE	326
chr1	32456826	32457000	DAE	174
chr1	32461925	32462475	DAE	550
chr1	32503691	32504599	DAE	908
chr1	32509575	32510500	DAE	925
chr1	32519658	32520250	DAE	592
chr1	32521175	32521506	DAE	331
chr1	32523717	32524522	DAE	805
chr1	32565659	32566176	DAE	517
chr1	32616700	32617580	DAE	880
chr1	32629765	32630147	DAE	382
chr1	32652892	32653780	DAE	888
chr1	32697938	32698283	DAE	345
chr1	32745568	32745841	DAE	273
chr1	32966037	32966782	DAE	745
chr1	32986225	32986625	DAE	400
chr1	33065417	33065886	DAE	469
chr1	33077721	33078012	DAE	291
chr1	33102480	33102975	DAE	495
chr1	33131320	33131899	DAE	579
chr1	33182250	33182820	DAE	570
chr1	33324375	33325200	DAE	825
chr1	33327435	33327575	DAE	140
chr1	33347834	33348375	DAE	541
chr1	33433700	33434150	DAE	450
chr1	33626790	33627290	DAE	500
chr1	33656145	33656770	DAE	625
chr1	33694700	33694920	DAE	220
chr1	33758260	33758997	DAE	737
chr1	33875520	33876451	DAE	931
chr1	34085820	34086433	DAE	613
chr1	34105446	34105911	DAE	465
chr1	34105945	34106174	DAE	229
chr1	34123575	34123925	DAE	350
chr1	34143967	34144682	DAE	715
chr1	34162860	34163263	DAE	403
chr1	34163775	34164575	DAE	800
chr1	34187006	34187377	DAE	371
chr1	34191266	34191556	DAE	290
chr1	34227634	34228161	DAE	527
chr1	34331800	34332300	DAE	500
chr1	34343925	34344525	DAE	600
chr1	34359226	34359325	DAE	99
chr1	34371604	34372441	DAE	837
chr1	34423325	34423644	DAE	319
chr1	34423726	34423950	DAE	224
chr1	34473150	34474020	DAE	870
chr1	34522875	34523280	DAE	405
chr1	34565653	34566130	DAE	477
chr1	34610450	34611425	DAE	975
chr1	34618840	34619500	DAE	660
chr1	34628428	34629184	DAE	756
chr1	34659150	34659725	DAE	575
chr1	34711525	34712050	DAE	525
chr1	34731508	34732291	DAE	783
chr1	34797325	34797730	DAE	405
chr1	34799233	34799737	DAE	504
chr1	34801700	34802675	DAE	975
chr1	34803950	34804373	DAE	423
chr1	34807420	34807913	DAE	493
chr1	34845350	34845820	DAE	470
chr1	34864125	34864625	DAE	500
chr1	34907075	34907475	DAE	400
chr1	34945070	34945580	DAE	510
chr1	34995575	34996120	DAE	545
chr1	34999750	35000000	DAE	250
chr1	35055825	35056300	DAE	475
chr1	35105171	35105716	DAE	545
chr1	35153625	35153900	DAE	275
chr1	35177450	35178175	DAE	725
chr1	35187225	35187975	DAE	750
chr1	35201950	35202425	DAE	475
chr1	35210575	35211325	DAE	750
chr1	35213350	35213850	DAE	500
chr1	35273850	35274450	DAE	600
chr1	35331900	35332176	DAE	276
chr1	35351390	35351599	DAE	209
chr1	35430848	35431353	DAE	505
chr1	35431387	35431973	DAE	586
chr1	35442400	35442825	DAE	425
chr1	35467560	35468223	DAE	663
chr1	35667727	35668075	DAE	348
chr1	35675975	35676582	DAE	607
chr1	35771496	35772140	DAE	644
chr1	35829839	35830548	DAE	709
chr1	35836230	35836660	DAE	430
chr1	35887545	35888314	DAE	769
chr1	35941468	35941959	DAE	491
chr1	36086650	36087236	DAE	586
chr1	36299023	36299349	DAE	326
chr1	36299396	36300179	DAE	783
chr1	36322433	36323198	DAE	765
chr1	36380850	36381576	DAE	726
chr1	36490190	36490910	DAE	720
chr1	36750130	36750480	DAE	350
chr1	36766625	36767198	DAE	573
chr1	36786950	36787200	DAE	250
chr1	36839576	36839842	DAE	266
chr1	36909797	36910224	DAE	427
chr1	36910315	36910559	DAE	244
chr1	36957800	36958775	DAE	975
chr1	36977485	36978007	DAE	522
chr1	36995475	36996275	DAE	800
chr1	37003275	37003900	DAE	625
chr1	37019412	37019797	DAE	385
chr1	37022803	37023312	DAE	509
chr1	37026594	37026910	DAE	316
chr1	37049750	37050525	DAE	775
chr1	37062175	37062475	DAE	300
chr1	37071325	37071856	DAE	531
chr1	37079951	37080498	DAE	547
chr1	37091418	37091600	DAE	182
chr1	37109475	37109950	DAE	475
chr1	37111500	37112219	DAE	719
chr1	37138425	37139151	DAE	726
chr1	37158600	37159041	DAE	441
chr1	37169550	37169618	DAE	68
chr1	37190100	37191025	DAE	925
chr1	37225550	37226225	DAE	675
chr1	37231606	37231975	DAE	369
chr1	37234320	37234730	DAE	410
chr1	37241175	37241700	DAE	525
chr1	37242679	37242925	DAE	246
chr1	37244280	37244680	DAE	400
chr1	37249900	37250400	DAE	500
chr1	37255725	37256325	DAE	600
chr1	37261350	37262275	DAE	925
chr1	37279500	37279800	DAE	300
chr1	37289755	37290275	DAE	520
chr1	37294590	37295550	DAE	960
chr1	37309275	37309800	DAE	525
chr1	37311425	37312280	DAE	855
chr1	37374381	37374787	DAE	406
chr1	37389797	37390324	DAE	527
chr1	37393650	37393933	DAE	283
chr1	37404575	37405125	DAE	550
chr1	37416925	37417580	DAE	655
chr1	37454392	37455071	DAE	679
chr1	37469972	37470522	DAE	550
chr1	37503284	37504182	DAE	898
chr1	37520175	37520850	DAE	675
chr1	37563416	37563674	DAE	258
chr1	37584400	37584900	DAE	500
chr1	37589000	37589251	DAE	251
chr1	37592690	37592946	DAE	256
chr1	37615053	37615305	DAE	252
chr1	37697576	37698025	DAE	449
chr1	37700540	37701000	DAE	460
chr1	37720750	37721381	DAE	631
chr1	37732563	37732963	DAE	400
chr1	37740279	37741230	DAE	951
chr1	37748200	37748444	DAE	244
chr1	37784198	37784531	DAE	333
chr1	37875926	37876150	DAE	224
chr1	37876303	37876725	DAE	422
chr1	37898327	37898775	DAE	448
chr1	37914525	37915050	DAE	525
chr1	37948393	37949175	DAE	782
chr1	38104625	38105250	DAE	625
chr1	38123267	38123575	DAE	308
chr1	38126325	38127000	DAE	675
chr1	38132875	38133400	DAE	525
chr1	38137950	38138646	DAE	696
chr1	38192055	38192770	DAE	715
chr1	38200575	38201375	DAE	800
chr1	38302109	38302380	DAE	271
chr1	38316206	38317039	DAE	833
chr1	38486065	38486557	DAE	492
chr1	38677900	38678500	DAE	600
chr1	38683399	38683850	DAE	451
chr1	39152350	39152825	DAE	475
chr1	39212578	39212937	DAE	359
chr1	39256623	39257548	DAE	925
chr1	39258117	39258890	DAE	773
chr1	39266350	39266850	DAE	500
chr1	39269700	39270212	DAE	512
chr1	39283501	39284217	DAE	716
chr1	39296681	39297047	DAE	366
chr1	39297206	39298107	DAE	901
chr1	39467583	39468088	DAE	505
chr1	39598524	39599139	DAE	615
chr1	39608310	39608836	DAE	526
chr1	39737725	39738125	DAE	400
chr1	39754380	39754870	DAE	490
chr1	39758873	39759540	DAE	667
chr1	39761415	39761754	DAE	339
chr1	39776218	39777149	DAE	931
chr1	39777210	39777869	DAE	659
chr1	39780443	39781082	DAE	639
chr1	39781104	39781543	DAE	439
chr1	39786961	39787878	DAE	917
chr1	39801792	39802501	DAE	709
chr1	39802566	39803205	DAE	639
chr1	39808554	39809467	DAE	913
chr1	39810752	39811511	DAE	759
chr1	39820568	39821038	DAE	470
chr1	39824137	39824682	DAE	545
chr1	39837011	39837348	DAE	337
chr1	39841924	39842702	DAE	778
chr1	39864180	39864350	DAE	170
chr1	39893038	39893374	DAE	336
chr1	39893673	39894058	DAE	385
chr1	39906651	39907044	DAE	393
chr1	39908975	39909650	DAE	675
chr1	39943916	39944838	DAE	922
chr1	39948830	39949192	DAE	362
chr1	39953262	39953938	DAE	676
chr1	39996587	39997433	DAE	846
chr1	40075075	40076000	DAE	925
chr1	40091235	40091543	DAE	308
chr1	40167244	40167824	DAE	580
chr1	40219349	40220211	DAE	862
chr1	40220529	40221006	DAE	477
chr1	40251269	40251530	DAE	261
chr1	40264800	40265325	DAE	525
chr1	40269326	40269685	DAE	359
chr1	40282531	40282650	DAE	119
chr1	40387950	40388348	DAE	398
chr1	40405975	40406725	DAE	750
chr1	40453420	40453977	DAE	557
chr1	40469999	40470275	DAE	276
chr1	40470393	40470882	DAE	489
chr1	40651669	40652634	DAE	965
chr1	40653002	40653821	DAE	819
chr1	40670117	40671058	DAE	941
chr1	40671919	40672688	DAE	769
chr1	40698793	40699606	DAE	813
chr1	40757882	40758426	DAE	544
chr1	40804448	40804756	DAE	308
chr1	41052805	41053781	DAE	976
chr1	41226450	41227350	DAE	900
chr1	41267852	41268275	DAE	423
chr1	41319644	41320043	DAE	399
chr1	41349525	41349900	DAE	375
chr1	41457149	41458089	DAE	940
chr1	41483550	41484460	DAE	910
chr1	41574800	41575134	DAE	334
chr1	41650013	41650493	DAE	480
chr1	41807756	41808291	DAE	535
chr1	41961925	41962146	DAE	221
chr1	42180580	42181024	DAE	444
chr1	42675880	42676450	DAE	570
chr1	42806213	42807000	DAE	787
chr1	42814060	42814730	DAE	670
chr1	42885827	42886149	DAE	322
chr1	42892677	42893442	DAE	765
chr1	43140415	43140666	DAE	251
chr1	43247465	43247721	DAE	256
chr1	43271722	43272385	DAE	663
chr1	43318783	43319622	DAE	839
chr1	43389765	43390663	DAE	898
chr1	43471530	43471760	DAE	230
chr1	43501605	43502400	DAE	795
chr1	43533510	43533811	DAE	301
chr1	43672600	43672725	DAE	125
chr1	43687000	43687477	DAE	477
chr1	43698300	43698475	DAE	175
chr1	43815030	43815428	DAE	398
chr1	43892917	43893484	DAE	567
chr1	43959480	43960120	DAE	640
chr1	44152800	44153200	DAE	400
chr1	44195383	44196110	DAE	727
chr1	44232051	44232373	DAE	322
chr1	44261390	44262200	DAE	810
chr1	44323980	44324510	DAE	530
chr1	44378725	44378925	DAE	200
chr1	44379175	44380000	DAE	825
chr1	44454568	44454797	DAE	229
chr1	44690723	44691123	DAE	400
chr1	44726852	44727540	DAE	688
chr1	44766625	44766944	DAE	319
chr1	44777950	44778550	DAE	600
chr1	45219796	45220573	DAE	777
chr1	45250160	45250300	DAE	140
chr1	45251900	45251995	DAE	95
chr1	45325970	45326912	DAE	942
chr1	45359980	45360850	DAE	870
chr1	45368626	45369519	DAE	893
chr1	45394930	45395610	DAE	680
chr1	45400401	45401064	DAE	663
chr1	45405402	45406052	DAE	650
chr1	45412660	45413225	DAE	565
chr1	45569976	45570200	DAE	224
chr1	45613625	45613825	DAE	200
chr1	45976806	45977116	DAE	310
chr1	45986040	45986468	DAE	428
chr1	46108400	46109205	DAE	805
chr1	46135741	46136407	DAE	666
chr1	46158108	46158830	DAE	722
chr1	46262631	46263050	DAE	419
chr1	46374284	46374529	DAE	245
chr1	46463720	46464337	DAE	617
chr1	46514450	46515375	DAE	925
chr1	46531596	46532432	DAE	836
chr1	46547214	46547568	DAE	354
chr1	46552358	46552654	DAE	296
chr1	46753734	46754341	DAE	607
chr1	46785650	46786250	DAE	600
chr1	46797565	46797765	DAE	200
chr1	46908075	46908560	DAE	485
chr1	46912463	46912880	DAE	417
chr1	46932114	46932680	DAE	566
chr1	46969201	46969776	DAE	575
chr1	46976525	46977050	DAE	525
chr1	46977850	46978250	DAE	400
chr1	46998941	46999293	DAE	352
chr1	47049325	47049950	DAE	625
chr1	47089650	47090200	DAE	550
chr1	47109000	47109450	DAE	450
chr1	47448850	47449350	DAE	500
chr1	47457077	47457514	DAE	437
chr1	47674106	47674481	DAE	375
chr1	47871200	47872025	DAE	825
chr1	47878153	47878533	DAE	380
chr1	47924925	47925425	DAE	500
chr1	47934175	47935000	DAE	825
chr1	47998791	47999240	DAE	449
chr1	48038261	48038914	DAE	653
chr1	48096906	48097500	DAE	594
chr1	48174716	48175486	DAE	770
chr1	48242250	48243070	DAE	820
chr1	48296500	48297168	DAE	668
chr1	48319473	48320130	DAE	657
chr1	48321925	48322500	DAE	575
chr1	48322800	48323300	DAE	500
chr1	48341312	48342284	DAE	972
chr1	48347350	48348010	DAE	660
chr1	48374233	48374784	DAE	551
chr1	48381664	48381925	DAE	261
chr1	48391024	48391574	DAE	550
chr1	48395889	48396250	DAE	361
chr1	48433525	48434250	DAE	725
chr1	48444250	48445200	DAE	950
chr1	48447410	48447972	DAE	562
chr1	48452306	48452819	DAE	513
chr1	48559200	48560000	DAE	800
chr1	48701075	48701850	DAE	775
chr1	48712290	48712799	DAE	509
chr1	48960300	48960481	DAE	181
chr1	48991750	48992225	DAE	475
chr1	49014674	49015109	DAE	435
chr1	49022200	49022800	DAE	600
chr1	49076414	49077089	DAE	675
chr1	49201350	49201775	DAE	425
chr1	49203875	49204450	DAE	575
chr1	49420825	49421144	DAE	319
chr1	49650977	49651194	DAE	217
chr1	49651397	49651510	DAE	113
chr1	50291922	50292601	DAE	679
chr1	50597850	50598450	DAE	600
chr1	50605020	50605650	DAE	630
chr1	50649050	50649780	DAE	730
chr1	50717131	50718050	DAE	919
chr1	50741350	50741714	DAE	364
chr1	50771360	50771900	DAE	540
chr1	50895950	50896650	DAE	700
chr1	51413527	51413820	DAE	293
chr1	51442975	51443286	DAE	311
chr1	51443559	51443769	DAE	210
chr1	51443894	51444170	DAE	276
chr1	51551725	51552300	DAE	575
chr1	51741540	51742336	DAE	796
chr1	52049130	52049650	DAE	520
chr1	52254086	52254491	DAE	405
chr1	52372475	52373050	DAE	575
chr1	52380716	52381369	DAE	653
chr1	52385125	52385800	DAE	675
chr1	52389910	52390389	DAE	479
chr1	52401529	52402111	DAE	582
chr1	52529010	52529781	DAE	771
chr1	52563750	52564270	DAE	520
chr1	52733885	52734837	DAE	952
chr1	52747163	52747532	DAE	369
chr1	52839898	52840798	DAE	900
chr1	52850783	52851666	DAE	883
chr1	52886600	52887361	DAE	761
chr1	52961011	52961834	DAE	823
chr1	53055725	53056275	DAE	550
chr1	53094875	53095475	DAE	600
chr1	53128290	53129176	DAE	886
chr1	53169040	53169311	DAE	271
chr1	53257511	53258385	DAE	874
chr1	53261755	53262479	DAE	724
chr1	53420880	53421590	DAE	710
chr1	53490668	53491217	DAE	549
chr1	53605951	53606350	DAE	399
chr1	53675492	53676375	DAE	883
chr1	53719189	53720175	DAE	986
chr1	53745658	53746025	DAE	367
chr1	53746390	53746724	DAE	334
chr1	53805475	53806000	DAE	525
chr1	53818190	53818700	DAE	510
chr1	53848550	53849075	DAE	525
chr1	53855680	53856526	DAE	846
chr1	53928525	53928915	DAE	390
chr1	54038154	54038590	DAE	436
chr1	54056360	54057030	DAE	670
chr1	54067625	54068125	DAE	500
chr1	54085884	54086650	DAE	766
chr1	54121890	54122375	DAE	485
chr1	54151410	54151525	DAE	115
chr1	54204880	54205100	DAE	220
chr1	54328199	54328732	DAE	533
chr1	54381953	54382453	DAE	500
chr1	54429638	54430176	DAE	538
chr1	54447830	54448620	DAE	790
chr1	54547303	54547586	DAE	283
chr1	54561975	54562475	DAE	500
chr1	54587135	54587675	DAE	540
chr1	54588186	54588345	DAE	159
chr1	54705275	54705899	DAE	624
chr1	54857175	54857450	DAE	275
chr1	54930021	54930947	DAE	926
chr1	54931022	54931450	DAE	428
chr1	54953797	54954322	DAE	525
chr1	55037625	55037976	DAE	351
chr1	55146980	55147125	DAE	145
chr1	55241778	55242400	DAE	622
chr1	55247450	55247725	DAE	275
chr1	55279700	55280200	DAE	500
chr1	55283756	55284063	DAE	307
chr1	55337100	55337886	DAE	786
chr1	55451600	55452100	DAE	500
chr1	55487825	55488140	DAE	315
chr1	55544425	55545210	DAE	785
chr1	55666320	55666886	DAE	566
chr1	56511021	56511579	DAE	558
chr1	56636575	56637100	DAE	525
chr1	56645075	56645650	DAE	575
chr1	56681767	56682235	DAE	468
chr1	56901451	56901984	DAE	533
chr1	57043943	57044160	DAE	217
chr1	57184879	57185348	DAE	469
chr1	57254150	57254601	DAE	451
chr1	57390325	57390800	DAE	475
chr1	57490525	57490984	DAE	459
chr1	57502377	57503103	DAE	726
chr1	57504023	57504674	DAE	651
chr1	57506700	57507000	DAE	300
chr1	57513940	57514900	DAE	960
chr1	57530400	57530700	DAE	300
chr1	57534199	57534799	DAE	600
chr1	57535800	57536375	DAE	575
chr1	57545760	57546695	DAE	935
chr1	57561738	57562419	DAE	681
chr1	57582475	57583025	DAE	550
chr1	57590383	57590903	DAE	520
chr1	57614544	57615025	DAE	481
chr1	57628950	57629375	DAE	425
chr1	57641036	57641846	DAE	810
chr1	57681125	57681300	DAE	175
chr1	57698519	57698846	DAE	327
chr1	57718525	57718850	DAE	325
chr1	57736425	57736900	DAE	475
chr1	57746120	57746350	DAE	230
chr1	57755306	57755600	DAE	294
chr1	57778776	57779052	DAE	276
chr1	57844160	57844940	DAE	780
chr1	57847225	57847750	DAE	525
chr1	57861518	57862242	DAE	724
chr1	57996375	57996740	DAE	365
chr1	58139687	58140344	DAE	657
chr1	58141825	58142150	DAE	325
chr1	58167659	58168278	DAE	619
chr1	58178470	58178950	DAE	480
chr1	58189075	58189526	DAE	451
chr1	58244820	58245770	DAE	950
chr1	58268881	58269844	DAE	963
chr1	58292000	58292450	DAE	450
chr1	58298125	58298581	DAE	456
chr1	58412270	58412760	DAE	490
chr1	58425750	58426120	DAE	370
chr1	58429250	58429925	DAE	675
chr1	58432650	58433300	DAE	650
chr1	58433660	58434550	DAE	890
chr1	58480475	58480994	DAE	519
chr1	58510650	58511275	DAE	625
chr1	58512010	58512882	DAE	872
chr1	58541025	58541700	DAE	675
chr1	58624200	58624583	DAE	383
chr1	58699850	58700401	DAE	551
chr1	58723725	58724200	DAE	475
chr1	58748850	58749125	DAE	275
chr1	58770131	58770475	DAE	344
chr1	58773475	58774025	DAE	550
chr1	59369180	59369999	DAE	819
chr1	59788725	59788975	DAE	250
chr1	59964250	59964650	DAE	400
chr1	60063175	60063819	DAE	644
chr1	60097500	60098060	DAE	560
chr1	60107751	60108002	DAE	251
chr1	60185950	60186500	DAE	550
chr1	60382725	60383196	DAE	471
chr1	60496525	60497025	DAE	500
chr1	60518260	60518700	DAE	440
chr1	60519829	60520106	DAE	277
chr1	60553073	60553327	DAE	254
chr1	60573835	60574172	DAE	337
chr1	60614725	60615300	DAE	575
chr1	60679906	60680429	DAE	523
chr1	60687990	60688875	DAE	885
chr1	60781180	60781788	DAE	608
chr1	60819282	60820250	DAE	968
chr1	60831191	60832073	DAE	882
chr1	60833175	60834126	DAE	951
chr1	60868425	60869031	DAE	606
chr1	60999632	61000486	DAE	854
chr1	61031100	61031200	DAE	100
chr1	61090825	61091625	DAE	800
chr1	61112000	61112825	DAE	825
chr1	61145276	61145647	DAE	371
chr1	61164961	61165373	DAE	412
chr1	61201768	61202451	DAE	683
chr1	61369297	61369400	DAE	103
chr1	61522476	61523195	DAE	719
chr1	61649840	61650300	DAE	460
chr1	61803200	61803459	DAE	259
chr1	61819571	61820058	DAE	487
chr1	61820225	61821040	DAE	815
chr1	61838669	61839000	DAE	331
chr1	61846844	61847749	DAE	905
chr1	61918819	61919182	DAE	363
chr1	61955547	61956525	DAE	978
chr1	61978350	61978719	DAE	369
chr1	61983025	61983440	DAE	415
chr1	62054714	62055418	DAE	704
chr1	62107300	62107800	DAE	500
chr1	62173456	62173994	DAE	538
chr1	62299350	62300225	DAE	875
chr1	62446469	62447369	DAE	900
chr1	62461300	62461775	DAE	475
chr1	62478650	62479225	DAE	575
chr1	62522550	62523550	DAE	1000
chr1	62530850	62531172	DAE	322
chr1	62619287	62619608	DAE	321
chr1	62631514	62631772	DAE	258
chr1	62640850	62641350	DAE	500
chr1	62648600	62649525	DAE	925
chr1	62694490	62694800	DAE	310
chr1	62703421	62704055	DAE	634
chr1	62712900	62713575	DAE	675
chr1	62725725	62726700	DAE	975
chr1	62803350	62803850	DAE	500
chr1	62910633	62911085	DAE	452
chr1	62915818	62916779	DAE	961
chr1	62933001	62933380	DAE	379
chr1	62975123	62975830	DAE	707
chr1	63002467	63003060	DAE	593
chr1	63120220	63121029	DAE	809
chr1	63186725	63187225	DAE	500
chr1	63742200	63742825	DAE	625
chr1	64104016	64104625	DAE	609
chr1	64613821	64614549	DAE	728
chr1	64620688	64621525	DAE	837
chr1	64795200	64795825	DAE	625
chr1	64814000	64814625	DAE	625
chr1	65005875	65005985	DAE	110
chr1	65006225	65006620	DAE	395
chr1	65041700	65042275	DAE	575
chr1	65047075	65047680	DAE	605
chr1	65062675	65062981	DAE	306
chr1	65063686	65064357	DAE	671
chr1	65090000	65090675	DAE	675
chr1	65180850	65181430	DAE	580
chr1	65193753	65194091	DAE	338
chr1	65641000	65641500	DAE	500
chr1	65641900	65642239	DAE	339
chr1	65661540	65662140	DAE	600
chr1	65674765	65675073	DAE	308
chr1	65846079	65846536	DAE	457
chr1	65851630	65852490	DAE	860
chr1	65891333	65891743	DAE	410
chr1	65935299	65935800	DAE	501
chr1	66310358	66310980	DAE	622
chr1	66335527	66336471	DAE	944
chr1	66369933	66370860	DAE	927
chr1	66508728	66509640	DAE	912
chr1	66736925	66737299	DAE	374
chr1	67169690	67170101	DAE	411
chr1	67287786	67288536	DAE	750
chr1	67467375	67468320	DAE	945
chr1	67485340	67485830	DAE	490
chr1	67504467	67505151	DAE	684
chr1	67524030	67524500	DAE	470
chr1	67680925	67681391	DAE	466
chr1	67805200	67806180	DAE	980
chr1	67806254	67806797	DAE	543
chr1	67817880	67818300	DAE	420
chr1	67873160	67873490	DAE	330
chr1	68201634	68202343	DAE	709
chr1	68513050	68513375	DAE	325
chr1	68616450	68616800	DAE	350
chr1	68759404	68760080	DAE	676
chr1	68930475	68931250	DAE	775
chr1	68984636	68985152	DAE	516
chr1	69031600	69032020	DAE	420
chr1	69034325	69034667	DAE	342
chr1	69037188	69037300	DAE	112
chr1	69037725	69038110	DAE	385
chr1	69098869	69099811	DAE	942
chr1	69170440	69170675	DAE	235
chr1	69210625	69211425	DAE	800
chr1	69211450	69211625	DAE	175
chr1	69250980	69251410	DAE	430
chr1	69277475	69278137	DAE	662
chr1	69418650	69419250	DAE	600
chr1	69421000	69421675	DAE	675
chr1	69425150	69425200	DAE	50
chr1	69428300	69429075	DAE	775
chr1	69430276	69430751	DAE	475
chr1	69441290	69441598	DAE	308
chr1	69570380	69571220	DAE	840
chr1	69587800	69588425	DAE	625
chr1	69604600	69605325	DAE	725
chr1	69609440	69609900	DAE	460
chr1	69656675	69657025	DAE	350
chr1	69657144	69657385	DAE	241
chr1	69664225	69665125	DAE	900
chr1	69691980	69692545	DAE	565
chr1	69711832	69712280	DAE	448
chr1	69718658	69719170	DAE	512
chr1	69727155	69727752	DAE	597
chr1	69729750	69730325	DAE	575
chr1	69741993	69742543	DAE	550
chr1	69756950	69757925	DAE	975
chr1	70218025	70218725	DAE	700
chr1	70249540	70250331	DAE	791
chr1	70270011	70270748	DAE	737
chr1	70291911	70292467	DAE	556
chr1	70302340	70303300	DAE	960
chr1	70313240	70313600	DAE	360
chr1	70379630	70380000	DAE	370
chr1	70491256	70491779	DAE	523
chr1	70575174	70575612	DAE	438
chr1	70576106	70576355	DAE	249
chr1	70582460	70583202	DAE	742
chr1	70622120	70623120	DAE	1000
chr1	70755484	70756121	DAE	637
chr1	70881355	70882056	DAE	701
chr1	70887463	70888065	DAE	602
chr1	70952650	70952820	DAE	170
chr1	71204180	71204980	DAE	800
chr1	71439075	71439532	DAE	457
chr1	71582060	71582725	DAE	665
chr1	71658659	71659573	DAE	914
chr1	71690380	71690628	DAE	248
chr1	71728521	71728724	DAE	203
chr1	71734425	71735100	DAE	675
chr1	71737835	71738665	DAE	830
chr1	72013850	72014400	DAE	550
chr1	72114943	72115851	DAE	908
chr1	72253300	72253956	DAE	656
chr1	72294258	72294675	DAE	417
chr1	72298103	72298485	DAE	382
chr1	72374639	72375009	DAE	370
chr1	72463773	72464460	DAE	687
chr1	72488600	72489250	DAE	650
chr1	72541010	72541275	DAE	265
chr1	72541616	72541987	DAE	371
chr1	72649908	72650290	DAE	382
chr1	73080250	73081050	DAE	800
chr1	73116550	73117225	DAE	675
chr1	73243275	73243843	DAE	568
chr1	73326000	73326640	DAE	640
chr1	73434740	73435550	DAE	810
chr1	73531100	73531796	DAE	696
chr1	73965830	73966038	DAE	208
chr1	74112888	74113744	DAE	856
chr1	74135790	74136443	DAE	653
chr1	74192369	74193263	DAE	894
chr1	74222727	74223453	DAE	726
chr1	74242002	74242640	DAE	638
chr1	74270570	74270990	DAE	420
chr1	74367375	74367650	DAE	275
chr1	74515983	74516635	DAE	652
chr1	74670888	74671624	DAE	736
chr1	74680660	74681000	DAE	340
chr1	74683640	74684509	DAE	869
chr1	74806436	74806762	DAE	326
chr1	74808911	74809377	DAE	466
chr1	74823092	74824085	DAE	993
chr1	74828525	74829500	DAE	975
chr1	74918259	74918920	DAE	661
chr1	74936694	74936985	DAE	291
chr1	74951102	74952005	DAE	903
chr1	75103050	75103400	DAE	350
chr1	75256813	75257350	DAE	537
chr1	75439240	75439474	DAE	234
chr1	75439654	75439930	DAE	276
chr1	75445920	75446170	DAE	250
chr1	75446352	75446772	DAE	420
chr1	75700020	75700730	DAE	710
chr1	75731450	75731950	DAE	500
chr1	75742965	75743350	DAE	385
chr1	75758892	75759531	DAE	639
chr1	75782248	75782805	DAE	557
chr1	75785234	75785755	DAE	521
chr1	75789483	75790401	DAE	918
chr1	75866188	75867050	DAE	862
chr1	75891097	75891830	DAE	733
chr1	75892104	75892942	DAE	838
chr1	75896988	75897473	DAE	485
chr1	75938460	75939270	DAE	810
chr1	75967500	75967670	DAE	170
chr1	75979900	75980390	DAE	490
chr1	75993444	75994113	DAE	669
chr1	76053395	76054019	DAE	624
chr1	76055325	76055925	DAE	600
chr1	76080205	76080672	DAE	467
chr1	76080988	76081082	DAE	94
chr1	76083661	76084230	DAE	569
chr1	76087375	76088200	DAE	825
chr1	76138220	76139075	DAE	855
chr1	76218701	76219220	DAE	519
chr1	76443712	76444318	DAE	606
chr1	76514150	76514250	DAE	100
chr1	76657990	76658731	DAE	741
chr1	76695199	76695508	DAE	309
chr1	76703725	76704275	DAE	550
chr1	76712867	76713459	DAE	592
chr1	76716025	76716275	DAE	250
chr1	76740307	76740740	DAE	433
chr1	76756750	76757475	DAE	725
chr1	76802430	76803000	DAE	570
chr1	76847025	76847925	DAE	900
chr1	76967250	76967700	DAE	450
chr1	77038129	77038739	DAE	610
chr1	77140341	77140875	DAE	534
chr1	77230794	77231145	DAE	351
chr1	77322700	77323180	DAE	480
chr1	77334760	77335040	DAE	280
chr1	77342450	77343220	DAE	770
chr1	77358326	77358901	DAE	575
chr1	77404739	77405125	DAE	386
chr1	77477379	77478362	DAE	983
chr1	77481949	77482264	DAE	315
chr1	77490181	77490764	DAE	583
chr1	77517050	77517625	DAE	575
chr1	77844625	77845200	DAE	575
chr1	77980125	77981045	DAE	920
chr1	77981132	77981400	DAE	268
chr1	78132441	78133149	DAE	708
chr1	78214332	78214600	DAE	268
chr1	78460302	78460744	DAE	442
chr1	78620700	78621240	DAE	540
chr1	78848100	78848563	DAE	463
chr1	78934850	78935475	DAE	625
chr1	79195841	79196633	DAE	792
chr1	79261273	79261843	DAE	570
chr1	79319949	79320448	DAE	499
chr1	79919990	79920880	DAE	890
chr1	79961110	79961528	DAE	418
chr1	79989983	79990643	DAE	660
chr1	80051832	80052258	DAE	426
chr1	80191700	80192575	DAE	875
chr1	80380380	80380988	DAE	608
chr1	80451944	80452687	DAE	743
chr1	80658125	80658417	DAE	292
chr1	80717125	80717628	DAE	503
chr1	80765110	80765441	DAE	331
chr1	80806600	80807170	DAE	570
chr1	80891750	80892400	DAE	650
chr1	80922168	80922954	DAE	786
chr1	80964201	80965046	DAE	845
chr1	81234970	81235490	DAE	520
chr1	81284371	81285333	DAE	962
chr1	81290380	81291190	DAE	810
chr1	81293237	81293764	DAE	527
chr1	81319064	81319760	DAE	696
chr1	81360256	81360704	DAE	448
chr1	81537110	81537660	DAE	550
chr1	81537740	81538250	DAE	510
chr1	81595275	81596110	DAE	835
chr1	81640390	81641050	DAE	660
chr1	81655310	81656280	DAE	970
chr1	81698220	81698620	DAE	400
chr1	81703100	81703508	DAE	408
chr1	81719252	81719746	DAE	494
chr1	81756784	81757418	DAE	634
chr1	81762399	81763149	DAE	750
chr1	81792550	81793220	DAE	670
chr1	81875900	81876550	DAE	650
chr1	81897575	81897996	DAE	421
chr1	81902880	81903470	DAE	590
chr1	81911475	81912175	DAE	700
chr1	81943500	81944275	DAE	775
chr1	81956880	81957809	DAE	929
chr1	81961700	81962500	DAE	800
chr1	81977875	81978506	DAE	631
chr1	82012625	82013490	DAE	865
chr1	82040275	82040427	DAE	152
chr1	82042900	82043225	DAE	325
chr1	82053303	82054040	DAE	737
chr1	82083897	82084346	DAE	449
chr1	82116526	82117280	DAE	754
chr1	82129866	82130460	DAE	594
chr1	82268420	82269400	DAE	980
chr1	82278963	82279343	DAE	380
chr1	82318675	82319250	DAE	575
chr1	82348475	82349275	DAE	800
chr1	82351125	82351625	DAE	500
chr1	82383161	82383934	DAE	773
chr1	82386010	82386470	DAE	460
chr1	82391600	82392300	DAE	700
chr1	82394625	82395550	DAE	925
chr1	82411542	82411834	DAE	292
chr1	82413975	82414675	DAE	700
chr1	82433520	82433951	DAE	431
chr1	82434068	82435012	DAE	944
chr1	82470925	82471425	DAE	500
chr1	82514219	82514610	DAE	391
chr1	83141723	83142592	DAE	869
chr1	83310715	83311400	DAE	685
chr1	83508690	83509420	DAE	730
chr1	83878900	83879540	DAE	640
chr1	84040058	84040690	DAE	632
chr1	84092401	84092775	DAE	374
chr1	84127102	84127325	DAE	223
chr1	84158130	84159032	DAE	902
chr1	84243190	84243771	DAE	581
chr1	84311870	84312450	DAE	580
chr1	84362050	84362550	DAE	500
chr1	84647046	84647506	DAE	460
chr1	84737064	84737787	DAE	723
chr1	84777086	84777748	DAE	662
chr1	84828850	84829350	DAE	500
chr1	84899025	84899675	DAE	650
chr1	85010964	85011725	DAE	761
chr1	85042650	85043150	DAE	500
chr1	85224931	85225326	DAE	395
chr1	85600600	85601136	DAE	536
chr1	85617200	85617700	DAE	500
chr1	85618579	85619154	DAE	575
chr1	85821625	85821950	DAE	325
chr1	85992875	85993150	DAE	275
chr1	86225100	86225700	DAE	600
chr1	86272175	86272900	DAE	725
chr1	86690299	86690687	DAE	388
chr1	86690924	86691354	DAE	430
chr1	86694206	86694893	DAE	687
chr1	86845728	86846322	DAE	594
chr1	86969175	86969900	DAE	725
chr1	87177868	87178567	DAE	699
chr1	87223141	87223730	DAE	589
chr1	87258550	87258925	DAE	375
chr1	87276836	87277602	DAE	766
chr1	87328625	87329303	DAE	678
chr1	87447250	87447925	DAE	675
chr1	87691959	87692547	DAE	588
chr1	87800631	87800741	DAE	110
chr1	87800842	87801358	DAE	516
chr1	87801405	87801487	DAE	82
chr1	87892967	87893200	DAE	233
chr1	87939950	87940575	DAE	625
chr1	88108239	88108820	DAE	581
chr1	88151045	88151175	DAE	130
chr1	88224184	88225163	DAE	979
chr1	88286600	88286718	DAE	118
chr1	88314221	88314749	DAE	528
chr1	88410589	88411036	DAE	447
chr1	88434173	88434425	DAE	252
chr1	88586824	88587041	DAE	217
chr1	88686575	88686775	DAE	200
chr1	88702620	88703100	DAE	480
chr1	88736102	88736451	DAE	349
chr1	88738300	88738933	DAE	633
chr1	88757631	88758069	DAE	438
chr1	88768500	88769175	DAE	675
chr1	88771861	88772567	DAE	706
chr1	88793440	88793945	DAE	505
chr1	88798875	88799400	DAE	525
chr1	88980619	88981524	DAE	905
chr1	89139100	89139875	DAE	775
chr1	89196950	89197550	DAE	600
chr1	89286842	89287626	DAE	784
chr1	90017850	90018782	DAE	932
chr1	90023043	90023320	DAE	277
chr1	90557796	90558500	DAE	704
chr1	90570527	90571025	DAE	498
chr1	90588150	90588900	DAE	750
chr1	90652681	90652750	DAE	69
chr1	90673950	90674925	DAE	975
chr1	90849839	90850065	DAE	226
chr1	90952560	90953161	DAE	601
chr1	90966695	90967125	DAE	430
chr1	91003294	91003725	DAE	431
chr1	91027525	91027927	DAE	402
chr1	91029200	91029850	DAE	650
chr1	91088850	91089375	DAE	525
chr1	91171993	91172950	DAE	957
chr1	91227050	91227886	DAE	836
chr1	91306950	91307215	DAE	265
chr1	91347538	91347832	DAE	294
chr1	91348198	91349004	DAE	806
chr1	91363008	91363868	DAE	860
chr1	91473381	91474078	DAE	697
chr1	91502275	91502650	DAE	375
chr1	91563990	91564350	DAE	360
chr1	91604625	91604875	DAE	250
chr1	91811067	91811888	DAE	821
chr1	91994733	91995131	DAE	398
chr1	92097278	92097790	DAE	512
chr1	92135450	92136250	DAE	800
chr1	92149420	92149675	DAE	255
chr1	92155475	92155925	DAE	450
chr1	92159063	92159576	DAE	513
chr1	92226861	92227298	DAE	437
chr1	92270650	92271200	DAE	550
chr1	92284878	92285200	DAE	322
chr1	92329676	92330374	DAE	698
chr1	92337833	92338670	DAE	837
chr1	92364850	92365350	DAE	500
chr1	92506243	92506991	DAE	748
chr1	92512261	92512674	DAE	413
chr1	92634264	92634420	DAE	156
chr1	92634550	92634660	DAE	110
chr1	92634842	92635025	DAE	183
chr1	92705443	92705816	DAE	373
chr1	92705870	92706139	DAE	269
chr1	92946650	92946725	DAE	75
chr1	93202681	93203406	DAE	725
chr1	93260419	93261165	DAE	746
chr1	93561411	93562211	DAE	800
chr1	93825221	93825737	DAE	516
chr1	93924915	93925545	DAE	630
chr1	93967105	93967796	DAE	691
chr1	94018250	94018725	DAE	475
chr1	94037250	94038050	DAE	800
chr1	94041690	94041775	DAE	85
chr1	94041880	94042360	DAE	480
chr1	94053241	94053804	DAE	563
chr1	94234439	94234890	DAE	451
chr1	94444725	94445042	DAE	317
chr1	94496300	94496875	DAE	575
chr1	94521950	94522475	DAE	525
chr1	94582087	94582401	DAE	314
chr1	94626397	94626702	DAE	305
chr1	94952430	94952775	DAE	345
chr1	94993025	94993550	DAE	525
chr1	94998040	94998640	DAE	600
chr1	95154350	95154653	DAE	303
chr1	95361936	95362831	DAE	895
chr1	95644735	95645520	DAE	785
chr1	95647520	95647940	DAE	420
chr1	95657846	95658307	DAE	461
chr1	95776675	95777050	DAE	375
chr1	95787050	95787475	DAE	425
chr1	95853950	95854125	DAE	175
chr1	95873076	95874025	DAE	949
chr1	95880676	95881016	DAE	340
chr1	96001051	96001200	DAE	149
chr1	96048025	96048500	DAE	475
chr1	96070220	96070840	DAE	620
chr1	96120780	96121298	DAE	518
chr1	96125633	96125966	DAE	333
chr1	96126039	96126976	DAE	937
chr1	96271362	96271741	DAE	379
chr1	96295562	96295975	DAE	413
chr1	96307166	96308040	DAE	874
chr1	96419800	96420000	DAE	200
chr1	96491951	96492365	DAE	414
chr1	96558370	96559031	DAE	661
chr1	96559113	96559741	DAE	628
chr1	96562525	96563200	DAE	675
chr1	96570025	96570975	DAE	950
chr1	96582175	96582675	DAE	500
chr1	96881950	96882018	DAE	68
chr1	96929475	96930300	DAE	825
chr1	96947887	96948450	DAE	563
chr1	96985440	96985953	DAE	513
chr1	97031509	97032455	DAE	946
chr1	97035931	97036203	DAE	272
chr1	97063675	97063785	DAE	110
chr1	97253776	97254520	DAE	744
chr1	97255263	97256044	DAE	781
chr1	97285921	97286555	DAE	634
chr1	97548489	97548916	DAE	427
chr1	97558992	97559370	DAE	378
chr1	97668030	97668120	DAE	90
chr1	97818500	97818950	DAE	450
chr1	97888900	97889550	DAE	650
chr1	97915183	97916064	DAE	881
chr1	97916975	97917375	DAE	400
chr1	97918435	97919299	DAE	864
chr1	97947400	97948150	DAE	750
chr1	97966200	97966731	DAE	531
chr1	98134296	98134874	DAE	578
chr1	98164665	98165466	DAE	801
chr1	98246280	98246763	DAE	483
chr1	98255983	98256250	DAE	267
chr1	98267560	98268406	DAE	846
chr1	98287988	98288556	DAE	568
chr1	98459859	98460325	DAE	466
chr1	98520062	98520129	DAE	67
chr1	98643000	98643310	DAE	310
chr1	98643630	98643920	DAE	290
chr1	98725947	98726623	DAE	676
chr1	98733790	98734750	DAE	960
chr1	98945225	98945800	DAE	575
chr1	98981508	98982422	DAE	914
chr1	99011868	99012196	DAE	328
chr1	99023279	99023950	DAE	671
chr1	99131850	99132325	DAE	475
chr1	99139800	99140325	DAE	525
chr1	99140700	99141475	DAE	775
chr1	99155000	99155700	DAE	700
chr1	99156925	99157600	DAE	675
chr1	99163210	99164200	DAE	990
chr1	99170250	99170375	DAE	125
chr1	99189989	99190463	DAE	474
chr1	99220518	99221154	DAE	636
chr1	99227340	99228293	DAE	953
chr1	99283275	99283800	DAE	525
chr1	99290119	99290619	DAE	500
chr1	99368770	99369460	DAE	690
chr1	99435140	99435925	DAE	785
chr1	99513977	99514893	DAE	916
chr1	99537150	99537650	DAE	500
chr1	99551600	99552000	DAE	400
chr1	99645850	99646525	DAE	675
chr1	99717950	99718255	DAE	305
chr1	99718358	99718900	DAE	542
chr1	99739882	99740394	DAE	512
chr1	99758250	99758600	DAE	350
chr1	99760243	99761123	DAE	880
chr1	99766146	99766728	DAE	582
chr1	99767196	99767810	DAE	614
chr1	99779079	99779539	DAE	460
chr1	99783501	99784127	DAE	626
chr1	99799075	99799875	DAE	800
chr1	99830775	99831225	DAE	450
chr1	99834610	99835325	DAE	715
chr1	99863390	99863940	DAE	550
chr1	99935025	99935600	DAE	575
chr1	99945826	99946351	DAE	525
chr1	99955273	99956056	DAE	783
chr1	99963328	99963948	DAE	620
chr1	99965966	99966899	DAE	933
chr1	100042625	100043125	DAE	500
chr1	100066350	100066723	DAE	373
chr1	100158130	100158500	DAE	370
chr1	100174829	100175124	DAE	295
chr1	100526002	100526596	DAE	594
chr1	100552720	100553690	DAE	970
chr1	100612877	100613841	DAE	964
chr1	100664092	100664421	DAE	329
chr1	100828450	100828960	DAE	510
chr1	100865900	100866500	DAE	600
chr1	100942021	100942609	DAE	588
chr1	100942704	100943574	DAE	870
chr1	100943874	100944296	DAE	422
chr1	100994500	100995175	DAE	675
chr1	101076271	101076929	DAE	658
chr1	101077168	101077821	DAE	653
chr1	101087550	101088275	DAE	725
chr1	101186840	101187375	DAE	535
chr1	101251100	101251375	DAE	275
chr1	101253550	101254094	DAE	544
chr1	101272048	101272427	DAE	379
chr1	101300650	101301300	DAE	650
chr1	101312900	101313608	DAE	708
chr1	101385093	101385945	DAE	852
chr1	101394965	101395724	DAE	759
chr1	101396888	101397544	DAE	656
chr1	101470000	101470700	DAE	700
chr1	101555294	101555816	DAE	522
chr1	101593550	101594375	DAE	825
chr1	101642800	101643300	DAE	500
chr1	101810324	101810750	DAE	426
chr1	102045882	102046441	DAE	559
chr1	102162125	102162725	DAE	600
chr1	102164375	102164650	DAE	275
chr1	102171850	102172528	DAE	678
chr1	102211375	102211525	DAE	150
chr1	102246825	102247300	DAE	475
chr1	102368200	102368275	DAE	75
chr1	102457900	102458875	DAE	975
chr1	103008700	103009302	DAE	602
chr1	103391718	103392297	DAE	579
chr1	103489439	103490387	DAE	948
chr1	103490674	103491263	DAE	589
chr1	103686335	103686940	DAE	605
chr1	103715879	103716412	DAE	533
chr1	103731044	103731692	DAE	648
chr1	104005425	104006250	DAE	825
chr1	104542470	104543400	DAE	930
chr1	105190793	105191361	DAE	568
chr1	105785940	105786940	DAE	1000
chr1	106228407	106228711	DAE	304
chr1	106231360	106231700	DAE	340
chr1	106833450	106834300	DAE	850
chr1	107230925	107231700	DAE	775
chr1	107828116	107828732	DAE	616
chr1	107876405	107877190	DAE	785
chr1	107887957	107888381	DAE	424
chr1	107937150	107937310	DAE	160
chr1	107976163	107976500	DAE	337
chr1	108233284	108233740	DAE	456
chr1	108297150	108297800	DAE	650
chr1	108325209	108325637	DAE	428
chr1	108331588	108331934	DAE	346
chr1	108426344	108426589	DAE	245
chr1	108725515	108725922	DAE	407
chr1	109084775	109085350	DAE	575
chr1	109236260	109236390	DAE	130
chr1	109366485	109366747	DAE	262
chr1	109463107	109463851	DAE	744
chr1	109471810	109472690	DAE	880
chr1	109475041	109475723	DAE	682
chr1	109490500	109491225	DAE	725
chr1	109536900	109537450	DAE	550
chr1	109610400	109611022	DAE	622
chr1	109665490	109666418	DAE	928
chr1	109670011	109670725	DAE	714
chr1	109672208	109673024	DAE	816
chr1	109676280	109676750	DAE	470
chr1	109712048	109712990	DAE	942
chr1	109767875	109768675	DAE	800
chr1	109796080	109796767	DAE	687
chr1	109835210	109835525	DAE	315
chr1	109841450	109841900	DAE	450
chr1	109981708	109982631	DAE	923
chr1	110075395	110075650	DAE	255
chr1	110117248	110117977	DAE	729
chr1	110121980	110122540	DAE	560
chr1	110175180	110175660	DAE	480
chr1	110319659	110319918	DAE	259
chr1	110389725	110390375	DAE	650
chr1	110419587	110420425	DAE	838
chr1	110626750	110627675	DAE	925
chr1	110650100	110650900	DAE	800
chr1	110657270	110657750	DAE	480
chr1	110663592	110664479	DAE	887
chr1	110778075	110778250	DAE	175
chr1	110785925	110786500	DAE	575
chr1	110797968	110798505	DAE	537
chr1	110835130	110835711	DAE	581
chr1	110915030	110915527	DAE	497
chr1	110944133	110944830	DAE	697
chr1	111097893	111098744	DAE	851
chr1	111102875	111103375	DAE	500
chr1	111124353	111124838	DAE	485
chr1	111205910	111206467	DAE	557
chr1	111215116	111215648	DAE	532
chr1	111235925	111236125	DAE	200
chr1	111244600	111245132	DAE	532
chr1	111249851	111250188	DAE	337
chr1	111257000	111257575	DAE	575
chr1	111292675	111292971	DAE	296
chr1	111296684	111296975	DAE	291
chr1	111704695	111705430	DAE	735
chr1	111762160	111762594	DAE	434
chr1	111813325	111814125	DAE	800
chr1	112003166	112003531	DAE	365
chr1	112238759	112239695	DAE	936
chr1	112276125	112276625	DAE	500
chr1	112310134	112311008	DAE	874
chr1	112353251	112353776	DAE	525
chr1	112379500	112380300	DAE	800
chr1	112684107	112684936	DAE	829
chr1	112828025	112828900	DAE	875
chr1	112854853	112855675	DAE	822
chr1	112884989	112885558	DAE	569
chr1	112960460	112961450	DAE	990
chr1	112993410	112994171	DAE	761
chr1	113013175	113013675	DAE	500
chr1	113044459	113045060	DAE	601
chr1	113082830	113083328	DAE	498
chr1	113137000	113137620	DAE	620
chr1	113305375	113305950	DAE	575
chr1	113306304	113306757	DAE	453
chr1	113322751	113323021	DAE	270
chr1	113351922	113352329	DAE	407
chr1	113364625	113365375	DAE	750
chr1	113397000	113397775	DAE	775
chr1	113424589	113425500	DAE	911
chr1	113520440	113521300	DAE	860
chr1	113584975	113585500	DAE	525
chr1	113634620	113635117	DAE	497
chr1	113638264	113638575	DAE	311
chr1	113666963	113667261	DAE	298
chr1	113742670	113743170	DAE	500
chr1	113768375	113769228	DAE	853
chr1	113995785	113996563	DAE	778
chr1	114051050	114051350	DAE	300
chr1	114124609	114125478	DAE	869
chr1	114158375	114159075	DAE	700
chr1	114159200	114159400	DAE	200
chr1	114326100	114326525	DAE	425
chr1	114888643	114888870	DAE	227
chr1	114888898	114889360	DAE	462
chr1	114973442	114974259	DAE	817
chr1	115107327	115108300	DAE	973
chr1	115118309	115118994	DAE	685
chr1	115151520	115152325	DAE	805
chr1	115154616	115155139	DAE	523
chr1	115256589	115257072	DAE	483
chr1	115264805	115265651	DAE	846
chr1	115282779	115283483	DAE	704
chr1	115598914	115599575	DAE	661
chr1	115650877	115651485	DAE	608
chr1	115906524	115907204	DAE	680
chr1	116021625	116022500	DAE	875
chr1	116219750	116220500	DAE	750
chr1	116233050	116233725	DAE	675
chr1	116236112	116236673	DAE	561
chr1	116255600	116255980	DAE	380
chr1	116270320	116270900	DAE	580
chr1	116419925	116420425	DAE	500
chr1	116420737	116421255	DAE	518
chr1	116465250	116465860	DAE	610
chr1	116512125	116512460	DAE	335
chr1	116694639	116695009	DAE	370
chr1	116709825	116710361	DAE	536
chr1	116710465	116710851	DAE	386
chr1	116710905	116711328	DAE	423
chr1	116722650	116723100	DAE	450
chr1	117148770	117149110	DAE	340
chr1	117150130	117150560	DAE	430
chr1	117222025	117222220	DAE	195
chr1	117228550	117229161	DAE	611
chr1	117246800	117247700	DAE	900
chr1	117420913	117421382	DAE	469
chr1	117421471	117422010	DAE	539
chr1	117671268	117671519	DAE	251
chr1	117758517	117758951	DAE	434
chr1	117792050	117792616	DAE	566
chr1	117821130	117821470	DAE	340
chr1	117851012	117851620	DAE	608
chr1	117864325	117864911	DAE	586
chr1	117864942	117865173	DAE	231
chr1	117873651	117874648	DAE	997
chr1	117882645	117882899	DAE	254
chr1	117996695	117997353	DAE	658
chr1	118000452	118001092	DAE	640
chr1	118012835	118013536	DAE	701
chr1	118108242	118109059	DAE	817
chr1	118395200	118395325	DAE	125
chr1	118395545	118395675	DAE	130
chr1	118396925	118397925	DAE	1000
chr1	118403639	118403900	DAE	261
chr1	118438256	118439137	DAE	881
chr1	118519025	118519550	DAE	525
chr1	118554925	118555925	DAE	1000
chr1	118616837	118617039	DAE	202
chr1	118876400	118876750	DAE	350
chr1	118955241	118955746	DAE	505
chr1	118964872	118965512	DAE	640
chr1	119028725	119029345	DAE	620
chr1	119070615	119071069	DAE	454
chr1	119203340	119203989	DAE	649
chr1	119204430	119205150	DAE	720
chr1	119535425	119536175	DAE	750
chr1	119550778	119551500	DAE	722
chr1	119746832	119747151	DAE	319
chr1	119769775	119770125	DAE	350
chr1	120096607	120097119	DAE	512
chr1	120156472	120156771	DAE	299
chr1	120174010	120174439	DAE	429
chr1	120174474	120174757	DAE	283
chr1	120309625	120310300	DAE	675
chr1	142535878	142536518	DAE	640
chr1	142536772	142537540	DAE	768
chr1	142539118	142539505	DAE	387
chr1	147775400	147776050	DAE	650
chr1	150577042	150577503	DAE	461
chr1	150584000	150584459	DAE	459
chr1	150859464	150860082	DAE	618
chr1	150919221	150920089	DAE	868
chr1	150926964	150927716	DAE	752
chr1	151210740	151211308	DAE	568
chr1	151377495	151378495	DAE	1000
chr1	151383488	151384221	DAE	733
chr1	151384479	151385434	DAE	955
chr1	151445425	151446370	DAE	945
chr1	151474544	151475269	DAE	725
chr1	151556775	151556975	DAE	200
chr1	151566125	151567100	DAE	975
chr1	151656538	151657069	DAE	531
chr1	151664952	151665673	DAE	721
chr1	151665883	151666469	DAE	586
chr1	151771650	151772175	DAE	525
chr1	151801453	151802175	DAE	722
chr1	151832925	151833525	DAE	600
chr1	151907752	151908169	DAE	417
chr1	151913739	151914170	DAE	431
chr1	151945188	151945882	DAE	694
chr1	153001173	153001443	DAE	270
chr1	153095325	153095900	DAE	575
chr1	153193241	153193652	DAE	411
chr1	153233324	153233400	DAE	76
chr1	153309250	153309650	DAE	400
chr1	153617110	153617572	DAE	462
chr1	153658166	153658546	DAE	380
chr1	153670745	153671028	DAE	283
chr1	153853350	153853881	DAE	531
chr1	153854180	153854800	DAE	620
chr1	153864705	153865129	DAE	424
chr1	153871959	153872150	DAE	191
chr1	154132460	154133126	DAE	666
chr1	154171658	154172216	DAE	558
chr1	154209806	154210703	DAE	897
chr1	154307157	154307659	DAE	502
chr1	154325272	154325876	DAE	604
chr1	154370293	154370631	DAE	338
chr1	154403399	154403708	DAE	309
chr1	154415800	154416078	DAE	278
chr1	154420449	154421293	DAE	844
chr1	154431446	154431910	DAE	464
chr1	154442853	154442974	DAE	121
chr1	154521501	154522000	DAE	499
chr1	154529725	154529988	DAE	263
chr1	154565719	154566232	DAE	513
chr1	154572325	154572660	DAE	335
chr1	154657225	154657428	DAE	203
chr1	154659799	154660139	DAE	340
chr1	154660153	154660577	DAE	424
chr1	154702900	154703075	DAE	175
chr1	154820360	154820760	DAE	400
chr1	154850840	154851241	DAE	401
chr1	154913920	154914238	DAE	318
chr1	155043427	155043755	DAE	328
chr1	155044208	155044450	DAE	242
chr1	155140000	155140600	DAE	600
chr1	155282902	155283627	DAE	725
chr1	155299882	155300503	DAE	621
chr1	155451775	155452278	DAE	503
chr1	155469875	155470146	DAE	271
chr1	155477786	155478110	DAE	324
chr1	155522812	155523570	DAE	758
chr1	155621144	155621611	DAE	467
chr1	155665400	155666050	DAE	650
chr1	155688500	155688683	DAE	183
chr1	155688720	155689073	DAE	353
chr1	155783356	155784329	DAE	973
chr1	155842015	155842625	DAE	610
chr1	155867299	155868222	DAE	923
chr1	155877219	155877587	DAE	368
chr1	155944857	155945145	DAE	288
chr1	155945450	155945553	DAE	103
chr1	155945743	155946196	DAE	453
chr1	156002348	156002800	DAE	452
chr1	156328378	156328910	DAE	532
chr1	156360275	156360669	DAE	394
chr1	156360890	156361166	DAE	276
chr1	156618325	156618725	DAE	400
chr1	156857425	156857746	DAE	321
chr1	157060022	157060368	DAE	346
chr1	157085365	157086345	DAE	980
chr1	157103192	157103595	DAE	403
chr1	157151275	157151850	DAE	575
chr1	157441430	157442210	DAE	780
chr1	157744822	157745657	DAE	835
chr1	158012900	158013665	DAE	765
chr1	158083005	158083711	DAE	706
chr1	158119274	158120000	DAE	726
[truncated: 200,165+ more rows]
