# Supplementary material for: Comprehensive multi-omics integration identifies differentially active enhancers during human brain development with clinical relevance
Source: Genome Med. 2021 Oct 19;13:162. doi: 10.1186/s13073-021-00980-1 (PMC8524963; doi:10.1186/s13073-021-00980-1)
Supplement: Supplementary file 5 — Additional file 5: Table S4: Functional enrichment analysis using GREAT for DAEs and nDAEs [file 13073_2021_980_MOESM5_ESM.xlsx]

## Sheet: Table S4 overview
Additional File 5: Table S4
Functional enrichment analysis using GREAT for DAEs and nDAEs
All.DAE_AllpCRsBackground	GREAT output for all DAEs with all pCRs as background
All.DAE_wholeGenomeBackground	GREAT output for all DAEs with whole genome as background
All.nDAE_wholeGenomeBackground	GREAT output for all nDAEs with whole genome as background
All.pCRs_wholeGenomeBackground	GREAT output for all pCRs with whole genome as background

## Sheet: All.DAE_AllpCRsBackground
Ontology	Term Name	Hyper Rank	Hyper Raw P-Value	Hyper FDR Q-Val	Hyper Fold Enrichment	Hyper Foreground Region Hits	Hyper Total Regions	Hyper Region Set Coverage	Hyper Foreground Gene Hits	Total Genes Annotated
Ensembl Genes	KLHL15	1	2.53604e-09	4.7041e-05	4.12138	17	21	0.000428115	1	1
Ensembl Genes	SPATA8	2	7.40369e-09	6.86655e-05	4.72746	13	14	0.000327382	1	1
Ensembl Genes	SATB2	3	1.73158e-07	0.00107063	3.95975	14	18	0.000352565	1	1
Ensembl Genes	SLIT1	4	5.37903e-07	0.00249439	3.75135	14	19	0.000352565	1	1
Ensembl Genes	APOO	5	1.39582e-06	0.00517821	3.05467	18	30	0.000453298	1	1
Ensembl Genes	GADD45G	6	2.1832e-06	0.00674937	3.09103	17	28	0.000428115	1	1
Ensembl Genes	POU3F3	7	3.58016e-06	0.00948692	4.582	9	10	0.000226649	1	1
Ensembl Genes	ENGASE	8	7.52011e-06	0.0174363	3.59373	12	17	0.000302199	1	1
Ensembl Genes	ZNRF4	9	1.01059e-05	0.0208282	2.54556	21	42	0.000528847	1	1
Ensembl Genes	PAX6	10	1.12753e-05	0.0209145	5.09111	7	7	0.000176282	1	1
Ensembl Genes	RAX	10	1.12753e-05	0.0209145	5.09111	7	7	0.000176282	1	1
Ensembl Genes	ARF1	12	1.35562e-05	0.0209545	3.91624	10	13	0.000251832	1	1
Ensembl Genes	BHLHE23	13	2.72519e-05	0.0388842	3.50014	11	16	0.000277015	1	1
Ensembl Genes	NKX6-2	14	3.32497e-05	0.0440534	2.96982	14	24	0.000352565	1	1
Ensembl Genes	WNT3A	15	3.90234e-05	0.0482563	3.63651	10	14	0.000251832	1	1
Ensembl Genes	GPR153	16	4.1187e-05	0.0477486	3.21544	12	19	0.000302199	1	1
GO Biological Process	regulation of transcription involved in cell fate commitment	13	1.44358e-10	1.45969e-07	2.20254	61	141	0.00153618	13	16
GO Biological Process	loop of Henle development	15	4.44036e-10	3.89124e-07	2.46344	45	93	0.00113324	10	12
GO Biological Process	spinal cord association neuron differentiation	17	1.31618e-09	1.01772e-06	2.09039	62	151	0.00156136	13	14
GO Biological Process	regulation of transcription from RNA polymerase II promoter involved in ventral spinal cord interneuron specification	18	1.60139e-09	1.16946e-06	3.12409	27	44	0.000679947	4	4
GO Biological Process	commitment of neuronal cell to specific neuron type in forebrain	20	7.84044e-09	5.15313e-06	2.54556	36	72	0.000906596	6	6
GO Biological Process	regulation of transcription from RNA polymerase II promoter involved in spinal cord motor neuron fate specification	25	2.43253e-08	1.27902e-05	3.05467	24	40	0.000604397	3	3
GO Biological Process	forebrain neuron fate commitment	26	3.93939e-08	1.99167e-05	2.1557	47	111	0.00118361	10	10
GO Biological Process	spinal cord motor neuron cell fate specification	27	5.26574e-08	2.56364e-05	2.08652	50	122	0.00125916	11	13
GO Biological Process	pattern specification involved in kidney development	36	5.84321e-07	0.000213358	2.17373	38	89	0.000956962	7	9
GO Biological Process	cerebellar granule cell differentiation	44	1.21592e-06	0.000363256	2.34974	30	65	0.000755496	5	6
GO Biological Process	forebrain dorsal/ventral pattern formation	47	1.42323e-06	0.000398051	2.66126	23	44	0.000579214	6	7
GO Biological Process	skeletal muscle satellite cell differentiation	51	1.89894e-06	0.000489443	2.06826	39	96	0.000982145	4	4
GO Biological Process	negative regulation of axon guidance	53	2.0143e-06	0.000499585	2.13116	36	86	0.000906596	7	10
GO Biological Process	central nervous system vasculogenesis	57	2.41565e-06	0.000557083	3.32029	15	23	0.000377748	3	4
GO Biological Process	metanephric tubule morphogenesis	60	2.78764e-06	0.000610725	2.10667	36	87	0.000906596	8	10
GO Biological Process	distal tubule development	62	3.15338e-06	0.000668568	2.1213	35	84	0.000881412	8	12
GO Biological Process	metanephric macula densa development	65	3.58016e-06	0.000724019	4.582	9	10	0.000226649	1	1
GO Biological Process	metanephric DCT cell differentiation	65	3.58016e-06	0.000724019	4.582	9	10	0.000226649	1	1
GO Biological Process	metanephric distal convoluted tubule development	67	3.68845e-06	0.000723651	2.44765	25	52	0.00062958	4	5
GO Biological Process	dorsal/ventral axon guidance	75	5.95065e-06	0.00104295	2.44373	24	50	0.000604397	3	3
GO Cellular Component	cardiac Troponin complex	4	9.63277e-05	0.0415654	3.39407	10	15	0.000251832	1	3
GO Molecular Function	mannosyl-glycoprotein endo-beta-N-acetylglucosaminidase activity	11	7.52011e-06	0.0028843	3.59373	12	17	0.000302199	1	1
GO Molecular Function	phospholipase D activator activity	13	1.35562e-05	0.00439951	3.91624	10	13	0.000251832	1	1
GO Molecular Function	frizzled-2 binding	17	3.90234e-05	0.00968468	3.63651	10	14	0.000251832	1	2
GO Molecular Function	troponin C binding	37	0.000161818	0.0184517	2.90921	12	21	0.000302199	2	3
GO Molecular Function	RNA polymerase III type 3 promoter DNA binding	39	0.000261803	0.0283218	2.33916	17	37	0.000428115	3	4
GO Molecular Function	enkephalin receptor activity	40	0.000281296	0.0296697	2.39582	16	34	0.000402931	1	1
GO Molecular Function	oxidized pyrimidine nucleobase lesion DNA N-glycosylase activity	41	0.000292319	0.0300804	2.77697	12	22	0.000302199	2	2
GO Molecular Function	single-strand selective uracil DNA N-glycosylase activity	43	0.000422922	0.0414955	2.99477	10	17	0.000251832	1	1
GO Molecular Function	troponin I binding	44	0.000424061	0.0406617	2.32737	16	35	0.000402931	4	5
Human Phenotype	Presenile cataracts	2	1.12753e-05	0.0376142	5.09111	7	7	0.000176282	1	1
Human Phenotype	Optic nerve aplasia	2	1.12753e-05	0.0376142	5.09111	7	7	0.000176282	1	1
Human Phenotype	Microphakia	4	1.47409e-05	0.0245878	2.38971	23	49	0.000579214	3	3
Human Phenotype	Anteriorly displaced genitalia	5	6.79313e-05	0.0906475	4.07289	8	10	0.000201466	1	1
Human Phenotype	Aplastic pubic bones	5	6.79313e-05	0.0906475	4.07289	8	10	0.000201466	1	1
Human Phenotype	Pilonidal sinus	5	6.79313e-05	0.0906475	4.07289	8	10	0.000201466	1	1
Human Phenotype	Long ear	5	6.79313e-05	0.0906475	4.07289	8	10	0.000201466	1	1
Human Phenotype	Agenesis of pineal gland	9	7.47014e-05	0.0553786	4.45472	7	8	0.000176282	1	1
Human Phenotype	Abnormality of the musculature of the upper arm	10	8.44889e-05	0.056371	3.05467	12	20	0.000302199	2	3
Human Phenotype	Metatarsal synostosis	11	9.63277e-05	0.0584271	3.39407	10	15	0.000251832	2	3
Human Phenotype	Absence of pectoralis minor muscle	13	0.000134027	0.0687868	3.11124	11	18	0.000277015	1	1
Human Phenotype	Elongated radius	13	0.000134027	0.0687868	3.11124	11	18	0.000277015	1	1
Human Phenotype	Disproportionate prominence of the femoral medial condyle	13	0.000134027	0.0687868	3.11124	11	18	0.000277015	1	1
Human Phenotype	Thickening of the lateral border of the scapula	13	0.000134027	0.0687868	3.11124	11	18	0.000277015	1	1
Human Phenotype	Iliac horns	13	0.000134027	0.0687868	3.11124	11	18	0.000277015	1	1
Human Phenotype	Lester's sign	13	0.000134027	0.0687868	3.11124	11	18	0.000277015	1	1
Human Phenotype	Biceps aplasia	13	0.000134027	0.0687868	3.11124	11	18	0.000277015	1	1
Human Phenotype	Triceps aplasia	13	0.000134027	0.0687868	3.11124	11	18	0.000277015	1	1
Human Phenotype	Quadriceps aplasia	13	0.000134027	0.0687868	3.11124	11	18	0.000277015	1	1
Human Phenotype	Carpal bone aplasia	22	0.000149153	0.0452339	2.30312	19	42	0.000478481	3	4
Mouse Phenotype Single KO	absent cerebellum	1	6.33369e-12	5.7947e-08	2.30748	63	139	0.00158654	11	11
Mouse Phenotype Single KO	absent epididymis	9	1.46589e-06	0.00149016	2.59972	24	47	0.000604397	7	7
Mouse Phenotype Single KO	absent tail bud	11	2.1832e-06	0.00181583	3.09103	17	28	0.000428115	2	2
Mouse Phenotype Single KO	decreased ventral ectodermal ridge size	11	2.1832e-06	0.00181583	3.09103	17	28	0.000428115	2	2
Mouse Phenotype Single KO	delayed eyelid fusion	14	3.36932e-06	0.00220185	4.00016	11	14	0.000277015	3	3
Mouse Phenotype Single KO	truncated loop of Henle	15	3.58016e-06	0.00218366	4.582	9	10	0.000226649	1	1
Mouse Phenotype Single KO	abnormal milk ejection	16	5.35439e-06	0.00306171	2.36373	26	56	0.000654763	8	9
Mouse Phenotype Single KO	petechiae	17	5.56172e-06	0.00299319	2.21353	30	69	0.000755496	8	11
Mouse Phenotype Single KO	abnormal optic nerve innervation	20	9.24911e-06	0.00423101	2.06069	34	84	0.000856229	6	10
Mouse Phenotype Single KO	abnormal pretectal region morphology	21	1.01059e-05	0.00440279	2.54556	21	42	0.000528847	3	3
Mouse Phenotype Single KO	absent midbrain-hindbrain boundary	21	1.01059e-05	0.00440279	2.54556	21	42	0.000528847	3	4
Mouse Phenotype Single KO	abnormal cornea anterior stroma morphology	23	1.12753e-05	0.0044851	5.09111	7	7	0.000176282	1	1
Mouse Phenotype Single KO	abnormal Bowman membrane	23	1.12753e-05	0.0044851	5.09111	7	7	0.000176282	1	1
Mouse Phenotype Single KO	absent external nares	23	1.12753e-05	0.0044851	5.09111	7	7	0.000176282	1	1
Mouse Phenotype Single KO	fusion of glossopharyngeal and vagus nerve	26	1.68055e-05	0.0059136	2.01277	34	86	0.000856229	7	11
Mouse Phenotype Single KO	galactostasis	29	2.36863e-05	0.00747263	2.80889	16	29	0.000402931	4	4
Mouse Phenotype Single KO	absent snout	32	2.64918e-05	0.00757419	3.15164	13	21	0.000327382	2	2
Mouse Phenotype Single KO	decreased circulating thyroid-stimulating hormone level	35	3.8352e-05	0.0100252	2.37585	21	45	0.000528847	4	6
Mouse Phenotype Single KO	absent ilium	37	4.14858e-05	0.0102582	2.71526	16	30	0.000402931	2	2
Mouse Phenotype Single KO	absent efferent ductules of testis	37	4.14858e-05	0.0102582	2.71526	16	30	0.000402931	3	3
Mouse Phenotype	absent cerebellum	1	5.8133e-12	5.55403e-08	2.11227	78	188	0.00196429	14	16
Mouse Phenotype	abnormal thyroid cartilage morphology	2	1.53435e-10	7.32958e-07	2.03645	74	185	0.00186356	20	26
Mouse Phenotype	truncated loop of Henle	3	2.25838e-09	7.19219e-06	4.49216	15	17	0.000377748	2	2
Mouse Phenotype	abnormal intraocular muscle morphology	7	4.01386e-08	5.47835e-05	3.45468	19	28	0.000478481	3	3
Mouse Phenotype	abnormal facial motor nucleus morphology	10	9.74e-08	9.3056e-05	2.05287	50	124	0.00125916	11	16
Mouse Phenotype	cerebellum vermis hypoplasia	13	1.14789e-07	8.43612e-05	2.02849	51	128	0.00128434	9	14
Mouse Phenotype	abnormal pallium development	14	1.38219e-07	9.43246e-05	3.18195	20	32	0.000503664	5	5
Mouse Phenotype	absent midbrain-hindbrain boundary	19	3.67538e-07	0.000184813	2.1171	42	101	0.00105769	8	10
Mouse Phenotype	abnormal pretectal region morphology	25	7.99151e-07	0.000305403	2.22736	35	80	0.000881412	7	7
Mouse Phenotype	absent tail bud	30	2.1832e-06	0.000695277	3.09103	17	28	0.000428115	2	2
Mouse Phenotype	decreased ventral ectodermal ridge size	30	2.1832e-06	0.000695277	3.09103	17	28	0.000428115	2	2
Mouse Phenotype	increased Cajal-Retzius cell number	32	2.69822e-06	0.000805588	3.81833	12	16	0.000302199	3	4
Mouse Phenotype	delayed eyelid fusion	33	3.36932e-06	0.000975468	4.00016	11	14	0.000277015	3	3
Mouse Phenotype	absent Cajal-Retzius cell	36	5.63046e-06	0.00149426	2.76375	19	35	0.000478481	3	4
Mouse Phenotype	fusion of glossopharyngeal and vagus nerve	42	8.08393e-06	0.0018389	2.04815	35	87	0.000881412	8	12
Mouse Phenotype	absent external nares	46	1.12753e-05	0.00234182	5.09111	7	7	0.000176282	1	1
Mouse Phenotype	small metanephros	48	1.24869e-05	0.0024854	2.17121	29	68	0.000730313	5	7
Mouse Phenotype	abnormal hyoid bone body morphology	49	1.25151e-05	0.00244018	2.03645	34	85	0.000856229	8	9
Mouse Phenotype	decreased rhombomere 1 size	52	1.63008e-05	0.00299495	2.61436	19	37	0.000478481	4	4
Mouse Phenotype	absent hyoid bone	53	1.69252e-05	0.00305102	3.09894	14	23	0.000352565	3	4

## Sheet: All.DAE_wholeGenomeBackground
Ontology	Term Name	Binom Rank	Binom Raw P-Value	Binom FDR Q-Val	Binom Fold Enrichment	Binom Observed Region Hits	Binom Region Set Coverage	Hyper Rank	Hyper FDR Q-Val	Hyper Fold Enrichment	Hyper Observed Gene Hits	Hyper Total Genes	Hyper Gene Set Coverage
Ensembl Genes	ZNRF4	1	2.83803e-12	5.26426e-08	7.56609	21	0.000528847	1	1	1.66673	1	1	8.98553e-05
Ensembl Genes	KLHL15	2	4.69422e-12	4.35366e-08	9.99751	17	0.000428115	1	1	1.66673	1	1	8.98553e-05
Ensembl Genes	OPRD1	3	4.89106e-10	3.02414e-06	7.98802	16	0.000402931	1	1	1.66673	1	1	8.98553e-05
Ensembl Genes	CLCN4	4	1.08466e-09	5.02983e-06	6.48522	18	0.000453298	1	1	1.66673	1	1	8.98553e-05
Ensembl Genes	APOO	4	1.08466e-09	5.02983e-06	6.48522	18	0.000453298	1	1	1.66673	1	1	8.98553e-05
Ensembl Genes	CDON	4	1.08466e-09	5.02983e-06	6.48522	18	0.000453298	1	1	1.66673	1	1	8.98553e-05
Ensembl Genes	GADD45G	7	7.10238e-09	1.88203e-05	6.12493	17	0.000428115	1	1	1.66673	1	1	8.98553e-05
Ensembl Genes	MAP1LC3B2	7	7.10238e-09	1.88203e-05	6.12493	17	0.000428115	1	1	1.66673	1	1	8.98553e-05
Ensembl Genes	GPR153	9	1.41122e-07	0.000290852	7.46818	12	0.000302199	1	1	1.66673	1	1	8.98553e-05
Ensembl Genes	FGD5	10	2.56582e-07	0.000475935	5.40435	15	0.000377748	1	1	1.66673	1	1	8.98553e-05
Ensembl Genes	HEBP2	10	2.56582e-07	0.000475935	5.40435	15	0.000377748	1	1	1.66673	1	1	8.98553e-05
Ensembl Genes	PAX7	10	2.56582e-07	0.000475935	5.40435	15	0.000377748	1	1	1.66673	1	1	8.98553e-05
Ensembl Genes	ANGPTL7	13	5.21015e-07	0.000743408	5.98083	13	0.000327382	1	1	1.66673	1	1	8.98553e-05
Ensembl Genes	SAYSD1	14	9.45919e-07	0.00125328	5.66384	13	0.000327382	1	1	1.66673	1	1	8.98553e-05
Ensembl Genes	ARF1	15	1.25528e-06	0.00155228	7.63229	10	0.000251832	1	1	1.66673	1	1	8.98553e-05
Ensembl Genes	SATB2	16	1.40592e-06	0.00162991	5.04406	14	0.000352565	1	1	1.66673	1	1	8.98553e-05
Ensembl Genes	NR2C2	16	1.40592e-06	0.00162991	5.04406	14	0.000352565	1	1	1.66673	1	1	8.98553e-05
Ensembl Genes	SLIT1	16	1.40592e-06	0.00162991	5.04406	14	0.000352565	1	1	1.66673	1	1	8.98553e-05
Ensembl Genes	NKX6-2	16	1.40592e-06	0.00162991	5.04406	14	0.000352565	1	1	1.66673	1	1	8.98553e-05
Ensembl Genes	PTPRS	16	1.40592e-06	0.00162991	5.04406	14	0.000352565	1	1	1.66673	1	1	8.98553e-05
GO Biological Process	skeletal muscle satellite cell differentiation	30	1.49778e-12	6.56277e-10	3.98988	39	0.000982145	2648	0.643119	1.66673	4	4	0.000359421
GO Biological Process	dorsal spinal cord development	35	3.48152e-12	1.30756e-09	2.24945	93	0.00234204	464	0.00926119	1.58736	20	21	0.00179711
GO Biological Process	glial cell-derived neurotrophic factor receptor signaling pathway	77	5.33696e-09	9.11096e-07	3.0865	37	0.000931779	2050	0.498343	1.66673	5	5	0.000449277
GO Biological Process	spinal cord association neuron differentiation	91	2.13832e-08	3.08881e-06	2.21143	62	0.00156136	886	0.119823	1.54767	13	14	0.00116812
GO Biological Process	forebrain neuron fate commitment	113	9.58043e-08	1.11447e-05	2.40775	47	0.00118361	813	0.0975716	1.66673	10	10	0.000898553
GO Biological Process	dorsal/ventral axon guidance	118	1.7581e-07	1.9585e-05	3.5868	24	0.000604397	3445	0.824008	1.66673	3	3	0.000269566
GO Biological Process	skeletal muscle satellite cell commitment	126	2.56582e-07	2.67681e-05	5.40435	15	0.000377748	7174	1	1.66673	1	1	8.98553e-05
GO Biological Process	nucleus-associated proteasomal ubiquitin-dependent protein catabolic process	137	5.60633e-07	5.37921e-05	4.04788	19	0.000478481	8803	0.967585	1.11115	2	3	0.000179711
GO Biological Process	Golgi to transport vesicle transport	144	1.25528e-06	0.000114588	7.63229	10	0.000251832	7174	1	1.66673	1	1	8.98553e-05
GO Biological Process	mitotic cleavage furrow ingression	144	1.25528e-06	0.000114588	7.63229	10	0.000251832	7174	1	1.66673	1	1	8.98553e-05
GO Biological Process	commitment of neuronal cell to specific neuron type in forebrain	149	1.79908e-06	0.000158717	2.45583	36	0.000906596	1639	0.373905	1.66673	6	6	0.000539132
GO Biological Process	positive regulation of late endosome to lysosome transport	153	2.2672e-06	0.000194786	6.32249	11	0.000277015	4942	0.957444	1.66673	2	2	0.000179711
GO Biological Process	neuroendocrine cell differentiation	155	2.30418e-06	0.000195409	2.42823	36	0.000906596	1333	0.275773	1.66673	7	7	0.000628987
GO Biological Process	positive regulation of dermatome development	156	2.40181e-06	0.000202383	3.82332	18	0.000453298	3445	0.824008	1.66673	3	3	0.000269566
GO Biological Process	negative regulation of establishment of endothelial barrier	165	3.1844e-06	0.00025369	6.86266	10	0.000251832	7174	1	1.66673	1	1	8.98553e-05
GO Biological Process	stabilization of membrane potential	166	3.20261e-06	0.000253605	2.02692	52	0.00130953	3094	0.707019	1.25005	12	16	0.00107826
GO Biological Process	regulation of transcription from RNA polymerase II promoter involved in spinal cord motor neuron fate specification	170	4.05198e-06	0.000313313	2.98414	24	0.000604397	3445	0.824008	1.66673	3	3	0.000269566
GO Biological Process	intracellular cholesterol transport	171	4.12102e-06	0.000316788	2.07412	48	0.00120879	4367	0.891493	1.21216	8	11	0.000718843
GO Biological Process	microtubule depolymerization	175	5.193e-06	0.000390068	2.3074	37	0.000931779	705	0.0674846	1.66673	11	11	0.000988409
GO Biological Process	regulation of transcription from RNA polymerase II promoter involved in ventral spinal cord interneuron specification	179	5.85965e-06	0.000430308	2.71361	27	0.000679947	2648	0.643119	1.66673	4	4	0.000359421
GO Cellular Component	junctional sarcoplasmic reticulum membrane	20	1.07351e-06	9.26439e-05	2.29697	43	0.00108288	119	0.145933	1.66673	9	9	0.000808698
GO Cellular Component	junctional membrane complex	22	1.97351e-06	0.000154831	2.48192	35	0.000881412	160	0.301677	1.66673	7	7	0.000628987
GO Cellular Component	perineuronal net	25	6.09138e-06	0.000420549	3.42275	19	0.000478481	554	1	1.66673	2	2	0.000179711
GO Cellular Component	integral component of postsynaptic density membrane	26	7.13104e-06	0.000473391	2.88232	24	0.000604397	361	1	1.66673	3	3	0.000269566
GO Cellular Component	beta-catenin destruction complex	28	9.21951e-06	0.000568317	2.02617	47	0.00118361	277	0.740351	1.36369	9	11	0.000808698
GO Cellular Component	npBAF complex	32	1.42051e-05	0.00076619	2.15	39	0.000982145	239	0.601945	1.38894	10	12	0.000898553
GO Cellular Component	macropinosome	37	2.18251e-05	0.00101811	2.37961	30	0.000755496	423	0.951563	1.38894	5	6	0.000449277
GO Cellular Component	cardiac Troponin complex	38	2.62372e-05	0.00119172	5.35763	10	0.000251832	1417	1	0.555575	1	3	8.98553e-05
GO Cellular Component	low-density lipoprotein particle	41	3.9854e-05	0.00167776	2.06998	38	0.000956962	1363	1	0.833363	7	14	0.000628987
GO Cellular Component	3M complex	42	4.60722e-05	0.00189335	3.05082	18	0.000453298	1095	1	1.00004	3	5	0.000269566
GO Cellular Component	troponin complex	43	5.01446e-05	0.00201278	3.29004	16	0.000402931	844	1	1.0417	5	8	0.000449277
GO Cellular Component	presynaptic endocytic zone membrane	55	0.00015185	0.00476534	3.96319	11	0.000277015	856	1	1.66673	1	1	8.98553e-05
GO Cellular Component	CA3 pyramidal cell dendrite	61	0.000221154	0.00625758	2.88232	16	0.000402931	554	1	1.66673	2	2	0.000179711
GO Cellular Component	Wnt-Frizzled-LRP5/6 complex	62	0.000264799	0.00737167	2.49055	20	0.000503664	292	0.765785	1.66673	4	4	0.000359421
GO Cellular Component	phosphatidylinositol 3-kinase complex, class III, type I	67	0.000417384	0.0107523	2.71702	16	0.000402931	1025	1	1.11115	2	3	0.000179711
GO Cellular Component	phosphatidylinositol 3-kinase complex, class III, type II	67	0.000417384	0.0107523	2.71702	16	0.000402931	1025	1	1.11115	2	3	0.000179711
GO Cellular Component	Grb2-Sos complex	69	0.000431003	0.0107813	4.62971	8	0.000201466	856	1	1.66673	1	1	8.98553e-05
GO Cellular Component	apical cortex	77	0.000658721	0.0147656	2.16611	23	0.000579214	488	1	1.25005	6	8	0.000539132
GO Cellular Component	hyaluranon cable	82	0.00088047	0.0185328	4.14171	8	0.000201466	1257	1	0.833363	1	2	8.98553e-05
GO Cellular Component	sweet taste receptor complex	107	0.0024199	0.039035	3.51721	8	0.000201466	1257	1	0.833363	1	2	8.98553e-05
GO Molecular Function	enkephalin receptor activity	22	4.89106e-10	9.37972e-08	7.98802	16	0.000402931	1652	1	1.66673	1	1	8.98553e-05
GO Molecular Function	voltage-gated chloride channel activity	38	9.23029e-08	1.02481e-05	2.59298	41	0.00103251	2639	1	0.972257	7	12	0.000628987
GO Molecular Function	phospholipase D activator activity	47	1.25528e-06	0.000112682	7.63229	10	0.000251832	1652	1	1.66673	1	1	8.98553e-05
GO Molecular Function	mannosyl-glycoprotein endo-beta-N-acetylglucosaminidase activity	50	2.01433e-06	0.000169969	5.77334	12	0.000302199	1652	1	1.66673	1	1	8.98553e-05
GO Molecular Function	Roundabout binding	54	6.80754e-06	0.000531871	2.69051	27	0.000679947	937	1	1.33338	4	5	0.000359421
GO Molecular Function	RNA polymerase III type 3 promoter DNA binding	60	1.27523e-05	0.000896699	3.52284	17	0.000428115	1378	1	1.25005	3	4	0.000269566
GO Molecular Function	kainate selective glutamate receptor activity	63	2.58882e-05	0.00173369	2.39769	29	0.000730313	372	0.881432	1.66673	5	5	0.000449277
GO Molecular Function	glucagon-like peptide 1 receptor activity	65	2.89244e-05	0.00187741	4.79248	11	0.000277015	1652	1	1.66673	1	1	8.98553e-05
GO Molecular Function	troponin C binding	67	3.70077e-05	0.00233038	4.28989	12	0.000302199	2483	1	1.11115	2	3	0.000179711
GO Molecular Function	RNA polymerase III regulatory region DNA binding	68	3.84791e-05	0.0023874	2.72282	22	0.000554031	576	1	1.42862	6	7	0.000539132
GO Molecular Function	bis(5'-nucleosyl)-tetraphosphatase (asymmetrical) activity	69	3.9582e-05	0.00242024	3.9662	13	0.000327382	1012	1	1.66673	2	2	0.000179711
GO Molecular Function	glial cell-derived neurotrophic factor receptor activity	71	4.4423e-05	0.00263973	2.95188	19	0.000478481	665	1	1.66673	3	3	0.000269566
GO Molecular Function	prostaglandin-I synthase activity	72	6.26432e-05	0.00367072	4.39137	11	0.000277015	1652	1	1.66673	1	1	8.98553e-05
GO Molecular Function	U7 snRNA binding	79	7.63307e-05	0.00407645	3.97083	12	0.000302199	665	1	1.66673	3	3	0.000269566
GO Molecular Function	dolichyl-phosphate-mannose-protein mannosyltransferase activity	81	8.22768e-05	0.00428551	3.68374	13	0.000327382	937	1	1.33338	4	5	0.000359421
GO Molecular Function	long-chain fatty acyl-CoA binding	83	9.59441e-05	0.00487696	2.87511	18	0.000453298	506	1	1.66673	4	4	0.000359421
GO Molecular Function	opioid receptor activity	84	9.78324e-05	0.00491375	2.29413	27	0.000679947	900	1	1.25005	6	8	0.000539132
GO Molecular Function	glucagon receptor activity	86	0.000125843	0.00617362	3.3331	14	0.000352565	665	1	1.66673	3	3	0.000269566
GO Molecular Function	3'-tRNA processing endoribonuclease activity	87	0.000143925	0.00697952	3.13147	15	0.000377748	665	1	1.66673	3	3	0.000269566
GO Molecular Function	TFIIF-class transcription factor binding	89	0.00015185	0.00719839	3.96319	11	0.000277015	1652	1	1.66673	1	1	8.98553e-05
Human Phenotype	Intestinal polyp	22	5.02619e-08	1.52431e-05	2.22246	58	0.00146063	428	0.619237	1.42862	12	14	0.00107826
Human Phenotype	Meningocele	45	7.6485e-07	0.000113402	2.13385	52	0.00130953	2657	1	1.07147	9	14	0.000808698
Human Phenotype	Microphakia	59	2.58588e-06	0.000292424	3.15704	23	0.000579214	1186	1	1.66673	3	3	0.000269566
Human Phenotype	Upper limb amyotrophy	62	2.94426e-06	0.000316841	2.20478	43	0.00108288	1531	1	1.19052	10	14	0.000898553
Human Phenotype	Glenoid fossa hypoplasia	73	7.68699e-06	0.00070257	3.85437	16	0.000402931	1867	1	1.66673	2	2	0.000179711
Human Phenotype	Distal upper limb amyotrophy	78	1.10613e-05	0.00094617	2.17487	39	0.000982145	1842	1	1.15389	9	13	0.000808698
Human Phenotype	Calvarial skull defect	81	1.14282e-05	0.000941347	2.31436	34	0.000856229	2346	1	1.19052	5	7	0.000449277
Human Phenotype	Intestinal polyposis	84	1.18822e-05	0.000943787	2.37999	32	0.000805863	2779	1	1.11115	4	6	0.000359421
Human Phenotype	Asymmetric growth	85	1.29702e-05	0.00101808	2.18406	38	0.000956962	1047	1	1.33338	8	10	0.000718843
Human Phenotype	Severe T-cell immunodeficiency	89	1.75552e-05	0.00131605	2.65945	25	0.00062958	2497	1	1.25005	3	4	0.000269566
Human Phenotype	Alveolar rhabdomyosarcoma	94	2.09679e-05	0.00148828	2.76222	23	0.000579214	1186	1	1.66673	3	3	0.000269566
Human Phenotype	First dorsal interossei muscle weakness	97	2.19705e-05	0.00151121	4.53109	12	0.000302199	5119	1	0.833363	1	2	8.98553e-05
Human Phenotype	First dorsal interossei muscle atrophy	97	2.19705e-05	0.00151121	4.53109	12	0.000302199	5119	1	0.833363	1	2	8.98553e-05
Human Phenotype	Thenar muscle weakness	97	2.19705e-05	0.00151121	4.53109	12	0.000302199	5119	1	0.833363	1	2	8.98553e-05
Human Phenotype	Cold-induced hand cramps	97	2.19705e-05	0.00151121	4.53109	12	0.000302199	5119	1	0.833363	1	2	8.98553e-05
Human Phenotype	Adenomatous colonic polyposis	103	2.26489e-05	0.00146712	2.61762	25	0.00062958	2497	1	1.25005	3	4	0.000269566
Human Phenotype	Hand muscle atrophy	108	3.07047e-05	0.00189687	2.20083	34	0.000856229	2749	1	1.06064	7	11	0.000628987
Human Phenotype	Cellular immunodeficiency	112	3.36469e-05	0.0020044	2.55322	25	0.00062958	4478	1	1.00004	3	5	0.000269566
Human Phenotype	Abnormality of the glenoid fossa	120	4.32042e-05	0.00240216	2.95819	19	0.000478481	851	1	1.66673	4	4	0.000359421
Human Phenotype	Cryptophthalmos	123	5.17855e-05	0.00280905	2.43313	26	0.000654763	2497	1	1.25005	3	4	0.000269566
Mouse Phenotype Single KO	absent cerebellum	16	4.14377e-11	2.36946e-08	2.59595	63	0.00158654	567	0.0584015	1.66673	11	11	0.000988409
Mouse Phenotype Single KO	abnormal lens vesicle development	17	1.11651e-10	6.00878e-08	2.34614	73	0.00183837	856	0.134641	1.53852	12	13	0.00107826
Mouse Phenotype Single KO	abnormal lens induction	18	1.80303e-10	9.1644e-08	2.24825	78	0.00196429	652	0.0723512	1.55561	14	15	0.00125797
Mouse Phenotype Single KO	abnormal primary palate development	22	1.08466e-09	4.5107e-07	6.48522	18	0.000453298	5589	0.982144	1.66673	1	1	8.98553e-05
Mouse Phenotype Single KO	absent lamina terminalis	25	4.95223e-09	1.81232e-06	5.22549	20	0.000503664	4057	0.811754	1.66673	2	2	0.000179711
Mouse Phenotype Single KO	abnormal philtrum morphology	26	5.07956e-09	1.78742e-06	3.6029	30	0.000755496	2886	0.684601	1.66673	3	3	0.000269566
Mouse Phenotype Single KO	abnormal lamina terminalis morphology	32	1.63643e-08	4.67864e-06	3.94907	25	0.00062958	4885	0.889903	1.25005	3	4	0.000269566
Mouse Phenotype Single KO	abnormal food preference	35	3.22063e-08	8.41873e-06	2.25278	58	0.00146063	961	0.174143	1.45839	14	16	0.00125797
Mouse Phenotype Single KO	abnormal impulsive behavior control	44	1.79335e-07	3.72895e-05	2.59693	39	0.000982145	2028	0.479566	1.45839	7	8	0.000628987
Mouse Phenotype Single KO	excessive vocalization	46	2.67227e-07	5.3149e-05	4.47597	18	0.000453298	4057	0.811754	1.66673	2	2	0.000179711
Mouse Phenotype Single KO	abnormal parasympathetic postganglionic fiber morphology	52	4.14789e-07	7.29789e-05	3.79298	21	0.000528847	2886	0.684601	1.66673	3	3	0.000269566
Mouse Phenotype Single KO	abnormal tear production	55	5.14144e-07	8.55256e-05	2.09585	56	0.00141026	1101	0.224841	1.4445	13	15	0.00116812
Mouse Phenotype Single KO	abnormal parasympathetic ganglion morphology	63	1.13176e-06	0.000164357	2.26729	44	0.00110806	794	0.115934	1.66673	9	9	0.000808698
Mouse Phenotype Single KO	abnormal enteric ganglia morphology	69	2.01252e-06	0.000266849	2.15163	47	0.00118361	3566	0.759858	1.21216	8	11	0.000718843
Mouse Phenotype Single KO	cerebellum vermis hypoplasia	79	3.44779e-06	0.000399289	2.45445	34	0.000856229	7217	0.929773	0.925959	5	9	0.000449277
Mouse Phenotype Single KO	thin cortical plate	80	3.73096e-06	0.000426681	2.20653	42	0.00105769	794	0.115934	1.66673	9	9	0.000808698
Mouse Phenotype Single KO	intestinal hypoperistalsis	81	3.7728e-06	0.00042614	2.16017	44	0.00110806	1373	0.308534	1.50005	9	10	0.000808698
Mouse Phenotype Single KO	cardia bifida	93	5.05261e-06	0.000497058	2.02405	50	0.00125916	1899	0.43546	1.33338	12	15	0.00107826
Mouse Phenotype Single KO	absent tail bud	96	5.46968e-06	0.000521272	3.76628	17	0.000428115	4057	0.811754	1.66673	2	2	0.000179711
Mouse Phenotype Single KO	decreased ventral ectodermal ridge size	96	5.46968e-06	0.000521272	3.76628	17	0.000428115	4057	0.811754	1.66673	2	2	0.000179711
Mouse Phenotype	abnormal lens vesicle development	36	1.98806e-09	5.27608e-07	2.13845	77	0.00193911	1997	0.311177	1.35421	13	16	0.00116812
Mouse Phenotype	abnormal hypoglossal nucleus morphology	38	3.20681e-09	8.06261e-07	4.64944	23	0.000579214	4672	0.736102	1.66673	2	2	0.000179711
Mouse Phenotype	absent lamina terminalis	39	4.95223e-09	1.21317e-06	5.22549	20	0.000503664	4672	0.736102	1.66673	2	2	0.000179711
Mouse Phenotype	absent cerebellum	41	5.97513e-09	1.39235e-06	2.07127	78	0.00196429	1245	0.140369	1.45839	14	16	0.00125797
Mouse Phenotype	intestinal hypoperistalsis	46	1.4867e-08	3.08781e-06	2.14431	68	0.00171246	1095	0.107171	1.47064	15	17	0.00134783
Mouse Phenotype	abnormal lamina terminalis morphology	47	1.63643e-08	3.32647e-06	3.94907	25	0.00062958	5476	0.829002	1.25005	3	4	0.000269566
Mouse Phenotype	abnormal food preference	51	3.22063e-08	6.03331e-06	2.25278	58	0.00146063	1245	0.140369	1.45839	14	16	0.00125797
Mouse Phenotype	abnormal muscle precursor cell morphology	53	4.38535e-08	7.90522e-06	3.74762	25	0.00062958	3443	0.59925	1.66673	3	3	0.000269566
Mouse Phenotype	abnormal tear production	63	1.0067e-07	1.52667e-05	2.11333	62	0.00156136	1245	0.140369	1.45839	14	16	0.00125797
Mouse Phenotype	excessive vocalization	69	1.06944e-07	1.48079e-05	3.12578	30	0.000755496	2191	0.338895	1.66673	5	5	0.000449277
Mouse Phenotype	external nares atresia	70	1.07537e-07	1.46773e-05	3.96319	22	0.000554031	4672	0.736102	1.66673	2	2	0.000179711
Mouse Phenotype	abnormal philtrum morphology	81	1.94356e-07	2.29244e-05	2.14701	57	0.00143544	2191	0.338895	1.66673	5	5	0.000449277
Mouse Phenotype	abnormal enteric ganglia morphology	90	3.37568e-07	3.58347e-05	2.06455	60	0.00151099	3155	0.503937	1.25005	12	16	0.00107826
Mouse Phenotype	abnormal parasympathetic postganglionic fiber morphology	93	4.14789e-07	4.26117e-05	3.79298	21	0.000528847	3443	0.59925	1.66673	3	3	0.000269566
Mouse Phenotype	small lacrimal bone	106	1.37833e-06	0.000124232	3.28157	23	0.000579214	3443	0.59925	1.66673	3	3	0.000269566
Mouse Phenotype	abnormal sympathetic afferent fiber morphology	107	1.40592e-06	0.000125535	5.04406	14	0.000352565	6283	0.912334	1.66673	1	1	8.98553e-05
Mouse Phenotype	increased skeletal muscle fiber density	111	1.66145e-06	0.000143005	3.6029	20	0.000503664	4672	0.736102	1.66673	2	2	0.000179711
Mouse Phenotype	lacrimal bone hypoplasia	111	1.66145e-06	0.000143005	3.6029	20	0.000503664	4672	0.736102	1.66673	2	2	0.000179711
Mouse Phenotype	absent upper incisors	120	2.3765e-06	0.000189209	2.17907	45	0.00113324	1204	0.133109	1.66673	8	8	0.000718843
Mouse Phenotype	abnormal parasympathetic ganglion morphology	128	3.1086e-06	0.000232028	2.04506	51	0.00128434	1282	0.145731	1.52783	11	12	0.000988409

## Sheet: All.nDAE_wholeGenomeBackground
Ontology	Term Name	Binom Rank	Binom Raw P-Value	Binom FDR Q-Val	Binom Fold Enrichment	Binom Observed Region Hits	Binom Region Set Coverage	Hyper Rank	Hyper FDR Q-Val	Hyper Fold Enrichment	Hyper Observed Gene Hits	Hyper Total Genes	Hyper Gene Set Coverage
Ensembl Genes	CCAR1	1	1.86408e-23	3.45769e-19	5.19592	59	0.00036318	1	1	1.18019	1	1	6.36254e-05
Ensembl Genes	BAZ1B	2	1.03129e-22	9.56472e-19	6.6289	46	0.000283157	1	1	1.18019	1	1	6.36254e-05
Ensembl Genes	DIP2A	3	4.98972e-22	3.08514e-18	5.01979	57	0.000350869	1	1	1.18019	1	1	6.36254e-05
Ensembl Genes	TIAM2	4	2.05804e-19	9.54366e-16	4.70583	53	0.000326246	1	1	1.18019	1	1	6.36254e-05
Ensembl Genes	CSE1L	5	6.26456e-18	2.32403e-14	4.49139	51	0.000313935	1	1	1.18019	1	1	6.36254e-05
Ensembl Genes	CECR2	6	1.43784e-17	4.44507e-14	4.65775	48	0.000295468	1	1	1.18019	1	1	6.36254e-05
Ensembl Genes	MAP2	7	2.82954e-17	7.49788e-14	4.40332	50	0.000307779	1	1	1.18019	1	1	6.36254e-05
Ensembl Genes	ZCCHC11	8	2.94511e-16	6.8286e-13	5.00138	41	0.000252379	1	1	1.18019	1	1	6.36254e-05
Ensembl Genes	PCNT	9	5.29947e-16	1.09222e-12	5.17164	39	0.000240068	1	1	1.18019	1	1	6.36254e-05
Ensembl Genes	EZH2	10	5.44137e-16	1.00932e-12	4.22719	48	0.000295468	1	1	1.18019	1	1	6.36254e-05
Ensembl Genes	EXTL3	10	5.44137e-16	1.00932e-12	4.22719	48	0.000295468	1	1	1.18019	1	1	6.36254e-05
Ensembl Genes	AEBP2	10	5.44137e-16	1.00932e-12	4.22719	48	0.000295468	1	1	1.18019	1	1	6.36254e-05
Ensembl Genes	TMEM132B	13	2.31491e-15	3.30303e-12	4.13912	47	0.000289313	1	1	1.18019	1	1	6.36254e-05
Ensembl Genes	ARID4B	14	2.41138e-15	3.1949e-12	5.70335	34	0.00020929	1	1	1.18019	1	1	6.36254e-05
Ensembl Genes	HP1BP3	15	4.17565e-15	5.16361e-12	4.72358	40	0.000246224	1	1	1.18019	1	1	6.36254e-05
Ensembl Genes	PHACTR4	16	7.93348e-15	9.19738e-12	4.32569	43	0.00026469	1	1	1.18019	1	1	6.36254e-05
Ensembl Genes	ZNF609	17	9.64595e-15	1.05249e-11	4.05106	46	0.000283157	1	1	1.18019	1	1	6.36254e-05
Ensembl Genes	GTF2I	18	3.93505e-14	4.05507e-11	3.96299	45	0.000277001	1	1	1.18019	1	1	6.36254e-05
Ensembl Genes	USP6NL	18	3.93505e-14	4.05507e-11	3.96299	45	0.000277001	1	1	1.18019	1	1	6.36254e-05
Ensembl Genes	PPP6R3	18	3.93505e-14	4.05507e-11	3.96299	45	0.000277001	1	1	1.18019	1	1	6.36254e-05
GO Biological Process	histone H4-K20 methylation	369	8.00579e-31	2.85193e-29	2.74475	177	0.00108954	2915	1	1.18019	9	9	0.000572628
GO Biological Process	regulation of translational fidelity	381	5.71617e-30	1.97215e-28	2.47472	207	0.00127421	5085	1	1.04906	16	18	0.00101801
GO Biological Process	regulation of chromatin silencing	413	1.85221e-27	5.89523e-26	2.0771	275	0.00169279	1099	0.434454	1.18019	20	20	0.00127251
GO Biological Process	histone H4-K20 trimethylation	475	7.95894e-24	2.20253e-22	2.85286	126	0.000775604	4110	1	1.18019	6	6	0.000381752
GO Biological Process	histone H3-K27 trimethylation	482	1.398e-23	3.8126e-22	3.19063	105	0.000646337	8868	1	0.983489	5	6	0.000318127
GO Biological Process	receptor-mediated endocytosis involved in cholesterol transport	497	6.06113e-23	1.60309e-21	3.30421	97	0.000597092	6319	1	1.18019	3	3	0.000190876
GO Biological Process	positive regulation by host of viral transcription	536	1.15853e-21	2.8412e-20	2.04574	221	0.00136038	1463	0.633572	1.18019	16	16	0.00101801
GO Biological Process	miRNA catabolic process	547	1.94695e-21	4.67873e-20	3.20691	94	0.000578625	5335	1	1.18019	4	4	0.000254501
GO Biological Process	transition between slow and fast fiber	568	8.27406e-21	1.91483e-19	3.52266	80	0.000492447	7563	1	1.18019	2	2	0.000127251
GO Biological Process	apoptotic DNA fragmentation	591	4.10924e-20	9.13975e-19	2.07838	196	0.00120649	1626	0.672875	1.18019	15	15	0.000954381
GO Biological Process	histone H3-K9 trimethylation	597	5.69406e-20	1.25374e-18	2.85286	104	0.000640181	4709	1	1.18019	5	5	0.000318127
GO Biological Process	positive regulation of Arp2/3 complex-mediated actin nucleation	612	2.19569e-19	4.71608e-18	2.42924	134	0.000824849	3628	1	1.18019	7	7	0.000445378
GO Biological Process	regulation of RNA export from nucleus	617	3.58184e-19	7.63099e-18	2.10671	180	0.00110801	2131	0.844283	1.18019	12	12	0.000763504
GO Biological Process	L-serine transport	618	4.07799e-19	8.67397e-18	2.39245	136	0.00083716	2915	1	1.18019	9	9	0.000572628
GO Biological Process	regulation of nucleobase-containing compound transport	622	4.71087e-19	9.95569e-18	2.02904	196	0.00120649	1761	0.73334	1.18019	14	14	0.000890755
GO Biological Process	serine transport	626	7.8146e-19	1.64094e-17	2.373	136	0.00083716	5856	1	1.06217	9	10	0.000572628
GO Biological Process	isoleucyl-tRNA aminoacylation	641	1.6651e-18	3.41463e-17	4.25546	56	0.000344713	7563	1	1.18019	2	2	0.000127251
GO Biological Process	histone H3-K27 methylation	643	1.73847e-18	3.55399e-17	2.3325	138	0.000849471	9026	1	0.965608	9	11	0.000572628
GO Biological Process	hindbrain radial glia guided cell migration	689	6.6372e-17	1.26627e-15	2.11002	156	0.000960272	2618	0.957398	1.18019	10	10	0.000636254
GO Biological Process	pre-miRNA processing	697	8.85251e-17	1.66953e-15	2.05976	164	0.00100952	4624	1	1.08184	11	12	0.000699879
GO Cellular Component	mismatch repair complex	159	4.46094e-19	4.84251e-18	2.56245	119	0.000732515	892	1	1.03266	7	8	0.000445378
GO Cellular Component	nuclear cyclin-dependent protein kinase holoenzyme complex	160	6.12722e-19	6.60974e-18	2.11982	175	0.00107723	1491	1	0.88514	12	16	0.000763504
GO Cellular Component	CERF complex	162	9.1757e-19	9.77608e-18	3.84352	64	0.000393958	950	1	1.18019	2	2	0.000127251
GO Cellular Component	NatB complex	163	2.03685e-18	2.15681e-17	4.23562	56	0.000344713	950	1	1.18019	2	2	0.000127251
GO Cellular Component	Golgi transport complex	181	2.31578e-16	2.20831e-15	2.05171	161	0.00099105	469	1	1.09589	13	14	0.00082713
GO Cellular Component	macropinosome	183	3.18364e-16	3.00271e-15	2.32661	120	0.000738671	486	1	1.18019	6	6	0.000381752
GO Cellular Component	N-terminal protein acetyltransferase complex	190	9.33863e-16	8.48341e-15	2.15003	138	0.000849471	707	1	1.06217	9	10	0.000572628
GO Cellular Component	phagolysosome	205	1.59558e-14	1.3434e-13	2.54385	89	0.000547847	576	1	1.18019	5	5	0.000318127
GO Cellular Component	neurofilament	210	6.16905e-14	5.07037e-13	2.03573	137	0.000843316	426	1	1.18019	7	7	0.000445378
GO Cellular Component	nuclear pore outer ring	213	7.67042e-14	6.21557e-13	2.08618	128	0.000787915	313	1	1.18019	10	10	0.000636254
GO Cellular Component	mitochondrial tricarboxylic acid cycle enzyme complex	222	6.2117e-13	4.82946e-12	2.52639	79	0.000486291	1124	1	0.983489	5	6	0.000318127
GO Cellular Component	nuclear pore nuclear basket	225	9.6275e-13	7.38536e-12	2.19942	103	0.000634026	486	1	1.18019	6	6	0.000381752
GO Cellular Component	SUMO activating enzyme complex	230	1.50933e-12	1.13266e-11	3.11361	54	0.000332402	766	1	1.18019	3	3	0.000190876
GO Cellular Component	Swr1 complex	236	4.1118e-12	3.00719e-11	2.30228	88	0.000541692	343	1	1.18019	9	9	0.000572628
GO Cellular Component	dihydrolipoyl dehydrogenase complex	237	4.30852e-12	3.13777e-11	2.04562	115	0.000707893	707	1	1.06217	9	10	0.000572628
GO Cellular Component	mitochondrial alpha-ketoglutarate dehydrogenase complex	250	2.72946e-11	1.88442e-10	2.81196	56	0.000344713	1174	1	0.94415	4	5	0.000254501
GO Cellular Component	transcription factor TFIIA complex	260	7.71509e-11	5.12164e-10	2.16962	88	0.000541692	486	1	1.18019	6	6	0.000381752
GO Cellular Component	citrate lyase complex	266	1.26991e-10	8.24009e-10	5.05699	25	0.00015389	1210	1	1.18019	1	1	6.36254e-05
GO Cellular Component	MOZ/MORF histone acetyltransferase complex	268	1.56173e-10	1.0058e-09	2.07029	95	0.000584781	426	1	1.18019	7	7	0.000445378
GO Cellular Component	Elongator holoenzyme complex	274	2.01862e-10	1.27158e-09	2.47259	64	0.000393958	1124	1	0.983489	5	6	0.000318127
GO Molecular Function	aminoacyl-tRNA editing activity	96	5.36205e-27	2.35651e-25	2.55005	175	0.00107723	362	1	1.18019	13	13	0.00082713
GO Molecular Function	ATPase activator activity	107	1.28496e-24	5.06658e-23	2.01123	265	0.00163123	178	0.523422	1.18019	23	23	0.00146338
GO Molecular Function	microtubule plus-end binding	137	7.24129e-20	2.23e-18	2.06263	197	0.00121265	896	1	1.08184	11	12	0.000699879
GO Molecular Function	L-serine transmembrane transporter activity	139	4.07799e-19	1.23777e-17	2.39245	136	0.00083716	544	1	1.18019	9	9	0.000572628
GO Molecular Function	isoleucine-tRNA ligase activity	142	1.6651e-18	4.94724e-17	4.25546	56	0.000344713	1759	1	1.18019	2	2	0.000127251
GO Molecular Function	glucuronyl-galactosyl-proteoglycan 4-alpha-N-acetylglucosaminyltransferase activity	153	2.18086e-17	6.01375e-16	3.63815	63	0.000387802	1759	1	1.18019	2	2	0.000127251
GO Molecular Function	microtubule minus-end binding	156	7.42825e-17	2.00896e-15	2.20871	140	0.000861782	1247	1	1.06217	9	10	0.000572628
GO Molecular Function	histone demethylase activity (H3-dimethyl-K4 specific)	157	7.59755e-17	2.04166e-15	2.74282	92	0.000566314	1085	1	1.18019	4	4	0.000254501
GO Molecular Function	phosphatidylinositol transporter activity	171	9.51573e-16	2.34777e-14	2.21457	129	0.000794071	1649	1	1.03266	7	8	0.000445378
GO Molecular Function	peptide alpha-N-acetyltransferase activity	172	1.1805e-15	2.89566e-14	2.09273	146	0.000898716	1046	1	1.0729	10	11	0.000636254
GO Molecular Function	histone methyltransferase activity (H3-K36 specific)	192	2.72583e-14	5.98973e-13	2.16238	122	0.000750982	780	1	1.18019	6	6	0.000381752
GO Molecular Function	SUMO activating enzyme activity	200	1.52434e-13	3.2156e-12	4.03437	42	0.000258535	1759	1	1.18019	2	2	0.000127251
GO Molecular Function	RNA uridylyltransferase activity	209	4.28922e-13	8.65848e-12	3.0665	58	0.000357024	3612	1	0.88514	3	4	0.000190876
GO Molecular Function	ATP-dependent peptidase activity	211	7.48322e-13	1.49629e-11	3.30326	51	0.000313935	1085	1	1.18019	4	4	0.000254501
GO Molecular Function	guanine/thymine mispair binding	228	5.83146e-12	1.07908e-10	2.65514	66	0.000406269	1355	1	1.18019	3	3	0.000190876
GO Molecular Function	Y-form DNA binding	229	6.38867e-12	1.17702e-10	2.28222	88	0.000541692	2271	1	0.983489	5	6	0.000318127
GO Molecular Function	uridylyltransferase activity	252	2.91565e-11	4.8814e-10	2.23676	86	0.000529381	4036	1	0.655659	5	9	0.000318127
GO Molecular Function	histone demethylase activity (H3-trimethyl-K4 specific)	260	4.32641e-11	7.02043e-10	3.01992	49	0.000301624	1759	1	1.18019	2	2	0.000127251
GO Molecular Function	N6-(1,2-dicarboxyethyl)AMP AMP-lyase (fumarate-forming) activity	261	4.44263e-11	7.1814e-10	4.4363	30	0.000184668	2425	1	1.18019	1	1	6.36254e-05
GO Molecular Function	(S)-2-(5-amino-1-(5-phospho-D-ribosyl)imidazole-4-carboxamido)succinate AMP-lyase (fumarate-forming) activity	261	4.44263e-11	7.1814e-10	4.4363	30	0.000184668	2425	1	1.18019	1	1	6.36254e-05
Human Phenotype	Prominent fingertip pads	200	7.49456e-24	2.50018e-22	2.56986	151	0.000929494	3053	1	1.03266	7	8	0.000445378
Human Phenotype	Neoplasm of the colon	217	2.37195e-22	7.29292e-21	2.36597	165	0.00101567	974	1	1.18019	10	10	0.000636254
Human Phenotype	Language impairment	254	1.32224e-19	3.47322e-18	2.22372	163	0.00100336	868	1	1.18019	11	11	0.000699879
Human Phenotype	Urinary bladder sphincter dysfunction	289	2.01238e-17	4.64587e-16	2.01363	181	0.00111416	2479	1	1.03266	14	16	0.000890755
Human Phenotype	Colon cancer	300	4.24605e-17	9.44321e-16	2.27803	133	0.000818693	1077	1	1.18019	9	9	0.000572628
Human Phenotype	Abnormal lower motor neuron morphology	301	4.25294e-17	9.42712e-16	2.2104	142	0.000874094	4033	1	0.965608	9	11	0.000572628
Human Phenotype	Abnormality of lateral ventricle	302	4.87327e-17	1.07664e-15	2.09547	160	0.000984894	787	1	1.18019	12	12	0.000763504
Human Phenotype	Areas of hypopigmentation and hyperpigmentation that do not follow Blaschko lines	323	5.29947e-16	1.09468e-14	5.17164	39	0.000240068	4247	1	1.18019	1	1	6.36254e-05
Human Phenotype	Dysharmonic bone age	324	5.44137e-16	1.12052e-14	4.22719	48	0.000295468	4247	1	1.18019	1	1	6.36254e-05
Human Phenotype	Deep-set nails	340	1.67111e-15	3.2793e-14	3.77202	53	0.000326246	3279	1	1.18019	2	2	0.000127251
Human Phenotype	Deep plantar creases	373	2.67714e-14	4.7887e-13	2.05979	137	0.000843316	2415	1	1.06217	9	10	0.000572628
Human Phenotype	Proximal femoral epiphysiolysis	375	2.91125e-14	5.17969e-13	2.89132	70	0.000430891	2154	1	1.18019	4	4	0.000254501
Human Phenotype	Thin clavicles	383	4.49756e-14	7.83492e-13	2.54199	86	0.000529381	1847	1	1.18019	5	5	0.000318127
Human Phenotype	Acetabular dysplasia	391	7.62161e-14	1.30055e-12	2.25703	107	0.000658648	1383	1	1.18019	7	7	0.000445378
Human Phenotype	Laryngeal carcinoma	400	1.48712e-13	2.48052e-12	3.14922	58	0.000357024	2634	1	1.18019	3	3	0.000190876
Human Phenotype	Deep palmar crease	402	1.8235e-13	3.02646e-12	2.06605	127	0.00078176	1077	1	1.18019	9	9	0.000572628
Human Phenotype	Narrow greater sacrosciatic notches	415	4.01209e-13	6.45028e-12	2.05465	125	0.000769449	3053	1	1.03266	7	8	0.000445378
Human Phenotype	Recurrent thrombophlebitis	421	5.85708e-13	9.28228e-12	3.37415	50	0.000307779	3279	1	1.18019	2	2	0.000127251
Human Phenotype	Hypoplasia of the capital femoral epiphysis	424	6.92086e-13	1.08906e-11	2.14877	110	0.000677115	4033	1	0.965608	9	11	0.000572628
Human Phenotype	Elevated alpha-fetoprotein	437	1.23933e-12	1.89217e-11	2.03865	122	0.000750982	2543	1	1.04906	8	9	0.000509003
Mouse Phenotype Single KO	narrow head	212	1.60509e-20	6.92685e-19	3.3882	83	0.000510914	4798	1	1.18019	3	3	0.000190876
Mouse Phenotype Single KO	decreased embryonic epiblast cell proliferation	231	8.26729e-20	3.27435e-18	2.33176	149	0.000917183	2736	1	1.18019	7	7	0.000445378
Mouse Phenotype Single KO	abnormal mesendoderm development	294	3.206e-16	9.97675e-15	2.07549	155	0.000954116	3478	1	1.08184	11	12	0.000699879
Mouse Phenotype Single KO	abnormal M lines	306	6.46607e-16	1.93327e-14	2.53899	99	0.000609403	4068	1	1.18019	4	4	0.000254501
Mouse Phenotype Single KO	thin cortical plate	314	1.07694e-15	3.13788e-14	2.02897	158	0.000972583	4624	1	1.04906	8	9	0.000509003
Mouse Phenotype Single KO	intestine polyps	317	1.36227e-15	3.93166e-14	2.2434	124	0.000763293	1729	0.854845	1.18019	11	11	0.000699879
Mouse Phenotype Single KO	ovary hypoplasia	319	1.5835e-15	4.54152e-14	2.76228	83	0.000510914	4068	1	1.18019	4	4	0.000254501
Mouse Phenotype Single KO	abnormal lamina terminalis morphology	330	3.3908e-15	9.40074e-14	2.89584	75	0.000461669	4068	1	1.18019	4	4	0.000254501
Mouse Phenotype Single KO	upturned snout	360	2.10233e-14	5.34283e-13	2.35943	102	0.00062787	3543	1	1.18019	5	5	0.000318127
Mouse Phenotype Single KO	increased response to stress-induced hyperthermia	361	2.24612e-14	5.69246e-13	2.30282	107	0.000658648	6504	1	0.983489	5	6	0.000318127
Mouse Phenotype Single KO	delayed brain development	373	6.65758e-14	1.63298e-12	2.1564	119	0.000732515	2736	1	1.18019	7	7	0.000445378
Mouse Phenotype Single KO	abnormal folic acid level	407	3.79831e-13	8.53827e-12	2.23538	103	0.000634026	2736	1	1.18019	7	7	0.000445378
Mouse Phenotype Single KO	prominent forehead	427	1.67888e-12	3.59721e-11	2.23763	97	0.000597092	3543	1	1.18019	5	5	0.000318127
Mouse Phenotype Single KO	absent erythrocytes	466	1.03191e-11	2.02595e-10	2.57582	68	0.00041858	4068	1	1.18019	4	4	0.000254501
Mouse Phenotype Single KO	argininuria	500	6.03462e-11	1.10422e-09	2.46892	68	0.00041858	4798	1	1.18019	3	3	0.000190876
Mouse Phenotype Single KO	chromatolysis	509	8.75804e-11	1.57421e-09	2.13271	91	0.000560159	6504	1	0.983489	5	6	0.000318127
Mouse Phenotype Single KO	increased mouth tumor incidence	513	1.48164e-10	2.6424e-09	2.17293	85	0.000523225	3089	1	1.18019	6	6	0.000381752
Mouse Phenotype Single KO	decreased CD103-positive CD11b-low dendritic cell number	516	1.57063e-10	2.78482e-09	2.50951	63	0.000387802	4798	1	1.18019	3	3	0.000190876
Mouse Phenotype Single KO	ornithinuria	518	1.63463e-10	2.8871e-09	2.64906	57	0.000350869	5731	1	1.18019	2	2	0.000127251
Mouse Phenotype Single KO	lysinuria	518	1.63463e-10	2.8871e-09	2.64906	57	0.000350869	5731	1	1.18019	2	2	0.000127251
Mouse Phenotype	narrow head	262	1.60509e-20	5.85305e-19	3.3882	83	0.000510914	5439	1	1.18019	3	3	0.000190876
Mouse Phenotype	decreased embryonic epiblast cell proliferation	294	1.13501e-18	3.68841e-17	2.15382	166	0.00102183	2592	0.829546	1.18019	9	9	0.000572628
Mouse Phenotype	embryonic lethality between implantation and placentation, incomplete penetrance	341	7.41638e-17	2.07789e-15	2.02031	173	0.00106492	3825	0.968631	1.0894	12	13	0.000763504
Mouse Phenotype	abnormal M lines	368	6.46607e-16	1.67872e-14	2.53899	99	0.000609403	4661	1	1.18019	4	4	0.000254501
Mouse Phenotype	abnormal lamina terminalis morphology	389	3.3908e-15	8.32794e-14	2.89584	75	0.000461669	4661	1	1.18019	4	4	0.000254501
Mouse Phenotype	ovary hypoplasia	406	1.0233e-14	2.40804e-13	2.07509	139	0.000855627	2592	0.829546	1.18019	9	9	0.000572628
Mouse Phenotype	increased response to stress-induced hyperthermia	420	2.24612e-14	5.10939e-13	2.30282	107	0.000658648	7044	1	0.983489	5	6	0.000318127
Mouse Phenotype	upturned snout	453	2.34294e-13	4.94138e-12	2.25411	103	0.000634026	3603	0.981189	1.18019	6	6	0.000381752
Mouse Phenotype	abnormal folic acid level	458	3.79831e-13	7.92338e-12	2.23538	103	0.000634026	3218	0.930796	1.18019	7	7	0.000445378
Mouse Phenotype	excessive vocalization	483	1.27797e-12	2.52789e-11	2.31759	91	0.000560159	4127	1	1.18019	5	5	0.000318127
Mouse Phenotype	brain ventricle stenosis	486	1.38597e-12	2.72459e-11	2.46826	80	0.000492447	4127	1	1.18019	5	5	0.000318127
Mouse Phenotype	prominent forehead	488	1.67888e-12	3.28689e-11	2.23763	97	0.000597092	4127	1	1.18019	5	5	0.000318127
Mouse Phenotype	collapsed brain ventricles	516	4.10379e-12	7.59838e-11	2.51289	74	0.000455514	4661	1	1.18019	4	4	0.000254501
Mouse Phenotype	argininuria	565	6.03462e-11	1.02044e-09	2.46892	68	0.00041858	5439	1	1.18019	3	3	0.000190876
Mouse Phenotype	absent endoderm	574	9.82983e-11	1.63614e-09	2.12771	91	0.000560159	3603	0.981189	1.18019	6	6	0.000381752
Mouse Phenotype	absent erythrocytes	575	9.9313e-11	1.65015e-09	2.38617	71	0.000437047	3603	0.981189	1.18019	6	6	0.000381752
Mouse Phenotype	abnormal spleen capsule morphology	587	1.279e-10	2.0817e-09	4.11811	31	0.000190823	6302	1	1.18019	2	2	0.000127251
Mouse Phenotype	decreased CD103-positive CD11b-low dendritic cell number	593	1.57063e-10	2.53048e-09	2.50951	63	0.000387802	5439	1	1.18019	3	3	0.000190876
Mouse Phenotype	ornithinuria	595	1.63463e-10	2.62474e-09	2.64906	57	0.000350869	6302	1	1.18019	2	2	0.000127251
Mouse Phenotype	lysinuria	595	1.63463e-10	2.62474e-09	2.64906	57	0.000350869	6302	1	1.18019	2	2	0.000127251

## Sheet: All.pCRs_wholeGenomeBackground
Ontology	Term Name	Binom Rank	Binom Raw P-Value	Binom FDR Q-Val	Binom Fold Enrichment	Binom Observed Region Hits	Binom Region Set Coverage	Hyper Rank	Hyper FDR Q-Val	Hyper Fold Enrichment	Hyper Observed Gene Hits	Hyper Total Genes	Hyper Gene Set Coverage
Ensembl Genes	TIAM2	1	1.97e-22	3.66e-18	4.56635	64	0.000317	1	1	1.13735	1	1	6.13e-05
Ensembl Genes	DIP2A	2	6.06e-21	5.62e-17	4.38764	62	0.000307	1	1	1.13735	1	1	6.13e-05
Ensembl Genes	CCAR1	3	1.16e-19	7.17e-16	4.2461	60	0.000297	1	1	1.13735	1	1	6.13e-05
Ensembl Genes	BAZ1B	4	4.62e-19	2.14e-15	5.32685	46	0.000228	1	1	1.13735	1	1	6.13e-05
Ensembl Genes	MAP2	5	4.95e-19	1.84e-15	4.17533	59	0.000292	1	1	1.13735	1	1	6.13e-05
Ensembl Genes	CSE1L	5	4.95e-19	1.84e-15	4.17533	59	0.000292	1	1	1.13735	1	1	6.13e-05
Ensembl Genes	CECR2	7	1.03e-17	2.74e-14	4.21073	54	0.000267	1	1	1.13735	1	1	6.13e-05
Ensembl Genes	PCNT	8	5.04e-17	1.17e-13	4.79518	45	0.000223	1	1	1.13735	1	1	6.13e-05
Ensembl Genes	EXTL3	9	1.39e-16	2.86e-13	3.89226	55	0.000272	1	1	1.13735	1	1	6.13e-05
Ensembl Genes	TMEM132B	9	1.39e-16	2.86e-13	3.89226	55	0.000272	1	1	1.13735	1	1	6.13e-05
Ensembl Genes	CSPG5	11	1.71e-16	2.88e-13	4.28023	49	0.000242	1	1	1.13735	1	1	6.13e-05
Ensembl Genes	AEBP2	12	5.43e-16	8.4e-13	3.82149	54	0.000267	1	1	1.13735	1	1	6.13e-05
Ensembl Genes	PTPRS	12	5.43e-16	8.4e-13	3.82149	54	0.000267	1	1	1.13735	1	1	6.13e-05
Ensembl Genes	ZNF609	14	2.09e-15	2.77e-12	3.75072	53	0.000262	1	1	1.13735	1	1	6.13e-05
Ensembl Genes	GNRH2	15	2.68e-15	3.32e-12	5.18501	37	0.000183	1	1	1.13735	1	1	6.13e-05
Ensembl Genes	HP1BP3	16	3.02e-15	3.51e-12	4.27024	45	0.000223	1	1	1.13735	1	1	6.13e-05
Ensembl Genes	USP6NL	17	7.89e-15	8.61e-12	3.67996	52	0.000257	1	1	1.13735	1	1	6.13e-05
Ensembl Genes	ZCCHC11	18	1.88e-14	1.93e-11	4.21506	43	0.000213	1	1	1.13735	1	1	6.13e-05
Ensembl Genes	DUPD1	19	4.35e-14	4.25e-11	4.10888	43	0.000213	1	1	1.13735	1	1	6.13e-05
Ensembl Genes	EZH2	20	1.06e-13	9.86e-11	3.53842	50	0.000247	1	1	1.13735	1	1	6.13e-05
GO Biological Process	histone H4-K20 methylation	387	2.06e-27	7e-26	2.42992	195	0.000965	3508	1	1.13735	9	9	0.000552
GO Biological Process	regulation of translational fidelity	391	2.84e-27	9.55e-26	2.22881	232	0.001148	6635	1	1.01098	16	18	0.000981
GO Biological Process	receptor-mediated endocytosis involved in cholesterol transport	420	3.41e-25	1.07e-23	3.14791	115	0.000569	6871	1	1.13735	3	3	0.000184
GO Biological Process	histone H3-K27 trimethylation	479	9.32e-23	2.56e-21	2.88136	118	0.000584	4727	1	1.13735	6	6	0.000368
GO Biological Process	histone H4-K20 trimethylation	559	1.65e-19	3.88e-18	2.43805	134	0.000663	4727	1	1.13735	6	6	0.000368
GO Biological Process	miRNA catabolic process	572	4.84e-19	1.11e-17	2.79633	102	0.000505	5955	1	1.13735	4	4	0.000245
GO Biological Process	glial cell-derived neurotrophic factor receptor signaling pathway	601	3.8e-18	8.32e-17	2.29393	140	0.000693	5330	1	1.13735	5	5	0.000307
GO Biological Process	positive regulation of Arp2/3 complex-mediated actin nucleation	622	1.5e-17	3.17e-16	2.18518	150	0.000742	4226	1	1.13735	7	7	0.000429
GO Biological Process	isoleucyl-tRNA aminoacylation	655	8.98e-17	1.8e-15	3.66386	60	0.000297	8068	1	1.13735	2	2	0.000123
GO Biological Process	L-serine transport	664	1.72e-16	3.41e-15	2.12043	150	0.000742	3508	1	1.13735	9	9	0.000552
GO Biological Process	serine transport	681	3.31e-16	6.39e-15	2.10319	150	0.000742	6696	1	1.02361	9	10	0.000552
GO Biological Process	histone H3-K9 trimethylation	686	3.62e-16	6.94e-15	2.42476	110	0.000544	5330	1	1.13735	5	5	0.000307
GO Biological Process	histone H3-K27 methylation	689	4.48e-16	8.54e-15	2.07809	153	0.000757	6526	1	1.03395	10	11	0.000613
GO Biological Process	transition between slow and fast fiber	714	1.41e-15	2.59e-14	2.83073	80	0.000396	8068	1	1.13735	2	2	0.000123
GO Biological Process	neuronal-glial interaction involved in cerebral cortex radial glia guided migration	714	1.41e-15	2.59e-14	2.83073	80	0.000396	8068	1	1.13735	2	2	0.000123
GO Biological Process	minus-end-directed organelle transport along microtubule	717	1.57e-15	2.87e-14	2.31007	116	0.000574	5955	1	1.13735	4	4	0.000245
GO Biological Process	positive regulation of chromatin silencing	722	1.75e-15	3.18e-14	2.26087	121	0.000599	3845	1	1.13735	8	8	0.000491
GO Biological Process	mitochondrial calcium uptake	723	1.78e-15	3.23e-14	2.00179	161	0.000796	6696	1	1.02361	9	10	0.000552
GO Biological Process	regulation of nucleus size	731	3.02e-15	5.44e-14	4.27024	45	0.000223	9775	1	1.13735	1	1	6.13e-05
GO Biological Process	negative regulation of glycogen (starch) synthase activity	745	6.22e-15	1.1e-13	3.13975	65	0.000322	6871	1	1.13735	3	3	0.000184
GO Cellular Component	macropinosome	152	5.17e-20	5.87e-19	2.33702	150	0.000742	547	1	1.13735	6	6	0.000368
GO Cellular Component	CERF complex	157	3.87e-19	4.26e-18	3.5229	73	0.000361	995	1	1.13735	2	2	0.000123
GO Cellular Component	NatB complex	176	1.1e-16	1.08e-15	3.64677	60	0.000297	995	1	1.13735	2	2	0.000123
GO Cellular Component	mismatch repair complex	187	1.21e-15	1.12e-14	2.21486	128	0.000633	961	1	0.995179	7	8	0.000429
GO Cellular Component	integral component of postsynaptic density membrane	209	2.12e-13	1.75e-12	2.31177	98	0.000485	815	1	1.13735	3	3	0.000184
GO Cellular Component	mitochondrial tricarboxylic acid cycle enzyme complex	234	4.38e-12	3.23e-11	2.28713	89	0.00044	1196	1	0.94779	5	6	0.000307
GO Cellular Component	phagolysosome	243	1.06e-11	7.55e-11	2.182	95	0.00047	634	1	1.13735	5	5	0.000307
GO Cellular Component	Swr1 complex	244	1.1e-11	7.78e-11	2.12337	101	0.0005	415	1	1.13735	9	9	0.000552
GO Cellular Component	perineuronal net	249	2.8e-11	1.94e-10	2.47689	70	0.000346	995	1	1.13735	2	2	0.000123
GO Cellular Component	CA3 pyramidal cell dendrite	249	2.8e-11	1.94e-10	2.47689	70	0.000346	995	1	1.13735	2	2	0.000123
GO Cellular Component	Elongator holoenzyme complex	257	3.75e-11	2.52e-10	2.35947	76	0.000376	1196	1	0.94779	5	6	0.000307
GO Cellular Component	PCSK9-LDLR complex	263	6.4e-11	4.2e-10	2.69097	58	0.000287	995	1	1.13735	2	2	0.000123
GO Cellular Component	SUMO activating enzyme complex	264	6.72e-11	4.4e-10	2.68737	58	0.000287	815	1	1.13735	3	3	0.000184
GO Cellular Component	Grb2-Sos complex	295	1.29e-09	7.55e-09	3.63748	32	0.000158	1229	1	1.13735	1	1	6.13e-05
GO Cellular Component	MutSalpha complex	298	1.48e-09	8.58e-09	2.46653	58	0.000287	995	1	1.13735	2	2	0.000123
GO Cellular Component	TFIIK complex	303	2.89e-09	1.65e-08	2.48741	55	0.000272	995	1	1.13735	2	2	0.000123
GO Cellular Component	mitochondrial alpha-ketoglutarate dehydrogenase complex	306	3.77e-09	2.13e-08	2.38069	59	0.000292	1460	1	0.909878	4	5	0.000245
GO Cellular Component	t-UTP complex	307	3.93e-09	2.21e-08	2.30284	63	0.000312	815	1	1.13735	3	3	0.000184
GO Cellular Component	cortical microtubule cytoskeleton	308	4.49e-09	2.52e-08	2.50311	53	0.000262	1552	1	0.758232	2	3	0.000123
GO Cellular Component	cyclin-dependent protein kinase activating kinase holoenzyme complex	317	7.52e-09	4.1e-08	2.07144	77	0.000381	1665	1	0.649913	4	7	0.000245
GO Molecular Function	aminoacyl-tRNA editing activity	103	5.33e-24	2.19e-22	2.27165	194	0.00096	441	1	1.13735	13	13	0.000797
GO Molecular Function	glucuronyl-galactosyl-proteoglycan 4-alpha-N-acetylglucosaminyltransferase activity	145	3e-18	8.73e-17	3.3876	73	0.000361	1845	1	1.13735	2	2	0.000123
GO Molecular Function	isoleucine-tRNA ligase activity	159	8.98e-17	2.38e-15	3.66386	60	0.000297	1845	1	1.13735	2	2	0.000123
GO Molecular Function	histone demethylase activity (H3-dimethyl-K4 specific)	161	1.62e-16	4.24e-15	2.51552	105	0.000519	1187	1	1.13735	4	4	0.000245
GO Molecular Function	L-serine transmembrane transporter activity	163	1.72e-16	4.46e-15	2.12043	150	0.000742	643	1	1.13735	9	9	0.000552
GO Molecular Function	histone methyltransferase activity (H3-K36 specific)	197	7.25e-14	1.55e-12	2.00826	141	0.000697	873	1	1.13735	6	6	0.000368
GO Molecular Function	N-acetylglucosamine-6-sulfatase activity	201	1.45e-13	3.05e-12	2.37527	94	0.000465	1437	1	1.13735	3	3	0.000184
GO Molecular Function	ATP-dependent peptidase activity	223	2.43e-12	4.59e-11	2.96671	57	0.000282	1187	1	1.13735	4	4	0.000245
GO Molecular Function	SUMO activating enzyme activity	226	3.14e-12	5.86e-11	3.4735	45	0.000223	1845	1	1.13735	2	2	0.000123
GO Molecular Function	RNA uridylyltransferase activity	242	1.25e-11	2.18e-10	2.6766	63	0.000312	3757	1	0.853011	3	4	0.000184
GO Molecular Function	guanine/thymine mispair binding	255	3.67e-11	6.07e-10	2.39224	74	0.000366	1437	1	1.13735	3	3	0.000184
GO Molecular Function	glucuronylgalactosylproteoglycan 4-beta-N-acetylgalactosaminyltransferase activity	258	6.82e-11	1.11e-09	2.37435	73	0.000361	1437	1	1.13735	3	3	0.000184
GO Molecular Function	Y-form DNA binding	260	7.89e-11	1.28e-09	2.06319	99	0.00049	2432	1	0.94779	5	6	0.000307
GO Molecular Function	protein-L-isoaspartate (D-aspartate) O-methyltransferase activity	263	1.13e-10	1.81e-09	2.31599	75	0.000371	1437	1	1.13735	3	3	0.000184
GO Molecular Function	N6-(1,2-dicarboxyethyl)AMP AMP-lyase (fumarate-forming) activity	264	1.14e-10	1.82e-09	3.92141	33	0.000163	2481	1	1.13735	1	1	6.13e-05
GO Molecular Function	(S)-2-(5-amino-1-(5-phospho-D-ribosyl)imidazole-4-carboxamido)succinate AMP-lyase (fumarate-forming) activity	264	1.14e-10	1.82e-09	3.92141	33	0.000163	2481	1	1.13735	1	1	6.13e-05
GO Molecular Function	coreceptor activity involved in canonical Wnt signaling pathway	266	1.15e-10	1.83e-09	2.6229	59	0.000292	1845	1	1.13735	2	2	0.000123
GO Molecular Function	methylcytosine dioxygenase activity	271	1.42e-10	2.21e-09	2.10216	92	0.000455	1187	1	1.13735	4	4	0.000245
GO Molecular Function	L-cystine transmembrane transporter activity	272	1.59e-10	2.46e-09	2.14786	87	0.00043	1187	1	1.13735	4	4	0.000245
GO Molecular Function	myosin VI binding	273	1.82e-10	2.81e-09	2.72501	54	0.000267	1845	1	1.13735	2	2	0.000123
Human Phenotype	Neoplasm of the colon	193	4.98e-25	1.72e-23	2.29301	199	0.000984	1213	1	1.13735	10	10	0.000613
Human Phenotype	Prominent fingertip pads	240	2.08e-20	5.78e-19	2.25656	165	0.000816	3350	1	0.995179	7	8	0.000429
Human Phenotype	Proximal femoral epiphysiolysis	288	2.75e-17	6.38e-16	2.88766	87	0.00043	2397	1	1.13735	4	4	0.000245
Human Phenotype	Colon cancer	289	3.35e-17	7.73e-16	2.13338	155	0.000767	1353	1	1.13735	9	9	0.000552
Human Phenotype	Acetabular dysplasia	290	4.08e-17	9.38e-16	2.27136	134	0.000663	1644	1	1.13735	7	7	0.000429
Human Phenotype	Areas of hypopigmentation and hyperpigmentation that do not follow Blaschko lines	293	5.04e-17	1.15e-15	4.79518	45	0.000223	4358	1	1.13735	1	1	6.13e-05
Human Phenotype	Duodenal adenocarcinoma	366	2.14e-14	3.89e-13	2.17828	121	0.000599	2098	1	1.13735	5	5	0.000307
Human Phenotype	Laryngeal carcinoma	381	6.2e-14	1.09e-12	2.92334	67	0.000331	2819	1	1.13735	3	3	0.000184
Human Phenotype	Mixed hypo- and hyperpigmentation of the skin	385	7.88e-14	1.37e-12	2.90763	67	0.000331	2819	1	1.13735	3	3	0.000184
Human Phenotype	Dysharmonic bone age	387	1.06e-13	1.83e-12	3.53842	50	0.000247	4358	1	1.13735	1	1	6.13e-05
Human Phenotype	Deep-set nails	395	2e-13	3.37e-12	3.20269	56	0.000277	3447	1	1.13735	2	2	0.000123
Human Phenotype	Thick hair	404	4.87e-13	8.05e-12	2.36035	91	0.00045	2397	1	1.13735	4	4	0.000245
Human Phenotype	Thin clavicles	412	7.82e-13	1.27e-11	2.28022	96	0.000475	2098	1	1.13735	5	5	0.000307
Human Phenotype	Hypoplasia of the capital femoral epiphysis	416	9.32e-13	1.5e-11	2.00926	128	0.000633	2661	1	1.03395	10	11	0.000613
Human Phenotype	Moyamoya phenomenon	433	2.6e-12	4.01e-11	3.14763	52	0.000257	3447	1	1.13735	2	2	0.000123
Human Phenotype	Adenomatous colonic polyposis	439	3.68e-12	5.6e-11	2.13888	104	0.000514	2397	1	1.13735	4	4	0.000245
Human Phenotype	Acetabular spurs	483	2.54e-11	3.51e-10	2.36467	77	0.000381	2397	1	1.13735	4	4	0.000245
Human Phenotype	Abnormality of lysine metabolism	484	2.67e-11	3.68e-10	2.05572	105	0.000519	2397	1	1.13735	4	4	0.000245
Human Phenotype	Anemic pallor	487	3.27e-11	4.48e-10	2.25583	84	0.000416	2397	1	1.13735	4	4	0.000245
Human Phenotype	Deficient excision of UV-induced pyrimidine dimers in DNA	487	3.27e-11	4.48e-10	2.25583	84	0.000416	2397	1	1.13735	4	4	0.000245
Mouse Phenotype Single KO	abnormal lamina terminalis morphology	194	1.05e-21	4.93e-20	3.10272	100	0.000495	4546	1	1.13735	4	4	0.000245
Mouse Phenotype Single KO	thin cortical plate	220	3.63e-20	1.51e-18	2.06385	200	0.000989	2629	1	1.13735	9	9	0.000552
Mouse Phenotype Single KO	abnormal mesendoderm development	237	3.71e-19	1.43e-17	2.05518	191	0.000945	4427	1	1.04257	11	12	0.000674
Mouse Phenotype Single KO	decreased embryonic epiblast cell proliferation	242	4.08e-19	1.54e-17	2.15042	171	0.000846	3231	1	1.13735	7	7	0.000429
Mouse Phenotype Single KO	intestine polyps	246	7.17e-19	2.67e-17	2.2389	154	0.000762	2218	1	1.13735	11	11	0.000674
Mouse Phenotype Single KO	ovary hypoplasia	282	4.94e-17	1.6e-15	2.64761	99	0.00049	4546	1	1.13735	4	4	0.000245
Mouse Phenotype Single KO	abnormal M lines	316	8.93e-16	2.58e-14	2.34941	114	0.000564	4546	1	1.13735	4	4	0.000245
Mouse Phenotype Single KO	narrow head	325	1.23e-15	3.47e-14	2.75549	84	0.000416	5217	1	1.13735	3	3	0.000184
Mouse Phenotype Single KO	absent lamina terminalis	327	1.34e-15	3.75e-14	3.28446	64	0.000317	6095	1	1.13735	2	2	0.000123
Mouse Phenotype Single KO	upturned snout	347	1.27e-14	3.34e-13	2.21199	119	0.000589	4009	1	1.13735	5	5	0.000307
Mouse Phenotype Single KO	abnormal philtrum morphology	352	1.58e-14	4.1e-13	2.38253	101	0.0005	5217	1	1.13735	3	3	0.000184
Mouse Phenotype Single KO	increased response to stress-induced hyperthermia	390	2.92e-13	6.85e-12	2.09262	121	0.000599	7022	1	0.94779	5	6	0.000307
Mouse Phenotype Single KO	absent erythrocytes	414	1.07e-12	2.36e-11	2.46559	81	0.000401	4546	1	1.13735	4	4	0.000245
Mouse Phenotype Single KO	abnormal folic acid level	441	3.31e-12	6.88e-11	2.04046	117	0.000579	3231	1	1.13735	7	7	0.000429
Mouse Phenotype Single KO	prominent forehead	458	7.1e-12	1.42e-10	2.05763	111	0.000549	4009	1	1.13735	5	5	0.000307
Mouse Phenotype Single KO	increased mouth tumor incidence	462	8.46e-12	1.68e-10	2.11589	103	0.000509	3588	1	1.13735	6	6	0.000368
Mouse Phenotype Single KO	excessive vocalization	515	7.47e-11	1.33e-09	2.73521	56	0.000277	6095	1	1.13735	2	2	0.000123
Mouse Phenotype Single KO	argininuria	525	1.07e-10	1.87e-09	2.27573	78	0.000386	5217	1	1.13735	3	3	0.000184
Mouse Phenotype Single KO	decreased CD103-positive CD11b-low dendritic cell number	529	1.35e-10	2.33e-09	2.33669	73	0.000361	5217	1	1.13735	3	3	0.000184
Mouse Phenotype Single KO	abnormal primary palate development	534	1.61e-10	2.76e-09	3.11381	44	0.000218	7192	1	1.13735	1	1	6.13e-05
Mouse Phenotype	abnormal lamina terminalis morphology	236	1.05e-21	4.24e-20	3.10272	100	0.000495	5184	1	1.13735	4	4	0.000245
Mouse Phenotype	decreased embryonic epiblast cell proliferation	294	9.7e-19	3.15e-17	2.02271	194	0.00096	3153	0.951277	1.13735	9	9	0.000552
Mouse Phenotype	excessive vocalization	304	2.83e-18	8.9e-17	2.47634	121	0.000599	4611	1	1.13735	5	5	0.000307
Mouse Phenotype	ovary hypoplasia	315	1.4e-17	4.25e-16	2.06338	172	0.000851	3153	0.951277	1.13735	9	9	0.000552
Mouse Phenotype	abnormal M lines	369	8.93e-16	2.31e-14	2.34941	114	0.000564	5184	1	1.13735	4	4	0.000245
Mouse Phenotype	narrow head	374	1.23e-15	3.15e-14	2.75549	84	0.000416	5899	1	1.13735	3	3	0.000184
Mouse Phenotype	absent lamina terminalis	377	1.34e-15	3.4e-14	3.28446	64	0.000317	6730	1	1.13735	2	2	0.000123
Mouse Phenotype	upturned snout	446	9.92e-14	2.13e-12	2.1279	121	0.000599	4140	1	1.13735	6	6	0.000368
Mouse Phenotype	increased response to stress-induced hyperthermia	475	2.92e-13	5.87e-12	2.09262	121	0.000599	7622	1	0.94779	5	6	0.000307
Mouse Phenotype	abnormal folic acid level	518	3.31e-12	6.11e-11	2.04046	117	0.000579	3754	1	1.13735	7	7	0.000429
Mouse Phenotype	prominent forehead	537	7.1e-12	1.26e-10	2.05763	111	0.000549	4611	1	1.13735	5	5	0.000307
Mouse Phenotype	brain ventricle stenosis	547	1.18e-11	2.05e-10	2.23137	90	0.000445	4611	1	1.13735	5	5	0.000307
Mouse Phenotype	collapsed brain ventricles	557	1.52e-11	2.61e-10	2.29219	84	0.000416	5184	1	1.13735	4	4	0.000245
Mouse Phenotype	absent erythrocytes	569	2.5e-11	4.2e-10	2.26857	84	0.000416	4140	1	1.13735	6	6	0.000368
Mouse Phenotype	absent endoderm	592	5.99e-11	9.67e-10	2.0104	107	0.000529	4140	1	1.13735	6	6	0.000368
Mouse Phenotype	argininuria	602	1.07e-10	1.7e-09	2.27573	78	0.000386	5899	1	1.13735	3	3	0.000184
Mouse Phenotype	decreased CD103-positive CD11b-low dendritic cell number	610	1.35e-10	2.11e-09	2.33669	73	0.000361	5899	1	1.13735	3	3	0.000184
Mouse Phenotype	ornithinuria	633	3.02e-10	4.56e-09	2.42749	65	0.000322	6730	1	1.13735	2	2	0.000123
Mouse Phenotype	lysinuria	633	3.02e-10	4.56e-09	2.42749	65	0.000322	6730	1	1.13735	2	2	0.000123
Mouse Phenotype	abnormal early pro-B cell	657	6.69e-10	9.72e-09	2.00202	96	0.000475	3754	1	1.13735	7	7	0.000429
