# Supplementary material for: Comprehensive multi-omics integration identifies differentially active enhancers during human brain development with clinical relevance
Source: Genome Med. 2021 Oct 19;13:162. doi: 10.1186/s13073-021-00980-1 (PMC8524963; doi:10.1186/s13073-021-00980-1)
Supplement: Supplementary file 6 — Additional file 6: Table S5: enhancer-gene predictions [file 13073_2021_980_MOESM6_ESM.xlsx]

## Sheet: Table S5 overview
Additional File 6: Table S5
enhancer-gene predictions
Enhancer_Gene_CP	enhancer-gene predictions for cortical plate
Enhancer_Gene_GZ	enhancer-gene predictions for germinal zone

## Sheet: Enhancer_Gene_CP
chr	start	end	Enhancer.Type	GeneID	GeneNamehg19_HiC	GeneName_ABC_CP	GeneName_JEME	GeneName_FOCS	GeneName_GeneEnhancer	GeneName_ENCODE	GeneName_HiChIP	GeneName_PLAC
chr1	170843880	170844263	nDAE	ENSG00000000457	SCYL3	NA	NA	NA	NA	NA	NA	NA
chr1	27618570	27619055	nDAE	ENSG00000000938	FGR	NA	TMEM222	NA	NA	NA	NA	NA
chr1	27618570	27619055	nDAE	ENSG00000000938	FGR	NA	GPR3	NA	NA	NA	NA	NA
chr1	27625868	27626333	nDAE	ENSG00000000938	FGR	TMEM222	NA	TMEM222	TMEM222	NA	NA	NA
chr1	27625868	27626333	nDAE	ENSG00000000938	FGR	TMEM222	NA	TMEM222	WDTC1	NA	NA	NA
chr1	27625868	27626333	nDAE	ENSG00000000938	FGR	MAP3K6	NA	TMEM222	TMEM222	NA	NA	NA
chr1	27625868	27626333	nDAE	ENSG00000000938	FGR	MAP3K6	NA	TMEM222	WDTC1	NA	NA	NA
chr1	27626362	27626672	nDAE	ENSG00000000938	FGR	TMEM222	NA	NA	WDTC1	NA	NA	NA
chr1	27626362	27626672	nDAE	ENSG00000000938	FGR	TMEM222	NA	NA	TMEM222	NA	NA	NA
chr1	27627058	27627160	nDAE	ENSG00000000938	FGR	MAP3K6	NA	NA	TMEM222	NA	NA	NA
chr1	27627058	27627160	nDAE	ENSG00000000938	FGR	MAP3K6	NA	NA	WDTC1	NA	NA	NA
chr1	27627058	27627160	nDAE	ENSG00000000938	FGR	TMEM222	NA	NA	TMEM222	NA	NA	NA
chr1	27627058	27627160	nDAE	ENSG00000000938	FGR	TMEM222	NA	NA	WDTC1	NA	NA	NA
chr1	27639034	27639446	nDAE	ENSG00000000938	FGR	NA	NA	NA	NA	NA	NA	NA
chr1	27695471	27695778	nDAE	ENSG00000000938	FGR	NA	NA	NA	NA	NA	NA	NA
chr1	27704251	27704557	nDAE	ENSG00000000938	FGR	NA	NA	CD164L2	NA	NA	NA	NA
chr1	27732825	27733012	DAE	ENSG00000000938	FGR	NA	NA	NA	WASF2	NA	NA	NA
chr1	27733025	27733225	DAE	ENSG00000000938	FGR	NA	NA	NA	WASF2	NA	NA	NA
chr1	28319637	28320053	DAE	ENSG00000000938	FGR	NA	NA	NA	EYA3	NA	NA	NA
chr1	28320172	28321025	DAE	ENSG00000000938	FGR	NA	NA	NA	EYA3	NA	NA	NA
chr6	53594975	53595427	nDAE	ENSG00000001084	GCLC	NA	NA	NA	NA	NA	NA	NA
chr6	53596800	53596922	nDAE	ENSG00000001084	GCLC	GCLC	NA	NA	NA	NA	NA	NA
chr6	53727375	53728269	DAE	ENSG00000001084	GCLC	GCLC	NA	NA	LRRC1	NA	NA	NA
chr6	53727375	53728269	DAE	ENSG00000001084	GCLC	ELOVL5	NA	NA	LRRC1	NA	NA	NA
chr6	53727375	53728269	DAE	ENSG00000001084	GCLC	LRRC1	NA	NA	LRRC1	NA	NA	NA
chr6	53727375	53728269	DAE	ENSG00000001084	GCLC	MLIP	NA	NA	LRRC1	NA	NA	NA
chr1	24522312	24522694	DAE	ENSG00000001460	STPG1	NA	NA	NA	NA	NA	NA	NA
chr1	24542982	24543125	DAE	ENSG00000001460	STPG1	NA	NA	NA	NA	NA	NA	NA
chr3	50120529	50120890	nDAE	ENSG00000001617	SEMA3F	NA	NA	NA	RBM6	NA	NA	NA
chr3	50133995	50134380	nDAE	ENSG00000001617	SEMA3F	NA	NA	NA	NA	NA	NA	NA
chr3	50146256	50146490	nDAE	ENSG00000001617	SEMA3F	NA	NA	NA	NA	NA	NA	NA
chr3	50146976	50147196	nDAE	ENSG00000001617	SEMA3F	NA	NA	NA	NA	NA	NA	NA
chr3	50155196	50155823	DAE	ENSG00000001617	SEMA3F	NA	NA	NA	NA	NA	NA	NA
chr3	50202725	50203345	DAE	ENSG00000001617	SEMA3F	SLC38A3	NA	GNAT1	SEMA3F	SEMA3F	NA	NA
chr3	50202725	50203345	DAE	ENSG00000001617	SEMA3F	SLC38A3	NA	GNAT1	GNAI2	SEMA3F	NA	NA
chr3	50202725	50203345	DAE	ENSG00000001617	SEMA3F	SLC38A3	NA	GNAT1	MAPKAPK3	SEMA3F	NA	NA
chr3	50202725	50203345	DAE	ENSG00000001617	SEMA3F	SLC38A3	NA	GNAT1	MON1A	SEMA3F	NA	NA
chr3	50202725	50203345	DAE	ENSG00000001617	SEMA3F	SLC38A3	NA	GNAT1	RBM5	SEMA3F	NA	NA
chr3	50202725	50203345	DAE	ENSG00000001617	SEMA3F	SLC38A3	NA	SEMA3F	RBM5	SEMA3F	NA	NA
chr3	50202725	50203345	DAE	ENSG00000001617	SEMA3F	SLC38A3	NA	GNAT1	RBM6	SEMA3F	NA	NA
chr3	50202725	50203345	DAE	ENSG00000001617	SEMA3F	SLC38A3	NA	SEMA3F	RBM6	SEMA3F	NA	NA
chr3	50202725	50203345	DAE	ENSG00000001617	SEMA3F	SLC38A3	NA	SEMA3F	MON1A	SEMA3F	NA	NA
chr3	50202725	50203345	DAE	ENSG00000001617	SEMA3F	SLC38A3	NA	SEMA3F	MAPKAPK3	SEMA3F	NA	NA
chr3	50202725	50203345	DAE	ENSG00000001617	SEMA3F	SLC38A3	NA	SEMA3F	SEMA3F	SEMA3F	NA	NA
chr3	50202725	50203345	DAE	ENSG00000001617	SEMA3F	SLC38A3	NA	SEMA3F	GNAI2	SEMA3F	NA	NA
chr3	50203366	50203830	nDAE	ENSG00000001617	SEMA3F	NA	NA	SEMA3F	GNAI2	SEMA3F	NA	NA
chr3	50203366	50203830	nDAE	ENSG00000001617	SEMA3F	NA	NA	SEMA3F	MON1A	SEMA3F	NA	NA
chr3	50203366	50203830	nDAE	ENSG00000001617	SEMA3F	NA	NA	SEMA3F	MAPKAPK3	SEMA3F	NA	NA
chr3	50203366	50203830	nDAE	ENSG00000001617	SEMA3F	NA	NA	SEMA3F	SEMA3F	SEMA3F	NA	NA
chr3	50203366	50203830	nDAE	ENSG00000001617	SEMA3F	NA	NA	GNAT1	MAPKAPK3	SEMA3F	NA	NA
chr3	50203366	50203830	nDAE	ENSG00000001617	SEMA3F	NA	NA	SEMA3F	RBM5	SEMA3F	NA	NA
chr3	50203366	50203830	nDAE	ENSG00000001617	SEMA3F	NA	NA	GNAT1	MON1A	SEMA3F	NA	NA
chr3	50203366	50203830	nDAE	ENSG00000001617	SEMA3F	NA	NA	SEMA3F	RBM6	SEMA3F	NA	NA
chr3	50203366	50203830	nDAE	ENSG00000001617	SEMA3F	NA	NA	GNAT1	RBM5	SEMA3F	NA	NA
chr3	50203366	50203830	nDAE	ENSG00000001617	SEMA3F	NA	NA	GNAT1	GNAI2	SEMA3F	NA	NA
chr3	50203366	50203830	nDAE	ENSG00000001617	SEMA3F	NA	NA	GNAT1	RBM6	SEMA3F	NA	NA
chr3	50203366	50203830	nDAE	ENSG00000001617	SEMA3F	NA	NA	GNAT1	SEMA3F	SEMA3F	NA	NA
chr3	50212642	50212992	DAE	ENSG00000001617	SEMA3F	NA	NA	NA	NA	NA	NA	NA
chr3	50214696	50215068	DAE	ENSG00000001617	SEMA3F	NA	NA	NA	NA	NA	NA	NA
chr3	50223650	50224300	DAE	ENSG00000001617	SEMA3F	NA	NA	NA	NA	NA	NA	NA
chr3	50351845	50352602	nDAE	ENSG00000001617	SEMA3F	NA	NA	NA	NA	NA	NA	NA
chr7	117310024	117310274	nDAE	ENSG00000001626	CFTR	NA	NA	NA	NA	NA	NA	NA
chr7	117313400	117313875	DAE	ENSG00000001626	CFTR	NA	NA	NA	NA	NA	NA	NA
chr7	117315702	117316175	DAE	ENSG00000001626	CFTR	NA	NA	NA	NA	NA	NA	NA
chr7	117834954	117835317	nDAE	ENSG00000001626	CFTR	NA	NA	NA	NA	NA	NA	NA
chr7	117835897	117836247	nDAE	ENSG00000001626	CFTR	NA	NA	LSM8	NA	NA	NA	NA
chr7	117835897	117836247	nDAE	ENSG00000001626	CFTR	NA	NA	ANKRD7	NA	NA	NA	NA
chr7	117841340	117841527	nDAE	ENSG00000001626	CFTR	NA	NA	NA	NA	NA	NA	NA
chr7	117841799	117842233	nDAE	ENSG00000001626	CFTR	NA	NA	ANKRD7	NA	NA	NA	NA
chr12	449926	450251	DAE	ENSG00000002016	RAD52	NA	NA	NA	NA	NA	NA	NA
chr12	670250	670500	DAE	ENSG00000002016	RAD52	NA	NA	NA	NINJ2	NA	NA	NA
chr12	670250	670500	DAE	ENSG00000002016	RAD52	NA	NA	NA	B4GALNT3	NA	NA	NA
chr12	685164	685387	nDAE	ENSG00000002016	RAD52	NA	NA	NA	NINJ2	NA	NA	NA
chr12	1176537	1177054	nDAE	ENSG00000002016	RAD52	NA	NA	NA	NA	NA	NA	NA
chr12	1186630	1187560	DAE	ENSG00000002016	RAD52	NA	NA	NA	NA	ERC1	NA	NA
chr12	1210826	1211205	nDAE	ENSG00000002016	RAD52	NA	NA	NA	NA	NA	NA	NA
chr12	1213175	1213250	nDAE	ENSG00000002016	RAD52	NA	NA	NA	NA	NA	NA	NA
chr4	17801809	17802270	nDAE	ENSG00000002549	LAP3	NA	NA	NA	NA	NA	NA	NA
chr4	17805146	17805710	nDAE	ENSG00000002549	LAP3	NA	NA	NA	NA	NA	NA	NA
chr4	17806188	17806666	nDAE	ENSG00000002549	LAP3	NA	NA	NA	NA	NA	LCORL	NA
chr4	10556250	10556708	nDAE	ENSG00000002587	HS3ST1	HS3ST1	NA	NA	NA	NA	NA	NA
chr4	10585302	10585375	nDAE	ENSG00000002587	HS3ST1	NA	NA	NA	NA	NA	NA	NA
chr7	149808900	149809000	nDAE	ENSG00000002726	AOC1	NA	NA	NA	NA	NA	NA	NA
chr7	150009072	150009392	nDAE	ENSG00000002726	AOC1	NA	NA	NA	LRRC61	NA	NA	NA
chr7	43476759	43477066	nDAE	ENSG00000002746	HECW1	NA	NA	NA	NA	NA	NA	NA
chr7	43479150	43479259	nDAE	ENSG00000002746	HECW1	NA	NA	NA	NA	NA	NA	NA
chr7	43479514	43479768	nDAE	ENSG00000002746	HECW1	NA	NA	NA	NA	NA	NA	NA
chr7	43479775	43479866	nDAE	ENSG00000002746	HECW1	NA	NA	NA	NA	NA	NA	NA
chr7	43494550	43494746	nDAE	ENSG00000002746	HECW1	NA	NA	NA	NA	NA	NA	NA
chr7	43494846	43494950	nDAE	ENSG00000002746	HECW1	NA	NA	NA	NA	NA	NA	NA
chr7	1604438	1604722	nDAE	ENSG00000002822	MAD1L1	NA	NA	PSMG3-AS1	NA	NA	NA	NA
chr7	1604438	1604722	nDAE	ENSG00000002822	MAD1L1	NA	NA	PSMG3	NA	NA	NA	NA
chr7	1604837	1605144	nDAE	ENSG00000002822	MAD1L1	NA	NA	NA	NA	NA	NA	NA
chr7	1619310	1619571	DAE	ENSG00000002822	MAD1L1	NA	PSMG3	PSMG3-AS1	NA	NA	NA	NA
chr7	1619310	1619571	DAE	ENSG00000002822	MAD1L1	NA	MAFK	PSMG3-AS1	NA	NA	NA	NA
chr7	1619310	1619571	DAE	ENSG00000002822	MAD1L1	NA	MAFK	PSMG3	NA	NA	NA	NA
chr7	1619310	1619571	DAE	ENSG00000002822	MAD1L1	NA	TMEM184A	PSMG3	NA	NA	NA	NA
chr7	1619310	1619571	DAE	ENSG00000002822	MAD1L1	NA	TMEM184A	PSMG3-AS1	NA	NA	NA	NA
chr7	1619310	1619571	DAE	ENSG00000002822	MAD1L1	NA	PSMG3	PSMG3	NA	NA	NA	NA
chr7	1622865	1623014	nDAE	ENSG00000002822	MAD1L1	NA	NA	NA	NA	NA	NA	NA
chr7	1625525	1626479	DAE	ENSG00000002822	MAD1L1	NA	NA	NA	NA	NA	NA	NA
chr7	1631475	1631850	nDAE	ENSG00000002822	MAD1L1	NA	NA	NA	NA	NA	NA	NA
chr7	1636000	1636241	nDAE	ENSG00000002822	MAD1L1	NA	NA	NA	NA	NA	NA	NA
chr7	1640525	1641025	DAE	ENSG00000002822	MAD1L1	NA	NA	NA	NA	NA	NA	NA
chr7	1643275	1644050	DAE	ENSG00000002822	MAD1L1	NA	NA	NA	NA	NA	NA	NA
chr7	1650698	1650875	DAE	ENSG00000002822	MAD1L1	NA	NA	NA	NA	NA	NA	NA
chr7	1656150	1656950	DAE	ENSG00000002822	MAD1L1	NA	NA	NA	NA	NA	NA	NA
chr7	1665150	1665219	nDAE	ENSG00000002822	MAD1L1	NA	NA	NA	NA	NA	NA	NA
chr7	1672600	1672900	nDAE	ENSG00000002822	MAD1L1	NA	NA	NA	NA	NA	NA	NA
chr7	1687920	1688320	nDAE	ENSG00000002822	MAD1L1	NA	NA	NA	NA	NA	NA	NA
chr7	1694268	1695181	DAE	ENSG00000002822	MAD1L1	NA	NA	NA	NA	NA	NA	NA
chr7	1707640	1708166	DAE	ENSG00000002822	MAD1L1	NA	NA	NA	NA	NA	NA	NA
chr7	1739733	1740040	nDAE	ENSG00000002822	MAD1L1	NA	NA	NA	NA	NA	NA	NA
chr7	1744225	1745000	DAE	ENSG00000002822	MAD1L1	NA	NA	NA	NA	NA	NA	NA
chr7	1745029	1745725	DAE	ENSG00000002822	MAD1L1	NA	NA	NA	NA	NA	NA	NA
chr7	1753400	1753740	DAE	ENSG00000002822	MAD1L1	NA	NA	NA	NA	NA	NA	NA
chr7	1759250	1759340	nDAE	ENSG00000002822	MAD1L1	NA	NA	NA	NA	NA	NA	NA
chr7	1764650	1765450	DAE	ENSG00000002822	MAD1L1	NA	NA	NA	NA	NA	NA	NA
chr7	1786225	1786675	nDAE	ENSG00000002822	MAD1L1	NA	NA	NA	NA	NA	NA	NA
chr7	1790672	1791175	DAE	ENSG00000002822	MAD1L1	NA	NA	NA	NA	NA	NA	NA
chr7	1791940	1792040	nDAE	ENSG00000002822	MAD1L1	NA	NA	NA	NA	NA	NA	NA
chr7	1807025	1807550	nDAE	ENSG00000002822	MAD1L1	NA	NA	NA	NA	NA	NA	NA
chr7	1840539	1841037	nDAE	ENSG00000002822	MAD1L1	NA	NA	NA	NA	NA	NA	NA
chr7	1843350	1844025	nDAE	ENSG00000002822	MAD1L1	NA	NA	NA	NA	NA	NA	NA
chr7	1850896	1850985	nDAE	ENSG00000002822	MAD1L1	NA	NA	NA	NA	NA	NA	NA
chr7	1863125	1863950	DAE	ENSG00000002822	MAD1L1	NA	NA	NA	NA	NA	NA	NA
chr7	1952667	1953425	DAE	ENSG00000002822	MAD1L1	NA	NA	NA	NA	AC110781.3	NA	NA
chr7	1963350	1963600	DAE	ENSG00000002822	MAD1L1	NA	NA	NA	NA	NA	NA	NA
chr7	1968575	1969001	nDAE	ENSG00000002822	MAD1L1	NA	NA	NA	NA	NA	NA	NA
chr7	2071350	2071701	nDAE	ENSG00000002822	MAD1L1	NA	NA	NA	NA	NA	NA	NA
chr7	2077250	2077750	nDAE	ENSG00000002822	MAD1L1	NA	NA	NA	NUDT1	NA	NA	NA
chr7	2077250	2077750	nDAE	ENSG00000002822	MAD1L1	NA	NA	NA	MAD1L1	NA	NA	NA
chr7	2091420	2092000	nDAE	ENSG00000002822	MAD1L1	NA	NA	NA	NA	NA	NA	NA
chr7	2100065	2100558	nDAE	ENSG00000002822	MAD1L1	NA	NA	NA	NA	NA	NA	NA
chr7	2109045	2109589	nDAE	ENSG00000002822	MAD1L1	NA	NA	NA	NA	NA	NA	NA
chr7	2186898	2187375	nDAE	ENSG00000002822	MAD1L1	NA	NA	NA	NA	NA	NA	NA
chr7	2188109	2188384	nDAE	ENSG00000002822	MAD1L1	NA	NA	NA	NA	NA	NA	NA
chr7	2190952	2191175	nDAE	ENSG00000002822	MAD1L1	NA	NA	NA	NA	NA	NA	NA
chr7	2194604	2194862	nDAE	ENSG00000002822	MAD1L1	NA	NA	NA	NA	NA	NA	NA
chr7	2197022	2197606	nDAE	ENSG00000002822	MAD1L1	NA	NA	NA	MAD1L1	NA	NA	NA
chr7	2200950	2201925	nDAE	ENSG00000002822	MAD1L1	NA	NA	NA	NA	NA	NA	NA
chr7	2203250	2203510	nDAE	ENSG00000002822	MAD1L1	NA	NA	NA	NA	NA	NA	NA
chr7	2212525	2212700	nDAE	ENSG00000002822	MAD1L1	NA	NA	NA	NA	NA	NA	NA
chr7	2212725	2213350	DAE	ENSG00000002822	MAD1L1	NA	NA	NA	NA	NA	NA	NA
chr7	2235775	2236150	DAE	ENSG00000002822	MAD1L1	NA	NA	NA	NA	NA	NA	NA
chr7	2246923	2247854	nDAE	ENSG00000002822	MAD1L1	NA	NA	NA	NA	NA	NA	NA
chr7	2248825	2249350	DAE	ENSG00000002822	MAD1L1	NA	NA	NA	NA	NA	NA	NA
chr7	2309280	2310175	nDAE	ENSG00000002822	MAD1L1	NA	NA	NA	SNX8	NA	NA	NA
chr7	2313580	2314337	DAE	ENSG00000002822	MAD1L1	NA	NA	NA	NA	NA	NA	NA
chr7	2319037	2319975	nDAE	ENSG00000002822	MAD1L1	NA	NA	NA	SNX8	NA	NA	NA
chr7	2321225	2321540	nDAE	ENSG00000002822	MAD1L1	NA	NA	SNX8	SNX8	NA	NA	NA
chr7	2328896	2329296	DAE	ENSG00000002822	MAD1L1	MRM2	NA	NA	NA	NA	NA	NA
chr7	2328896	2329296	DAE	ENSG00000002822	MAD1L1	SNX8	NA	NA	NA	NA	NA	NA
chr7	2328896	2329296	DAE	ENSG00000002822	MAD1L1	MAD1L1	NA	NA	NA	NA	NA	NA
chr7	2328896	2329296	DAE	ENSG00000002822	MAD1L1	NUDT1	NA	NA	NA	NA	NA	NA
chr7	2344150	2345150	nDAE	ENSG00000002822	MAD1L1	NA	NA	NA	MRM2	NA	NA	NA
chr7	2345423	2346001	nDAE	ENSG00000002822	MAD1L1	NA	NA	NA	NA	NA	NA	NA
chr7	2360425	2361100	nDAE	ENSG00000002822	MAD1L1	NA	NA	NA	NA	NA	NA	NA
chr7	2364870	2365225	nDAE	ENSG00000002822	MAD1L1	NA	NA	NA	SNX8	NA	NA	NA
chr7	2366647	2366884	nDAE	ENSG00000002822	MAD1L1	NA	NA	NA	NA	NA	NA	NA
chr7	2368957	2369445	nDAE	ENSG00000002822	MAD1L1	NA	NA	NA	NA	NA	NA	NA
chr7	2390582	2391170	nDAE	ENSG00000002822	MAD1L1	NA	NA	NA	NA	NA	NA	NA
chr7	2430075	2430600	DAE	ENSG00000002822	MAD1L1	NA	CHST12	CHST12	NA	NA	NA	NA
chr7	2430075	2430600	DAE	ENSG00000002822	MAD1L1	NA	EIF3B	CHST12	NA	NA	NA	NA
chr7	2439500	2440306	nDAE	ENSG00000002822	MAD1L1	NA	NA	NA	CHST12	CHST12	NA	NA
chr17	37574460	37574830	nDAE	ENSG00000002834	LASP1	NA	NA	NA	NA	NA	NA	NA
chr17	37580515	37580999	nDAE	ENSG00000002834	LASP1	NA	NA	NA	NA	NA	NA	NA
chr17	37589800	37590110	nDAE	ENSG00000002834	LASP1	NA	NA	NA	NA	NA	NA	NA
chr7	149666075	149666700	nDAE	ENSG00000002933	TMEM176A	NA	NA	NA	NA	NA	NA	NA
chr12	8790470	8790840	nDAE	ENSG00000003056	M6PR	NA	NA	NA	NA	NA	NA	NA
chr12	8845180	8845500	nDAE	ENSG00000003056	M6PR	A2M-AS1	NA	RIMKLB	RIMKLB	RIMKLB	NA	NA
chr12	8845180	8845500	nDAE	ENSG00000003056	M6PR	PHC1	NA	RIMKLB	RIMKLB	RIMKLB	NA	NA
chr12	8845180	8845500	nDAE	ENSG00000003056	M6PR	LINC00612	NA	RIMKLB	RIMKLB	RIMKLB	NA	NA
chr12	8845180	8845500	nDAE	ENSG00000003056	M6PR	M6PR	NA	RIMKLB	RIMKLB	RIMKLB	NA	NA
chr12	8855849	8856287	nDAE	ENSG00000003056	M6PR	NA	NA	NA	NA	RIMKLB	NA	NA
chr12	8859551	8860369	nDAE	ENSG00000003056	M6PR	NA	NA	NA	NA	NA	NA	NA
chr12	8905608	8906471	nDAE	ENSG00000003056	M6PR	NA	NA	NA	NA	NA	NA	NA
chr12	8923624	8924380	nDAE	ENSG00000003056	M6PR	NA	NA	NA	NA	NA	NA	NA
chr12	8927655	8927928	nDAE	ENSG00000003056	M6PR	NA	NA	NA	NA	NA	NA	NA
chr2	71763488	71763647	nDAE	ENSG00000003137	CYP26B1	NA	NA	NA	NA	NA	NA	NA
chr2	71787420	71787589	nDAE	ENSG00000003137	CYP26B1	NA	NA	NA	NA	NA	NA	NA
chr2	71800225	71800800	nDAE	ENSG00000003137	CYP26B1	NA	NA	NA	NA	NA	NA	NA
chr2	73089600	73090039	DAE	ENSG00000003137	CYP26B1	CYP26B1	NA	NA	NA	NA	NA	NA
chr2	73089600	73090039	DAE	ENSG00000003137	CYP26B1	EXOC6B	NA	NA	NA	NA	NA	NA
chr2	73089600	73090039	DAE	ENSG00000003137	CYP26B1	SPR	NA	NA	NA	NA	NA	NA
chr7	7687152	7687434	nDAE	ENSG00000003147	ICA1	NA	NA	NA	NA	NA	NA	NA
chr7	7687548	7688003	nDAE	ENSG00000003147	ICA1	NA	NA	NA	NA	NA	NA	NA
chr7	7691131	7691407	nDAE	ENSG00000003147	ICA1	NA	NA	NA	NA	NA	NA	NA
chr7	7694705	7694951	nDAE	ENSG00000003147	ICA1	NA	NA	NA	NA	NA	NA	NA
chr7	7701750	7702575	nDAE	ENSG00000003147	ICA1	NA	NA	NA	NA	NA	NA	NA
chr7	7702601	7703340	nDAE	ENSG00000003147	ICA1	NA	NA	NA	NA	NA	NA	NA
chr7	7703850	7704500	nDAE	ENSG00000003147	ICA1	NA	NA	NA	NA	NA	NA	NA
chr7	7721080	7721325	nDAE	ENSG00000003147	ICA1	RPA3	NA	NA	UMAD1	RPA3-AS1	NA	NA
chr7	7721080	7721325	nDAE	ENSG00000003147	ICA1	RPA3	NA	NA	RPA3	RPA3-AS1	NA	NA
chr7	7726542	7726850	nDAE	ENSG00000003147	ICA1	NA	NA	NA	NA	NA	NA	NA
chr7	7728068	7728287	nDAE	ENSG00000003147	ICA1	NA	NA	NA	NA	NA	NA	NA
chr7	7728450	7729150	nDAE	ENSG00000003147	ICA1	NA	NA	NA	NA	NA	NA	NA
chr7	7734581	7734960	DAE	ENSG00000003147	ICA1	NA	NA	NA	NA	NA	NA	NA
chr7	7736050	7736940	nDAE	ENSG00000003147	ICA1	NA	NA	RPA3	NA	NA	NA	NA
chr2	201765070	201765388	nDAE	ENSG00000003400	CASP10	NA	NA	NIF3L1	NA	NA	NA	NA
chr2	201765070	201765388	nDAE	ENSG00000003400	CASP10	NA	NA	PPIL3	NA	NA	NA	NA
chr2	201766196	201766586	nDAE	ENSG00000003400	CASP10	NA	NA	PPIL3	NA	NA	NA	NA
chr2	201766196	201766586	nDAE	ENSG00000003400	CASP10	NA	NA	NIF3L1	NA	NA	NA	NA
chr2	201766196	201766586	nDAE	ENSG00000003400	CASP10	NA	NA	Y_RNA	NA	NA	NA	NA
chr2	201766196	201766586	nDAE	ENSG00000003400	CASP10	NA	NA	CLK1	NA	NA	NA	NA
chr2	201767294	201767618	nDAE	ENSG00000003400	CASP10	NA	NA	NA	NA	NA	NA	NA
chr2	201768167	201768498	nDAE	ENSG00000003400	CASP10	NA	NA	NA	NA	NA	NA	NA
chr2	201768620	201769276	nDAE	ENSG00000003400	CASP10	NA	NA	NA	NA	NA	NA	NA
chr2	201769432	201769810	nDAE	ENSG00000003400	CASP10	NA	NA	NA	NA	NA	NA	NA
chr2	201770200	201771186	nDAE	ENSG00000003400	CASP10	NA	NA	Y_RNA	NA	NA	NA	NA
chr2	201770200	201771186	nDAE	ENSG00000003400	CASP10	NA	NA	CLK1	NA	NA	NA	NA
chr2	201772489	201772781	nDAE	ENSG00000003400	CASP10	NA	NA	NA	NA	NA	NA	NA
chr2	201778114	201778655	nDAE	ENSG00000003400	CASP10	NA	NA	PPIL3	NA	NA	NA	NA
chr2	201778114	201778655	nDAE	ENSG00000003400	CASP10	NA	NA	AC005037.1	NA	NA	NA	NA
chr2	201778114	201778655	nDAE	ENSG00000003400	CASP10	NA	NA	Y_RNA	NA	NA	NA	NA
chr2	201778114	201778655	nDAE	ENSG00000003400	CASP10	NA	NA	CLK1	NA	NA	NA	NA
chr2	201778114	201778655	nDAE	ENSG00000003400	CASP10	NA	NA	NIF3L1	NA	NA	NA	NA
chr2	201782861	201783182	nDAE	ENSG00000003400	CASP10	NA	NA	NA	NA	NA	NA	NA
chr2	201742174	201742791	DAE	ENSG00000003402	CFLAR	NA	NA	NA	NA	NA	NA	NA
chr2	201743266	201743567	nDAE	ENSG00000003402	CFLAR	NA	NA	NA	NA	NA	NA	NA
chr2	201765070	201765388	nDAE	ENSG00000003402	CFLAR	NA	NA	PPIL3	NA	NA	NA	NA
chr2	201765070	201765388	nDAE	ENSG00000003402	CFLAR	NA	NA	NIF3L1	NA	NA	NA	NA
chr2	201766196	201766586	nDAE	ENSG00000003402	CFLAR	NA	NA	NIF3L1	NA	NA	NA	NA
chr2	201766196	201766586	nDAE	ENSG00000003402	CFLAR	NA	NA	PPIL3	NA	NA	NA	NA
chr2	201766196	201766586	nDAE	ENSG00000003402	CFLAR	NA	NA	Y_RNA	NA	NA	NA	NA
chr2	201766196	201766586	nDAE	ENSG00000003402	CFLAR	NA	NA	CLK1	NA	NA	NA	NA
chr2	201767294	201767618	nDAE	ENSG00000003402	CFLAR	NA	NA	NA	NA	NA	NA	NA
chr2	201768167	201768498	nDAE	ENSG00000003402	CFLAR	NA	NA	NA	NA	NA	NA	NA
chr2	201768620	201769276	nDAE	ENSG00000003402	CFLAR	NA	NA	NA	NA	NA	NA	NA
chr2	201769432	201769810	nDAE	ENSG00000003402	CFLAR	NA	NA	NA	NA	NA	NA	NA
chr2	201770200	201771186	nDAE	ENSG00000003402	CFLAR	NA	NA	Y_RNA	NA	NA	NA	NA
chr2	201770200	201771186	nDAE	ENSG00000003402	CFLAR	NA	NA	CLK1	NA	NA	NA	NA
chr2	201772489	201772781	nDAE	ENSG00000003402	CFLAR	NA	NA	NA	NA	NA	NA	NA
chr2	201778114	201778655	nDAE	ENSG00000003402	CFLAR	NA	NA	NIF3L1	NA	NA	NA	NA
chr2	201778114	201778655	nDAE	ENSG00000003402	CFLAR	NA	NA	PPIL3	NA	NA	NA	NA
chr2	201778114	201778655	nDAE	ENSG00000003402	CFLAR	NA	NA	Y_RNA	NA	NA	NA	NA
chr2	201778114	201778655	nDAE	ENSG00000003402	CFLAR	NA	NA	AC005037.1	NA	NA	NA	NA
chr2	201778114	201778655	nDAE	ENSG00000003402	CFLAR	NA	NA	CLK1	NA	NA	NA	NA
chr2	188440079	188440325	nDAE	ENSG00000003436	TFPI	NA	NA	TFPI	TFPI	NA	NA	NA
chr2	189253368	189254111	nDAE	ENSG00000003436	TFPI	NA	NA	NA	NA	NA	NA	NA
chr2	189259816	189260377	nDAE	ENSG00000003436	TFPI	NA	NA	NA	NA	NA	NA	NA
chr2	189329965	189330566	nDAE	ENSG00000003436	TFPI	NA	NA	NA	NA	NA	NA	NA
chr2	189333300	189333572	nDAE	ENSG00000003436	TFPI	NA	NA	NA	NA	NA	NA	NA
chr2	189333647	189333832	nDAE	ENSG00000003436	TFPI	NA	NA	NA	NA	NA	NA	NA
chr2	189337951	189338489	nDAE	ENSG00000003436	TFPI	NA	NA	NA	NA	NA	NA	NA
chr2	189350240	189350744	nDAE	ENSG00000003436	TFPI	NA	NA	NA	NA	NA	NA	NA
chr2	189356107	189356459	nDAE	ENSG00000003436	TFPI	NA	NA	NA	NA	NA	NA	NA
chr2	189360570	189361240	nDAE	ENSG00000003436	TFPI	NA	NA	NA	NA	NA	NA	NA
chr2	189364914	189365375	nDAE	ENSG00000003436	TFPI	NA	NA	NA	NA	NA	NA	NA
chr2	189374445	189375284	nDAE	ENSG00000003436	TFPI	NA	NA	NA	NA	NA	NA	NA
chr2	189375323	189376106	DAE	ENSG00000003436	TFPI	NA	NA	NA	NA	NA	NA	NA
chr2	189377131	189377293	nDAE	ENSG00000003436	TFPI	NA	NA	NA	NA	NA	NA	NA
chr3	49734502	49734609	nDAE	ENSG00000003756	RBM5	NA	NA	NA	NA	NA	NA	NA
chr3	49740912	49740962	nDAE	ENSG00000003756	RBM5	NA	NA	NA	NA	NA	NA	NA
chr3	49741149	49741225	nDAE	ENSG00000003756	RBM5	NA	NA	MST1	NA	NA	NA	NA
chr3	49741149	49741225	nDAE	ENSG00000003756	RBM5	NA	NA	RNF123	NA	NA	NA	NA
chr3	49743663	49744175	nDAE	ENSG00000003756	RBM5	NA	NA	NA	NA	NA	NA	NA
chr3	49744257	49744731	nDAE	ENSG00000003756	RBM5	NA	NA	NA	NA	NA	NA	NA
chr3	49744774	49745369	nDAE	ENSG00000003756	RBM5	NA	NA	NA	NA	NA	NA	NA
chr3	49853808	49854232	nDAE	ENSG00000003756	RBM5	NA	NA	NA	NA	NA	NA	NA
chr3	49888862	49889124	nDAE	ENSG00000003756	RBM5	NA	NA	NA	NA	NA	NA	NA
chr3	50112690	50113305	nDAE	ENSG00000003756	RBM5	NA	NA	NA	NA	NA	NA	NA
chr3	50146256	50146490	nDAE	ENSG00000003756	RBM5	NA	NA	NA	NA	NA	NA	NA
chr3	50146976	50147196	nDAE	ENSG00000003756	RBM5	NA	NA	NA	NA	NA	NA	NA
chr3	50223650	50224300	DAE	ENSG00000003756	RBM5	NA	NA	NA	NA	NA	NA	NA
chr3	50232090	50232190	DAE	ENSG00000003756	RBM5	NA	NA	NA	HYAL3	NA	NA	NA
chr3	50232090	50232190	DAE	ENSG00000003756	RBM5	NA	NA	NA	RBM6	NA	NA	NA
chr3	129315068	129315523	nDAE	ENSG00000004399	PLXND1	NA	NA	MBD4	RPL32P3	PLXND1	NA	NA
chr3	129315068	129315523	nDAE	ENSG00000004399	PLXND1	NA	NA	PLXND1	RPL32P3	PLXND1	NA	NA
chr3	129315068	129315523	nDAE	ENSG00000004399	PLXND1	NA	NA	PLXND1	PLXND1	PLXND1	NA	NA
chr3	129315068	129315523	nDAE	ENSG00000004399	PLXND1	NA	NA	MBD4	PLXND1	PLXND1	NA	NA
chr3	129315680	129315985	nDAE	ENSG00000004399	PLXND1	NA	NA	PLXND1	PLXND1	PLXND1	NA	NA
chr3	129315680	129315985	nDAE	ENSG00000004399	PLXND1	NA	NA	PLXND1	RPL32P3	PLXND1	NA	NA
chr3	129721725	129722402	DAE	ENSG00000004399	PLXND1	NA	TRH	NA	NA	NA	NA	NA
chr4	15990929	15991353	nDAE	ENSG00000004468	CD38	NA	NA	NA	NA	NA	NA	NA
chr4	15992550	15992840	nDAE	ENSG00000004468	CD38	NA	NA	NA	NA	NA	NA	NA
chr4	15996133	15996550	nDAE	ENSG00000004468	CD38	NA	NA	NA	NA	NA	NA	NA
chr4	16002877	16003275	nDAE	ENSG00000004468	CD38	NA	FGFBP2	FGFBP2	PROM1	NA	NA	NA
chr4	16002877	16003275	nDAE	ENSG00000004468	CD38	NA	FGFBP2	FGFBP2	FGFBP2	NA	NA	NA
chr12	2322456	2323070	DAE	ENSG00000004478	FKBP4	NA	NA	NA	NA	NA	NA	NA
chr12	3145031	3145775	nDAE	ENSG00000004478	FKBP4	NA	NA	NA	NA	NA	NA	NA
chr3	49563560	49563741	nDAE	ENSG00000004534	RBM6	NA	NA	NA	NA	NA	NA	NA
chr3	49567404	49568317	nDAE	ENSG00000004534	RBM6	NA	NA	NA	NA	NA	NA	NA
chr3	49577288	49577896	DAE	ENSG00000004534	RBM6	APEH	BSN	BSN	NA	NA	NA	NA
chr3	49577288	49577896	DAE	ENSG00000004534	RBM6	APEH	BSN	BSN-AS2	NA	NA	NA	NA
chr3	49577288	49577896	DAE	ENSG00000004534	RBM6	BSN	TCTA	BSN	NA	NA	NA	NA
chr3	49577288	49577896	DAE	ENSG00000004534	RBM6	BSN	TCTA	BSN-AS2	NA	NA	NA	NA
chr3	49577288	49577896	DAE	ENSG00000004534	RBM6	BSN-AS2	TCTA	BSN	NA	NA	NA	NA
chr3	49577288	49577896	DAE	ENSG00000004534	RBM6	BSN-AS2	TCTA	BSN-AS2	NA	NA	NA	NA
chr3	49577288	49577896	DAE	ENSG00000004534	RBM6	BSN-AS2	BSN	BSN	NA	NA	NA	NA
chr3	49577288	49577896	DAE	ENSG00000004534	RBM6	BSN-AS2	BSN	BSN-AS2	NA	NA	NA	NA
chr3	49577288	49577896	DAE	ENSG00000004534	RBM6	APEH	TCTA	BSN	NA	NA	NA	NA
chr3	49577288	49577896	DAE	ENSG00000004534	RBM6	APEH	TCTA	BSN-AS2	NA	NA	NA	NA
chr3	49577288	49577896	DAE	ENSG00000004534	RBM6	BSN	BSN	BSN	NA	NA	NA	NA
chr3	49577288	49577896	DAE	ENSG00000004534	RBM6	BSN	BSN	BSN-AS2	NA	NA	NA	NA
chr3	49578030	49578136	nDAE	ENSG00000004534	RBM6	NA	BSN	NA	NA	NA	NA	NA
chr3	49578030	49578136	nDAE	ENSG00000004534	RBM6	NA	TCTA	NA	NA	NA	NA	NA
chr3	49734502	49734609	nDAE	ENSG00000004534	RBM6	NA	NA	NA	NA	NA	NA	NA
chr3	49853808	49854232	nDAE	ENSG00000004534	RBM6	NA	NA	NA	NA	NA	NA	NA
chr3	49888862	49889124	nDAE	ENSG00000004534	RBM6	NA	NA	NA	NA	NA	NA	NA
chr3	50004625	50005200	DAE	ENSG00000004534	RBM6	NA	NA	NA	NA	NA	NA	NA
chr3	50007330	50007949	DAE	ENSG00000004534	RBM6	NA	NA	NA	NA	NA	NA	NA
chr3	50021103	50021531	nDAE	ENSG00000004534	RBM6	NA	NA	NA	NA	NA	NA	NA
chr3	50022546	50022940	nDAE	ENSG00000004534	RBM6	NA	NA	NA	NA	NA	NA	NA
chr3	50025419	50025886	nDAE	ENSG00000004534	RBM6	NA	NA	NA	NA	NA	NA	NA
chr3	50028073	50028592	nDAE	ENSG00000004534	RBM6	NA	NA	NA	NA	NA	NA	NA
chr3	50028662	50029217	nDAE	ENSG00000004534	RBM6	NA	NA	NA	NA	NA	NA	NA
chr3	50041300	50041550	DAE	ENSG00000004534	RBM6	NA	CAMKV	NA	NA	NA	NA	NA
chr3	50041300	50041550	DAE	ENSG00000004534	RBM6	NA	RBM6	NA	NA	NA	NA	NA
chr3	50041300	50041550	DAE	ENSG00000004534	RBM6	NA	SEMA3F	NA	NA	NA	NA	NA
chr3	50041300	50041550	DAE	ENSG00000004534	RBM6	NA	TRAIP	NA	NA	NA	NA	NA
chr3	50042590	50043208	nDAE	ENSG00000004534	RBM6	NA	NA	NA	NA	NA	NA	NA
chr3	50046431	50046946	nDAE	ENSG00000004534	RBM6	NA	NA	NA	NA	NA	NA	NA
chr3	50048358	50049135	nDAE	ENSG00000004534	RBM6	NA	NA	NA	NA	NA	NA	NA
chr3	50067324	50067470	nDAE	ENSG00000004534	RBM6	NA	NA	NA	NA	NA	NA	NA
chr3	50067776	50068212	nDAE	ENSG00000004534	RBM6	NA	NA	NA	NA	NA	NA	NA
chr3	50072191	50072544	nDAE	ENSG00000004534	RBM6	NA	NA	NA	NA	NA	NA	NA
chr3	50105430	50106120	nDAE	ENSG00000004534	RBM6	NA	NA	NA	NA	NA	NA	NA
chr3	50120529	50120890	nDAE	ENSG00000004534	RBM6	NA	NA	NA	RBM6	NA	NA	NA
chr3	50133995	50134380	nDAE	ENSG00000004534	RBM6	NA	NA	NA	NA	NA	NA	NA
chr6	109829675	109830142	nDAE	ENSG00000004809	SLC22A16	NA	NA	NA	NA	NA	NA	NA
chr6	109902166	109902344	nDAE	ENSG00000004809	SLC22A16	NA	NA	NA	NA	NA	NA	NA
chr7	19764850	19765248	nDAE	ENSG00000004846	ABCB5	NA	NA	NA	NA	NA	NA	NA
chr7	96645973	96646210	DAE	ENSG00000004864	SLC25A13	NA	NA	DLX6	DLX5	DLX5	NA	DLX5
chr7	96645973	96646210	DAE	ENSG00000004864	SLC25A13	NA	NA	DLX5	DLX5	DLX5	NA	DLX5
chr7	96645973	96646210	DAE	ENSG00000004864	SLC25A13	NA	NA	DLX6	DLX5	DLX6	NA	DLX5
chr7	96645973	96646210	DAE	ENSG00000004864	SLC25A13	NA	NA	DLX5	DLX5	DLX6	NA	DLX5
chr17	45228430	45228964	nDAE	ENSG00000004897	CDC27	NA	NA	NA	NA	NA	NA	NA
chr17	45231870	45232030	nDAE	ENSG00000004897	CDC27	NA	NA	NA	NA	NA	NA	NA
chr17	45730240	45730720	nDAE	ENSG00000004897	CDC27	NA	NA	NA	NA	NA	NA	NA
chr17	45735720	45736039	nDAE	ENSG00000004897	CDC27	NA	NA	NA	NA	NA	NA	NA
chr17	45737052	45737262	nDAE	ENSG00000004897	CDC27	NA	NA	NA	TBKBP1	NA	NA	NA
chr17	45737406	45737563	nDAE	ENSG00000004897	CDC27	NA	NA	NA	TBKBP1	NA	NA	NA
chr17	45737634	45738546	DAE	ENSG00000004897	CDC27	NA	NA	KPNB1	TBKBP1	NA	NA	NA
chr17	45739534	45739978	nDAE	ENSG00000004897	CDC27	NA	NA	NA	NA	NA	NA	NA
chr17	42356950	42357750	DAE	ENSG00000004939	SLC4A1	NA	NA	SLC25A39	TMUB2	NA	NA	NA
chr16	2870317	2870503	nDAE	ENSG00000005001	PRSS22	NA	NA	NA	NA	NA	NA	NA
chr16	2876778	2877183	DAE	ENSG00000005001	PRSS22	NA	NA	NA	NA	NA	NA	NA
chr19	18662497	18662924	nDAE	ENSG00000005007	UPF1	NA	NA	C19orf60	NA	NA	ELL	NA
chr19	18664854	18665197	nDAE	ENSG00000005007	UPF1	NA	NA	NA	NA	NA	ELL	NA
chr19	18701740	18701816	nDAE	ENSG00000005007	UPF1	KLHL26	NA	NA	KXD1	TMEM59L	ELL	NA
chr19	18701740	18701816	nDAE	ENSG00000005007	UPF1	UBA52	NA	NA	UBA52	TMEM59L	ELL	NA
chr19	18701740	18701816	nDAE	ENSG00000005007	UPF1	TMEM59L	NA	NA	KXD1	TMEM59L	ELL	NA
chr19	18701740	18701816	nDAE	ENSG00000005007	UPF1	TMEM59L	NA	NA	REX1BD	TMEM59L	ELL	NA
chr19	18701740	18701816	nDAE	ENSG00000005007	UPF1	KLHL26	NA	NA	UBA52	TMEM59L	ELL	NA
chr19	18701740	18701816	nDAE	ENSG00000005007	UPF1	UBA52	NA	NA	REX1BD	TMEM59L	ELL	NA
chr19	18701740	18701816	nDAE	ENSG00000005007	UPF1	KLHL26	NA	NA	REX1BD	TMEM59L	ELL	NA
chr19	18701740	18701816	nDAE	ENSG00000005007	UPF1	UBA52	NA	NA	CRLF1	TMEM59L	ELL	NA
chr19	18701740	18701816	nDAE	ENSG00000005007	UPF1	KLHL26	NA	NA	CRLF1	TMEM59L	ELL	NA
chr19	18701740	18701816	nDAE	ENSG00000005007	UPF1	UBA52	NA	NA	KXD1	TMEM59L	ELL	NA
chr19	18701740	18701816	nDAE	ENSG00000005007	UPF1	TMEM59L	NA	NA	UBA52	TMEM59L	ELL	NA
chr19	18701740	18701816	nDAE	ENSG00000005007	UPF1	TMEM59L	NA	NA	CRLF1	TMEM59L	ELL	NA
chr19	18731304	18732176	DAE	ENSG00000005007	UPF1	NA	NA	NA	NA	NA	NA	NA
chr19	18739700	18740575	nDAE	ENSG00000005007	UPF1	UPF1	KLHL26	C19orf60	NA	TMEM59L	NA	NA
chr19	18739700	18740575	nDAE	ENSG00000005007	UPF1	UPF1	KLHL26	C19orf60	NA	KLHL26	NA	NA
chr19	18739700	18740575	nDAE	ENSG00000005007	UPF1	UPF1	CRLF1	C19orf60	NA	TMEM59L	NA	NA
chr19	18739700	18740575	nDAE	ENSG00000005007	UPF1	UPF1	CRLF1	C19orf60	NA	KLHL26	NA	NA
chr19	18739700	18740575	nDAE	ENSG00000005007	UPF1	UBA52	KLHL26	C19orf60	NA	TMEM59L	NA	NA
chr19	18739700	18740575	nDAE	ENSG00000005007	UPF1	UBA52	KLHL26	C19orf60	NA	KLHL26	NA	NA
chr19	18739700	18740575	nDAE	ENSG00000005007	UPF1	TMEM59L	C19orf60	C19orf60	NA	TMEM59L	NA	NA
chr19	18739700	18740575	nDAE	ENSG00000005007	UPF1	TMEM59L	C19orf60	C19orf60	NA	KLHL26	NA	NA
chr19	18739700	18740575	nDAE	ENSG00000005007	UPF1	TMEM59L	TMEM59L	C19orf60	NA	TMEM59L	NA	NA
chr19	18739700	18740575	nDAE	ENSG00000005007	UPF1	TMEM59L	TMEM59L	C19orf60	NA	KLHL26	NA	NA
chr19	18739700	18740575	nDAE	ENSG00000005007	UPF1	UBA52	TMEM59L	C19orf60	NA	TMEM59L	NA	NA
chr19	18739700	18740575	nDAE	ENSG00000005007	UPF1	UBA52	TMEM59L	C19orf60	NA	KLHL26	NA	NA
chr19	18739700	18740575	nDAE	ENSG00000005007	UPF1	UPF1	C19orf60	C19orf60	NA	TMEM59L	NA	NA
chr19	18739700	18740575	nDAE	ENSG00000005007	UPF1	UPF1	C19orf60	C19orf60	NA	KLHL26	NA	NA
chr19	18739700	18740575	nDAE	ENSG00000005007	UPF1	TMEM59L	KLHL26	C19orf60	NA	TMEM59L	NA	NA
chr19	18739700	18740575	nDAE	ENSG00000005007	UPF1	TMEM59L	KLHL26	C19orf60	NA	KLHL26	NA	NA
chr19	18739700	18740575	nDAE	ENSG00000005007	UPF1	UPF1	TMEM59L	C19orf60	NA	TMEM59L	NA	NA
chr19	18739700	18740575	nDAE	ENSG00000005007	UPF1	UPF1	TMEM59L	C19orf60	NA	KLHL26	NA	NA
chr19	18739700	18740575	nDAE	ENSG00000005007	UPF1	CRLF1	C19orf60	C19orf60	NA	TMEM59L	NA	NA
chr19	18739700	18740575	nDAE	ENSG00000005007	UPF1	CRLF1	C19orf60	C19orf60	NA	KLHL26	NA	NA
chr19	18739700	18740575	nDAE	ENSG00000005007	UPF1	KXD1	KLHL26	C19orf60	NA	TMEM59L	NA	NA
chr19	18739700	18740575	nDAE	ENSG00000005007	UPF1	KXD1	KLHL26	C19orf60	NA	KLHL26	NA	NA
chr19	18739700	18740575	nDAE	ENSG00000005007	UPF1	TMEM59L	CRLF1	C19orf60	NA	TMEM59L	NA	NA
chr19	18739700	18740575	nDAE	ENSG00000005007	UPF1	TMEM59L	CRLF1	C19orf60	NA	KLHL26	NA	NA
chr19	18739700	18740575	nDAE	ENSG00000005007	UPF1	KXD1	TMEM59L	C19orf60	NA	TMEM59L	NA	NA
chr19	18739700	18740575	nDAE	ENSG00000005007	UPF1	KXD1	TMEM59L	C19orf60	NA	KLHL26	NA	NA
chr19	18739700	18740575	nDAE	ENSG00000005007	UPF1	CRLF1	CRLF1	C19orf60	NA	TMEM59L	NA	NA
chr19	18739700	18740575	nDAE	ENSG00000005007	UPF1	CRLF1	CRLF1	C19orf60	NA	KLHL26	NA	NA
chr19	18739700	18740575	nDAE	ENSG00000005007	UPF1	CRLF1	TMEM59L	C19orf60	NA	TMEM59L	NA	NA
chr19	18739700	18740575	nDAE	ENSG00000005007	UPF1	CRLF1	TMEM59L	C19orf60	NA	KLHL26	NA	NA
chr19	18739700	18740575	nDAE	ENSG00000005007	UPF1	KXD1	CRLF1	C19orf60	NA	TMEM59L	NA	NA
chr19	18739700	18740575	nDAE	ENSG00000005007	UPF1	KXD1	CRLF1	C19orf60	NA	KLHL26	NA	NA
chr19	18739700	18740575	nDAE	ENSG00000005007	UPF1	KXD1	C19orf60	C19orf60	NA	TMEM59L	NA	NA
chr19	18739700	18740575	nDAE	ENSG00000005007	UPF1	KXD1	C19orf60	C19orf60	NA	KLHL26	NA	NA
chr19	18739700	18740575	nDAE	ENSG00000005007	UPF1	UBA52	CRLF1	C19orf60	NA	TMEM59L	NA	NA
chr19	18739700	18740575	nDAE	ENSG00000005007	UPF1	UBA52	CRLF1	C19orf60	NA	KLHL26	NA	NA
chr19	18739700	18740575	nDAE	ENSG00000005007	UPF1	UBA52	C19orf60	C19orf60	NA	TMEM59L	NA	NA
chr19	18739700	18740575	nDAE	ENSG00000005007	UPF1	UBA52	C19orf60	C19orf60	NA	KLHL26	NA	NA
chr19	18739700	18740575	nDAE	ENSG00000005007	UPF1	CRLF1	KLHL26	C19orf60	NA	TMEM59L	NA	NA
chr19	18739700	18740575	nDAE	ENSG00000005007	UPF1	CRLF1	KLHL26	C19orf60	NA	KLHL26	NA	NA
chr19	18830330	18830550	nDAE	ENSG00000005007	UPF1	NA	NA	NA	NA	NA	NA	NA
chr19	18836351	18836637	nDAE	ENSG00000005007	UPF1	NA	NA	NA	NA	NA	NA	NA
chr7	25896150	25896875	DAE	ENSG00000005020	SKAP2	NA	NA	NA	NA	NA	NA	NA
chr7	27141080	27141200	nDAE	ENSG00000005020	SKAP2	NA	NA	HOXA4	HOXA1	NA	NA	NA
chr7	27141080	27141200	nDAE	ENSG00000005020	SKAP2	NA	NA	HOXA4	HOXA5	NA	NA	NA
chr7	27141080	27141200	nDAE	ENSG00000005020	SKAP2	NA	NA	HOXA4	HOXA6	NA	NA	NA
chr7	27141080	27141200	nDAE	ENSG00000005020	SKAP2	NA	NA	HOXA4	HOXA9	NA	NA	NA
chr7	27141080	27141200	nDAE	ENSG00000005020	SKAP2	NA	NA	HOXA4	HOXA3	NA	NA	NA
chr7	27141080	27141200	nDAE	ENSG00000005020	SKAP2	NA	NA	HOXA4	HOXA10-AS	NA	NA	NA
chr7	27141080	27141200	nDAE	ENSG00000005020	SKAP2	NA	NA	HOXA4	HOXA13	NA	NA	NA
chr7	27141080	27141200	nDAE	ENSG00000005020	SKAP2	NA	NA	HOXA4	HOTAIRM1	NA	NA	NA
chr7	27141080	27141200	nDAE	ENSG00000005020	SKAP2	NA	NA	HOXA4	HOXA2	NA	NA	NA
chr7	27141080	27141200	nDAE	ENSG00000005020	SKAP2	NA	NA	HOXA3	CBX3	NA	NA	NA
chr7	27141080	27141200	nDAE	ENSG00000005020	SKAP2	NA	NA	HOXA1	HOXA11	NA	NA	NA
chr7	27141080	27141200	nDAE	ENSG00000005020	SKAP2	NA	NA	HOXA3	HOXA9	NA	NA	NA
chr7	27141080	27141200	nDAE	ENSG00000005020	SKAP2	NA	NA	HOXA3	HOXA2	NA	NA	NA
chr7	27141080	27141200	nDAE	ENSG00000005020	SKAP2	NA	NA	HOXA2	HOXA1	NA	NA	NA
chr7	27141080	27141200	nDAE	ENSG00000005020	SKAP2	NA	NA	HOXA2	HOXA5	NA	NA	NA
chr7	27141080	27141200	nDAE	ENSG00000005020	SKAP2	NA	NA	HOTAIRM1	HOXA-AS2	NA	NA	NA
chr7	27141080	27141200	nDAE	ENSG00000005020	SKAP2	NA	NA	HOXA4	HOXA-AS2	NA	NA	NA
chr7	27141080	27141200	nDAE	ENSG00000005020	SKAP2	NA	NA	HOXA4	HOXA7	NA	NA	NA
chr7	27141080	27141200	nDAE	ENSG00000005020	SKAP2	NA	NA	HOXA4	HOXA11-AS	NA	NA	NA
chr7	27141080	27141200	nDAE	ENSG00000005020	SKAP2	NA	NA	HOXA1	CBX3	NA	NA	NA
chr7	27141080	27141200	nDAE	ENSG00000005020	SKAP2	NA	NA	HOXA1	HOXA4	NA	NA	NA
chr7	27141080	27141200	nDAE	ENSG00000005020	SKAP2	NA	NA	HOXA1	HNRNPA2B1	NA	NA	NA
chr7	27141080	27141200	nDAE	ENSG00000005020	SKAP2	NA	NA	HOXA1	HOXA10	NA	NA	NA
chr7	27141080	27141200	nDAE	ENSG00000005020	SKAP2	NA	NA	HOXA1	HOXA-AS2	NA	NA	NA
chr7	27141080	27141200	nDAE	ENSG00000005020	SKAP2	NA	NA	HOXA1	HOXA7	NA	NA	NA
chr7	27141080	27141200	nDAE	ENSG00000005020	SKAP2	NA	NA	HOXA1	HOXA11-AS	NA	NA	NA
chr7	27141080	27141200	nDAE	ENSG00000005020	SKAP2	NA	NA	HOXA1	HOXA1	NA	NA	NA
chr7	27141080	27141200	nDAE	ENSG00000005020	SKAP2	NA	NA	HOXA1	HOXA5	NA	NA	NA
chr7	27141080	27141200	nDAE	ENSG00000005020	SKAP2	NA	NA	HOXA1	HOXA6	NA	NA	NA
chr7	27141080	27141200	nDAE	ENSG00000005020	SKAP2	NA	NA	HOXA1	HOXA9	NA	NA	NA
chr7	27141080	27141200	nDAE	ENSG00000005020	SKAP2	NA	NA	HOXA1	HOXA3	NA	NA	NA
chr7	27141080	27141200	nDAE	ENSG00000005020	SKAP2	NA	NA	HOXA1	HOXA10-AS	NA	NA	NA
chr7	27141080	27141200	nDAE	ENSG00000005020	SKAP2	NA	NA	HOXA1	HOXA13	NA	NA	NA
chr7	27141080	27141200	nDAE	ENSG00000005020	SKAP2	NA	NA	HOXA1	HOTAIRM1	NA	NA	NA
chr7	27141080	27141200	nDAE	ENSG00000005020	SKAP2	NA	NA	HOXA1	HOXA2	NA	NA	NA
chr7	27141080	27141200	nDAE	ENSG00000005020	SKAP2	NA	NA	HOXA3	HOXA11	NA	NA	NA
chr7	27141080	27141200	nDAE	ENSG00000005020	SKAP2	NA	NA	HOXA3	HOXA4	NA	NA	NA
chr7	27141080	27141200	nDAE	ENSG00000005020	SKAP2	NA	NA	HOXA3	HNRNPA2B1	NA	NA	NA
chr7	27141080	27141200	nDAE	ENSG00000005020	SKAP2	NA	NA	HOXA3	HOXA10	NA	NA	NA
chr7	27141080	27141200	nDAE	ENSG00000005020	SKAP2	NA	NA	HOXA3	HOXA-AS2	NA	NA	NA
chr7	27141080	27141200	nDAE	ENSG00000005020	SKAP2	NA	NA	HOXA3	HOXA7	NA	NA	NA
chr7	27141080	27141200	nDAE	ENSG00000005020	SKAP2	NA	NA	HOXA3	HOXA11-AS	NA	NA	NA
chr7	27141080	27141200	nDAE	ENSG00000005020	SKAP2	NA	NA	HOXA3	HOXA1	NA	NA	NA
chr7	27141080	27141200	nDAE	ENSG00000005020	SKAP2	NA	NA	HOXA3	HOXA5	NA	NA	NA
chr7	27141080	27141200	nDAE	ENSG00000005020	SKAP2	NA	NA	HOXA3	HOXA6	NA	NA	NA
chr7	27141080	27141200	nDAE	ENSG00000005020	SKAP2	NA	NA	HOXA3	HOXA3	NA	NA	NA
chr7	27141080	27141200	nDAE	ENSG00000005020	SKAP2	NA	NA	HOXA3	HOXA10-AS	NA	NA	NA
chr7	27141080	27141200	nDAE	ENSG00000005020	SKAP2	NA	NA	HOXA3	HOXA13	NA	NA	NA
chr7	27141080	27141200	nDAE	ENSG00000005020	SKAP2	NA	NA	HOXA3	HOTAIRM1	NA	NA	NA
chr7	27141080	27141200	nDAE	ENSG00000005020	SKAP2	NA	NA	HOTAIRM1	HOXA3	NA	NA	NA
chr7	27141080	27141200	nDAE	ENSG00000005020	SKAP2	NA	NA	HOTAIRM1	HOXA9	NA	NA	NA
chr7	27141080	27141200	nDAE	ENSG00000005020	SKAP2	NA	NA	HOTAIRM1	HOXA10-AS	NA	NA	NA
chr7	27141080	27141200	nDAE	ENSG00000005020	SKAP2	NA	NA	HOTAIRM1	HOXA13	NA	NA	NA
chr7	27141080	27141200	nDAE	ENSG00000005020	SKAP2	NA	NA	HOTAIRM1	HOTAIRM1	NA	NA	NA
chr7	27141080	27141200	nDAE	ENSG00000005020	SKAP2	NA	NA	HOXA4	HOXA11	NA	NA	NA
chr7	27141080	27141200	nDAE	ENSG00000005020	SKAP2	NA	NA	HOXA4	HOXA4	NA	NA	NA
chr7	27141080	27141200	nDAE	ENSG00000005020	SKAP2	NA	NA	HOXA2	HOXA13	NA	NA	NA
chr7	27141080	27141200	nDAE	ENSG00000005020	SKAP2	NA	NA	HOXA2	HOTAIRM1	NA	NA	NA
chr7	27141080	27141200	nDAE	ENSG00000005020	SKAP2	NA	NA	HOTAIRM1	HOXA1	NA	NA	NA
chr7	27141080	27141200	nDAE	ENSG00000005020	SKAP2	NA	NA	HOTAIRM1	HOXA2	NA	NA	NA
chr7	27141080	27141200	nDAE	ENSG00000005020	SKAP2	NA	NA	HOXA4	HNRNPA2B1	NA	NA	NA
chr7	27141080	27141200	nDAE	ENSG00000005020	SKAP2	NA	NA	HOXA4	HOXA10	NA	NA	NA
chr7	27141080	27141200	nDAE	ENSG00000005020	SKAP2	NA	NA	HOXA2	CBX3	NA	NA	NA
chr7	27141080	27141200	nDAE	ENSG00000005020	SKAP2	NA	NA	HOXA2	HOXA11	NA	NA	NA
chr7	27141080	27141200	nDAE	ENSG00000005020	SKAP2	NA	NA	HOXA2	HOXA4	NA	NA	NA
chr7	27141080	27141200	nDAE	ENSG00000005020	SKAP2	NA	NA	HOXA2	HNRNPA2B1	NA	NA	NA
chr7	27141080	27141200	nDAE	ENSG00000005020	SKAP2	NA	NA	HOXA2	HOXA10	NA	NA	NA
chr7	27141080	27141200	nDAE	ENSG00000005020	SKAP2	NA	NA	HOXA2	HOXA-AS2	NA	NA	NA
chr7	27141080	27141200	nDAE	ENSG00000005020	SKAP2	NA	NA	HOXA2	HOXA7	NA	NA	NA
chr7	27141080	27141200	nDAE	ENSG00000005020	SKAP2	NA	NA	HOXA2	HOXA11-AS	NA	NA	NA
chr7	27141080	27141200	nDAE	ENSG00000005020	SKAP2	NA	NA	HOXA2	HOXA6	NA	NA	NA
chr7	27141080	27141200	nDAE	ENSG00000005020	SKAP2	NA	NA	HOXA2	HOXA9	NA	NA	NA
chr7	27141080	27141200	nDAE	ENSG00000005020	SKAP2	NA	NA	HOXA2	HOXA3	NA	NA	NA
chr7	27141080	27141200	nDAE	ENSG00000005020	SKAP2	NA	NA	HOXA2	HOXA10-AS	NA	NA	NA
chr7	27141080	27141200	nDAE	ENSG00000005020	SKAP2	NA	NA	HOXA2	HOXA2	NA	NA	NA
chr7	27141080	27141200	nDAE	ENSG00000005020	SKAP2	NA	NA	HOTAIRM1	CBX3	NA	NA	NA
chr7	27141080	27141200	nDAE	ENSG00000005020	SKAP2	NA	NA	HOTAIRM1	HOXA11	NA	NA	NA
chr7	27141080	27141200	nDAE	ENSG00000005020	SKAP2	NA	NA	HOTAIRM1	HOXA4	NA	NA	NA
chr7	27141080	27141200	nDAE	ENSG00000005020	SKAP2	NA	NA	HOTAIRM1	HNRNPA2B1	NA	NA	NA
chr7	27141080	27141200	nDAE	ENSG00000005020	SKAP2	NA	NA	HOTAIRM1	HOXA10	NA	NA	NA
chr7	27141080	27141200	nDAE	ENSG00000005020	SKAP2	NA	NA	HOTAIRM1	HOXA7	NA	NA	NA
chr7	27141080	27141200	nDAE	ENSG00000005020	SKAP2	NA	NA	HOTAIRM1	HOXA11-AS	NA	NA	NA
chr7	27141080	27141200	nDAE	ENSG00000005020	SKAP2	NA	NA	HOTAIRM1	HOXA5	NA	NA	NA
chr7	27141080	27141200	nDAE	ENSG00000005020	SKAP2	NA	NA	HOTAIRM1	HOXA6	NA	NA	NA
chr7	27141080	27141200	nDAE	ENSG00000005020	SKAP2	NA	NA	HOXA4	CBX3	NA	NA	NA
chr7	27200075	27200775	DAE	ENSG00000005020	SKAP2	NA	NA	NA	HOXA5	HOXA7	NA	NA
chr7	27200075	27200775	DAE	ENSG00000005020	SKAP2	NA	NA	NA	HOXA6	HOXA6	NA	NA
chr7	27200075	27200775	DAE	ENSG00000005020	SKAP2	NA	NA	NA	HOXA6	HOXA9	NA	NA
chr7	27200075	27200775	DAE	ENSG00000005020	SKAP2	NA	NA	NA	HOXA13	HOXA3	NA	NA
chr7	27200075	27200775	DAE	ENSG00000005020	SKAP2	NA	NA	NA	HOXA13	RP1-170O19.20	NA	NA
chr7	27200075	27200775	DAE	ENSG00000005020	SKAP2	NA	NA	NA	HOXA13	HOXA5	NA	NA
chr7	27200075	27200775	DAE	ENSG00000005020	SKAP2	NA	NA	NA	HOXA13	HOXA1	NA	NA
chr7	27200075	27200775	DAE	ENSG00000005020	SKAP2	NA	NA	NA	HOXA13	HOXA6	NA	NA
chr7	27200075	27200775	DAE	ENSG00000005020	SKAP2	NA	NA	NA	HOXA13	HOXA9	NA	NA
chr7	27200075	27200775	DAE	ENSG00000005020	SKAP2	NA	NA	NA	HOXA13	HOXA10	NA	NA
chr7	27200075	27200775	DAE	ENSG00000005020	SKAP2	NA	NA	NA	HOXA13	HOXA7	NA	NA
chr7	27200075	27200775	DAE	ENSG00000005020	SKAP2	NA	NA	NA	HOXA-AS2	HOXA3	NA	NA
chr7	27200075	27200775	DAE	ENSG00000005020	SKAP2	NA	NA	NA	HOXA-AS2	RP1-170O19.20	NA	NA
chr7	27200075	27200775	DAE	ENSG00000005020	SKAP2	NA	NA	NA	HOXA-AS2	HOXA5	NA	NA
chr7	27200075	27200775	DAE	ENSG00000005020	SKAP2	NA	NA	NA	HOXA-AS2	HOXA1	NA	NA
chr7	27200075	27200775	DAE	ENSG00000005020	SKAP2	NA	NA	NA	HOXA-AS2	HOXA6	NA	NA
chr7	27200075	27200775	DAE	ENSG00000005020	SKAP2	NA	NA	NA	HOXA-AS2	HOXA9	NA	NA
chr7	27200075	27200775	DAE	ENSG00000005020	SKAP2	NA	NA	NA	HOXA-AS2	HOXA10	NA	NA
chr7	27200075	27200775	DAE	ENSG00000005020	SKAP2	NA	NA	NA	HOXA-AS2	HOXA7	NA	NA
chr7	27200075	27200775	DAE	ENSG00000005020	SKAP2	NA	NA	NA	HOXA1	HOXA3	NA	NA
chr7	27200075	27200775	DAE	ENSG00000005020	SKAP2	NA	NA	NA	HOXA1	RP1-170O19.20	NA	NA
chr7	27200075	27200775	DAE	ENSG00000005020	SKAP2	NA	NA	NA	HOXA1	HOXA5	NA	NA
chr7	27200075	27200775	DAE	ENSG00000005020	SKAP2	NA	NA	NA	HOXA1	HOXA1	NA	NA
chr7	27200075	27200775	DAE	ENSG00000005020	SKAP2	NA	NA	NA	HOXA1	HOXA6	NA	NA
chr7	27200075	27200775	DAE	ENSG00000005020	SKAP2	NA	NA	NA	HOXA1	HOXA9	NA	NA
chr7	27200075	27200775	DAE	ENSG00000005020	SKAP2	NA	NA	NA	HOXA1	HOXA10	NA	NA
chr7	27200075	27200775	DAE	ENSG00000005020	SKAP2	NA	NA	NA	HOXA1	HOXA7	NA	NA
chr7	27200075	27200775	DAE	ENSG00000005020	SKAP2	NA	NA	NA	HNRNPA2B1	HOXA3	NA	NA
chr7	27200075	27200775	DAE	ENSG00000005020	SKAP2	NA	NA	NA	HNRNPA2B1	RP1-170O19.20	NA	NA
chr7	27200075	27200775	DAE	ENSG00000005020	SKAP2	NA	NA	NA	HNRNPA2B1	HOXA5	NA	NA
chr7	27200075	27200775	DAE	ENSG00000005020	SKAP2	NA	NA	NA	HNRNPA2B1	HOXA1	NA	NA
chr7	27200075	27200775	DAE	ENSG00000005020	SKAP2	NA	NA	NA	HNRNPA2B1	HOXA6	NA	NA
chr7	27200075	27200775	DAE	ENSG00000005020	SKAP2	NA	NA	NA	HNRNPA2B1	HOXA9	NA	NA
chr7	27200075	27200775	DAE	ENSG00000005020	SKAP2	NA	NA	NA	HNRNPA2B1	HOXA10	NA	NA
chr7	27200075	27200775	DAE	ENSG00000005020	SKAP2	NA	NA	NA	HNRNPA2B1	HOXA7	NA	NA
chr7	27200075	27200775	DAE	ENSG00000005020	SKAP2	NA	NA	NA	HOXA7	HOXA3	NA	NA
chr7	27200075	27200775	DAE	ENSG00000005020	SKAP2	NA	NA	NA	HOXA7	RP1-170O19.20	NA	NA
chr7	27200075	27200775	DAE	ENSG00000005020	SKAP2	NA	NA	NA	HOXA7	HOXA5	NA	NA
chr7	27200075	27200775	DAE	ENSG00000005020	SKAP2	NA	NA	NA	HOXA7	HOXA1	NA	NA
chr7	27200075	27200775	DAE	ENSG00000005020	SKAP2	NA	NA	NA	HOXA7	HOXA6	NA	NA
chr7	27200075	27200775	DAE	ENSG00000005020	SKAP2	NA	NA	NA	HOXA7	HOXA9	NA	NA
chr7	27200075	27200775	DAE	ENSG00000005020	SKAP2	NA	NA	NA	HOXA7	HOXA10	NA	NA
chr7	27200075	27200775	DAE	ENSG00000005020	SKAP2	NA	NA	NA	HOXA7	HOXA7	NA	NA
chr7	27200075	27200775	DAE	ENSG00000005020	SKAP2	NA	NA	NA	CBX3	HOXA3	NA	NA
chr7	27200075	27200775	DAE	ENSG00000005020	SKAP2	NA	NA	NA	CBX3	RP1-170O19.20	NA	NA
chr7	27200075	27200775	DAE	ENSG00000005020	SKAP2	NA	NA	NA	CBX3	HOXA5	NA	NA
chr7	27200075	27200775	DAE	ENSG00000005020	SKAP2	NA	NA	NA	CBX3	HOXA1	NA	NA
chr7	27200075	27200775	DAE	ENSG00000005020	SKAP2	NA	NA	NA	CBX3	HOXA6	NA	NA
chr7	27200075	27200775	DAE	ENSG00000005020	SKAP2	NA	NA	NA	CBX3	HOXA9	NA	NA
chr7	27200075	27200775	DAE	ENSG00000005020	SKAP2	NA	NA	NA	CBX3	HOXA10	NA	NA
chr7	27200075	27200775	DAE	ENSG00000005020	SKAP2	NA	NA	NA	CBX3	HOXA7	NA	NA
chr7	27200075	27200775	DAE	ENSG00000005020	SKAP2	NA	NA	NA	HOXA5	HOXA3	NA	NA
chr7	27200075	27200775	DAE	ENSG00000005020	SKAP2	NA	NA	NA	HOXA5	RP1-170O19.20	NA	NA
chr7	27200075	27200775	DAE	ENSG00000005020	SKAP2	NA	NA	NA	HOXA5	HOXA5	NA	NA
chr7	27200075	27200775	DAE	ENSG00000005020	SKAP2	NA	NA	NA	HOXA5	HOXA1	NA	NA
chr7	27200075	27200775	DAE	ENSG00000005020	SKAP2	NA	NA	NA	HOXA5	HOXA6	NA	NA
chr7	27200075	27200775	DAE	ENSG00000005020	SKAP2	NA	NA	NA	HOXA5	HOXA9	NA	NA
chr7	27200075	27200775	DAE	ENSG00000005020	SKAP2	NA	NA	NA	HOXA5	HOXA10	NA	NA
chr7	27200075	27200775	DAE	ENSG00000005020	SKAP2	NA	NA	NA	HOXA10	HOXA3	NA	NA
chr7	27200075	27200775	DAE	ENSG00000005020	SKAP2	NA	NA	NA	HOXA10	RP1-170O19.20	NA	NA
chr7	27200075	27200775	DAE	ENSG00000005020	SKAP2	NA	NA	NA	HOXA10	HOXA5	NA	NA
chr7	27200075	27200775	DAE	ENSG00000005020	SKAP2	NA	NA	NA	HOXA10	HOXA1	NA	NA
chr7	27200075	27200775	DAE	ENSG00000005020	SKAP2	NA	NA	NA	HOXA10	HOXA6	NA	NA
chr7	27200075	27200775	DAE	ENSG00000005020	SKAP2	NA	NA	NA	HOXA10	HOXA9	NA	NA
chr7	27200075	27200775	DAE	ENSG00000005020	SKAP2	NA	NA	NA	HOXA10	HOXA10	NA	NA
chr7	27200075	27200775	DAE	ENSG00000005020	SKAP2	NA	NA	NA	HOXA10	HOXA7	NA	NA
chr7	27200075	27200775	DAE	ENSG00000005020	SKAP2	NA	NA	NA	HOXA9	HOXA3	NA	NA
chr7	27200075	27200775	DAE	ENSG00000005020	SKAP2	NA	NA	NA	HOXA9	RP1-170O19.20	NA	NA
chr7	27200075	27200775	DAE	ENSG00000005020	SKAP2	NA	NA	NA	HOXA9	HOXA5	NA	NA
chr7	27200075	27200775	DAE	ENSG00000005020	SKAP2	NA	NA	NA	HOXA9	HOXA1	NA	NA
chr7	27200075	27200775	DAE	ENSG00000005020	SKAP2	NA	NA	NA	HOXA9	HOXA6	NA	NA
chr7	27200075	27200775	DAE	ENSG00000005020	SKAP2	NA	NA	NA	HOXA9	HOXA9	NA	NA
chr7	27200075	27200775	DAE	ENSG00000005020	SKAP2	NA	NA	NA	HOXA9	HOXA10	NA	NA
chr7	27200075	27200775	DAE	ENSG00000005020	SKAP2	NA	NA	NA	HOXA9	HOXA7	NA	NA
chr7	27200075	27200775	DAE	ENSG00000005020	SKAP2	NA	NA	NA	HOXA6	HOXA3	NA	NA
chr7	27200075	27200775	DAE	ENSG00000005020	SKAP2	NA	NA	NA	HOXA6	RP1-170O19.20	NA	NA
chr7	27200075	27200775	DAE	ENSG00000005020	SKAP2	NA	NA	NA	HOXA6	HOXA5	NA	NA
chr7	27200075	27200775	DAE	ENSG00000005020	SKAP2	NA	NA	NA	HOXA6	HOXA1	NA	NA
chr7	27200075	27200775	DAE	ENSG00000005020	SKAP2	NA	NA	NA	HOXA6	HOXA10	NA	NA
chr7	27200075	27200775	DAE	ENSG00000005020	SKAP2	NA	NA	NA	HOXA6	HOXA7	NA	NA
chr7	27200075	27200775	DAE	ENSG00000005020	SKAP2	NA	NA	NA	HOXA4	HOXA3	NA	NA
chr7	27200075	27200775	DAE	ENSG00000005020	SKAP2	NA	NA	NA	HOXA4	RP1-170O19.20	NA	NA
chr7	27200075	27200775	DAE	ENSG00000005020	SKAP2	NA	NA	NA	HOXA4	HOXA5	NA	NA
chr7	27200075	27200775	DAE	ENSG00000005020	SKAP2	NA	NA	NA	HOXA4	HOXA1	NA	NA
chr7	27200075	27200775	DAE	ENSG00000005020	SKAP2	NA	NA	NA	HOXA4	HOXA6	NA	NA
chr7	27200075	27200775	DAE	ENSG00000005020	SKAP2	NA	NA	NA	HOXA4	HOXA9	NA	NA
chr7	27200075	27200775	DAE	ENSG00000005020	SKAP2	NA	NA	NA	HOXA4	HOXA10	NA	NA
chr7	27200075	27200775	DAE	ENSG00000005020	SKAP2	NA	NA	NA	HOXA4	HOXA7	NA	NA
chr7	27200075	27200775	DAE	ENSG00000005020	SKAP2	NA	NA	NA	HOXA10-AS	HOXA3	NA	NA
chr7	27200075	27200775	DAE	ENSG00000005020	SKAP2	NA	NA	NA	HOXA10-AS	RP1-170O19.20	NA	NA
chr7	27200075	27200775	DAE	ENSG00000005020	SKAP2	NA	NA	NA	HOXA10-AS	HOXA5	NA	NA
chr7	27200075	27200775	DAE	ENSG00000005020	SKAP2	NA	NA	NA	HOXA10-AS	HOXA1	NA	NA
chr7	27200075	27200775	DAE	ENSG00000005020	SKAP2	NA	NA	NA	HOXA10-AS	HOXA6	NA	NA
chr7	27200075	27200775	DAE	ENSG00000005020	SKAP2	NA	NA	NA	HOXA10-AS	HOXA9	NA	NA
chr7	27200075	27200775	DAE	ENSG00000005020	SKAP2	NA	NA	NA	HOXA10-AS	HOXA10	NA	NA
chr7	27200075	27200775	DAE	ENSG00000005020	SKAP2	NA	NA	NA	HOXA10-AS	HOXA7	NA	NA
chr7	27200075	27200775	DAE	ENSG00000005020	SKAP2	NA	NA	NA	HOXA2	HOXA3	NA	NA
chr7	27200075	27200775	DAE	ENSG00000005020	SKAP2	NA	NA	NA	HOXA2	RP1-170O19.20	NA	NA
chr7	27200075	27200775	DAE	ENSG00000005020	SKAP2	NA	NA	NA	HOXA2	HOXA5	NA	NA
chr7	27200075	27200775	DAE	ENSG00000005020	SKAP2	NA	NA	NA	HOXA2	HOXA1	NA	NA
chr7	27200075	27200775	DAE	ENSG00000005020	SKAP2	NA	NA	NA	HOXA2	HOXA6	NA	NA
chr7	27200075	27200775	DAE	ENSG00000005020	SKAP2	NA	NA	NA	HOXA2	HOXA9	NA	NA
chr7	27200075	27200775	DAE	ENSG00000005020	SKAP2	NA	NA	NA	HOXA2	HOXA10	NA	NA
chr7	27200075	27200775	DAE	ENSG00000005020	SKAP2	NA	NA	NA	HOXA2	HOXA7	NA	NA
chr7	27200075	27200775	DAE	ENSG00000005020	SKAP2	NA	NA	NA	HOTAIRM1	HOXA3	NA	NA
chr7	27200075	27200775	DAE	ENSG00000005020	SKAP2	NA	NA	NA	HOTAIRM1	RP1-170O19.20	NA	NA
chr7	27200075	27200775	DAE	ENSG00000005020	SKAP2	NA	NA	NA	HOTAIRM1	HOXA5	NA	NA
chr7	27200075	27200775	DAE	ENSG00000005020	SKAP2	NA	NA	NA	HOTAIRM1	HOXA1	NA	NA
chr7	27200075	27200775	DAE	ENSG00000005020	SKAP2	NA	NA	NA	HOTAIRM1	HOXA6	NA	NA
chr7	27200075	27200775	DAE	ENSG00000005020	SKAP2	NA	NA	NA	HOTAIRM1	HOXA9	NA	NA
chr7	27200075	27200775	DAE	ENSG00000005020	SKAP2	NA	NA	NA	HOTAIRM1	HOXA10	NA	NA
chr7	27200075	27200775	DAE	ENSG00000005020	SKAP2	NA	NA	NA	HOTAIRM1	HOXA7	NA	NA
chr7	27200075	27200775	DAE	ENSG00000005020	SKAP2	NA	NA	NA	HOXA3	HOXA3	NA	NA
chr7	27200075	27200775	DAE	ENSG00000005020	SKAP2	NA	NA	NA	HOXA3	RP1-170O19.20	NA	NA
chr7	27200075	27200775	DAE	ENSG00000005020	SKAP2	NA	NA	NA	HOXA3	HOXA5	NA	NA
chr7	27200075	27200775	DAE	ENSG00000005020	SKAP2	NA	NA	NA	HOXA3	HOXA1	NA	NA
chr7	27200075	27200775	DAE	ENSG00000005020	SKAP2	NA	NA	NA	HOXA3	HOXA6	NA	NA
chr7	27200075	27200775	DAE	ENSG00000005020	SKAP2	NA	NA	NA	HOXA3	HOXA9	NA	NA
chr7	27200075	27200775	DAE	ENSG00000005020	SKAP2	NA	NA	NA	HOXA3	HOXA10	NA	NA
chr7	27200075	27200775	DAE	ENSG00000005020	SKAP2	NA	NA	NA	HOXA3	HOXA7	NA	NA
chr7	27200075	27200775	DAE	ENSG00000005020	SKAP2	NA	NA	NA	HOXA11	HOXA3	NA	NA
chr7	27200075	27200775	DAE	ENSG00000005020	SKAP2	NA	NA	NA	HOXA11	RP1-170O19.20	NA	NA
chr7	27200075	27200775	DAE	ENSG00000005020	SKAP2	NA	NA	NA	HOXA11	HOXA5	NA	NA
chr7	27200075	27200775	DAE	ENSG00000005020	SKAP2	NA	NA	NA	HOXA11	HOXA1	NA	NA
chr7	27200075	27200775	DAE	ENSG00000005020	SKAP2	NA	NA	NA	HOXA11	HOXA6	NA	NA
chr7	27200075	27200775	DAE	ENSG00000005020	SKAP2	NA	NA	NA	HOXA11	HOXA9	NA	NA
chr7	27200075	27200775	DAE	ENSG00000005020	SKAP2	NA	NA	NA	HOXA11	HOXA10	NA	NA
chr7	27200075	27200775	DAE	ENSG00000005020	SKAP2	NA	NA	NA	HOXA11	HOXA7	NA	NA
chr7	27200075	27200775	DAE	ENSG00000005020	SKAP2	NA	NA	NA	HOXA11-AS	HOXA3	NA	NA
chr7	27200075	27200775	DAE	ENSG00000005020	SKAP2	NA	NA	NA	HOXA11-AS	RP1-170O19.20	NA	NA
chr7	27200075	27200775	DAE	ENSG00000005020	SKAP2	NA	NA	NA	HOXA11-AS	HOXA5	NA	NA
chr7	27200075	27200775	DAE	ENSG00000005020	SKAP2	NA	NA	NA	HOXA11-AS	HOXA1	NA	NA
chr7	27200075	27200775	DAE	ENSG00000005020	SKAP2	NA	NA	NA	HOXA11-AS	HOXA6	NA	NA
chr7	27200075	27200775	DAE	ENSG00000005020	SKAP2	NA	NA	NA	HOXA11-AS	HOXA9	NA	NA
chr7	27200075	27200775	DAE	ENSG00000005020	SKAP2	NA	NA	NA	HOXA11-AS	HOXA10	NA	NA
chr7	27200075	27200775	DAE	ENSG00000005020	SKAP2	NA	NA	NA	HOXA11-AS	HOXA7	NA	NA
chr7	101642110	101642438	DAE	ENSG00000005075	POLR2J	NA	NA	NA	NA	NA	NA	NA
chr7	101646454	101646946	nDAE	ENSG00000005075	POLR2J	NA	NA	NA	NA	NA	NA	NA
chr7	101648147	101648549	nDAE	ENSG00000005075	POLR2J	NA	NA	NA	NA	NA	NA	NA
chr7	102056187	102057120	nDAE	ENSG00000005075	POLR2J	RASA4B	NA	AC091390.4	PRKRIP1	NA	NA	NA
chr7	102056187	102057120	nDAE	ENSG00000005075	POLR2J	RASA4B	NA	PRKRIP1	PRKRIP1	NA	NA	NA
chr7	102056187	102057120	nDAE	ENSG00000005075	POLR2J	RASA4B	NA	AC091390.4	ORAI2	NA	NA	NA
chr7	102056187	102057120	nDAE	ENSG00000005075	POLR2J	RASA4B	NA	PRKRIP1	ORAI2	NA	NA	NA
chr7	102080417	102081080	nDAE	ENSG00000005075	POLR2J	NA	NA	ORAI2	PRKRIP1	NA	NA	NA
chr7	102080417	102081080	nDAE	ENSG00000005075	POLR2J	NA	NA	LRWD1	PRKRIP1	NA	NA	NA
chr7	102080417	102081080	nDAE	ENSG00000005075	POLR2J	NA	NA	ALKBH4	PRKRIP1	NA	NA	NA
chr7	102085469	102085698	nDAE	ENSG00000005075	POLR2J	NA	NA	ORAI2	ORAI2	NA	NA	NA
chr7	102085947	102086262	nDAE	ENSG00000005075	POLR2J	NA	NA	ORAI2	ORAI2	NA	NA	NA
chr7	102091725	102092299	nDAE	ENSG00000005075	POLR2J	NA	NA	NA	ORAI2	NA	NA	NA
chr7	102097596	102097939	nDAE	ENSG00000005075	POLR2J	NA	NA	NA	NA	NA	NA	NA
chr12	47462400	47462700	nDAE	ENSG00000005175	RPAP3	NA	NA	PCED1B	NA	NA	NA	NA
chr12	47462400	47462700	nDAE	ENSG00000005175	RPAP3	NA	NA	AMIGO2	NA	NA	NA	NA
chr12	48557916	48558469	DAE	ENSG00000005175	RPAP3	NA	NA	CCDC184	NA	NA	NA	NA
chr16	20826025	20826240	DAE	ENSG00000005187	ACSM3	SLC7A5P2	NA	NA	NA	NA	NA	NA
chr16	21064725	21065250	nDAE	ENSG00000005187	ACSM3	NA	NA	NA	NA	NA	NA	NA
chr16	21067500	21068075	nDAE	ENSG00000005187	ACSM3	NA	NA	NA	NA	NA	NA	NA
chr16	20814981	20815651	nDAE	ENSG00000005189	AC004381.6	NA	NA	NA	NA	NA	NA	NA
chr16	20842980	20843470	DAE	ENSG00000005189	AC004381.6	LOC81691	AC004381	NA	NA	AC004381.6	NA	NA
chr16	20842980	20843470	DAE	ENSG00000005189	AC004381.6	ERI2	AC004381	NA	NA	AC004381.6	NA	NA
chr16	21092749	21093300	nDAE	ENSG00000005189	AC004381.6	NA	NA	NA	NA	NA	NA	NA
chr16	21094872	21095244	nDAE	ENSG00000005189	AC004381.6	NA	NA	NA	NA	NA	NA	NA
chr16	21095825	21096325	nDAE	ENSG00000005189	AC004381.6	NA	NA	NA	NA	NA	NA	NA
chr16	21107960	21108670	nDAE	ENSG00000005189	AC004381.6	NA	NA	NA	NA	NA	NA	NA
chr16	21108820	21109560	nDAE	ENSG00000005189	AC004381.6	NA	NA	NA	NA	NA	NA	NA
chr17	46694950	46695675	DAE	ENSG00000005243	COPZ2	NA	NA	NA	HOXB9	NA	NA	NA
chr17	46696040	46696422	DAE	ENSG00000005243	COPZ2	NA	NA	HOXB9	NA	NA	NA	NA
chr17	46713931	46714196	DAE	ENSG00000005243	COPZ2	NA	NA	NA	NA	NA	NA	NA
chr7	107485200	107485750	DAE	ENSG00000005249	PRKAR2B	NA	NA	NA	NA	NA	NA	NA
chr16	3779880	3780652	nDAE	ENSG00000005339	CREBBP	NA	NA	NA	NA	NA	NA	NA
chr16	4325862	4326249	nDAE	ENSG00000005339	CREBBP	NA	NA	NA	NA	NA	NA	NA
chr16	4328336	4328952	nDAE	ENSG00000005339	CREBBP	NA	NA	NA	NA	NA	NA	NA
chr16	4416916	4417324	nDAE	ENSG00000005339	CREBBP	NA	NA	NA	NA	NA	NA	NA
chr7	86650051	86650279	nDAE	ENSG00000005471	ABCB4	NA	NA	NA	NA	NA	NA	NA
chr7	86657904	86658356	nDAE	ENSG00000005471	ABCB4	NA	NA	NA	NA	NA	NA	NA
chr7	86959752	86960189	nDAE	ENSG00000005471	ABCB4	NA	NA	NA	NA	NA	NA	NA
chr7	86960426	86961314	nDAE	ENSG00000005471	ABCB4	NA	NA	NA	NA	NA	NA	NA
chr7	86966835	86967294	nDAE	ENSG00000005471	ABCB4	NA	NA	NA	NA	NA	NA	NA
chr16	857650	858161	DAE	ENSG00000005513	SOX8	RPUSD1	NA	RPUSD1	CHTF18	PRR25	NA	PRR25
chr16	857650	858161	DAE	ENSG00000005513	SOX8	LMF1	NA	CHTF18	CHTF18	PRR25	NA	PRR25
chr16	857650	858161	DAE	ENSG00000005513	SOX8	CHTF18	NA	RPUSD1	CHTF18	PRR25	NA	PRR25
chr16	857650	858161	DAE	ENSG00000005513	SOX8	CHTF18	NA	CHTF18	CHTF18	PRR25	NA	PRR25
chr16	857650	858161	DAE	ENSG00000005513	SOX8	RPUSD1	NA	CHTF18	CHTF18	PRR25	NA	PRR25
chr16	857650	858161	DAE	ENSG00000005513	SOX8	LMF1	NA	RPUSD1	CHTF18	PRR25	NA	PRR25
chr6	83752350	83752725	nDAE	ENSG00000005700	IBTK	NA	NA	NA	NA	NA	NA	NA
chr6	83754380	83755050	nDAE	ENSG00000005700	IBTK	NA	NA	NA	NA	NA	NA	NA
chr6	83757050	83757550	DAE	ENSG00000005700	IBTK	NA	NA	UBE3D	NA	NA	NA	NA
chr6	83761928	83762472	nDAE	ENSG00000005700	IBTK	NA	NA	NA	NA	NA	NA	NA
chr6	83762880	83763860	nDAE	ENSG00000005700	IBTK	NA	NA	NA	NA	NA	NA	NA
chr6	83764660	83764875	nDAE	ENSG00000005700	IBTK	NA	NA	NA	NA	NA	NA	NA
chr6	83764980	83765184	nDAE	ENSG00000005700	IBTK	NA	NA	NA	NA	NA	NA	NA
chr6	83765327	83765500	nDAE	ENSG00000005700	IBTK	NA	NA	UBE3D	NA	NA	NA	NA
chr6	83771200	83771691	nDAE	ENSG00000005700	IBTK	NA	NA	NA	NA	NA	NA	NA
chr13	77782191	77782804	nDAE	ENSG00000005810	MYCBP2	NA	NA	NA	NA	NA	NA	NA
chr13	77783618	77784018	nDAE	ENSG00000005810	MYCBP2	NA	NA	NA	NA	NA	NA	NA
chr13	77787580	77788370	nDAE	ENSG00000005810	MYCBP2	NA	NA	NA	NA	NA	NA	NA
chr13	78039625	78040300	nDAE	ENSG00000005810	MYCBP2	NA	NA	NA	NA	NA	NA	NA
chr13	78052275	78053010	DAE	ENSG00000005810	MYCBP2	FBXL3	NA	NA	NA	NA	NA	NA
chr13	78052275	78053010	DAE	ENSG00000005810	MYCBP2	CLN5	NA	NA	NA	NA	NA	NA
chr13	78052275	78053010	DAE	ENSG00000005810	MYCBP2	MYCBP2	NA	NA	NA	NA	NA	NA
chr13	78052275	78053010	DAE	ENSG00000005810	MYCBP2	SCEL-AS1	NA	NA	NA	NA	NA	NA
chr13	78052275	78053010	DAE	ENSG00000005810	MYCBP2	SLAIN1	NA	NA	NA	NA	NA	NA
chr16	30057151	30057651	DAE	ENSG00000005844	ITGAL	NA	FAM57B	NA	NA	NA	MVP	NA
chr16	30057151	30057651	DAE	ENSG00000005844	ITGAL	NA	FAM57B	NA	NA	NA	ZNF771	NA
chr16	30057151	30057651	DAE	ENSG00000005844	ITGAL	NA	ALDOA	NA	NA	NA	MVP	NA
chr16	30057151	30057651	DAE	ENSG00000005844	ITGAL	NA	ALDOA	NA	NA	NA	ZNF771	NA
chr16	30057151	30057651	DAE	ENSG00000005844	ITGAL	NA	RP11	NA	NA	NA	MVP	NA
chr16	30057151	30057651	DAE	ENSG00000005844	ITGAL	NA	RP11	NA	NA	NA	ZNF771	NA
chr16	30057151	30057651	DAE	ENSG00000005844	ITGAL	NA	SLX1A	NA	NA	NA	MVP	NA
chr16	30057151	30057651	DAE	ENSG00000005844	ITGAL	NA	SLX1A	NA	NA	NA	ZNF771	NA
chr16	30059593	30059934	nDAE	ENSG00000005844	ITGAL	NA	NA	NA	NA	NA	ZNF771	NA
chr16	30059593	30059934	nDAE	ENSG00000005844	ITGAL	NA	NA	NA	NA	NA	MVP	NA
chr16	30348904	30349167	nDAE	ENSG00000005844	ITGAL	NA	NA	NA	NA	NA	ZNF689	NA
chr16	30533355	30534015	nDAE	ENSG00000005844	ITGAL	NA	NA	NA	NA	NA	NA	NA
chr16	30542871	30543059	nDAE	ENSG00000005844	ITGAL	NA	NA	NA	NA	NA	AC002310.7	NA
chr16	30542871	30543059	nDAE	ENSG00000005844	ITGAL	NA	NA	NA	NA	NA	ZNF785	NA
chr16	30542871	30543059	nDAE	ENSG00000005844	ITGAL	NA	NA	NA	NA	NA	ZNF689	NA
chr16	30542871	30543059	nDAE	ENSG00000005844	ITGAL	NA	NA	NA	NA	NA	ZNF688	NA
chr16	30562566	30562821	nDAE	ENSG00000005844	ITGAL	NA	NA	ZNF764	NA	NA	NA	NA
chr16	30563144	30563366	nDAE	ENSG00000005844	ITGAL	NA	NA	ZNF764	NA	NA	NA	NA
chr16	30563144	30563366	nDAE	ENSG00000005844	ITGAL	NA	NA	AC002310.2	NA	NA	NA	NA
chr16	30563144	30563366	nDAE	ENSG00000005844	ITGAL	NA	NA	ZNF688	NA	NA	NA	NA
chr16	30608748	30609145	nDAE	ENSG00000005844	ITGAL	NA	NA	NA	NA	NA	AC002310.7	NA
chr16	30608748	30609145	nDAE	ENSG00000005844	ITGAL	NA	NA	NA	NA	NA	ZNF688	NA
chr16	30608748	30609145	nDAE	ENSG00000005844	ITGAL	NA	NA	NA	NA	NA	ZNF689	NA
chr16	30608748	30609145	nDAE	ENSG00000005844	ITGAL	NA	NA	NA	NA	NA	ZNF785	NA
chr16	30857918	30858498	nDAE	ENSG00000005844	ITGAL	NA	NA	NA	NA	NA	FBXL19	NA
chr16	30857918	30858498	nDAE	ENSG00000005844	ITGAL	NA	NA	NA	NA	NA	CTF1	NA
chr16	30857918	30858498	nDAE	ENSG00000005844	ITGAL	NA	NA	NA	NA	NA	FBXL19-AS1	NA
chr17	35396141	35396319	nDAE	ENSG00000005955	GGNBP2	NA	NA	NA	NA	NA	NA	NA
chr17	35396628	35397101	nDAE	ENSG00000005955	GGNBP2	NA	NA	NA	NA	NA	NA	NA
chr17	35589900	35590375	DAE	ENSG00000005955	GGNBP2	NA	NA	NA	ACACA	NA	NA	NA
chr17	35592477	35593287	DAE	ENSG00000005955	GGNBP2	NA	NA	NA	NA	NA	NA	NA
chr17	35598797	35599216	nDAE	ENSG00000005955	GGNBP2	NA	NA	NA	NA	NA	NA	NA
chr16	19083684	19083824	nDAE	ENSG00000006007	GDE1	NA	NA	COQ7	NA	NA	NA	NA
chr16	19086853	19087500	nDAE	ENSG00000006007	GDE1	NA	NA	NA	NA	NA	NA	NA
chr19	18946587	18947198	nDAE	ENSG00000006015	C19orf60	NA	NA	NA	NA	NA	ELL	NA
chr19	18976485	18976763	nDAE	ENSG00000006015	C19orf60	NA	NA	NA	NA	NA	NA	NA
chr19	18645124	18645442	nDAE	ENSG00000006016	CRLF1	NA	NA	NA	NA	NA	NA	NA
chr19	18976485	18976763	nDAE	ENSG00000006016	CRLF1	NA	NA	NA	NA	NA	NA	NA
chr19	18989865	18990291	nDAE	ENSG00000006016	CRLF1	NA	NA	NA	NA	NA	NA	NA
chr19	18998618	18998793	nDAE	ENSG00000006016	CRLF1	NA	NA	NA	NA	NA	ELL	NA
chr19	18999983	19000339	nDAE	ENSG00000006016	CRLF1	NA	NA	NA	NA	NA	ELL	NA
chr19	19179886	19180246	nDAE	ENSG00000006016	CRLF1	NA	NA	NA	NA	NA	NA	NA
chr19	19185020	19185400	DAE	ENSG00000006016	CRLF1	NA	NA	NA	NA	SLC25A42	NA	NA
chr19	19192628	19193327	nDAE	ENSG00000006016	CRLF1	NA	NA	NA	NA	NA	NA	NA
chr19	19194150	19194473	nDAE	ENSG00000006016	CRLF1	NA	NA	NA	NA	NA	NA	NA
chr19	19196370	19196979	nDAE	ENSG00000006016	CRLF1	NA	NA	NA	NA	NA	NA	NA
chr19	19198372	19199058	nDAE	ENSG00000006016	CRLF1	NA	NA	NA	NA	NA	NA	NA
chr17	7370128	7370435	nDAE	ENSG00000006047	YBX2	NA	NA	CHRNB1	CHRNB1	NA	SLC35G6	NA
chr17	7370128	7370435	nDAE	ENSG00000006047	YBX2	NA	NA	CHRNB1	CHRNB1	NA	TMEM256	NA
chr17	7370128	7370435	nDAE	ENSG00000006047	YBX2	NA	NA	CHRNB1	CHRNB1	NA	ZBTB4	NA
chr17	7370128	7370435	nDAE	ENSG00000006047	YBX2	NA	NA	CHRNB1	CHRNB1	NA	NLGN2	NA
chr17	7370128	7370435	nDAE	ENSG00000006047	YBX2	NA	NA	CHRNB1	CHRNB1	NA	POLR2A	NA
chr17	7370128	7370435	nDAE	ENSG00000006047	YBX2	NA	NA	CHRNB1	CHRNB1	NA	C17orf61-PLSCR3	NA
chr17	7370128	7370435	nDAE	ENSG00000006047	YBX2	NA	NA	CHRNB1	CHRNB1	NA	CHRNB1	NA
chr17	7370128	7370435	nDAE	ENSG00000006047	YBX2	NA	NA	CHRNB1	CHRNB1	NA	RP11-104H15.10	NA
chr17	7370128	7370435	nDAE	ENSG00000006047	YBX2	NA	NA	CHRNB1	FGF11	NA	SLC35G6	NA
chr17	7370128	7370435	nDAE	ENSG00000006047	YBX2	NA	NA	CHRNB1	FGF11	NA	TMEM256	NA
chr17	7370128	7370435	nDAE	ENSG00000006047	YBX2	NA	NA	CHRNB1	FGF11	NA	ZBTB4	NA
chr17	7370128	7370435	nDAE	ENSG00000006047	YBX2	NA	NA	CHRNB1	FGF11	NA	NLGN2	NA
chr17	7370128	7370435	nDAE	ENSG00000006047	YBX2	NA	NA	CHRNB1	FGF11	NA	POLR2A	NA
chr17	7370128	7370435	nDAE	ENSG00000006047	YBX2	NA	NA	CHRNB1	FGF11	NA	C17orf61-PLSCR3	NA
chr17	7370128	7370435	nDAE	ENSG00000006047	YBX2	NA	NA	CHRNB1	FGF11	NA	CHRNB1	NA
chr17	7370128	7370435	nDAE	ENSG00000006047	YBX2	NA	NA	CHRNB1	FGF11	NA	RP11-104H15.10	NA
chr17	7370474	7370807	nDAE	ENSG00000006047	YBX2	NA	NA	CHRNB1	FGF11	NA	CHRNB1	NA
chr17	7370474	7370807	nDAE	ENSG00000006047	YBX2	NA	NA	CHRNB1	FGF11	NA	SLC35G6	NA
chr17	7370474	7370807	nDAE	ENSG00000006047	YBX2	NA	NA	CHRNB1	FGF11	NA	POLR2A	NA
chr17	7370474	7370807	nDAE	ENSG00000006047	YBX2	NA	NA	CHRNB1	FGF11	NA	NLGN2	NA
chr17	7370474	7370807	nDAE	ENSG00000006047	YBX2	NA	NA	CHRNB1	FGF11	NA	RP11-104H15.10	NA
chr17	7370474	7370807	nDAE	ENSG00000006047	YBX2	NA	NA	CHRNB1	FGF11	NA	TMEM256	NA
chr17	7370474	7370807	nDAE	ENSG00000006047	YBX2	NA	NA	CHRNB1	FGF11	NA	ZBTB4	NA
chr17	7370474	7370807	nDAE	ENSG00000006047	YBX2	NA	NA	CHRNB1	FGF11	NA	C17orf61-PLSCR3	NA
chr17	7370474	7370807	nDAE	ENSG00000006047	YBX2	NA	NA	CHRNB1	CHRNB1	NA	CHRNB1	NA
chr17	7370474	7370807	nDAE	ENSG00000006047	YBX2	NA	NA	CHRNB1	CHRNB1	NA	SLC35G6	NA
chr17	7370474	7370807	nDAE	ENSG00000006047	YBX2	NA	NA	CHRNB1	CHRNB1	NA	POLR2A	NA
chr17	7370474	7370807	nDAE	ENSG00000006047	YBX2	NA	NA	CHRNB1	CHRNB1	NA	NLGN2	NA
chr17	7370474	7370807	nDAE	ENSG00000006047	YBX2	NA	NA	CHRNB1	CHRNB1	NA	RP11-104H15.10	NA
chr17	7370474	7370807	nDAE	ENSG00000006047	YBX2	NA	NA	CHRNB1	CHRNB1	NA	TMEM256	NA
chr17	7370474	7370807	nDAE	ENSG00000006047	YBX2	NA	NA	CHRNB1	CHRNB1	NA	ZBTB4	NA
chr17	7370474	7370807	nDAE	ENSG00000006047	YBX2	NA	NA	CHRNB1	CHRNB1	NA	C17orf61-PLSCR3	NA
chr17	7370975	7371033	nDAE	ENSG00000006047	YBX2	NA	NA	NA	FGF11	NA	NLGN2	NA
chr17	7370975	7371033	nDAE	ENSG00000006047	YBX2	NA	NA	NA	FGF11	NA	C17orf61-PLSCR3	NA
chr17	7370975	7371033	nDAE	ENSG00000006047	YBX2	NA	NA	NA	FGF11	NA	RP11-104H15.10	NA
chr17	7370975	7371033	nDAE	ENSG00000006047	YBX2	NA	NA	NA	FGF11	NA	POLR2A	NA
chr17	7370975	7371033	nDAE	ENSG00000006047	YBX2	NA	NA	NA	FGF11	NA	ZBTB4	NA
chr17	7370975	7371033	nDAE	ENSG00000006047	YBX2	NA	NA	NA	FGF11	NA	SLC35G6	NA
chr17	7370975	7371033	nDAE	ENSG00000006047	YBX2	NA	NA	NA	FGF11	NA	CHRNB1	NA
chr17	7370975	7371033	nDAE	ENSG00000006047	YBX2	NA	NA	NA	FGF11	NA	TMEM256	NA
chr17	7370975	7371033	nDAE	ENSG00000006047	YBX2	NA	NA	NA	CHRNB1	NA	NLGN2	NA
chr17	7370975	7371033	nDAE	ENSG00000006047	YBX2	NA	NA	NA	CHRNB1	NA	C17orf61-PLSCR3	NA
chr17	7370975	7371033	nDAE	ENSG00000006047	YBX2	NA	NA	NA	CHRNB1	NA	RP11-104H15.10	NA
chr17	7370975	7371033	nDAE	ENSG00000006047	YBX2	NA	NA	NA	CHRNB1	NA	POLR2A	NA
chr17	7370975	7371033	nDAE	ENSG00000006047	YBX2	NA	NA	NA	CHRNB1	NA	ZBTB4	NA
chr17	7370975	7371033	nDAE	ENSG00000006047	YBX2	NA	NA	NA	CHRNB1	NA	SLC35G6	NA
chr17	7370975	7371033	nDAE	ENSG00000006047	YBX2	NA	NA	NA	CHRNB1	NA	CHRNB1	NA
chr17	7370975	7371033	nDAE	ENSG00000006047	YBX2	NA	NA	NA	CHRNB1	NA	TMEM256	NA
chr17	7374042	7374667	nDAE	ENSG00000006047	YBX2	NA	NA	NA	NA	NA	CHRNB1	NA
chr17	7374042	7374667	nDAE	ENSG00000006047	YBX2	NA	NA	NA	NA	NA	SOX15	NA
chr17	7374042	7374667	nDAE	ENSG00000006047	YBX2	NA	NA	NA	NA	NA	FGF11	NA
chr17	7374042	7374667	nDAE	ENSG00000006047	YBX2	NA	NA	NA	NA	NA	ZBTB4	NA
chr17	7374042	7374667	nDAE	ENSG00000006047	YBX2	NA	NA	NA	NA	NA	TNK1	NA
chr17	7374042	7374667	nDAE	ENSG00000006047	YBX2	NA	NA	NA	NA	NA	TMEM256-PLSCR3	NA
chr17	7374042	7374667	nDAE	ENSG00000006047	YBX2	NA	NA	NA	NA	NA	TNFSF13	NA
chr17	7374042	7374667	nDAE	ENSG00000006047	YBX2	NA	NA	NA	NA	NA	NLGN2	NA
chr17	7374042	7374667	nDAE	ENSG00000006047	YBX2	NA	NA	NA	NA	NA	RP11-104H15.9	NA
chr17	7374042	7374667	nDAE	ENSG00000006047	YBX2	NA	NA	NA	NA	NA	TMEM102	NA
chr17	7374042	7374667	nDAE	ENSG00000006047	YBX2	NA	NA	NA	NA	NA	TNFSF12-TNFSF13	NA
chr17	7374042	7374667	nDAE	ENSG00000006047	YBX2	NA	NA	NA	NA	NA	RP11-104H15.7	NA
chr17	7374042	7374667	nDAE	ENSG00000006047	YBX2	NA	NA	NA	NA	NA	C17orf61-PLSCR3	NA
chr17	7374042	7374667	nDAE	ENSG00000006047	YBX2	NA	NA	NA	NA	NA	TMEM95	NA
chr17	7374042	7374667	nDAE	ENSG00000006047	YBX2	NA	NA	NA	NA	NA	MPDU1	NA
chr17	7374042	7374667	nDAE	ENSG00000006047	YBX2	NA	NA	NA	NA	NA	RP11-104H15.8	NA
chr17	7374042	7374667	nDAE	ENSG00000006047	YBX2	NA	NA	NA	NA	NA	RP11-104H15.10	NA
chr17	7374042	7374667	nDAE	ENSG00000006047	YBX2	NA	NA	NA	NA	NA	TNFSF12	NA
chr17	7375303	7375487	nDAE	ENSG00000006047	YBX2	NA	NA	NA	NA	NA	RP11-104H15.9	NA
chr17	7375303	7375487	nDAE	ENSG00000006047	YBX2	NA	NA	NA	NA	NA	TMEM102	NA
chr17	7375303	7375487	nDAE	ENSG00000006047	YBX2	NA	NA	NA	NA	NA	TMEM256-PLSCR3	NA
chr17	7375303	7375487	nDAE	ENSG00000006047	YBX2	NA	NA	NA	NA	NA	FGF11	NA
chr17	7375303	7375487	nDAE	ENSG00000006047	YBX2	NA	NA	NA	NA	NA	TNFSF12	NA
chr17	7375303	7375487	nDAE	ENSG00000006047	YBX2	NA	NA	NA	NA	NA	TNK1	NA
chr17	7375303	7375487	nDAE	ENSG00000006047	YBX2	NA	NA	NA	NA	NA	MPDU1	NA
chr17	7375303	7375487	nDAE	ENSG00000006047	YBX2	NA	NA	NA	NA	NA	TNFSF12-TNFSF13	NA
chr17	7375303	7375487	nDAE	ENSG00000006047	YBX2	NA	NA	NA	NA	NA	ZBTB4	NA
chr17	7375303	7375487	nDAE	ENSG00000006047	YBX2	NA	NA	NA	NA	NA	RP11-104H15.8	NA
chr17	7375303	7375487	nDAE	ENSG00000006047	YBX2	NA	NA	NA	NA	NA	SOX15	NA
chr17	7375303	7375487	nDAE	ENSG00000006047	YBX2	NA	NA	NA	NA	NA	RP11-104H15.10	NA
chr17	7375303	7375487	nDAE	ENSG00000006047	YBX2	NA	NA	NA	NA	NA	NLGN2	NA
chr17	7375303	7375487	nDAE	ENSG00000006047	YBX2	NA	NA	NA	NA	NA	CHRNB1	NA
chr17	7375303	7375487	nDAE	ENSG00000006047	YBX2	NA	NA	NA	NA	NA	TMEM95	NA
chr17	7375303	7375487	nDAE	ENSG00000006047	YBX2	NA	NA	NA	NA	NA	RP11-104H15.7	NA
chr17	7375303	7375487	nDAE	ENSG00000006047	YBX2	NA	NA	NA	NA	NA	C17orf61-PLSCR3	NA
chr17	7375303	7375487	nDAE	ENSG00000006047	YBX2	NA	NA	NA	NA	NA	TNFSF13	NA
chr17	7376819	7377092	nDAE	ENSG00000006047	YBX2	NA	NA	NA	NA	NA	TNFSF12	NA
chr17	7376819	7377092	nDAE	ENSG00000006047	YBX2	NA	NA	NA	NA	NA	C17orf61-PLSCR3	NA
chr17	7376819	7377092	nDAE	ENSG00000006047	YBX2	NA	NA	NA	NA	NA	TMEM256-PLSCR3	NA
chr17	7376819	7377092	nDAE	ENSG00000006047	YBX2	NA	NA	NA	NA	NA	RP11-104H15.7	NA
chr17	7376819	7377092	nDAE	ENSG00000006047	YBX2	NA	NA	NA	NA	NA	TNFSF13	NA
chr17	7376819	7377092	nDAE	ENSG00000006047	YBX2	NA	NA	NA	NA	NA	RP11-104H15.8	NA
chr17	7376819	7377092	nDAE	ENSG00000006047	YBX2	NA	NA	NA	NA	NA	TNK1	NA
chr17	7376819	7377092	nDAE	ENSG00000006047	YBX2	NA	NA	NA	NA	NA	RP11-104H15.9	NA
chr17	7376819	7377092	nDAE	ENSG00000006047	YBX2	NA	NA	NA	NA	NA	MPDU1	NA
chr17	7376819	7377092	nDAE	ENSG00000006047	YBX2	NA	NA	NA	NA	NA	TNFSF12-TNFSF13	NA
chr17	7376819	7377092	nDAE	ENSG00000006047	YBX2	NA	NA	NA	NA	NA	RP11-104H15.10	NA
chr17	7376819	7377092	nDAE	ENSG00000006047	YBX2	NA	NA	NA	NA	NA	ZBTB4	NA
chr17	7376819	7377092	nDAE	ENSG00000006047	YBX2	NA	NA	NA	NA	NA	TMEM95	NA
chr17	7376819	7377092	nDAE	ENSG00000006047	YBX2	NA	NA	NA	NA	NA	CHRNB1	NA
chr17	7376819	7377092	nDAE	ENSG00000006047	YBX2	NA	NA	NA	NA	NA	TMEM102	NA
chr17	7376819	7377092	nDAE	ENSG00000006047	YBX2	NA	NA	NA	NA	NA	SOX15	NA
chr17	7376819	7377092	nDAE	ENSG00000006047	YBX2	NA	NA	NA	NA	NA	NLGN2	NA
chr17	7376819	7377092	nDAE	ENSG00000006047	YBX2	NA	NA	NA	NA	NA	FGF11	NA
chr17	34819698	34820129	nDAE	ENSG00000006074	CCL18	NA	ZNHIT3	NA	NA	NA	NA	NA
chr17	34819698	34820129	nDAE	ENSG00000006074	CCL18	NA	TBC1D3G	NA	NA	NA	NA	NA
chr17	34819698	34820129	nDAE	ENSG00000006074	CCL18	NA	TBC1D3H	NA	NA	NA	NA	NA
chr17	34819698	34820129	nDAE	ENSG00000006074	CCL18	NA	CCL4L2	NA	NA	NA	NA	NA
chr17	34819698	34820129	nDAE	ENSG00000006074	CCL18	NA	TBC1D3C	NA	NA	NA	NA	NA
chr16	24080340	24080760	nDAE	ENSG00000006116	CACNG3	NA	NA	NA	NA	NA	NA	NA
chr16	24082300	24082614	nDAE	ENSG00000006116	CACNG3	NA	NA	NA	NA	NA	NA	NA
chr16	24089152	24089672	DAE	ENSG00000006116	CACNG3	SMG1P3	NA	NA	NA	NA	NA	NA
chr16	24089152	24089672	DAE	ENSG00000006116	CACNG3	CACNG3	NA	NA	NA	NA	NA	NA
chr16	24481318	24482126	nDAE	ENSG00000006116	CACNG3	NA	NA	NA	NA	NA	NA	NA
chr16	24482950	24483150	nDAE	ENSG00000006116	CACNG3	NA	NA	NA	NA	CACNG3	NA	NA
chr11	60802452	60803100	nDAE	ENSG00000006118	TMEM132A	NA	NA	NA	NA	TMEM132A	NA	NA
chr11	60809729	60810038	DAE	ENSG00000006118	TMEM132A	NA	NA	NA	CD6	CD6	NA	NA
chr11	60812805	60813367	nDAE	ENSG00000006118	TMEM132A	NA	NA	NA	NA	NA	NA	NA
chr11	60814400	60814800	nDAE	ENSG00000006118	TMEM132A	NA	NA	NA	NA	CD6	NA	NA
chr11	60819675	60819881	nDAE	ENSG00000006118	TMEM132A	NA	NA	NA	NA	NA	NA	NA
chr11	60849705	60850405	DAE	ENSG00000006118	TMEM132A	NA	NA	NA	NA	CD6	NA	NA
chr11	60849705	60850405	DAE	ENSG00000006118	TMEM132A	NA	NA	NA	NA	CD5	NA	NA
chr11	60857489	60857919	DAE	ENSG00000006118	TMEM132A	NA	NA	NA	NA	CD5	NA	NA
chr11	60857489	60857919	DAE	ENSG00000006118	TMEM132A	NA	NA	NA	NA	CD6	NA	NA
chr11	60888025	60888090	DAE	ENSG00000006118	TMEM132A	NA	NA	NA	CD5	CD5	NA	NA
chr11	60888025	60888090	DAE	ENSG00000006118	TMEM132A	NA	NA	NA	CD5	CD6	NA	NA
chr11	60888025	60888090	DAE	ENSG00000006118	TMEM132A	NA	NA	NA	CD6	CD5	NA	NA
chr11	60888025	60888090	DAE	ENSG00000006118	TMEM132A	NA	NA	NA	CD6	CD6	NA	NA
chr11	60888230	60888587	nDAE	ENSG00000006118	TMEM132A	NA	NA	CD5	CD5	CD6	NA	NA
chr11	60888230	60888587	nDAE	ENSG00000006118	TMEM132A	NA	NA	CD5	CD5	CD5	NA	NA
chr11	60888230	60888587	nDAE	ENSG00000006118	TMEM132A	NA	NA	CD5	CD6	CD6	NA	NA
chr11	60888230	60888587	nDAE	ENSG00000006118	TMEM132A	NA	NA	CD5	CD6	CD5	NA	NA
chr11	60897204	60897416	DAE	ENSG00000006118	TMEM132A	TMEM109	NA	NA	CD5	NA	NA	NA
chr11	60897204	60897416	DAE	ENSG00000006118	TMEM132A	TMEM132A	NA	NA	CD5	NA	NA	NA
chr11	60897204	60897416	DAE	ENSG00000006118	TMEM132A	VPS37C	NA	NA	CD5	NA	NA	NA
chr11	60897482	60897720	nDAE	ENSG00000006118	TMEM132A	VPS37C	NA	NA	CD5	NA	NA	NA
chr11	60897482	60897720	nDAE	ENSG00000006118	TMEM132A	TMEM109	NA	NA	CD5	NA	NA	NA
chr11	60897482	60897720	nDAE	ENSG00000006118	TMEM132A	TMEM132A	NA	NA	CD5	NA	NA	NA
chr11	60901430	60901705	nDAE	ENSG00000006118	TMEM132A	NA	VPS37C	NA	NA	NA	NA	NA
chr11	60901430	60901705	nDAE	ENSG00000006118	TMEM132A	NA	PGA4	NA	NA	NA	NA	NA
chr11	60902096	60902900	nDAE	ENSG00000006118	TMEM132A	NA	VPS37C	NA	NA	VPS37C	NA	NA
chr11	60902096	60902900	nDAE	ENSG00000006118	TMEM132A	NA	VPS37C	NA	NA	CYB561A3	NA	NA
chr11	60902096	60902900	nDAE	ENSG00000006118	TMEM132A	NA	PGA4	NA	NA	VPS37C	NA	NA
chr11	60902096	60902900	nDAE	ENSG00000006118	TMEM132A	NA	PGA4	NA	NA	CYB561A3	NA	NA
chr11	60906877	60907175	nDAE	ENSG00000006118	TMEM132A	NA	NA	NA	NA	NA	NA	NA
chr11	60961250	60961800	DAE	ENSG00000006118	TMEM132A	NA	NA	NA	NA	NA	NA	NA
chr17	34068375	34068975	nDAE	ENSG00000006125	AP2B1	NA	RASL10B	NA	NA	NA	NA	NA
chr17	34068375	34068975	nDAE	ENSG00000006125	AP2B1	NA	AP2B1	NA	NA	NA	NA	NA
chr17	34068375	34068975	nDAE	ENSG00000006125	AP2B1	NA	C17orf50	NA	NA	NA	NA	NA
chr17	34068375	34068975	nDAE	ENSG00000006125	AP2B1	NA	TAF15	NA	NA	NA	NA	NA
chr17	34068375	34068975	nDAE	ENSG00000006125	AP2B1	NA	GAS2L2	NA	NA	NA	NA	NA
chr17	34074540	34074767	nDAE	ENSG00000006125	AP2B1	NA	NA	NA	NA	NA	NA	NA
chr17	34076875	34077600	nDAE	ENSG00000006125	AP2B1	NA	NA	NA	NA	NA	NA	NA
chr16	57350320	57350622	nDAE	ENSG00000006210	CX3CL1	NA	NA	ARL2BP	NA	NA	NA	NA
chr16	57350320	57350622	nDAE	ENSG00000006210	CX3CL1	NA	NA	RSPRY1	NA	NA	NA	NA
chr16	57352220	57352630	nDAE	ENSG00000006210	CX3CL1	NA	NA	NA	NA	NA	NA	NA
chr17	48794228	48794509	nDAE	ENSG00000006282	SPATA20	NA	NA	NA	NA	NA	NA	NA
chr17	48643155	48643556	DAE	ENSG00000006283	CACNA1G	TOB1-AS1	NA	NA	CACNA1G	NA	NA	NA
chr17	48643155	48643556	DAE	ENSG00000006283	CACNA1G	MRPL27	NA	NA	CACNA1G	NA	NA	NA
chr17	48643155	48643556	DAE	ENSG00000006283	CACNA1G	LUC7L3	NA	NA	CACNA1G	NA	NA	NA
chr17	48643155	48643556	DAE	ENSG00000006283	CACNA1G	TOB1	NA	NA	CACNA1G	NA	NA	NA
chr17	48643155	48643556	DAE	ENSG00000006283	CACNA1G	ANKRD40	NA	NA	CACNA1G	NA	NA	NA
chr17	48643155	48643556	DAE	ENSG00000006283	CACNA1G	NME1	NA	NA	CACNA1G	NA	NA	NA
chr17	48643155	48643556	DAE	ENSG00000006283	CACNA1G	SPATA20	NA	NA	CACNA1G	NA	NA	NA
chr17	48643155	48643556	DAE	ENSG00000006283	CACNA1G	RSAD1	NA	NA	CACNA1G	NA	NA	NA
chr17	48643155	48643556	DAE	ENSG00000006283	CACNA1G	NME1-NME2	NA	NA	CACNA1G	NA	NA	NA
chr17	48670670	48671090	DAE	ENSG00000006283	CACNA1G	CACNA1G	NA	NA	NA	CACNA1G	NA	NA
chr17	48670670	48671090	DAE	ENSG00000006283	CACNA1G	CACNA1G-AS1	NA	NA	NA	CACNA1G	NA	NA
chr17	48681710	48682141	nDAE	ENSG00000006283	CACNA1G	SPATA20	NA	NA	NA	CACNA1G	NA	NA
chr17	48681710	48682141	nDAE	ENSG00000006283	CACNA1G	CACNA1G-AS1	NA	NA	NA	CACNA1G	NA	NA
chr17	48681710	48682141	nDAE	ENSG00000006283	CACNA1G	CACNA1G	NA	NA	NA	CACNA1G	NA	NA
chr17	48699160	48699333	nDAE	ENSG00000006283	CACNA1G	NA	NA	NA	NA	CACNA1G	NA	NA
chr17	48768001	48768420	DAE	ENSG00000006283	CACNA1G	LUC7L3	NA	ABCC3	EPN3	ABCC3	NA	NA
chr17	48768001	48768420	DAE	ENSG00000006283	CACNA1G	ANKRD40	NA	ABCC3	EPN3	ABCC3	NA	NA
chr17	48768001	48768420	DAE	ENSG00000006283	CACNA1G	ANKRD40	NA	ABCC3	ANKRD40	ABCC3	NA	NA
chr17	48768001	48768420	DAE	ENSG00000006283	CACNA1G	LUC7L3	NA	ABCC3	ABCC3	ABCC3	NA	NA
chr17	48768001	48768420	DAE	ENSG00000006283	CACNA1G	LUC7L3	NA	ABCC3	ANKRD40	ABCC3	NA	NA
chr17	48768001	48768420	DAE	ENSG00000006283	CACNA1G	ANKRD40	NA	ABCC3	ABCC3	ABCC3	NA	NA
chr17	48776788	48777067	nDAE	ENSG00000006283	CACNA1G	NA	NA	NA	NA	NA	NA	NA
chr17	48780862	48781377	nDAE	ENSG00000006283	CACNA1G	NA	NA	NA	NA	ANKRD40	NA	NA
chr17	48794228	48794509	nDAE	ENSG00000006283	CACNA1G	NA	NA	NA	NA	NA	NA	NA
chr7	95688170	95689130	DAE	ENSG00000006377	DLX6	NA	NA	NA	NA	NA	NA	NA
chr7	95705510	95705805	DAE	ENSG00000006377	DLX6	DLX5	NA	NA	NA	NA	NA	NA
chr7	95705510	95705805	DAE	ENSG00000006377	DLX6	DLX6-AS1	NA	NA	NA	NA	NA	NA
chr7	95712600	95713350	nDAE	ENSG00000006377	DLX6	NA	NA	NA	NA	NA	NA	NA
chr7	95714400	95714800	nDAE	ENSG00000006377	DLX6	NA	NA	NA	NA	NA	NA	NA
chr7	95716266	95717106	nDAE	ENSG00000006377	DLX6	NA	NA	NA	NA	NA	NA	NA
chr7	95720086	95720501	nDAE	ENSG00000006377	DLX6	NA	NA	NA	NA	NA	NA	NA
chr7	95747850	95748525	nDAE	ENSG00000006377	DLX6	NA	NA	SLC25A13	NA	NA	NA	NA
chr7	95793550	95793867	nDAE	ENSG00000006377	DLX6	NA	NA	NA	NA	NA	NA	NA
chr7	95796848	95797113	nDAE	ENSG00000006377	DLX6	NA	NA	NA	NA	NA	NA	NA
chr7	95798693	95799232	nDAE	ENSG00000006377	DLX6	NA	NA	NA	NA	NA	NA	NA
chr7	95963600	95964080	nDAE	ENSG00000006377	DLX6	NA	NA	NA	NA	NA	NA	NA
chr14	71422024	71422818	nDAE	ENSG00000006432	MAP3K9	NA	NA	NA	NA	NA	NA	NA
chr7	39745493	39745715	nDAE	ENSG00000006451	RALA	NA	NA	NA	NA	NA	NA	NA
chr7	39746325	39747250	nDAE	ENSG00000006451	RALA	NA	NA	NA	NA	NA	NA	NA
chr7	39749240	39749940	DAE	ENSG00000006451	RALA	NA	NA	NA	LINC00265	NA	NA	NA
chr7	140485155	140485979	DAE	ENSG00000006530	AGK	NA	NA	NA	NA	NA	NA	NA
chr7	140486301	140486614	nDAE	ENSG00000006530	AGK	NA	NA	NA	NA	NA	NA	NA
chr7	140501592	140501809	nDAE	ENSG00000006530	AGK	NA	NA	NA	NA	NA	NA	NA
chr7	140510843	140511020	nDAE	ENSG00000006530	AGK	NA	NA	NA	NA	NA	NA	NA
chr7	140511148	140511401	nDAE	ENSG00000006530	AGK	NA	NA	NA	NA	NA	NA	NA
chr7	140511756	140512030	nDAE	ENSG00000006530	AGK	NA	NA	NA	NA	NA	NA	NA
chr7	140512094	140512425	nDAE	ENSG00000006530	AGK	NA	NA	NA	NA	NA	NA	NA
chr7	140512880	140513380	nDAE	ENSG00000006530	AGK	NA	NA	NA	NA	NA	NA	NA
chr7	140771095	140771601	DAE	ENSG00000006530	AGK	MRPS33	NA	NA	NA	NA	NA	TMEM178B
chr7	140771095	140771601	DAE	ENSG00000006530	AGK	AGK	NA	NA	NA	NA	NA	TMEM178B
chr7	140783050	140783560	nDAE	ENSG00000006530	AGK	NA	NA	NA	NA	NA	NA	NA
chr7	140784207	140784617	nDAE	ENSG00000006530	AGK	NA	NA	NA	NA	NA	NA	NA
chr7	140785301	140785705	nDAE	ENSG00000006530	AGK	NA	NA	NA	NA	NA	NA	NA
chr11	67330960	67331085	nDAE	ENSG00000006534	ALDH3B1	NA	NA	NA	AIP	NA	NA	NA
chr11	67330960	67331085	nDAE	ENSG00000006534	ALDH3B1	NA	NA	NA	NDUFV1	NA	NA	NA
chr11	67758300	67758570	nDAE	ENSG00000006534	ALDH3B1	NA	NDUFS8	UNC93B1	NA	UNC93B1	NA	NA
chr11	68182148	68182892	nDAE	ENSG00000006534	ALDH3B1	NA	NA	NA	PPP6R3	NA	NA	NA
chr11	68183626	68183895	nDAE	ENSG00000006534	ALDH3B1	NA	NA	NA	NA	NA	NA	NA
chr11	68184369	68184857	DAE	ENSG00000006534	ALDH3B1	NA	NA	NA	NA	NA	NA	NA
chr11	68185933	68186284	DAE	ENSG00000006534	ALDH3B1	NA	NA	NA	NA	NA	NA	NA
chr11	68188745	68189531	nDAE	ENSG00000006534	ALDH3B1	NA	NA	NA	NA	NA	NA	NA
chr11	68216742	68217004	nDAE	ENSG00000006534	ALDH3B1	NA	NA	NA	NA	NA	NA	NA
chr11	68217295	68217930	nDAE	ENSG00000006534	ALDH3B1	NA	NA	NA	NA	NA	NA	NA
chr11	68595707	68596175	nDAE	ENSG00000006534	ALDH3B1	NA	NA	TESMIN	CPT1A	NA	NA	NA
chr11	68595707	68596175	nDAE	ENSG00000006534	ALDH3B1	NA	NA	CPT1A	CPT1A	NA	NA	NA
chr11	68596425	68596533	nDAE	ENSG00000006534	ALDH3B1	NA	NA	TESMIN	CPT1A	NA	NA	NA
chr11	68596425	68596533	nDAE	ENSG00000006534	ALDH3B1	NA	NA	CPT1A	CPT1A	NA	NA	NA
chr11	68600175	68600775	nDAE	ENSG00000006534	ALDH3B1	NA	NA	CPT1A	NA	CPT1A	NA	NA
chr11	68746125	68747125	DAE	ENSG00000006534	ALDH3B1	NA	NA	NA	NA	NA	NA	NA
chr1	54497683	54498045	nDAE	ENSG00000006555	TTC22	NA	NA	NA	NA	NA	NA	NA
chr1	54535732	54535862	nDAE	ENSG00000006555	TTC22	NA	CDCP2	TMEM59	NA	NA	NA	NA
chr1	54535732	54535862	nDAE	ENSG00000006555	TTC22	NA	CDCP2	TCEANC2	NA	NA	NA	NA
chr1	54535732	54535862	nDAE	ENSG00000006555	TTC22	NA	TMEM59	TMEM59	NA	NA	NA	NA
chr1	54535732	54535862	nDAE	ENSG00000006555	TTC22	NA	TMEM59	TCEANC2	NA	NA	NA	NA
chr1	54535732	54535862	nDAE	ENSG00000006555	TTC22	NA	AL357673	TMEM59	NA	NA	NA	NA
chr1	54535732	54535862	nDAE	ENSG00000006555	TTC22	NA	AL357673	TCEANC2	NA	NA	NA	NA
chr1	54535732	54535862	nDAE	ENSG00000006555	TTC22	NA	TCEANC2	TMEM59	NA	NA	NA	NA
chr1	54535732	54535862	nDAE	ENSG00000006555	TTC22	NA	TCEANC2	TCEANC2	NA	NA	NA	NA
chr1	54535732	54535862	nDAE	ENSG00000006555	TTC22	NA	AL161915	TMEM59	NA	NA	NA	NA
chr1	54535732	54535862	nDAE	ENSG00000006555	TTC22	NA	AL161915	TCEANC2	NA	NA	NA	NA
chr1	54547303	54547586	DAE	ENSG00000006555	TTC22	NA	NA	NA	TCEANC2	NA	NA	NA
chr1	54556787	54557634	nDAE	ENSG00000006555	TTC22	NA	NA	NA	NA	NA	NA	NA
chr1	54559610	54559845	nDAE	ENSG00000006555	TTC22	NA	NA	NA	TCEANC2	NA	NA	NA
chr1	54559610	54559845	nDAE	ENSG00000006555	TTC22	NA	NA	NA	LDLRAD1	NA	NA	NA
chr1	54587135	54587675	DAE	ENSG00000006555	TTC22	NA	NA	NA	NA	NA	NA	NA
chr1	54588186	54588345	DAE	ENSG00000006555	TTC22	NA	NA	NA	NA	NA	NA	NA
chr1	54669441	54669617	nDAE	ENSG00000006555	TTC22	NA	NA	NA	NA	NA	NA	NA
chr1	54852432	54853075	nDAE	ENSG00000006555	TTC22	NA	NA	NA	NA	SSBP3	NA	NA
chr1	54857175	54857450	DAE	ENSG00000006555	TTC22	NA	NA	NA	NA	SSBP3	NA	NA
chr7	75183687	75183912	nDAE	ENSG00000006606	CCL26	NA	NA	NA	NA	NA	NA	NA
chr7	75184889	75185585	nDAE	ENSG00000006606	CCL26	NA	NA	NA	NA	NA	NA	NA
chr7	75185935	75186168	nDAE	ENSG00000006606	CCL26	NA	NA	NA	NA	NA	NA	NA
chr7	75186880	75187183	nDAE	ENSG00000006606	CCL26	NA	NA	NA	NA	NA	NA	NA
chr7	75188651	75189117	nDAE	ENSG00000006606	CCL26	NA	NA	PMS2P3	NA	NA	NA	NA
chr7	75188651	75189117	nDAE	ENSG00000006606	CCL26	NA	NA	AC211429.1	NA	NA	NA	NA
chr7	75201533	75201695	nDAE	ENSG00000006606	CCL26	NA	NA	NA	NA	NA	NA	NA
chr7	75201714	75202112	nDAE	ENSG00000006606	CCL26	NA	NA	NA	NA	NA	NA	NA
chr7	75202150	75202347	nDAE	ENSG00000006606	CCL26	NA	NA	NA	NA	NA	NA	NA
chr7	75202923	75203335	nDAE	ENSG00000006606	CCL26	NA	NA	NA	NA	NA	NA	NA
chr7	75205022	75205343	nDAE	ENSG00000006606	CCL26	NA	NA	PMS2P3	NA	NA	NA	NA
chr7	75205022	75205343	nDAE	ENSG00000006606	CCL26	NA	NA	AC211429.1	NA	NA	NA	NA
chr7	75206707	75207037	nDAE	ENSG00000006606	CCL26	NA	NA	NA	NA	NA	NA	NA
chr7	75207292	75207769	nDAE	ENSG00000006606	CCL26	NA	NA	NA	NA	NA	NA	NA
chr7	75459000	75459770	nDAE	ENSG00000006606	CCL26	NA	NA	NA	NA	NA	NA	NA
chr7	75495750	75496234	nDAE	ENSG00000006606	CCL26	NA	NA	RHBDD2	CCL24	NA	NA	NA
chr7	75522092	75522771	nDAE	ENSG00000006606	CCL26	NA	NA	RHBDD2	POR	NA	NA	NA
chr7	75522092	75522771	nDAE	ENSG00000006606	CCL26	NA	NA	RHBDD2	RHBDD2	NA	NA	NA
chr7	75523093	75523700	nDAE	ENSG00000006606	CCL26	NA	NA	NA	NA	NA	NA	NA
chr7	75530016	75530510	nDAE	ENSG00000006606	CCL26	NA	NA	NA	NA	NA	NA	NA
chr7	75532124	75532623	nDAE	ENSG00000006606	CCL26	NA	NA	NA	NA	NA	NA	NA
chr7	75540200	75541000	nDAE	ENSG00000006606	CCL26	NA	NA	NA	NA	NA	NA	NA
chr7	75570560	75570838	nDAE	ENSG00000006606	CCL26	NA	NA	NA	NA	NA	NA	NA
chr7	75577500	75578000	nDAE	ENSG00000006606	CCL26	NA	NA	NA	NA	NA	NA	NA
chr11	17404432	17404708	nDAE	ENSG00000006611	USH1C	NA	NA	NA	NA	NA	NA	NA
chr11	17414650	17415600	DAE	ENSG00000006611	USH1C	NA	NA	NA	NA	NA	NA	NA
chr7	29763090	29763575	DAE	ENSG00000006625	GGCT	NA	NA	ZNRF2P2	NA	NA	NA	NA
chr7	30315658	30316324	nDAE	ENSG00000006625	GGCT	NA	NA	ZNRF2	NA	NA	NA	NA
chr7	30318231	30318441	nDAE	ENSG00000006625	GGCT	NA	NA	NA	NA	NA	NA	NA
chr7	30318638	30319061	DAE	ENSG00000006625	GGCT	NA	NA	NA	NA	NA	NA	NA
chr7	87139874	87140187	DAE	ENSG00000006634	DBF4	NA	NA	NA	NA	NA	NA	NA
chr7	111396932	111397240	nDAE	ENSG00000006652	IFRD1	NA	NA	NA	DOCK4	NA	NA	NA
chr7	111396932	111397240	nDAE	ENSG00000006652	IFRD1	NA	NA	NA	DOCK4-AS1	NA	NA	NA
chr7	73002116	73002525	nDAE	ENSG00000006704	GTF2IRD1	NA	NA	NA	NA	NA	NA	NA
chr7	73751455	73752108	nDAE	ENSG00000006704	GTF2IRD1	NA	NA	NA	NA	NA	NA	NA
chr7	73752954	73753231	nDAE	ENSG00000006704	GTF2IRD1	NA	NA	NA	NA	NA	NA	NA
chr7	73754788	73755460	nDAE	ENSG00000006704	GTF2IRD1	NA	NA	NA	NA	NA	NA	NA
chr7	73759015	73759460	nDAE	ENSG00000006704	GTF2IRD1	NA	NA	NA	NA	NA	NA	NA
chr7	73761880	73762650	nDAE	ENSG00000006704	GTF2IRD1	NA	NA	NA	NA	CLIP2	NA	NA
chr7	73764233	73764392	nDAE	ENSG00000006704	GTF2IRD1	NA	NA	NA	NA	NA	NA	NA
chr7	73845260	73845570	nDAE	ENSG00000006704	GTF2IRD1	GTF2IRD1	NA	NA	NA	NA	NA	NA
chr7	73880532	73881300	nDAE	ENSG00000006704	GTF2IRD1	GTF2IRD1	NA	NA	NA	GTF2IRD1	NA	NA
chr7	73883414	73884002	nDAE	ENSG00000006704	GTF2IRD1	NA	NA	NA	NA	NA	NA	NA
chr7	73885410	73885979	nDAE	ENSG00000006704	GTF2IRD1	NA	NA	NA	NA	NA	NA	NA
chr7	73887066	73887550	nDAE	ENSG00000006704	GTF2IRD1	NA	NA	NA	GTF2IRD1	NA	NA	NA
chr7	73888516	73888805	nDAE	ENSG00000006704	GTF2IRD1	NA	NA	GTF2IRD1	GTF2IRD1	NA	NA	NA
chr7	73894430	73894621	nDAE	ENSG00000006704	GTF2IRD1	RCC1L	NA	NA	GTF2IRD1	NA	NA	NA
chr7	73894430	73894621	nDAE	ENSG00000006704	GTF2IRD1	GTF2IRD1	NA	NA	GTF2IRD1	NA	NA	NA
chr7	73894640	73895060	nDAE	ENSG00000006704	GTF2IRD1	RCC1L	NA	NA	GTF2IRD1	NA	NA	NA
chr7	73894640	73895060	nDAE	ENSG00000006704	GTF2IRD1	GTF2IRD1	NA	NA	GTF2IRD1	NA	NA	NA
chr7	73904635	73905373	nDAE	ENSG00000006704	GTF2IRD1	GTF2IRD1	NA	NA	NA	GTF2IRD1	NA	NA
chr7	73907070	73907612	nDAE	ENSG00000006704	GTF2IRD1	NA	NA	NA	NA	NA	NA	NA
chr7	73907680	73908123	nDAE	ENSG00000006704	GTF2IRD1	NA	NA	NA	NA	NA	NA	NA
chr7	73909537	73909826	nDAE	ENSG00000006704	GTF2IRD1	NA	NA	NA	NA	GTF2IRD1	NA	NA
chr7	73928551	73929050	nDAE	ENSG00000006704	GTF2IRD1	NA	NA	NA	GTF2IRD1	GTF2IRD1	NA	NA
chr7	73930830	73931327	nDAE	ENSG00000006704	GTF2IRD1	NA	NA	NA	NA	NA	NA	NA
chr7	73931999	73932989	nDAE	ENSG00000006704	GTF2IRD1	NA	NA	NA	NA	NA	NA	NA
chr7	73942166	73943037	nDAE	ENSG00000006704	GTF2IRD1	NA	NA	NA	NA	NA	NA	NA
chr7	73943433	73943631	nDAE	ENSG00000006704	GTF2IRD1	NA	NA	NA	NA	NA	NA	NA
chr7	73943906	73944234	nDAE	ENSG00000006704	GTF2IRD1	NA	NA	NA	NA	NA	NA	NA
chr7	73945683	73946619	nDAE	ENSG00000006704	GTF2IRD1	NA	NA	NA	NA	NA	NA	NA
chr7	73946861	73947460	nDAE	ENSG00000006704	GTF2IRD1	NA	NA	NA	NA	NA	NA	NA
chr7	73947906	73948188	nDAE	ENSG00000006704	GTF2IRD1	NA	NA	NA	NA	NA	NA	NA
chr7	73948351	73948629	nDAE	ENSG00000006704	GTF2IRD1	NA	NA	NA	NA	NA	NA	NA
chr7	73948827	73949084	nDAE	ENSG00000006704	GTF2IRD1	NA	NA	NA	NA	NA	NA	NA
chr7	73952742	73952900	nDAE	ENSG00000006704	GTF2IRD1	NA	NA	NA	NA	NA	NA	NA
chr7	73956450	73956538	nDAE	ENSG00000006704	GTF2IRD1	NA	NA	NA	NA	NA	NA	NA
chr7	73956720	73957250	nDAE	ENSG00000006704	GTF2IRD1	NA	NA	NA	NA	NA	NA	NA
chr7	73968746	73968919	nDAE	ENSG00000006704	GTF2IRD1	NA	NA	NA	NA	NA	NA	NA
chr7	73970015	73970299	nDAE	ENSG00000006704	GTF2IRD1	NA	NA	NA	NA	NA	NA	NA
chr7	73971476	73971808	nDAE	ENSG00000006704	GTF2IRD1	NA	NA	NA	NA	NA	NA	NA
chr7	73973700	73973937	nDAE	ENSG00000006704	GTF2IRD1	NA	NA	NA	NA	NA	NA	NA
chr7	73979817	73980667	nDAE	ENSG00000006704	GTF2IRD1	NA	NA	NA	NA	NA	NA	NA
chr7	73980969	73981338	nDAE	ENSG00000006704	GTF2IRD1	NA	NA	NA	NA	NA	NA	NA
chr7	73989576	73990218	nDAE	ENSG00000006704	GTF2IRD1	NA	NA	GTF2IRD1	NA	NA	NA	NA
chr7	73989576	73990218	nDAE	ENSG00000006704	GTF2IRD1	NA	NA	GTF2I	NA	NA	NA	NA
chr7	73991702	73991930	nDAE	ENSG00000006704	GTF2IRD1	NA	NA	NA	NA	NA	NA	NA
chr7	73993398	73993613	nDAE	ENSG00000006704	GTF2IRD1	NA	NA	NA	NA	NA	NA	NA
chr7	73994600	73994900	nDAE	ENSG00000006704	GTF2IRD1	NA	NA	NA	GTF2IRD1	NA	NA	NA
chr7	73997840	73998053	nDAE	ENSG00000006704	GTF2IRD1	NA	NA	NA	GTF2IRD1	NA	NA	NA
chr7	73998178	73998360	nDAE	ENSG00000006704	GTF2IRD1	NA	NA	NA	GTF2IRD1	NA	NA	NA
chr7	73998745	73999239	nDAE	ENSG00000006704	GTF2IRD1	NA	NA	NA	GTF2IRD1	NA	NA	NA
chr7	74016599	74017474	nDAE	ENSG00000006704	GTF2IRD1	NA	NA	NA	NA	NA	NA	NA
chr7	74031358	74032180	nDAE	ENSG00000006704	GTF2IRD1	GTF2I	NA	NA	NA	NA	NA	NA
chr7	74037005	74037426	nDAE	ENSG00000006704	GTF2IRD1	NA	NA	NA	NA	NA	NA	NA
chr7	74039025	74039675	nDAE	ENSG00000006704	GTF2IRD1	NA	NA	NA	NA	NA	NA	NA
chr7	74039745	74040315	nDAE	ENSG00000006704	GTF2IRD1	GTF2I	NA	NA	NA	NA	NA	NA
chr7	74063200	74063676	nDAE	ENSG00000006704	GTF2IRD1	GTF2IRD2B	NA	NA	GTF2IRD2B	NA	NA	NA
chr7	74063200	74063676	nDAE	ENSG00000006704	GTF2IRD1	TRIM74	NA	NA	GTF2IRD2B	NA	NA	NA
chr7	74063200	74063676	nDAE	ENSG00000006704	GTF2IRD1	TRIM74	NA	NA	GTF2IRD2	NA	NA	NA
chr7	74063200	74063676	nDAE	ENSG00000006704	GTF2IRD1	GTF2IRD2B	NA	NA	GTF2IRD2	NA	NA	NA
chr7	39486310	39486499	nDAE	ENSG00000006715	VPS41	NA	NA	NA	NA	NA	NA	NA
chr7	39491361	39491843	nDAE	ENSG00000006715	VPS41	NA	NA	NA	NA	NA	NA	NA
chr17	12043975	12044344	nDAE	ENSG00000006740	ARHGAP44	NA	NA	NA	NA	NA	NA	NA
chr17	12047001	12047614	nDAE	ENSG00000006740	ARHGAP44	NA	NA	NA	NA	NA	NA	NA
chr17	12084273	12085246	nDAE	ENSG00000006740	ARHGAP44	NA	NA	NA	NA	NA	NA	NA
chr17	12085628	12085874	nDAE	ENSG00000006740	ARHGAP44	NA	NA	NA	NA	NA	NA	NA
chr17	12159118	12159391	nDAE	ENSG00000006740	ARHGAP44	NA	NA	NA	NA	NA	NA	NA
chr17	12084273	12085246	nDAE	ENSG00000006744	ELAC2	NA	NA	NA	NA	NA	NA	NA
chr17	12085628	12085874	nDAE	ENSG00000006744	ELAC2	NA	NA	NA	NA	NA	NA	NA
chr17	12159118	12159391	nDAE	ENSG00000006744	ELAC2	NA	NA	NA	NA	NA	NA	NA
chr17	12160184	12160878	nDAE	ENSG00000006744	ELAC2	NA	NA	NA	NA	NA	NA	NA
chr7	13299605	13300154	nDAE	ENSG00000006747	SCIN	NA	NA	NA	NA	NA	NA	NA
chr7	13301708	13302298	nDAE	ENSG00000006747	SCIN	NA	NA	NA	NA	NA	NA	NA
chr12	1792750	1793275	nDAE	ENSG00000006831	ADIPOR2	NA	NA	NA	NA	NA	NA	NA
chr12	1885560	1885900	DAE	ENSG00000006831	ADIPOR2	NA	NA	NA	ADIPOR2	NA	NA	NA
chr12	2055680	2055746	nDAE	ENSG00000006831	ADIPOR2	NA	NA	NA	DCP1B	NA	NA	NA
chr5	133540796	133540960	nDAE	ENSG00000006837	CDKL3	NA	NA	NA	NA	NA	NA	NA
chr5	133939937	133940864	nDAE	ENSG00000006837	CDKL3	NA	NA	NA	NA	NA	CDKN2AIPNL	NA
chr5	133939937	133940864	nDAE	ENSG00000006837	CDKL3	NA	NA	NA	NA	NA	SEC24A	NA
chr5	133939937	133940864	nDAE	ENSG00000006837	CDKL3	NA	NA	NA	NA	NA	CDKL3	NA
chr5	133939937	133940864	nDAE	ENSG00000006837	CDKL3	NA	NA	NA	NA	NA	CTD-2410N18.4	NA
chr5	133939937	133940864	nDAE	ENSG00000006837	CDKL3	NA	NA	NA	NA	NA	UBE2B	NA
chr5	133939937	133940864	nDAE	ENSG00000006837	CDKL3	NA	NA	NA	NA	NA	JADE2	NA
chr5	133941440	133941731	nDAE	ENSG00000006837	CDKL3	NA	NA	NA	NA	NA	CTD-2410N18.4	NA
chr5	133941440	133941731	nDAE	ENSG00000006837	CDKL3	NA	NA	NA	NA	NA	JADE2	NA
chr5	133941440	133941731	nDAE	ENSG00000006837	CDKL3	NA	NA	NA	NA	NA	UBE2B	NA
chr5	133941440	133941731	nDAE	ENSG00000006837	CDKL3	NA	NA	NA	NA	NA	CDKL3	NA
chr5	134078722	134079108	nDAE	ENSG00000006837	CDKL3	NA	NA	NA	NA	NA	CDKL3	NA
chr5	134078722	134079108	nDAE	ENSG00000006837	CDKL3	NA	NA	NA	NA	NA	CTD-2410N18.4	NA
chr5	134078722	134079108	nDAE	ENSG00000006837	CDKL3	NA	NA	NA	NA	NA	DDX46	NA
chr5	134078722	134079108	nDAE	ENSG00000006837	CDKL3	NA	NA	NA	NA	NA	C5orf24	NA
chr5	134078722	134079108	nDAE	ENSG00000006837	CDKL3	NA	NA	NA	NA	NA	UBE2B	NA
chr2	159216475	159216690	nDAE	ENSG00000007001	UPP2	NA	NA	NA	NA	NA	NA	NA
chr16	2175145	2175278	DAE	ENSG00000007038	PRSS21	NA	NA	TRAF7	TSC2	NA	NA	NA
chr16	2175145	2175278	DAE	ENSG00000007038	PRSS21	NA	NA	SLC9A3R2	MLST8	NA	NA	NA
chr16	2175145	2175278	DAE	ENSG00000007038	PRSS21	NA	NA	SLC9A3R2	TSC2	NA	NA	NA
chr16	2175145	2175278	DAE	ENSG00000007038	PRSS21	NA	NA	SLC9A3R2	TBL3	NA	NA	NA
chr16	2175145	2175278	DAE	ENSG00000007038	PRSS21	NA	NA	NDUFB10	MLST8	NA	NA	NA
chr16	2175145	2175278	DAE	ENSG00000007038	PRSS21	NA	NA	NDUFB10	TSC2	NA	NA	NA
chr16	2175145	2175278	DAE	ENSG00000007038	PRSS21	NA	NA	NDUFB10	TBL3	NA	NA	NA
chr16	2175145	2175278	DAE	ENSG00000007038	PRSS21	NA	NA	TRAF7	MLST8	NA	NA	NA
chr16	2175145	2175278	DAE	ENSG00000007038	PRSS21	NA	NA	TRAF7	TBL3	NA	NA	NA
chr16	2175145	2175278	DAE	ENSG00000007038	PRSS21	NA	NA	TSC2	MLST8	NA	NA	NA
chr16	2175145	2175278	DAE	ENSG00000007038	PRSS21	NA	NA	TSC2	TSC2	NA	NA	NA
chr16	2175145	2175278	DAE	ENSG00000007038	PRSS21	NA	NA	TSC2	TBL3	NA	NA	NA
chr16	2175287	2175363	nDAE	ENSG00000007038	PRSS21	NA	NA	TRAF7	TBL3	NA	NA	NA
chr16	2175287	2175363	nDAE	ENSG00000007038	PRSS21	NA	NA	TRAF7	MLST8	NA	NA	NA
chr16	2175287	2175363	nDAE	ENSG00000007038	PRSS21	NA	NA	TRAF7	TSC2	NA	NA	NA
chr16	2175287	2175363	nDAE	ENSG00000007038	PRSS21	NA	NA	SLC9A3R2	TBL3	NA	NA	NA
chr16	2175287	2175363	nDAE	ENSG00000007038	PRSS21	NA	NA	SLC9A3R2	MLST8	NA	NA	NA
chr16	2175287	2175363	nDAE	ENSG00000007038	PRSS21	NA	NA	SLC9A3R2	TSC2	NA	NA	NA
chr16	2175287	2175363	nDAE	ENSG00000007038	PRSS21	NA	NA	NDUFB10	TBL3	NA	NA	NA
chr16	2175287	2175363	nDAE	ENSG00000007038	PRSS21	NA	NA	NDUFB10	MLST8	NA	NA	NA
chr16	2175287	2175363	nDAE	ENSG00000007038	PRSS21	NA	NA	NDUFB10	TSC2	NA	NA	NA
chr16	2175287	2175363	nDAE	ENSG00000007038	PRSS21	NA	NA	TSC2	TBL3	NA	NA	NA
chr16	2175287	2175363	nDAE	ENSG00000007038	PRSS21	NA	NA	TSC2	MLST8	NA	NA	NA
chr16	2175287	2175363	nDAE	ENSG00000007038	PRSS21	NA	NA	TSC2	TSC2	NA	NA	NA
chr19	45411076	45411334	nDAE	ENSG00000007047	MARK4	NA	NA	NA	NA	NA	MARK4	APOE
chr19	45411076	45411334	nDAE	ENSG00000007047	MARK4	NA	NA	NA	NA	NA	APOC4-APOC2	APOE
chr19	45411076	45411334	nDAE	ENSG00000007047	MARK4	NA	NA	NA	NA	NA	APOC2	APOE
chr19	45411076	45411334	nDAE	ENSG00000007047	MARK4	NA	NA	NA	NA	NA	APOC4	APOE
chr19	45411076	45411334	nDAE	ENSG00000007047	MARK4	NA	NA	NA	NA	NA	CLASRP	APOE
chr19	45411076	45411334	nDAE	ENSG00000007047	MARK4	NA	NA	NA	NA	NA	GEMIN7	APOE
chr19	45411076	45411334	nDAE	ENSG00000007047	MARK4	NA	NA	NA	NA	NA	RELB	APOE
chr19	45411076	45411334	nDAE	ENSG00000007047	MARK4	NA	NA	NA	NA	NA	CLPTM1	APOE
chr19	45411076	45411334	nDAE	ENSG00000007047	MARK4	NA	NA	NA	NA	NA	CTB-129P6.11	APOE
chr19	45411076	45411334	nDAE	ENSG00000007047	MARK4	NA	NA	NA	NA	NA	CTB-179K24.3	APOE
chr19	45411076	45411334	nDAE	ENSG00000007047	MARK4	NA	NA	NA	NA	NA	ZNF296	APOE
chr19	45694825	45695525	nDAE	ENSG00000007047	MARK4	NA	NA	NA	NA	NA	NA	NA
chr19	45695660	45696214	nDAE	ENSG00000007047	MARK4	NA	NA	NA	NA	NA	NA	NA
chr19	45696464	45697014	DAE	ENSG00000007047	MARK4	NA	NA	NA	NA	NA	NA	NA
chr4	16163726	16164005	nDAE	ENSG00000007062	PROM1	NA	NA	NA	NA	NA	NA	NA
chr4	16164547	16164730	nDAE	ENSG00000007062	PROM1	NA	NA	NA	NA	NA	NA	NA
chr4	16170850	16171175	nDAE	ENSG00000007062	PROM1	NA	NA	NA	NA	NA	NA	NA
chr4	16171773	16172001	nDAE	ENSG00000007062	PROM1	NA	NA	NA	NA	NA	NA	NA
chr4	16172087	16172884	DAE	ENSG00000007062	PROM1	NA	NA	NA	NA	NA	NA	NA
chr4	16173061	16173787	nDAE	ENSG00000007062	PROM1	NA	NA	NA	NA	NA	NA	NA
chr4	16186096	16186398	nDAE	ENSG00000007062	PROM1	NA	NA	NA	NA	NA	NA	NA
chr4	16213826	16214012	nDAE	ENSG00000007062	PROM1	NA	NA	NA	NA	NA	NA	NA
chr4	16214134	16214384	DAE	ENSG00000007062	PROM1	NA	NA	NA	NA	NA	NA	NA
chr17	2342184	2343052	nDAE	ENSG00000007168	PAFAH1B1	NA	NA	MNT	NA	NA	NA	NA
chr17	2342184	2343052	nDAE	ENSG00000007168	PAFAH1B1	NA	NA	METTL16	NA	NA	NA	NA
chr17	2347296	2347548	nDAE	ENSG00000007168	PAFAH1B1	NA	NA	NA	NA	NA	NA	NA
chr17	2358708	2358938	nDAE	ENSG00000007168	PAFAH1B1	NA	NA	NA	NA	NA	NA	NA
chr17	2445520	2446168	nDAE	ENSG00000007168	PAFAH1B1	NA	NA	NA	NA	NA	NA	NA
chr17	2448506	2449397	nDAE	ENSG00000007168	PAFAH1B1	NA	NA	NA	NA	NA	NA	NA
chr17	2451994	2452228	nDAE	ENSG00000007168	PAFAH1B1	NA	NA	NA	NA	NA	NA	NA
chr17	2452583	2453070	nDAE	ENSG00000007168	PAFAH1B1	NA	NA	NA	NA	NA	NA	NA
chr17	2453134	2453504	nDAE	ENSG00000007168	PAFAH1B1	NA	NA	NA	NA	NA	NA	NA
chr17	2455300	2455707	DAE	ENSG00000007168	PAFAH1B1	NA	NA	NA	NA	NA	NA	NA
chr17	2633996	2634584	DAE	ENSG00000007168	PAFAH1B1	NA	NA	NA	NA	NA	NA	NA
chr17	26578475	26579075	DAE	ENSG00000007171	NOS2	NA	NA	NA	NA	NA	NA	NA
chr17	10015120	10015825	nDAE	ENSG00000007237	GAS7	NA	NA	NA	NA	NA	NA	NA
chr17	10044734	10045014	nDAE	ENSG00000007237	GAS7	NA	NA	NA	NA	NA	NA	NA
chr17	10050625	10051436	nDAE	ENSG00000007237	GAS7	NA	NA	NA	NA	NA	NA	NA
chr17	10053240	10053900	nDAE	ENSG00000007237	GAS7	NA	NA	GAS7	GAS7	NA	NA	NA
chr17	10055235	10055693	nDAE	ENSG00000007237	GAS7	NA	NA	NA	GAS7	NA	NA	NA
chr17	10081140	10081640	nDAE	ENSG00000007237	GAS7	NA	NA	NA	NA	NA	NA	NA
chr17	10082624	10083302	nDAE	ENSG00000007237	GAS7	NA	NA	NA	NA	NA	NA	NA
chr17	10214775	10215078	nDAE	ENSG00000007237	GAS7	NA	NA	NA	NA	NA	NA	NA
chr17	10219860	10220572	DAE	ENSG00000007237	GAS7	NA	NA	NA	NA	NA	NA	NA
chr17	10474737	10475355	nDAE	ENSG00000007237	GAS7	NA	NA	NA	NA	NA	NA	NA
chr17	10517829	10517900	nDAE	ENSG00000007237	GAS7	NA	NA	NA	NA	NA	NA	NA
chr17	10518104	10518309	nDAE	ENSG00000007237	GAS7	NA	NA	NA	NA	NA	NA	NA
chr19	3917751	3917935	nDAE	ENSG00000007264	MATK	NA	NA	NA	NA	NA	NA	NA
chr19	41414002	41414975	DAE	ENSG00000007306	CEACAM7	NA	NA	NA	NA	NA	NA	NA
chr17	62211026	62211227	nDAE	ENSG00000007312	CD79B	NA	NA	ERN1	NA	NA	NA	NA
chr16	1181625	1181772	nDAE	ENSG00000007376	RPUSD1	NA	NA	NA	NA	NA	NA	NA
chr16	1185762	1186658	nDAE	ENSG00000007376	RPUSD1	NA	NA	NA	NA	NA	NA	NA
chr16	1187450	1188225	DAE	ENSG00000007376	RPUSD1	NA	NA	CACNA1H	NA	NA	NA	NA
chr16	1249688	1250410	nDAE	ENSG00000007376	RPUSD1	NA	NA	NA	NA	NA	NA	NA
chr16	1269023	1270015	nDAE	ENSG00000007376	RPUSD1	NA	NA	NA	NA	NA	NA	NA
chr16	1270158	1270423	nDAE	ENSG00000007376	RPUSD1	NA	NA	NA	NA	NA	NA	NA
chr16	1270611	1271506	DAE	ENSG00000007376	RPUSD1	NA	NA	NA	NA	NA	NA	NA
chr16	962475	963436	DAE	ENSG00000007384	RHBDF1	NA	NA	NA	LMF1-AS1	SOX8	NA	NA
chr16	962475	963436	DAE	ENSG00000007384	RHBDF1	NA	NA	NA	LMF1	SOX8	NA	NA
chr16	978950	979725	DAE	ENSG00000007384	RHBDF1	NA	NA	NA	NA	NA	NA	NA
chr16	1269023	1270015	nDAE	ENSG00000007384	RHBDF1	NA	NA	NA	NA	NA	NA	NA
chr16	1270158	1270423	nDAE	ENSG00000007384	RHBDF1	NA	NA	NA	NA	NA	NA	NA
chr16	1270611	1271506	DAE	ENSG00000007384	RHBDF1	NA	NA	NA	NA	NA	NA	NA
chr16	962475	963436	DAE	ENSG00000007392	LUC7L	NA	NA	NA	LMF1-AS1	SOX8	NA	NA
chr16	962475	963436	DAE	ENSG00000007392	LUC7L	NA	NA	NA	LMF1	SOX8	NA	NA
chr16	1175604	1175749	nDAE	ENSG00000007392	LUC7L	CACNA1H	NA	LMF1	NA	NA	NA	NA
chr16	1175604	1175749	nDAE	ENSG00000007392	LUC7L	UBE2I	NA	LMF1	NA	NA	NA	NA
chr16	1181625	1181772	nDAE	ENSG00000007392	LUC7L	NA	NA	NA	NA	NA	NA	NA
chr16	1185762	1186658	nDAE	ENSG00000007392	LUC7L	NA	NA	NA	NA	NA	NA	NA
chr16	1187450	1188225	DAE	ENSG00000007392	LUC7L	NA	NA	CACNA1H	NA	NA	NA	NA
chr3	50409875	50410000	DAE	ENSG00000007402	CACNA2D2	NA	NA	CYB561D2	NA	NA	NA	NA
chr3	50409875	50410000	DAE	ENSG00000007402	CACNA2D2	NA	NA	NPRL2	NA	NA	NA	NA
chr3	50409875	50410000	DAE	ENSG00000007402	CACNA2D2	NA	NA	CACNA2D2	NA	NA	NA	NA
chr3	50418751	50419380	DAE	ENSG00000007402	CACNA2D2	NA	NA	TMEM115	NA	NA	NA	NA
chr3	50418751	50419380	DAE	ENSG00000007402	CACNA2D2	NA	NA	CACNA2D2	NA	NA	NA	NA
chr3	50436350	50436950	DAE	ENSG00000007402	CACNA2D2	NA	NA	NA	NA	NA	NA	NA
chr3	50445875	50446125	DAE	ENSG00000007402	CACNA2D2	NA	NA	NA	NA	NA	NA	NA
chr3	50449675	50450175	DAE	ENSG00000007402	CACNA2D2	NA	NA	NA	NA	NA	NA	NA
chr3	50460850	50461201	nDAE	ENSG00000007402	CACNA2D2	NA	NA	NA	NA	NA	NA	NA
chr3	50468130	50468800	DAE	ENSG00000007402	CACNA2D2	NA	NA	NA	NA	NA	NA	NA
chr3	50487540	50488499	nDAE	ENSG00000007402	CACNA2D2	CACNA2D2	NA	TMEM115	CYB561D2	CACNA2D2	NA	NA
chr3	50487540	50488499	nDAE	ENSG00000007402	CACNA2D2	CACNA2D2	NA	CYB561D2	CACNA2D2	CACNA2D2	NA	NA
chr3	50487540	50488499	nDAE	ENSG00000007402	CACNA2D2	CACNA2D2	NA	TMEM115	CACNA2D2	CACNA2D2	NA	NA
chr3	50487540	50488499	nDAE	ENSG00000007402	CACNA2D2	CACNA2D2	NA	CYB561D2	CYB561D2	CACNA2D2	NA	NA
chr3	50524729	50525390	DAE	ENSG00000007402	CACNA2D2	NA	NA	NA	NA	NA	NA	NA
chr3	50528275	50529075	nDAE	ENSG00000007402	CACNA2D2	NA	NA	NA	NA	NA	NA	NA
chr3	50531093	50531600	DAE	ENSG00000007402	CACNA2D2	NA	NA	NA	NA	NA	NA	NA
chr16	597125	597633	DAE	ENSG00000007541	PIGQ	NA	NA	NA	NA	NA	NA	NA
chr16	671850	672107	nDAE	ENSG00000007541	PIGQ	NA	NA	NA	WFIKKN1	NA	NA	NA
chr16	671850	672107	nDAE	ENSG00000007541	PIGQ	NA	NA	NA	RAB40C	NA	NA	NA
chr16	672156	672575	nDAE	ENSG00000007541	PIGQ	NA	NA	NA	RAB40C	NA	NA	NA
chr16	672156	672575	nDAE	ENSG00000007541	PIGQ	NA	NA	NA	WFIKKN1	NA	NA	NA
chr16	1513969	1514622	DAE	ENSG00000007545	CRAMP1L	NA	NA	NA	NA	NA	NA	NA
chr16	1516957	1517851	DAE	ENSG00000007545	CRAMP1L	NA	NA	NA	CLCN7	NA	NA	NA
chr16	1608007	1608324	nDAE	ENSG00000007545	CRAMP1L	NA	NA	NA	NA	NA	NA	NA
chr16	1608408	1609017	nDAE	ENSG00000007545	CRAMP1L	NA	NA	NA	NA	NA	NA	NA
chr16	1609198	1609731	nDAE	ENSG00000007545	CRAMP1L	NA	NA	NA	IFT140	NA	NA	NA
chr16	1609198	1609731	nDAE	ENSG00000007545	CRAMP1L	NA	NA	NA	TMEM204	NA	NA	NA
chr6	35413375	35413875	nDAE	ENSG00000007866	TEAD3	NA	NA	NA	NA	NA	NA	NA
chr6	35427277	35427628	nDAE	ENSG00000007866	TEAD3	NA	NA	NA	NA	NA	NA	NA
chr6	35428180	35428645	nDAE	ENSG00000007866	TEAD3	NA	NA	NA	NA	NA	NA	NA
chr6	35814229	35814971	nDAE	ENSG00000007866	TEAD3	NA	NA	NA	NA	NA	NA	NA
chr6	35818097	35818380	nDAE	ENSG00000007866	TEAD3	NA	NA	NA	NA	NA	NA	NA
chr6	35853095	35853421	nDAE	ENSG00000007866	TEAD3	NA	NA	NA	NA	NA	NA	NA
chr6	35853467	35853781	nDAE	ENSG00000007866	TEAD3	NA	NA	NA	NA	NA	NA	NA
chr6	35855961	35856143	nDAE	ENSG00000007866	TEAD3	NA	NA	NA	NA	NA	NA	NA
chr6	36280798	36280875	nDAE	ENSG00000007866	TEAD3	NA	NA	NA	NA	NA	NA	NA
chr6	36281327	36281571	nDAE	ENSG00000007866	TEAD3	NA	NA	NA	NA	NA	NA	NA
chr6	36281663	36281775	nDAE	ENSG00000007866	TEAD3	NA	NA	NA	NA	NA	NA	NA
chr6	36287375	36287725	nDAE	ENSG00000007866	TEAD3	NA	NA	NA	NA	C6orf222	NA	NA
chr6	36287375	36287725	nDAE	ENSG00000007866	TEAD3	NA	NA	NA	NA	PNPLA1	NA	NA
chr6	36442291	36442816	nDAE	ENSG00000007866	TEAD3	NA	NA	NA	NA	NA	NA	NA
chr6	36443280	36443902	DAE	ENSG00000007866	TEAD3	NA	NA	NA	NA	NA	NA	NA
chr6	36448981	36449556	nDAE	ENSG00000007866	TEAD3	NA	NA	NA	NA	NA	NA	NA
chr6	15684875	15685675	nDAE	ENSG00000007944	MYLIP	NA	NA	NA	NA	NA	NA	NA
chr6	15691546	15691896	nDAE	ENSG00000007944	MYLIP	NA	NA	NA	DTNBP1	NA	NA	NA
chr6	15708254	15708403	nDAE	ENSG00000007944	MYLIP	NA	NA	NA	NA	NA	NA	NA
chr6	15779730	15780520	nDAE	ENSG00000007944	MYLIP	NA	NA	NA	NA	NA	NA	NA
chr6	15781523	15781880	nDAE	ENSG00000007944	MYLIP	NA	NA	NA	NA	NA	NA	NA
chr6	15791725	15792250	DAE	ENSG00000007944	MYLIP	NA	NA	NA	NA	NA	NA	NA
chr6	15793605	15793864	DAE	ENSG00000007944	MYLIP	NA	NA	NA	NA	NA	NA	NA
chr6	15805100	15805175	nDAE	ENSG00000007944	MYLIP	NA	NA	NA	NA	NA	NA	NA
chr6	14276420	14276674	nDAE	ENSG00000008083	JARID2	NA	NA	NA	NA	NA	NA	NA
chr6	14288439	14288687	nDAE	ENSG00000008083	JARID2	NA	NA	NA	NA	NA	NA	NA
chr6	14289176	14289525	nDAE	ENSG00000008083	JARID2	NA	NA	NA	NA	NA	NA	NA
chr6	14290900	14291300	DAE	ENSG00000008083	JARID2	NA	NA	NA	NA	NA	NA	NA
chr6	14291308	14291400	nDAE	ENSG00000008083	JARID2	NA	NA	NA	NA	NA	NA	NA
chr6	14293113	14293600	nDAE	ENSG00000008083	JARID2	NA	NA	NA	NA	NA	NA	NA
chr6	14462819	14463118	DAE	ENSG00000008083	JARID2	NA	NA	NA	NA	NA	NA	NA
chr6	14464310	14464880	nDAE	ENSG00000008083	JARID2	NA	NA	NA	NA	NA	NA	NA
chr6	14476800	14477404	DAE	ENSG00000008083	JARID2	NA	NA	NA	NA	NA	NA	NA
chr1	1061730	1062390	nDAE	ENSG00000008128	CDK11A	NA	NA	NA	NA	NA	NA	NA
chr1	1193721	1194360	nDAE	ENSG00000008128	CDK11A	NA	NA	NA	NA	NA	NA	NA
chr1	1194611	1194970	DAE	ENSG00000008128	CDK11A	NA	NA	NA	NA	NA	NA	NA
chr1	1195236	1195700	nDAE	ENSG00000008128	CDK11A	NA	NA	UBE2J2	NA	NA	NA	NA
chr1	1195236	1195700	nDAE	ENSG00000008128	CDK11A	NA	NA	LINC01786	NA	NA	NA	NA
chr1	1350925	1351425	DAE	ENSG00000008128	CDK11A	NA	NA	NA	NA	NA	NA	NA
chr1	1440215	1440399	DAE	ENSG00000008128	CDK11A	NA	NA	ATAD3A	ATAD3B	NA	NA	NA
chr1	1502319	1503087	nDAE	ENSG00000008128	CDK11A	NA	NA	NA	NA	NA	NA	NA
chr1	1505131	1506053	nDAE	ENSG00000008128	CDK11A	NA	NA	NA	NA	NA	NA	NA
chr1	1506963	1507170	nDAE	ENSG00000008128	CDK11A	NA	NA	NA	NA	NA	NA	NA
chr1	1596423	1596964	nDAE	ENSG00000008128	CDK11A	NA	NA	NA	NA	NA	NA	NA
chr1	1610134	1610550	nDAE	ENSG00000008128	CDK11A	NA	NA	NA	NA	NA	NA	NA
chr1	1614850	1615650	DAE	ENSG00000008128	CDK11A	NA	NA	NA	NA	NA	NA	NA
chr1	1616990	1617277	nDAE	ENSG00000008128	CDK11A	NA	NA	NA	NA	NA	NA	NA
chr1	1617500	1618400	nDAE	ENSG00000008128	CDK11A	NA	NA	SLC35E2B	NA	NA	NA	NA
chr1	1618540	1618774	nDAE	ENSG00000008128	CDK11A	NA	NA	NA	NA	NA	NA	NA
chr1	1619384	1619784	nDAE	ENSG00000008128	CDK11A	NA	NA	NA	NA	CDK11A	NA	NA
chr1	1619384	1619784	nDAE	ENSG00000008128	CDK11A	NA	NA	NA	NA	SLC35E2B	NA	NA
chr1	1672110	1672910	nDAE	ENSG00000008128	CDK11A	NA	NA	NA	NA	NA	NA	NA
chr1	1674350	1675075	nDAE	ENSG00000008128	CDK11A	NA	CDK11A	NA	NA	NA	NA	NA
chr1	1674350	1675075	nDAE	ENSG00000008128	CDK11A	NA	SLC35E2	NA	NA	NA	NA	NA
chr3	37907381	37907757	nDAE	ENSG00000008226	DLEC1	NA	NA	NA	NA	NA	NA	NA
chr7	6116700	6117365	nDAE	ENSG00000008256	CYTH3	NA	NA	EIF2AK1	EIF2AK1	NA	NA	NA
chr7	6116700	6117365	nDAE	ENSG00000008256	CYTH3	NA	NA	EIF2AK1	USP42	NA	NA	NA
chr7	6116700	6117365	nDAE	ENSG00000008256	CYTH3	NA	NA	EIF2AK1	PMS2	NA	NA	NA
chr7	6116700	6117365	nDAE	ENSG00000008256	CYTH3	NA	NA	AC004895.1	EIF2AK1	NA	NA	NA
chr7	6116700	6117365	nDAE	ENSG00000008256	CYTH3	NA	NA	AC004895.1	USP42	NA	NA	NA
chr7	6116700	6117365	nDAE	ENSG00000008256	CYTH3	NA	NA	AC004895.1	PMS2	NA	NA	NA
chr7	6165566	6165875	nDAE	ENSG00000008256	CYTH3	NA	NA	NA	NA	NA	NA	NA
chr7	6166500	6166825	DAE	ENSG00000008256	CYTH3	USP42	NA	AC004895.1	NA	NA	NA	NA
chr7	6167486	6167731	nDAE	ENSG00000008256	CYTH3	NA	NA	NA	NA	NA	NA	NA
chr7	6169808	6170579	nDAE	ENSG00000008256	CYTH3	NA	NA	AC004895.1	NA	NA	NA	NA
chr7	6233075	6233415	nDAE	ENSG00000008256	CYTH3	NA	NA	NA	NA	NA	NA	NA
chr7	6235542	6236028	nDAE	ENSG00000008256	CYTH3	NA	NA	NA	NA	NA	NA	NA
chr7	6236402	6236742	nDAE	ENSG00000008256	CYTH3	NA	NA	NA	NA	NA	NA	NA
chr7	6237402	6237835	nDAE	ENSG00000008256	CYTH3	NA	NA	NA	NA	NA	NA	NA
chr7	6240850	6241350	nDAE	ENSG00000008256	CYTH3	NA	NA	NA	NA	NA	NA	NA
chr7	6245875	6246340	nDAE	ENSG00000008256	CYTH3	NA	NA	NA	NA	NA	NA	NA
chr7	6316800	6317065	nDAE	ENSG00000008256	CYTH3	NA	NA	NA	NA	NA	NA	NA
chr7	6317240	6317350	nDAE	ENSG00000008256	CYTH3	NA	NA	NA	NA	NA	NA	NA
chr7	6346180	6346462	nDAE	ENSG00000008256	CYTH3	NA	NA	NA	NA	NA	NA	NA
chr7	6347267	6347900	nDAE	ENSG00000008256	CYTH3	NA	NA	NA	NA	NA	NA	NA
chr7	6357650	6357970	nDAE	ENSG00000008256	CYTH3	NA	NA	NA	CYTH3	NA	NA	NA
chr7	6371564	6371616	nDAE	ENSG00000008256	CYTH3	NA	NA	NA	NA	NA	NA	NA
chr7	6383158	6383794	nDAE	ENSG00000008256	CYTH3	NA	NA	NA	NA	NA	NA	NA
chr7	87139874	87140187	DAE	ENSG00000008277	ADAM22	NA	NA	NA	NA	NA	NA	NA
chr7	87750862	87751068	nDAE	ENSG00000008277	ADAM22	NA	NA	NA	NA	NA	NA	NA
chr7	87751327	87751563	nDAE	ENSG00000008277	ADAM22	NA	NA	NA	NA	NA	NA	NA
chr17	60652199	60652572	DAE	ENSG00000008283	CYB561	NA	NA	NA	NA	NA	NA	NA
chr17	60652996	60653743	nDAE	ENSG00000008283	CYB561	NA	NA	NA	NA	NA	NA	NA
chr17	60653858	60654315	nDAE	ENSG00000008283	CYB561	NA	MRC2	NA	NA	NA	NA	NA
chr17	60654503	60655224	DAE	ENSG00000008283	CYB561	NA	MRC2	NA	NA	NA	NA	NA
chr17	60655753	60655933	nDAE	ENSG00000008283	CYB561	NA	NA	NA	NA	NA	NA	NA
chr17	60656075	60656780	DAE	ENSG00000008283	CYB561	NA	NA	NA	NA	NA	NA	NA
chr17	60657884	60658139	nDAE	ENSG00000008283	CYB561	NA	NA	NA	NA	NA	NA	NA
chr17	60659452	60659736	nDAE	ENSG00000008283	CYB561	NA	NA	NA	NA	NA	NA	NA
chr17	60679996	60680231	nDAE	ENSG00000008283	CYB561	NA	NA	NA	NA	NA	NA	NA
chr17	61033070	61033930	nDAE	ENSG00000008283	CYB561	NA	NA	NA	NA	NA	NA	NA
chr17	48949351	48949592	nDAE	ENSG00000008294	SPAG9	NA	NA	NA	NA	TOB1	NA	NA
chr17	48949903	48950353	nDAE	ENSG00000008294	SPAG9	NA	NA	TOB1	NA	NA	NA	NA
chr17	48949903	48950353	nDAE	ENSG00000008294	SPAG9	NA	NA	TOB1-AS1	NA	NA	NA	NA
chr17	49225242	49225576	nDAE	ENSG00000008294	SPAG9	NA	NA	NME1	NA	NA	NA	NA
chr17	49225242	49225576	nDAE	ENSG00000008294	SPAG9	NA	NA	NME2	NA	NA	NA	NA
chr17	49225242	49225576	nDAE	ENSG00000008294	SPAG9	NA	NA	NME1-NME2	NA	NA	NA	NA
chr17	49233265	49233701	nDAE	ENSG00000008294	SPAG9	NA	NA	NA	NA	NA	NA	NA
chr17	49234668	49235020	nDAE	ENSG00000008294	SPAG9	NA	NA	NA	NA	NA	NA	NA
chr17	49239214	49239379	nDAE	ENSG00000008294	SPAG9	NA	NA	NA	NA	NA	NA	NA
chr3	48320400	48321025	nDAE	ENSG00000008300	CELSR3	NA	NA	ZNF589	NA	NA	NA	NA
chr3	48322235	48323100	nDAE	ENSG00000008300	CELSR3	NA	NA	NA	NA	NA	NA	NA
chr3	48326433	48327050	nDAE	ENSG00000008300	CELSR3	NA	NA	NA	NA	NA	NA	NA
chr3	48656825	48657340	nDAE	ENSG00000008300	CELSR3	NA	NA	NA	NA	NA	NA	NA
chr3	48702969	48703382	nDAE	ENSG00000008300	CELSR3	NA	NA	NA	NA	NA	PRKAR2A	NA
chr3	48702969	48703382	nDAE	ENSG00000008300	CELSR3	NA	NA	NA	NA	NA	NCKIPSD	NA
chr3	48702969	48703382	nDAE	ENSG00000008300	CELSR3	NA	NA	NA	NA	NA	WDR6	NA
chr3	48702969	48703382	nDAE	ENSG00000008300	CELSR3	NA	NA	NA	NA	NA	IP6K2	NA
chr3	48702969	48703382	nDAE	ENSG00000008300	CELSR3	NA	NA	NA	NA	NA	ARIH2	NA
chr3	48702969	48703382	nDAE	ENSG00000008300	CELSR3	NA	NA	NA	NA	NA	QARS	NA
chr3	48702969	48703382	nDAE	ENSG00000008300	CELSR3	NA	NA	NA	NA	NA	P4HTM	NA
chr3	48703820	48704086	nDAE	ENSG00000008300	CELSR3	NA	NA	NA	NA	NA	WDR6	NA
chr3	48703820	48704086	nDAE	ENSG00000008300	CELSR3	NA	NA	NA	NA	NA	NCKIPSD	NA
chr3	48703820	48704086	nDAE	ENSG00000008300	CELSR3	NA	NA	NA	NA	NA	QARS	NA
chr3	48703820	48704086	nDAE	ENSG00000008300	CELSR3	NA	NA	NA	NA	NA	ARIH2	NA
chr3	48703820	48704086	nDAE	ENSG00000008300	CELSR3	NA	NA	NA	NA	NA	P4HTM	NA
chr3	48703820	48704086	nDAE	ENSG00000008300	CELSR3	NA	NA	NA	NA	NA	IP6K2	NA
chr3	48703820	48704086	nDAE	ENSG00000008300	CELSR3	NA	NA	NA	NA	NA	PRKAR2A	NA
chr3	48705588	48706192	DAE	ENSG00000008300	CELSR3	NA	NA	NA	NA	NA	ARIH2	NA
chr3	48705588	48706192	DAE	ENSG00000008300	CELSR3	NA	NA	NA	NA	NA	WDR6	NA
chr3	48705588	48706192	DAE	ENSG00000008300	CELSR3	NA	NA	NA	NA	NA	PRKAR2A	NA
chr3	48705588	48706192	DAE	ENSG00000008300	CELSR3	NA	NA	NA	NA	NA	QARS	NA
chr3	48705588	48706192	DAE	ENSG00000008300	CELSR3	NA	NA	NA	NA	NA	P4HTM	NA
chr3	48705588	48706192	DAE	ENSG00000008300	CELSR3	NA	NA	NA	NA	NA	NCKIPSD	NA
chr3	48705588	48706192	DAE	ENSG00000008300	CELSR3	NA	NA	NA	NA	NA	IP6K2	NA
chr12	17368400	17369250	DAE	ENSG00000008394	MGST1	NA	NA	NA	NA	NA	NA	NA
chr12	17510224	17510437	nDAE	ENSG00000008394	MGST1	NA	NA	NA	NA	NA	NA	NA
chr19	13085570	13086300	DAE	ENSG00000008441	NFIX	TRMT1	NA	NA	NA	NFIX	NA	NA
chr19	13085570	13086300	DAE	ENSG00000008441	NFIX	TRMT1	NA	NA	NA	MAST1	NA	NA
chr19	13085570	13086300	DAE	ENSG00000008441	NFIX	LYL1	NA	NA	NA	NFIX	NA	NA
chr19	13085570	13086300	DAE	ENSG00000008441	NFIX	LYL1	NA	NA	NA	MAST1	NA	NA
chr19	13085570	13086300	DAE	ENSG00000008441	NFIX	NACC1	NA	NA	NA	NFIX	NA	NA
chr19	13085570	13086300	DAE	ENSG00000008441	NFIX	NACC1	NA	NA	NA	MAST1	NA	NA
chr19	13189788	13190117	nDAE	ENSG00000008441	NFIX	LYL1	NA	NA	NA	NA	NA	NA
chr19	13189788	13190117	nDAE	ENSG00000008441	NFIX	NACC1	NA	NA	NA	NA	NA	NA
chr19	13189788	13190117	nDAE	ENSG00000008441	NFIX	TRMT1	NA	NA	NA	NA	NA	NA
chr19	13190246	13190339	nDAE	ENSG00000008441	NFIX	NA	NA	NA	NA	NA	NA	NA
chr8	134831900	134832875	DAE	ENSG00000008513	ST3GAL1	NA	NA	NA	NA	NA	NA	NA
chr8	134833281	134833714	nDAE	ENSG00000008513	ST3GAL1	NA	NA	NA	NA	NA	NA	NA
chr8	134834575	134835300	DAE	ENSG00000008513	ST3GAL1	NA	NA	NA	NA	NA	NA	NA
chr8	134882375	134882450	nDAE	ENSG00000008513	ST3GAL1	NA	NA	NA	NA	NA	NA	NA
chr8	134886350	134886850	DAE	ENSG00000008513	ST3GAL1	NA	NA	NA	NA	NA	NA	NA
chr8	135196926	135197426	nDAE	ENSG00000008513	ST3GAL1	NA	NA	NA	NA	NA	NA	NA
chr8	135204100	135204575	DAE	ENSG00000008513	ST3GAL1	NA	NA	NA	NA	NA	NA	NA
chr8	135206925	135207550	nDAE	ENSG00000008513	ST3GAL1	NA	NA	NA	NA	NA	NA	NA
chr8	135252925	135253375	DAE	ENSG00000008513	ST3GAL1	NA	NA	NA	NA	NA	NA	NA
chr8	135304577	135304902	nDAE	ENSG00000008513	ST3GAL1	NA	NA	NA	NA	NA	NA	NA
chr8	135304944	135305176	nDAE	ENSG00000008513	ST3GAL1	NA	NA	NA	NA	NA	NA	NA
chr8	135308081	135308875	DAE	ENSG00000008513	ST3GAL1	NA	NA	NA	NA	NA	NA	NA
chr8	135315350	135315500	nDAE	ENSG00000008513	ST3GAL1	NA	NA	NA	NA	NA	NA	NA
chr8	135318425	135318575	nDAE	ENSG00000008513	ST3GAL1	NA	NA	NA	NA	NA	NA	NA
chr8	135546775	135547275	DAE	ENSG00000008513	ST3GAL1	NA	NA	NA	NA	NA	NA	NA
chr8	135582925	135583450	nDAE	ENSG00000008513	ST3GAL1	NA	NA	NA	NA	NA	NA	NA
chr8	135588225	135588450	nDAE	ENSG00000008513	ST3GAL1	NA	NA	NA	NA	NA	NA	NA
chr16	3586654	3587554	nDAE	ENSG00000008516	MMP25	NA	NA	NA	NA	NA	NA	NA
chr16	3588151	3588765	nDAE	ENSG00000008516	MMP25	NA	NA	NA	NA	NA	NA	NA
chr16	2000180	2000775	nDAE	ENSG00000008710	PKD1	NA	NA	NA	NA	NA	NA	NA
chr16	2065527	2065980	nDAE	ENSG00000008710	PKD1	NA	NA	MLST8	AC005363.9	NA	NA	NA
chr16	2065527	2065980	nDAE	ENSG00000008710	PKD1	NA	NA	MLST8	NPW	NA	NA	NA
chr16	2065527	2065980	nDAE	ENSG00000008710	PKD1	NA	NA	GFER	AC005363.9	NA	NA	NA
chr16	2065527	2065980	nDAE	ENSG00000008710	PKD1	NA	NA	GFER	NPW	NA	NA	NA
chr16	2065527	2065980	nDAE	ENSG00000008710	PKD1	NA	NA	DNASE1L2	AC005363.9	NA	NA	NA
chr16	2065527	2065980	nDAE	ENSG00000008710	PKD1	NA	NA	DNASE1L2	NPW	NA	NA	NA
chr16	2065527	2065980	nDAE	ENSG00000008710	PKD1	NA	NA	FAHD1	AC005363.9	NA	NA	NA
chr16	2065527	2065980	nDAE	ENSG00000008710	PKD1	NA	NA	FAHD1	NPW	NA	NA	NA
chr16	2065527	2065980	nDAE	ENSG00000008710	PKD1	NA	NA	PGP	AC005363.9	NA	NA	NA
chr16	2065527	2065980	nDAE	ENSG00000008710	PKD1	NA	NA	PGP	NPW	NA	NA	NA
chr16	2065527	2065980	nDAE	ENSG00000008710	PKD1	NA	NA	NDUFB10	AC005363.9	NA	NA	NA
chr16	2065527	2065980	nDAE	ENSG00000008710	PKD1	NA	NA	NDUFB10	NPW	NA	NA	NA
chr16	2065527	2065980	nDAE	ENSG00000008710	PKD1	NA	NA	NPW	AC005363.9	NA	NA	NA
chr16	2065527	2065980	nDAE	ENSG00000008710	PKD1	NA	NA	NPW	NPW	NA	NA	NA
chr16	2065527	2065980	nDAE	ENSG00000008710	PKD1	NA	NA	SLC9A3R2	AC005363.9	NA	NA	NA
chr16	2065527	2065980	nDAE	ENSG00000008710	PKD1	NA	NA	SLC9A3R2	NPW	NA	NA	NA
chr16	2066500	2067075	DAE	ENSG00000008710	PKD1	NA	NA	SLC9A3R2	AC005363.9	NA	NA	NA
chr16	2066500	2067075	DAE	ENSG00000008710	PKD1	NA	NA	SLC9A3R2	NPW	NA	NA	NA
chr16	2108575	2108740	DAE	ENSG00000008710	PKD1	NA	NA	NA	NA	NA	NA	NA
chr16	2118907	2119284	nDAE	ENSG00000008710	PKD1	NA	NA	NA	NA	NA	NA	NA
chr16	2267190	2267825	nDAE	ENSG00000008710	PKD1	NA	NA	NA	NA	NA	NA	NA
chr16	2269946	2270359	nDAE	ENSG00000008710	PKD1	NA	NA	NA	NA	NA	NA	NA
chr16	2270587	2270819	nDAE	ENSG00000008710	PKD1	NA	NA	NA	NA	NA	NA	NA
chr16	2271160	2271336	nDAE	ENSG00000008710	PKD1	NA	NA	NA	NA	NA	NA	NA
chr16	2369024	2369247	nDAE	ENSG00000008710	PKD1	NA	NA	NA	NA	NA	NA	NA
chr16	2831823	2832338	nDAE	ENSG00000008710	PKD1	NA	NA	NA	NA	NA	NA	NA
chr16	2833227	2834198	DAE	ENSG00000008710	PKD1	NA	NA	NA	PRSS33	NA	NA	NA
chr16	2849710	2850230	nDAE	ENSG00000008710	PKD1	NA	NA	ZG16B	NA	NA	NA	NA
chr17	38293877	38294245	nDAE	ENSG00000008838	MED24	NA	NA	NA	NA	NA	NA	NA
chr17	38301748	38302528	DAE	ENSG00000008838	MED24	NA	NA	NA	NA	NA	NA	NA
chr17	38303373	38304002	nDAE	ENSG00000008838	MED24	NA	NA	NA	NA	NA	NA	NA
chr17	38309397	38310185	nDAE	ENSG00000008838	MED24	NA	NA	CASC3	NA	NA	NA	NA
chr17	38326443	38327020	nDAE	ENSG00000008838	MED24	NA	NA	NA	NA	NA	NA	NA
chr17	38327819	38328720	DAE	ENSG00000008838	MED24	NA	NA	NA	NA	NA	NA	NA
chr17	38358290	38358347	nDAE	ENSG00000008838	MED24	NA	NA	WIPF2	NA	NA	NA	NA
chr17	38358290	38358347	nDAE	ENSG00000008838	MED24	NA	NA	RAPGEFL1	NA	NA	NA	NA
chr17	38440699	38440986	nDAE	ENSG00000008838	MED24	NA	NA	CDC6	NA	NA	NA	NA
chr17	38441075	38441150	nDAE	ENSG00000008838	MED24	NA	NA	NA	NA	NA	NA	NA
chr6	111790780	111791163	nDAE	ENSG00000009413	REV3L	NA	NA	NA	NA	NA	NA	NA
chr6	112364338	112364486	nDAE	ENSG00000009413	REV3L	TUBE1	NA	TUBE1	FAM229B	NA	NA	NA
chr6	112364338	112364486	nDAE	ENSG00000009413	REV3L	FYN	NA	TUBE1	C6orf3	NA	NA	NA
chr6	112364338	112364486	nDAE	ENSG00000009413	REV3L	FAM229B	NA	TUBE1	C6orf3	NA	NA	NA
chr6	112364338	112364486	nDAE	ENSG00000009413	REV3L	MFSD4B	NA	TUBE1	WISP3	NA	NA	NA
chr6	112364338	112364486	nDAE	ENSG00000009413	REV3L	TUBE1	NA	TUBE1	C6orf3	NA	NA	NA
chr6	112364338	112364486	nDAE	ENSG00000009413	REV3L	FYN	NA	TUBE1	FAM229B	NA	NA	NA
chr6	112364338	112364486	nDAE	ENSG00000009413	REV3L	FYN	NA	TUBE1	WISP3	NA	NA	NA
chr6	112364338	112364486	nDAE	ENSG00000009413	REV3L	FAM229B	NA	TUBE1	FAM229B	NA	NA	NA
chr6	112364338	112364486	nDAE	ENSG00000009413	REV3L	FAM229B	NA	TUBE1	WISP3	NA	NA	NA
chr6	112364338	112364486	nDAE	ENSG00000009413	REV3L	REV3L	NA	TUBE1	C6orf3	NA	NA	NA
chr6	112364338	112364486	nDAE	ENSG00000009413	REV3L	REV3L	NA	TUBE1	FAM229B	NA	NA	NA
chr6	112364338	112364486	nDAE	ENSG00000009413	REV3L	REV3L	NA	TUBE1	WISP3	NA	NA	NA
chr6	112364338	112364486	nDAE	ENSG00000009413	REV3L	MFSD4B	NA	TUBE1	C6orf3	NA	NA	NA
chr6	112364338	112364486	nDAE	ENSG00000009413	REV3L	MFSD4B	NA	TUBE1	FAM229B	NA	NA	NA
chr6	112364338	112364486	nDAE	ENSG00000009413	REV3L	TUBE1	NA	TUBE1	WISP3	NA	NA	NA
chr6	112364338	112364486	nDAE	ENSG00000009413	REV3L	TRAF3IP2-AS1	NA	TUBE1	C6orf3	NA	NA	NA
chr6	112364338	112364486	nDAE	ENSG00000009413	REV3L	TRAF3IP2-AS1	NA	TUBE1	FAM229B	NA	NA	NA
chr6	112364338	112364486	nDAE	ENSG00000009413	REV3L	TRAF3IP2-AS1	NA	TUBE1	WISP3	NA	NA	NA
chr1	11171962	11172614	nDAE	ENSG00000009724	MASP2	NA	NA	NA	NA	NA	NA	NA
chr1	11172642	11173163	nDAE	ENSG00000009724	MASP2	NA	NA	NA	NA	NA	NA	NA
chr1	11549949	11550351	nDAE	ENSG00000009724	MASP2	NA	NA	NA	NA	NA	NA	NA
chr1	11700820	11701245	DAE	ENSG00000009724	MASP2	NA	NA	NA	NA	NA	NA	NA
chr1	11703567	11704284	nDAE	ENSG00000009724	MASP2	NA	NA	NA	NA	NA	NA	NA
chr1	11708650	11708765	nDAE	ENSG00000009724	MASP2	NA	NA	NA	FBXO2	NA	NA	NA
chr1	11708775	11709300	DAE	ENSG00000009724	MASP2	NA	NA	NA	FBXO2	NA	NA	NA
chr1	11709550	11709639	nDAE	ENSG00000009724	MASP2	NA	NA	NA	FBXO2	NA	NA	NA
chr1	11746025	11746617	nDAE	ENSG00000009724	MASP2	NA	NA	NA	NA	NA	NA	NA
chr6	150395400	150396350	nDAE	ENSG00000009765	IYD	NA	NA	RAET1L	NA	NA	NA	NA
chr6	150397175	150397900	nDAE	ENSG00000009765	IYD	NA	NA	RAET1L	NA	NA	NA	NA
chr6	150397175	150397900	nDAE	ENSG00000009765	IYD	NA	NA	RAET1K	NA	NA	NA	NA
chr6	150397175	150397900	nDAE	ENSG00000009765	IYD	NA	NA	ULBP3	NA	NA	NA	NA
chr14	77321275	77321800	nDAE	ENSG00000009830	POMT2	NA	ANGEL1	NA	NA	NA	NA	NA
chr14	77321275	77321800	nDAE	ENSG00000009830	POMT2	NA	IRF2BPL	NA	NA	NA	NA	NA
chr14	77321275	77321800	nDAE	ENSG00000009830	POMT2	NA	VASH1	NA	NA	NA	NA	NA
chr14	77330110	77330740	nDAE	ENSG00000009830	POMT2	NA	NA	NA	NA	NA	NA	NA
chr14	77334700	77335625	nDAE	ENSG00000009830	POMT2	NA	NA	NA	NA	NA	NA	NA
chr14	77644015	77644571	nDAE	ENSG00000009830	POMT2	NA	NA	NA	NA	NA	NA	NA
chr6	142707657	142707852	nDAE	ENSG00000009844	VTA1	NA	NA	NA	NA	NA	NA	NA
chr7	73060400	73061175	nDAE	ENSG00000009950	MLXIPL	NA	NA	NA	MLXIPL	NA	NA	NA
chr7	73060400	73061175	nDAE	ENSG00000009950	MLXIPL	NA	NA	NA	BAZ1B	NA	NA	NA
chr7	73078450	73078975	nDAE	ENSG00000009950	MLXIPL	NA	NA	NA	NA	NA	NA	NA
chr7	73088906	73089586	nDAE	ENSG00000009950	MLXIPL	NA	NA	NA	NA	NA	NA	NA
chr7	73109909	73110545	nDAE	ENSG00000009950	MLXIPL	NA	NA	NA	NA	NA	NA	NA
chr7	73132750	73132855	nDAE	ENSG00000009950	MLXIPL	NA	NA	NA	TBL2	NA	NA	STX1A
chr7	73140141	73140411	nDAE	ENSG00000009950	MLXIPL	NA	NA	ABHD11	NA	NA	NA	NA
chr7	73144935	73145303	nDAE	ENSG00000009950	MLXIPL	NA	NA	ABHD11	NA	NA	NA	NA
chr7	73252603	73253350	nDAE	ENSG00000009950	MLXIPL	NA	NA	WBSCR27	METTL27	NA	NA	NA
chr7	73252603	73253350	nDAE	ENSG00000009950	MLXIPL	NA	NA	CLDN4	METTL27	NA	NA	NA
chr7	73269975	73270248	nDAE	ENSG00000009950	MLXIPL	NA	NA	WBSCR27	NA	WBSCR28	NA	NA
chr7	73269975	73270248	nDAE	ENSG00000009950	MLXIPL	NA	NA	WBSCR27	NA	WBSCR27	NA	NA
chr7	73492054	73492462	nDAE	ENSG00000009950	MLXIPL	NA	NA	NA	NA	NA	NA	NA
chr7	72733400	72733925	nDAE	ENSG00000009954	BAZ1B	NA	NA	NA	NA	NA	NA	NA
chr7	72824800	72825640	nDAE	ENSG00000009954	BAZ1B	NA	NA	NA	NA	NA	NA	NA
chr1	231719820	231720190	nDAE	ENSG00000010072	SPRTN	NA	NA	NA	NA	NA	NA	NA
chr1	231731975	231732475	DAE	ENSG00000010072	SPRTN	NA	NA	NA	NA	NA	NA	NA
chr1	231739525	231740025	nDAE	ENSG00000010072	SPRTN	NA	NA	NA	C1orf131	NA	NA	NA
chr1	231739525	231740025	nDAE	ENSG00000010072	SPRTN	NA	NA	NA	DISC1	NA	NA	NA
chr1	171952731	171953122	nDAE	ENSG00000010165	METTL13	NA	NA	NA	NA	NA	VAMP4	NA
chr1	171957800	171958080	DAE	ENSG00000010165	METTL13	NA	NA	NA	NA	DNM3	VAMP4	NA
chr1	172368400	172368784	nDAE	ENSG00000010165	METTL13	NA	NA	NA	C1orf105	NA	NA	NA
chr1	172368400	172368784	nDAE	ENSG00000010165	METTL13	NA	NA	NA	PIGC	NA	NA	NA
chr1	172368893	172368997	nDAE	ENSG00000010165	METTL13	NA	NA	NA	C1orf105	NA	NA	NA
chr1	172368893	172368997	nDAE	ENSG00000010165	METTL13	NA	NA	NA	PIGC	NA	NA	NA
chr3	48257468	48257550	nDAE	ENSG00000010256	UQCRC1	NA	NA	CDC25A	NA	NA	NA	NA
chr3	48259600	48260100	DAE	ENSG00000010256	UQCRC1	NA	NA	NA	NA	NA	NA	NA
chr3	48468520	48468721	DAE	ENSG00000010256	UQCRC1	NA	NA	NA	SHISA5	NA	P4HTM	PLXNB1
chr3	48468520	48468721	DAE	ENSG00000010256	UQCRC1	NA	NA	NA	SHISA5	NA	WDR6	PLXNB1
chr3	48468520	48468721	DAE	ENSG00000010256	UQCRC1	NA	NA	NA	TMA7	NA	NCKIPSD	PLXNB1
chr3	48468520	48468721	DAE	ENSG00000010256	UQCRC1	NA	NA	NA	SHISA5	NA	PRKAR2A	PLXNB1
chr3	48468520	48468721	DAE	ENSG00000010256	UQCRC1	NA	NA	NA	TMA7	NA	PRKAR2A	PLXNB1
chr3	48468520	48468721	DAE	ENSG00000010256	UQCRC1	NA	NA	NA	TMA7	NA	IP6K2	PLXNB1
chr3	48468520	48468721	DAE	ENSG00000010256	UQCRC1	NA	NA	NA	SHISA5	NA	NCKIPSD	PLXNB1
chr3	48468520	48468721	DAE	ENSG00000010256	UQCRC1	NA	NA	NA	TMA7	NA	P4HTM	PLXNB1
chr3	48468520	48468721	DAE	ENSG00000010256	UQCRC1	NA	NA	NA	SHISA5	NA	IP6K2	PLXNB1
chr3	48468520	48468721	DAE	ENSG00000010256	UQCRC1	NA	NA	NA	TMA7	NA	WDR6	PLXNB1
chr3	48527104	48527573	nDAE	ENSG00000010256	UQCRC1	NA	NA	NA	NA	NA	NA	NA
chr3	48533212	48533390	nDAE	ENSG00000010256	UQCRC1	NA	NA	NA	NA	NA	NA	NA
chr3	48580675	48581400	DAE	ENSG00000010256	UQCRC1	NA	NA	NA	NA	NA	NA	NA
chr3	48582799	48583595	DAE	ENSG00000010256	UQCRC1	NA	NA	NA	NA	NA	IP6K2	NA
chr3	48582799	48583595	DAE	ENSG00000010256	UQCRC1	NA	NA	NA	NA	NA	NCKIPSD	NA
chr3	48583954	48584677	DAE	ENSG00000010256	UQCRC1	NA	NA	NA	NA	NA	IP6K2	NA
chr3	48583954	48584677	DAE	ENSG00000010256	UQCRC1	NA	NA	NA	NA	NA	NCKIPSD	NA
chr3	48586168	48586326	nDAE	ENSG00000010256	UQCRC1	NA	NA	PFKFB4	NA	NA	NCKIPSD	NA
chr3	48586168	48586326	nDAE	ENSG00000010256	UQCRC1	NA	NA	PFKFB4	NA	NA	IP6K2	NA
chr3	48612820	48613362	nDAE	ENSG00000010256	UQCRC1	NA	NA	NA	NA	NA	NA	NA
chr3	48619600	48620134	nDAE	ENSG00000010256	UQCRC1	NA	NA	NA	NA	NA	NA	NA
chr3	48625500	48626050	DAE	ENSG00000010256	UQCRC1	NA	NA	NA	NA	COL7A1	NA	NA
chr3	48702969	48703382	nDAE	ENSG00000010256	UQCRC1	NA	NA	NA	NA	NA	ARIH2	NA
chr3	48702969	48703382	nDAE	ENSG00000010256	UQCRC1	NA	NA	NA	NA	NA	PRKAR2A	NA
chr3	48702969	48703382	nDAE	ENSG00000010256	UQCRC1	NA	NA	NA	NA	NA	NCKIPSD	NA
chr3	48702969	48703382	nDAE	ENSG00000010256	UQCRC1	NA	NA	NA	NA	NA	WDR6	NA
chr3	48702969	48703382	nDAE	ENSG00000010256	UQCRC1	NA	NA	NA	NA	NA	IP6K2	NA
chr3	48702969	48703382	nDAE	ENSG00000010256	UQCRC1	NA	NA	NA	NA	NA	QARS	NA
chr3	48702969	48703382	nDAE	ENSG00000010256	UQCRC1	NA	NA	NA	NA	NA	P4HTM	NA
chr3	48703820	48704086	nDAE	ENSG00000010256	UQCRC1	NA	NA	NA	NA	NA	WDR6	NA
chr3	48703820	48704086	nDAE	ENSG00000010256	UQCRC1	NA	NA	NA	NA	NA	NCKIPSD	NA
chr3	48703820	48704086	nDAE	ENSG00000010256	UQCRC1	NA	NA	NA	NA	NA	QARS	NA
chr3	48703820	48704086	nDAE	ENSG00000010256	UQCRC1	NA	NA	NA	NA	NA	ARIH2	NA
chr3	48703820	48704086	nDAE	ENSG00000010256	UQCRC1	NA	NA	NA	NA	NA	P4HTM	NA
chr3	48703820	48704086	nDAE	ENSG00000010256	UQCRC1	NA	NA	NA	NA	NA	IP6K2	NA
chr3	48703820	48704086	nDAE	ENSG00000010256	UQCRC1	NA	NA	NA	NA	NA	PRKAR2A	NA
chr3	48705588	48706192	DAE	ENSG00000010256	UQCRC1	NA	NA	NA	NA	NA	ARIH2	NA
chr3	48705588	48706192	DAE	ENSG00000010256	UQCRC1	NA	NA	NA	NA	NA	WDR6	NA
chr3	48705588	48706192	DAE	ENSG00000010256	UQCRC1	NA	NA	NA	NA	NA	PRKAR2A	NA
chr3	48705588	48706192	DAE	ENSG00000010256	UQCRC1	NA	NA	NA	NA	NA	QARS	NA
chr3	48705588	48706192	DAE	ENSG00000010256	UQCRC1	NA	NA	NA	NA	NA	P4HTM	NA
chr3	48705588	48706192	DAE	ENSG00000010256	UQCRC1	NA	NA	NA	NA	NA	NCKIPSD	NA
chr3	48705588	48706192	DAE	ENSG00000010256	UQCRC1	NA	NA	NA	NA	NA	IP6K2	NA
chr3	48712167	48712914	nDAE	ENSG00000010256	UQCRC1	NA	NA	NA	NA	NA	IP6K2	NA
chr3	48712167	48712914	nDAE	ENSG00000010256	UQCRC1	NA	NA	NA	NA	NA	PRKAR2A	NA
chr3	49074112	49074484	nDAE	ENSG00000010256	UQCRC1	NA	NA	NA	NA	NA	LAMB2	NA
chr3	49074112	49074484	nDAE	ENSG00000010256	UQCRC1	NA	NA	NA	NA	NA	ARIH2	NA
chr3	49074112	49074484	nDAE	ENSG00000010256	UQCRC1	NA	NA	NA	NA	NA	PRKAR2A	NA
chr3	49074112	49074484	nDAE	ENSG00000010256	UQCRC1	NA	NA	NA	NA	NA	P4HTM	NA
chr3	49077484	49077650	nDAE	ENSG00000010256	UQCRC1	NA	NA	NA	NA	NA	NA	NA
chr3	49077777	49078091	nDAE	ENSG00000010256	UQCRC1	NA	NA	NA	NA	NA	NA	NA
chr3	49323103	49323709	nDAE	ENSG00000010256	UQCRC1	NA	NA	NA	NA	NA	NA	NA
chr3	49323835	49324165	nDAE	ENSG00000010256	UQCRC1	NA	NA	NA	NA	NA	NA	NA
chr3	49325540	49325886	nDAE	ENSG00000010256	UQCRC1	NA	NA	NA	NA	NA	NA	NA
chr3	49326100	49327059	nDAE	ENSG00000010256	UQCRC1	NA	NA	NA	NA	NA	NA	NA
chr3	49329734	49330043	nDAE	ENSG00000010256	UQCRC1	NA	NA	NA	NA	NA	NA	NA
chr3	49334212	49334850	nDAE	ENSG00000010256	UQCRC1	NA	NA	NA	NA	NA	NA	NA
chr3	49337710	49337927	nDAE	ENSG00000010256	UQCRC1	NA	NA	NA	NA	NA	NA	NA
chr3	49339390	49339636	nDAE	ENSG00000010256	UQCRC1	NA	NA	NA	NA	NA	NA	NA
chr12	6371100	6371900	DAE	ENSG00000010278	CD9	NA	NA	NA	NA	NA	NA	NA
chr12	6373450	6373710	DAE	ENSG00000010278	CD9	NA	NA	NA	NA	NA	NA	NA
chr12	6387392	6387558	DAE	ENSG00000010278	CD9	NA	NA	NA	CD9	NA	NA	NA
chr12	6387584	6388212	DAE	ENSG00000010278	CD9	NA	NA	NA	CD9	NA	NA	NA
chr12	5772283	5772587	nDAE	ENSG00000010292	NCAPD2	NA	NA	NA	NA	NA	NA	NA
chr12	6609428	6610253	nDAE	ENSG00000010292	NCAPD2	NA	NA	NA	NA	NA	NA	NA
chr12	6611798	6611981	nDAE	ENSG00000010292	NCAPD2	NA	NA	NA	NA	NA	NA	NA
chr12	6614966	6615521	nDAE	ENSG00000010292	NCAPD2	NA	NA	NA	NA	NA	NA	NA
chr3	52254500	52254637	nDAE	ENSG00000010318	PHF7	ALAS1	NA	NA	GLYCTK	NA	DNAH1	NA
chr3	52254500	52254637	nDAE	ENSG00000010318	PHF7	ALAS1	NA	NA	GLYCTK	NA	ALAS1	NA
chr3	52254500	52254637	nDAE	ENSG00000010318	PHF7	ALAS1	NA	NA	GLYCTK	NA	GLYCTK	NA
chr3	52254500	52254637	nDAE	ENSG00000010318	PHF7	ALAS1	NA	NA	GLYCTK	NA	GLYCTK-AS1	NA
chr3	52254500	52254637	nDAE	ENSG00000010318	PHF7	ALAS1	NA	NA	GLYCTK	NA	WDR82	NA
chr3	52254500	52254637	nDAE	ENSG00000010318	PHF7	ALAS1	NA	NA	PPM1M	NA	DNAH1	NA
chr3	52254500	52254637	nDAE	ENSG00000010318	PHF7	ALAS1	NA	NA	PPM1M	NA	ALAS1	NA
chr3	52254500	52254637	nDAE	ENSG00000010318	PHF7	ALAS1	NA	NA	PPM1M	NA	GLYCTK	NA
chr3	52254500	52254637	nDAE	ENSG00000010318	PHF7	ALAS1	NA	NA	PPM1M	NA	GLYCTK-AS1	NA
chr3	52254500	52254637	nDAE	ENSG00000010318	PHF7	ALAS1	NA	NA	PPM1M	NA	WDR82	NA
chr3	52254679	52254904	nDAE	ENSG00000010318	PHF7	ALAS1	NA	NA	GLYCTK	NA	GLYCTK	NA
chr3	52254679	52254904	nDAE	ENSG00000010318	PHF7	ALAS1	NA	NA	PPM1M	NA	GLYCTK-AS1	NA
chr3	52254679	52254904	nDAE	ENSG00000010318	PHF7	ALAS1	NA	NA	GLYCTK	NA	GLYCTK-AS1	NA
chr3	52254679	52254904	nDAE	ENSG00000010318	PHF7	ALAS1	NA	NA	GLYCTK	NA	DNAH1	NA
chr3	52254679	52254904	nDAE	ENSG00000010318	PHF7	ALAS1	NA	NA	GLYCTK	NA	WDR82	NA
chr3	52254679	52254904	nDAE	ENSG00000010318	PHF7	ALAS1	NA	NA	GLYCTK	NA	ALAS1	NA
chr3	52254679	52254904	nDAE	ENSG00000010318	PHF7	ALAS1	NA	NA	PPM1M	NA	DNAH1	NA
chr3	52254679	52254904	nDAE	ENSG00000010318	PHF7	ALAS1	NA	NA	PPM1M	NA	WDR82	NA
chr3	52254679	52254904	nDAE	ENSG00000010318	PHF7	ALAS1	NA	NA	PPM1M	NA	ALAS1	NA
chr3	52254679	52254904	nDAE	ENSG00000010318	PHF7	ALAS1	NA	NA	PPM1M	NA	GLYCTK	NA
chr3	52032035	52032507	nDAE	ENSG00000010319	SEMA3G	NA	NA	ACY1	NA	NA	TLR9	NA
chr3	52032035	52032507	nDAE	ENSG00000010319	SEMA3G	NA	NA	ACY1	NA	NA	GLYCTK-AS1	NA
chr3	52032035	52032507	nDAE	ENSG00000010319	SEMA3G	NA	NA	ACY1	NA	NA	PPM1M	NA
chr3	52032035	52032507	nDAE	ENSG00000010319	SEMA3G	NA	NA	ACY1	NA	NA	WDR82	NA
chr3	52032035	52032507	nDAE	ENSG00000010319	SEMA3G	NA	NA	ACY1	NA	NA	DNAH1	NA
chr3	52032035	52032507	nDAE	ENSG00000010319	SEMA3G	NA	NA	ACY1	NA	NA	PHF7	NA
chr3	52032035	52032507	nDAE	ENSG00000010319	SEMA3G	NA	NA	ACY1	NA	NA	GLYCTK	NA
chr3	52032035	52032507	nDAE	ENSG00000010319	SEMA3G	NA	NA	ACY1	NA	NA	ALAS1	NA
chr3	52032035	52032507	nDAE	ENSG00000010319	SEMA3G	NA	NA	ACY1	NA	NA	BAP1	NA
chr3	52032035	52032507	nDAE	ENSG00000010319	SEMA3G	NA	NA	ACY1	NA	NA	RP5-1157M23.2	NA
chr3	52032035	52032507	nDAE	ENSG00000010319	SEMA3G	NA	NA	ACY1	NA	NA	TWF2	NA
chr3	52032035	52032507	nDAE	ENSG00000010319	SEMA3G	NA	NA	RPL29	NA	NA	TLR9	NA
chr3	52032035	52032507	nDAE	ENSG00000010319	SEMA3G	NA	NA	RPL29	NA	NA	GLYCTK-AS1	NA
chr3	52032035	52032507	nDAE	ENSG00000010319	SEMA3G	NA	NA	RPL29	NA	NA	PPM1M	NA
chr3	52032035	52032507	nDAE	ENSG00000010319	SEMA3G	NA	NA	RPL29	NA	NA	WDR82	NA
chr3	52032035	52032507	nDAE	ENSG00000010319	SEMA3G	NA	NA	RPL29	NA	NA	DNAH1	NA
chr3	52032035	52032507	nDAE	ENSG00000010319	SEMA3G	NA	NA	RPL29	NA	NA	PHF7	NA
chr3	52032035	52032507	nDAE	ENSG00000010319	SEMA3G	NA	NA	RPL29	NA	NA	GLYCTK	NA
chr3	52032035	52032507	nDAE	ENSG00000010319	SEMA3G	NA	NA	RPL29	NA	NA	ALAS1	NA
chr3	52032035	52032507	nDAE	ENSG00000010319	SEMA3G	NA	NA	RPL29	NA	NA	BAP1	NA
chr3	52032035	52032507	nDAE	ENSG00000010319	SEMA3G	NA	NA	RPL29	NA	NA	RP5-1157M23.2	NA
chr3	52032035	52032507	nDAE	ENSG00000010319	SEMA3G	NA	NA	RPL29	NA	NA	TWF2	NA
chr3	52032779	52033100	nDAE	ENSG00000010319	SEMA3G	NA	NA	NA	NA	NA	WDR82	NA
chr3	52032779	52033100	nDAE	ENSG00000010319	SEMA3G	NA	NA	NA	NA	NA	RP5-1157M23.2	NA
chr3	52032779	52033100	nDAE	ENSG00000010319	SEMA3G	NA	NA	NA	NA	NA	TWF2	NA
chr3	52032779	52033100	nDAE	ENSG00000010319	SEMA3G	NA	NA	NA	NA	NA	ALAS1	NA
chr3	52032779	52033100	nDAE	ENSG00000010319	SEMA3G	NA	NA	NA	NA	NA	BAP1	NA
chr3	52032779	52033100	nDAE	ENSG00000010319	SEMA3G	NA	NA	NA	NA	NA	GLYCTK-AS1	NA
chr3	52032779	52033100	nDAE	ENSG00000010319	SEMA3G	NA	NA	NA	NA	NA	DNAH1	NA
chr3	52032779	52033100	nDAE	ENSG00000010319	SEMA3G	NA	NA	NA	NA	NA	GLYCTK	NA
chr3	52032779	52033100	nDAE	ENSG00000010319	SEMA3G	NA	NA	NA	NA	NA	PHF7	NA
chr3	52032779	52033100	nDAE	ENSG00000010319	SEMA3G	NA	NA	NA	NA	NA	TLR9	NA
chr3	52032779	52033100	nDAE	ENSG00000010319	SEMA3G	NA	NA	NA	NA	NA	PPM1M	NA
chr3	52040109	52040433	DAE	ENSG00000010319	SEMA3G	NA	NA	NA	NA	GPR62	ALAS1	NA
chr3	52040109	52040433	DAE	ENSG00000010319	SEMA3G	NA	NA	NA	NA	GPR62	RP5-1157M23.2	NA
chr3	52040109	52040433	DAE	ENSG00000010319	SEMA3G	NA	NA	NA	NA	GPR62	TWF2	NA
chr3	52246862	52247489	nDAE	ENSG00000010319	SEMA3G	NA	NA	NA	NA	NA	DNAH1	NA
chr3	52246862	52247489	nDAE	ENSG00000010319	SEMA3G	NA	NA	NA	NA	NA	WDR82	NA
chr3	52247526	52248202	nDAE	ENSG00000010319	SEMA3G	NA	NA	NA	NA	NA	WDR82	NA
chr3	52247526	52248202	nDAE	ENSG00000010319	SEMA3G	NA	NA	NA	NA	NA	DNAH1	NA
chr3	52254500	52254637	nDAE	ENSG00000010319	SEMA3G	ALAS1	NA	NA	PPM1M	NA	DNAH1	NA
chr3	52254500	52254637	nDAE	ENSG00000010319	SEMA3G	ALAS1	NA	NA	PPM1M	NA	ALAS1	NA
chr3	52254500	52254637	nDAE	ENSG00000010319	SEMA3G	ALAS1	NA	NA	PPM1M	NA	GLYCTK	NA
chr3	52254500	52254637	nDAE	ENSG00000010319	SEMA3G	ALAS1	NA	NA	PPM1M	NA	GLYCTK-AS1	NA
chr3	52254500	52254637	nDAE	ENSG00000010319	SEMA3G	ALAS1	NA	NA	PPM1M	NA	WDR82	NA
chr3	52254500	52254637	nDAE	ENSG00000010319	SEMA3G	ALAS1	NA	NA	GLYCTK	NA	DNAH1	NA
chr3	52254500	52254637	nDAE	ENSG00000010319	SEMA3G	ALAS1	NA	NA	GLYCTK	NA	ALAS1	NA
chr3	52254500	52254637	nDAE	ENSG00000010319	SEMA3G	ALAS1	NA	NA	GLYCTK	NA	GLYCTK	NA
chr3	52254500	52254637	nDAE	ENSG00000010319	SEMA3G	ALAS1	NA	NA	GLYCTK	NA	GLYCTK-AS1	NA
chr3	52254500	52254637	nDAE	ENSG00000010319	SEMA3G	ALAS1	NA	NA	GLYCTK	NA	WDR82	NA
chr3	52254679	52254904	nDAE	ENSG00000010319	SEMA3G	ALAS1	NA	NA	PPM1M	NA	GLYCTK-AS1	NA
chr3	52254679	52254904	nDAE	ENSG00000010319	SEMA3G	ALAS1	NA	NA	PPM1M	NA	DNAH1	NA
chr3	52254679	52254904	nDAE	ENSG00000010319	SEMA3G	ALAS1	NA	NA	PPM1M	NA	WDR82	NA
chr3	52254679	52254904	nDAE	ENSG00000010319	SEMA3G	ALAS1	NA	NA	PPM1M	NA	ALAS1	NA
chr3	52254679	52254904	nDAE	ENSG00000010319	SEMA3G	ALAS1	NA	NA	PPM1M	NA	GLYCTK	NA
chr3	52254679	52254904	nDAE	ENSG00000010319	SEMA3G	ALAS1	NA	NA	GLYCTK	NA	GLYCTK-AS1	NA
chr3	52254679	52254904	nDAE	ENSG00000010319	SEMA3G	ALAS1	NA	NA	GLYCTK	NA	DNAH1	NA
chr3	52254679	52254904	nDAE	ENSG00000010319	SEMA3G	ALAS1	NA	NA	GLYCTK	NA	WDR82	NA
chr3	52254679	52254904	nDAE	ENSG00000010319	SEMA3G	ALAS1	NA	NA	GLYCTK	NA	ALAS1	NA
chr3	52254679	52254904	nDAE	ENSG00000010319	SEMA3G	ALAS1	NA	NA	GLYCTK	NA	GLYCTK	NA
chr3	52326150	52326300	nDAE	ENSG00000010319	SEMA3G	NA	NA	NA	NA	NA	RP5-1157M23.2	NA
chr3	52326150	52326300	nDAE	ENSG00000010319	SEMA3G	NA	NA	NA	NA	NA	DNAH1	NA
chr3	52326150	52326300	nDAE	ENSG00000010319	SEMA3G	NA	NA	NA	NA	NA	TLR9	NA
chr3	52326150	52326300	nDAE	ENSG00000010319	SEMA3G	NA	NA	NA	NA	NA	TWF2	NA
chr3	52032035	52032507	nDAE	ENSG00000010322	NISCH	NA	NA	ACY1	NA	NA	TLR9	NA
chr3	52032035	52032507	nDAE	ENSG00000010322	NISCH	NA	NA	ACY1	NA	NA	GLYCTK-AS1	NA
chr3	52032035	52032507	nDAE	ENSG00000010322	NISCH	NA	NA	ACY1	NA	NA	PPM1M	NA
chr3	52032035	52032507	nDAE	ENSG00000010322	NISCH	NA	NA	ACY1	NA	NA	WDR82	NA
chr3	52032035	52032507	nDAE	ENSG00000010322	NISCH	NA	NA	ACY1	NA	NA	DNAH1	NA
chr3	52032035	52032507	nDAE	ENSG00000010322	NISCH	NA	NA	ACY1	NA	NA	PHF7	NA
chr3	52032035	52032507	nDAE	ENSG00000010322	NISCH	NA	NA	ACY1	NA	NA	GLYCTK	NA
chr3	52032035	52032507	nDAE	ENSG00000010322	NISCH	NA	NA	ACY1	NA	NA	ALAS1	NA
chr3	52032035	52032507	nDAE	ENSG00000010322	NISCH	NA	NA	ACY1	NA	NA	BAP1	NA
chr3	52032035	52032507	nDAE	ENSG00000010322	NISCH	NA	NA	ACY1	NA	NA	RP5-1157M23.2	NA
chr3	52032035	52032507	nDAE	ENSG00000010322	NISCH	NA	NA	ACY1	NA	NA	TWF2	NA
chr3	52032035	52032507	nDAE	ENSG00000010322	NISCH	NA	NA	RPL29	NA	NA	TLR9	NA
chr3	52032035	52032507	nDAE	ENSG00000010322	NISCH	NA	NA	RPL29	NA	NA	GLYCTK-AS1	NA
chr3	52032035	52032507	nDAE	ENSG00000010322	NISCH	NA	NA	RPL29	NA	NA	PPM1M	NA
chr3	52032035	52032507	nDAE	ENSG00000010322	NISCH	NA	NA	RPL29	NA	NA	WDR82	NA
chr3	52032035	52032507	nDAE	ENSG00000010322	NISCH	NA	NA	RPL29	NA	NA	DNAH1	NA
chr3	52032035	52032507	nDAE	ENSG00000010322	NISCH	NA	NA	RPL29	NA	NA	PHF7	NA
chr3	52032035	52032507	nDAE	ENSG00000010322	NISCH	NA	NA	RPL29	NA	NA	GLYCTK	NA
chr3	52032035	52032507	nDAE	ENSG00000010322	NISCH	NA	NA	RPL29	NA	NA	ALAS1	NA
chr3	52032035	52032507	nDAE	ENSG00000010322	NISCH	NA	NA	RPL29	NA	NA	BAP1	NA
chr3	52032035	52032507	nDAE	ENSG00000010322	NISCH	NA	NA	RPL29	NA	NA	RP5-1157M23.2	NA
chr3	52032035	52032507	nDAE	ENSG00000010322	NISCH	NA	NA	RPL29	NA	NA	TWF2	NA
chr3	52032779	52033100	nDAE	ENSG00000010322	NISCH	NA	NA	NA	NA	NA	WDR82	NA
chr3	52032779	52033100	nDAE	ENSG00000010322	NISCH	NA	NA	NA	NA	NA	RP5-1157M23.2	NA
chr3	52032779	52033100	nDAE	ENSG00000010322	NISCH	NA	NA	NA	NA	NA	TWF2	NA
chr3	52032779	52033100	nDAE	ENSG00000010322	NISCH	NA	NA	NA	NA	NA	ALAS1	NA
chr3	52032779	52033100	nDAE	ENSG00000010322	NISCH	NA	NA	NA	NA	NA	BAP1	NA
chr3	52032779	52033100	nDAE	ENSG00000010322	NISCH	NA	NA	NA	NA	NA	GLYCTK-AS1	NA
chr3	52032779	52033100	nDAE	ENSG00000010322	NISCH	NA	NA	NA	NA	NA	DNAH1	NA
chr3	52032779	52033100	nDAE	ENSG00000010322	NISCH	NA	NA	NA	NA	NA	GLYCTK	NA
chr3	52032779	52033100	nDAE	ENSG00000010322	NISCH	NA	NA	NA	NA	NA	PHF7	NA
chr3	52032779	52033100	nDAE	ENSG00000010322	NISCH	NA	NA	NA	NA	NA	TLR9	NA
chr3	52032779	52033100	nDAE	ENSG00000010322	NISCH	NA	NA	NA	NA	NA	PPM1M	NA
chr3	52040109	52040433	DAE	ENSG00000010322	NISCH	NA	NA	NA	NA	GPR62	ALAS1	NA
chr3	52040109	52040433	DAE	ENSG00000010322	NISCH	NA	NA	NA	NA	GPR62	RP5-1157M23.2	NA
chr3	52040109	52040433	DAE	ENSG00000010322	NISCH	NA	NA	NA	NA	GPR62	TWF2	NA
chr3	52246862	52247489	nDAE	ENSG00000010322	NISCH	NA	NA	NA	NA	NA	DNAH1	NA
chr3	52246862	52247489	nDAE	ENSG00000010322	NISCH	NA	NA	NA	NA	NA	WDR82	NA
chr3	52247526	52248202	nDAE	ENSG00000010322	NISCH	NA	NA	NA	NA	NA	WDR82	NA
chr3	52247526	52248202	nDAE	ENSG00000010322	NISCH	NA	NA	NA	NA	NA	DNAH1	NA
chr3	52254500	52254637	nDAE	ENSG00000010322	NISCH	ALAS1	NA	NA	PPM1M	NA	DNAH1	NA
chr3	52254500	52254637	nDAE	ENSG00000010322	NISCH	ALAS1	NA	NA	PPM1M	NA	ALAS1	NA
chr3	52254500	52254637	nDAE	ENSG00000010322	NISCH	ALAS1	NA	NA	PPM1M	NA	GLYCTK	NA
chr3	52254500	52254637	nDAE	ENSG00000010322	NISCH	ALAS1	NA	NA	PPM1M	NA	GLYCTK-AS1	NA
chr3	52254500	52254637	nDAE	ENSG00000010322	NISCH	ALAS1	NA	NA	PPM1M	NA	WDR82	NA
chr3	52254500	52254637	nDAE	ENSG00000010322	NISCH	ALAS1	NA	NA	GLYCTK	NA	DNAH1	NA
chr3	52254500	52254637	nDAE	ENSG00000010322	NISCH	ALAS1	NA	NA	GLYCTK	NA	ALAS1	NA
chr3	52254500	52254637	nDAE	ENSG00000010322	NISCH	ALAS1	NA	NA	GLYCTK	NA	GLYCTK	NA
chr3	52254500	52254637	nDAE	ENSG00000010322	NISCH	ALAS1	NA	NA	GLYCTK	NA	GLYCTK-AS1	NA
chr3	52254500	52254637	nDAE	ENSG00000010322	NISCH	ALAS1	NA	NA	GLYCTK	NA	WDR82	NA
chr3	52254679	52254904	nDAE	ENSG00000010322	NISCH	ALAS1	NA	NA	PPM1M	NA	GLYCTK-AS1	NA
chr3	52254679	52254904	nDAE	ENSG00000010322	NISCH	ALAS1	NA	NA	PPM1M	NA	DNAH1	NA
chr3	52254679	52254904	nDAE	ENSG00000010322	NISCH	ALAS1	NA	NA	PPM1M	NA	WDR82	NA
chr3	52254679	52254904	nDAE	ENSG00000010322	NISCH	ALAS1	NA	NA	PPM1M	NA	ALAS1	NA
chr3	52254679	52254904	nDAE	ENSG00000010322	NISCH	ALAS1	NA	NA	PPM1M	NA	GLYCTK	NA
chr3	52254679	52254904	nDAE	ENSG00000010322	NISCH	ALAS1	NA	NA	GLYCTK	NA	GLYCTK-AS1	NA
chr3	52254679	52254904	nDAE	ENSG00000010322	NISCH	ALAS1	NA	NA	GLYCTK	NA	DNAH1	NA
chr3	52254679	52254904	nDAE	ENSG00000010322	NISCH	ALAS1	NA	NA	GLYCTK	NA	WDR82	NA
chr3	52254679	52254904	nDAE	ENSG00000010322	NISCH	ALAS1	NA	NA	GLYCTK	NA	ALAS1	NA
chr3	52254679	52254904	nDAE	ENSG00000010322	NISCH	ALAS1	NA	NA	GLYCTK	NA	GLYCTK	NA
chr3	52326150	52326300	nDAE	ENSG00000010322	NISCH	NA	NA	NA	NA	NA	RP5-1157M23.2	NA
chr3	52326150	52326300	nDAE	ENSG00000010322	NISCH	NA	NA	NA	NA	NA	DNAH1	NA
chr3	52326150	52326300	nDAE	ENSG00000010322	NISCH	NA	NA	NA	NA	NA	TLR9	NA
chr3	52326150	52326300	nDAE	ENSG00000010322	NISCH	NA	NA	NA	NA	NA	TWF2	NA
chr3	52573950	52574430	nDAE	ENSG00000010322	NISCH	NA	NA	NA	NA	NA	TKT	NA
chr3	52573950	52574430	nDAE	ENSG00000010322	NISCH	NA	NA	NA	NA	NA	SFMBT1	NA
chr3	52573950	52574430	nDAE	ENSG00000010322	NISCH	NA	NA	NA	NA	NA	GLT8D1	NA
chr3	52573950	52574430	nDAE	ENSG00000010322	NISCH	NA	NA	NA	NA	NA	NISCH	NA
chr3	52573950	52574430	nDAE	ENSG00000010322	NISCH	NA	NA	NA	NA	NA	DUSP7	NA
chr3	52573950	52574430	nDAE	ENSG00000010322	NISCH	NA	NA	NA	NA	NA	TMEM110	NA
chr3	52573950	52574430	nDAE	ENSG00000010322	NISCH	NA	NA	NA	NA	NA	TWF2	NA
chr3	52573950	52574430	nDAE	ENSG00000010322	NISCH	NA	NA	NA	NA	NA	NEK4	NA
chr3	52573950	52574430	nDAE	ENSG00000010322	NISCH	NA	NA	NA	NA	NA	PHF7	NA
chr3	52573950	52574430	nDAE	ENSG00000010322	NISCH	NA	NA	NA	NA	NA	TNNC1	NA
chr3	52573950	52574430	nDAE	ENSG00000010322	NISCH	NA	NA	NA	NA	NA	SPCS1	NA
chr3	52573950	52574430	nDAE	ENSG00000010322	NISCH	NA	NA	NA	NA	NA	GNL3	NA
chr3	52573950	52574430	nDAE	ENSG00000010322	NISCH	NA	NA	NA	NA	NA	PCBP4	NA
chr3	52573950	52574430	nDAE	ENSG00000010322	NISCH	NA	NA	NA	NA	NA	SMIM4	NA
chr3	52573950	52574430	nDAE	ENSG00000010322	NISCH	NA	NA	NA	NA	NA	TMEM110-MUSTN1	NA
chr3	52573950	52574430	nDAE	ENSG00000010322	NISCH	NA	NA	NA	NA	NA	BAP1	NA
chr3	52573950	52574430	nDAE	ENSG00000010322	NISCH	NA	NA	NA	NA	NA	ABHD14B	NA
chr3	52573950	52574430	nDAE	ENSG00000010322	NISCH	NA	NA	NA	NA	NA	RP5-1157M23.2	NA
chr3	52573950	52574430	nDAE	ENSG00000010322	NISCH	NA	NA	NA	NA	NA	RP11-155D18.14	NA
chr3	52573950	52574430	nDAE	ENSG00000010322	NISCH	NA	NA	NA	NA	NA	PBRM1	NA
chr3	52573950	52574430	nDAE	ENSG00000010322	NISCH	NA	NA	NA	NA	NA	ALAS1	NA
chr3	52573950	52574430	nDAE	ENSG00000010322	NISCH	NA	NA	NA	NA	NA	RP11-894J14.5	NA
chr3	52573950	52574430	nDAE	ENSG00000010322	NISCH	NA	NA	NA	NA	NA	GLYCTK-AS1	NA
chr3	52573950	52574430	nDAE	ENSG00000010322	NISCH	NA	NA	NA	NA	NA	WDR82	NA
chr3	52573950	52574430	nDAE	ENSG00000010322	NISCH	NA	NA	NA	NA	NA	GLYCTK	NA
chr3	52574953	52575367	nDAE	ENSG00000010322	NISCH	NA	NA	NA	NA	NA	SPCS1	NA
chr3	52574953	52575367	nDAE	ENSG00000010322	NISCH	NA	NA	NA	NA	NA	PBRM1	NA
chr3	52574953	52575367	nDAE	ENSG00000010322	NISCH	NA	NA	NA	NA	NA	GNL3	NA
chr3	52574953	52575367	nDAE	ENSG00000010322	NISCH	NA	NA	NA	NA	NA	GLT8D1	NA
chr3	52575443	52575754	nDAE	ENSG00000010322	NISCH	NA	NA	NA	NA	NA	PBRM1	NA
chr3	52575443	52575754	nDAE	ENSG00000010322	NISCH	NA	NA	NA	NA	NA	SPCS1	NA
chr3	52575443	52575754	nDAE	ENSG00000010322	NISCH	NA	NA	NA	NA	NA	GNL3	NA
chr3	52575443	52575754	nDAE	ENSG00000010322	NISCH	NA	NA	NA	NA	NA	GLT8D1	NA
chr19	50294072	50294535	nDAE	ENSG00000010361	FUZ	NA	NA	FUZ	AP2A1	NA	NA	NA
chr19	50298183	50298692	nDAE	ENSG00000010361	FUZ	NA	NA	NA	NA	NA	NA	NA
chr12	811160	811375	nDAE	ENSG00000010379	SLC6A13	NA	NA	NINJ2	NA	NA	NA	NA
chr12	811160	811375	nDAE	ENSG00000010379	SLC6A13	NA	NA	WNK1	NA	NA	NA	NA
chr12	847675	848275	nDAE	ENSG00000010379	SLC6A13	NA	NA	NA	NA	NA	NA	NA
chr12	849784	850086	nDAE	ENSG00000010379	SLC6A13	NA	NA	NA	NA	NA	NA	NA
chr12	867810	868424	nDAE	ENSG00000010379	SLC6A13	NA	NA	NA	NA	WNK1	NA	NA
chr12	925113	925341	nDAE	ENSG00000010379	SLC6A13	NA	NA	NA	NA	NA	NA	NA
chr12	926096	926826	nDAE	ENSG00000010379	SLC6A13	NA	NA	NA	WNK1	NA	NA	NA
chr12	926096	926826	nDAE	ENSG00000010379	SLC6A13	NA	NA	NA	RAD52	NA	NA	NA
chr12	943180	943571	nDAE	ENSG00000010379	SLC6A13	NA	NA	NA	NA	NA	NA	NA
chr12	946160	946530	nDAE	ENSG00000010379	SLC6A13	NA	NA	NA	NA	NA	NA	NA
chr12	947682	948209	nDAE	ENSG00000010379	SLC6A13	NA	NA	NA	NA	NA	NA	NA
chr12	948271	948742	nDAE	ENSG00000010379	SLC6A13	NA	NA	NA	NA	NA	NA	NA
chr12	963945	964494	nDAE	ENSG00000010379	SLC6A13	NA	NA	NA	NA	NA	NA	NA
chr12	966570	966716	nDAE	ENSG00000010379	SLC6A13	NA	NA	NA	NA	NA	NA	NA
chr12	968384	968545	nDAE	ENSG00000010379	SLC6A13	NA	NA	NA	NA	NA	NA	NA
chr12	974210	974535	nDAE	ENSG00000010379	SLC6A13	NA	NA	NA	NA	NA	NA	NA
chr12	979642	979976	nDAE	ENSG00000010379	SLC6A13	NA	NA	NA	NA	NA	NA	NA
chr12	980147	980805	nDAE	ENSG00000010379	SLC6A13	NA	NA	NA	NA	NA	NA	NA
chr12	981744	982252	nDAE	ENSG00000010379	SLC6A13	NA	NA	NA	NA	NA	NA	NA
chr12	983046	983789	nDAE	ENSG00000010379	SLC6A13	NA	NA	NA	NA	NA	NA	NA
chr12	1020605	1020959	nDAE	ENSG00000010379	SLC6A13	NA	NA	NA	NA	NA	NA	NA
chr12	1030003	1030358	nDAE	ENSG00000010379	SLC6A13	NA	NA	NA	NA	NA	NA	NA
chr12	1031433	1031971	DAE	ENSG00000010379	SLC6A13	NA	NA	NA	NA	NA	NA	NA
chr12	1036441	1036786	nDAE	ENSG00000010379	SLC6A13	NA	NA	NA	NA	NA	NA	NA
chr12	1038829	1039033	nDAE	ENSG00000010379	SLC6A13	NA	NA	NA	NA	NA	NA	NA
chr12	1040753	1041139	nDAE	ENSG00000010379	SLC6A13	NA	NA	NA	NA	NA	NA	NA
chr12	1046185	1046466	nDAE	ENSG00000010379	SLC6A13	NA	NA	NA	NA	NA	NA	NA
chr12	6841032	6841251	nDAE	ENSG00000010610	CD4	NA	NA	NA	NA	NA	NA	NA
chr12	6844940	6845470	nDAE	ENSG00000010610	CD4	NA	NA	COPS7A	COPS7A	NA	NA	NA
chr12	6854818	6855156	nDAE	ENSG00000010610	CD4	NA	NA	ZNF384	RP4-761J14.10	NA	NA	NA
chr12	6854818	6855156	nDAE	ENSG00000010610	CD4	NA	NA	COPS7A	RP4-761J14.10	NA	NA	NA
chr12	6854818	6855156	nDAE	ENSG00000010610	CD4	NA	NA	CD4	RP4-761J14.10	NA	NA	NA
chr12	6854818	6855156	nDAE	ENSG00000010610	CD4	NA	NA	PTMS	RP4-761J14.10	NA	NA	NA
chr12	6857844	6858160	nDAE	ENSG00000010610	CD4	NA	NA	NA	NA	NA	NA	NA
chr12	6887836	6888636	DAE	ENSG00000010610	CD4	COPS7A	NA	CD4	NA	PTMS	NA	NA
chr12	6887836	6888636	DAE	ENSG00000010610	CD4	COPS7A	NA	CD4	NA	LAG3	NA	NA
chr12	6887836	6888636	DAE	ENSG00000010610	CD4	CHD4	NA	CD4	NA	PTMS	NA	NA
chr12	6887836	6888636	DAE	ENSG00000010610	CD4	CHD4	NA	CD4	NA	LAG3	NA	NA
chr12	6887836	6888636	DAE	ENSG00000010610	CD4	USP5	NA	CD4	NA	PTMS	NA	NA
chr12	6887836	6888636	DAE	ENSG00000010610	CD4	USP5	NA	CD4	NA	LAG3	NA	NA
chr12	6887836	6888636	DAE	ENSG00000010610	CD4	GNB3	NA	CD4	NA	PTMS	NA	NA
chr12	6887836	6888636	DAE	ENSG00000010610	CD4	GNB3	NA	CD4	NA	LAG3	NA	NA
chr12	6887836	6888636	DAE	ENSG00000010610	CD4	CDCA3	NA	CD4	NA	PTMS	NA	NA
chr12	6887836	6888636	DAE	ENSG00000010610	CD4	CDCA3	NA	CD4	NA	LAG3	NA	NA
chr12	6887836	6888636	DAE	ENSG00000010610	CD4	P3H3	NA	CD4	NA	PTMS	NA	NA
chr12	6887836	6888636	DAE	ENSG00000010610	CD4	P3H3	NA	CD4	NA	LAG3	NA	NA
chr12	6887836	6888636	DAE	ENSG00000010610	CD4	MLF2	NA	CD4	NA	PTMS	NA	NA
chr12	6887836	6888636	DAE	ENSG00000010610	CD4	MLF2	NA	CD4	NA	LAG3	NA	NA
chr12	6887836	6888636	DAE	ENSG00000010610	CD4	GPR162	NA	CD4	NA	PTMS	NA	NA
chr12	6887836	6888636	DAE	ENSG00000010610	CD4	GPR162	NA	CD4	NA	LAG3	NA	NA
chr12	6901662	6902179	DAE	ENSG00000010610	CD4	NA	NA	PHB2	CD4	LAG3	NA	CD4
chr12	6901662	6902179	DAE	ENSG00000010610	CD4	NA	NA	P3H3	LPAR5	LAG3	NA	CD4
chr12	6901662	6902179	DAE	ENSG00000010610	CD4	NA	NA	GPR162	CD4	LAG3	NA	CD4
chr12	6901662	6902179	DAE	ENSG00000010610	CD4	NA	NA	USP5	ING4	LAG3	NA	CD4
chr12	6901662	6902179	DAE	ENSG00000010610	CD4	NA	NA	PHB2	LPAR5	LAG3	NA	CD4
chr12	6901662	6902179	DAE	ENSG00000010610	CD4	NA	NA	COPS7A	CD4	LAG3	NA	CD4
chr12	6901662	6902179	DAE	ENSG00000010610	CD4	NA	NA	CD4	ING4	LAG3	NA	CD4
chr12	6901662	6902179	DAE	ENSG00000010610	CD4	NA	NA	PHB2	ING4	LAG3	NA	CD4
chr12	6901662	6902179	DAE	ENSG00000010610	CD4	NA	NA	CD4	CD4	LAG3	NA	CD4
chr12	6901662	6902179	DAE	ENSG00000010610	CD4	NA	NA	GPR162	LPAR5	LAG3	NA	CD4
chr12	6901662	6902179	DAE	ENSG00000010610	CD4	NA	NA	P3H3	ING4	LAG3	NA	CD4
chr12	6901662	6902179	DAE	ENSG00000010610	CD4	NA	NA	PTMS	LPAR5	LAG3	NA	CD4
chr12	6901662	6902179	DAE	ENSG00000010610	CD4	NA	NA	CD4	LPAR5	LAG3	NA	CD4
chr12	6901662	6902179	DAE	ENSG00000010610	CD4	NA	NA	USP5	GPR162	LAG3	NA	CD4
chr12	6901662	6902179	DAE	ENSG00000010610	CD4	NA	NA	COPS7A	GPR162	LAG3	NA	CD4
chr12	6901662	6902179	DAE	ENSG00000010610	CD4	NA	NA	PHB2	GPR162	LAG3	NA	CD4
chr12	6901662	6902179	DAE	ENSG00000010610	CD4	NA	NA	COPS7A	ING4	LAG3	NA	CD4
chr12	6901662	6902179	DAE	ENSG00000010610	CD4	NA	NA	USP5	LPAR5	LAG3	NA	CD4
chr12	6901662	6902179	DAE	ENSG00000010610	CD4	NA	NA	USP5	CD4	LAG3	NA	CD4
chr12	6901662	6902179	DAE	ENSG00000010610	CD4	NA	NA	GPR162	GPR162	LAG3	NA	CD4
chr12	6901662	6902179	DAE	ENSG00000010610	CD4	NA	NA	PTMS	CD4	LAG3	NA	CD4
chr12	6901662	6902179	DAE	ENSG00000010610	CD4	NA	NA	P3H3	GPR162	LAG3	NA	CD4
chr12	6901662	6902179	DAE	ENSG00000010610	CD4	NA	NA	PTMS	ING4	LAG3	NA	CD4
chr12	6901662	6902179	DAE	ENSG00000010610	CD4	NA	NA	GPR162	ING4	LAG3	NA	CD4
chr12	6901662	6902179	DAE	ENSG00000010610	CD4	NA	NA	PTMS	GPR162	LAG3	NA	CD4
chr12	6901662	6902179	DAE	ENSG00000010610	CD4	NA	NA	CD4	GPR162	LAG3	NA	CD4
chr12	6901662	6902179	DAE	ENSG00000010610	CD4	NA	NA	COPS7A	LPAR5	LAG3	NA	CD4
chr12	6901662	6902179	DAE	ENSG00000010610	CD4	NA	NA	P3H3	CD4	LAG3	NA	CD4
chr12	6909330	6909834	nDAE	ENSG00000010610	CD4	NA	NA	NA	NA	NA	NA	NA
chr12	6919775	6920508	nDAE	ENSG00000010610	CD4	NA	NA	LEPREL2	NA	NA	NA	NA
chr6	26063250	26064100	nDAE	ENSG00000010704	HFE	NA	NA	NA	NA	NA	NA	NA
chr6	111575200	111575480	nDAE	ENSG00000010810	FYN	NA	NA	NA	NA	NA	NA	NA
chr6	111584810	111585030	nDAE	ENSG00000010810	FYN	NA	NA	NA	NA	NA	NA	NA
chr6	111585150	111585610	nDAE	ENSG00000010810	FYN	NA	NA	NA	NA	NA	NA	NA
chr6	112364338	112364486	nDAE	ENSG00000010810	FYN	TUBE1	NA	TUBE1	FAM229B	NA	NA	NA
chr6	112364338	112364486	nDAE	ENSG00000010810	FYN	TUBE1	NA	TUBE1	C6orf3	NA	NA	NA
chr6	112364338	112364486	nDAE	ENSG00000010810	FYN	TUBE1	NA	TUBE1	WISP3	NA	NA	NA
chr6	112364338	112364486	nDAE	ENSG00000010810	FYN	FYN	NA	TUBE1	C6orf3	NA	NA	NA
chr6	112364338	112364486	nDAE	ENSG00000010810	FYN	TRAF3IP2-AS1	NA	TUBE1	WISP3	NA	NA	NA
chr6	112364338	112364486	nDAE	ENSG00000010810	FYN	MFSD4B	NA	TUBE1	FAM229B	NA	NA	NA
chr6	112364338	112364486	nDAE	ENSG00000010810	FYN	FYN	NA	TUBE1	FAM229B	NA	NA	NA
chr6	112364338	112364486	nDAE	ENSG00000010810	FYN	FYN	NA	TUBE1	WISP3	NA	NA	NA
chr6	112364338	112364486	nDAE	ENSG00000010810	FYN	REV3L	NA	TUBE1	C6orf3	NA	NA	NA
chr6	112364338	112364486	nDAE	ENSG00000010810	FYN	REV3L	NA	TUBE1	FAM229B	NA	NA	NA
chr6	112364338	112364486	nDAE	ENSG00000010810	FYN	FAM229B	NA	TUBE1	C6orf3	NA	NA	NA
chr6	112364338	112364486	nDAE	ENSG00000010810	FYN	FAM229B	NA	TUBE1	FAM229B	NA	NA	NA
chr6	112364338	112364486	nDAE	ENSG00000010810	FYN	MFSD4B	NA	TUBE1	WISP3	NA	NA	NA
chr6	112364338	112364486	nDAE	ENSG00000010810	FYN	MFSD4B	NA	TUBE1	C6orf3	NA	NA	NA
chr6	112364338	112364486	nDAE	ENSG00000010810	FYN	REV3L	NA	TUBE1	WISP3	NA	NA	NA
chr6	112364338	112364486	nDAE	ENSG00000010810	FYN	TRAF3IP2-AS1	NA	TUBE1	C6orf3	NA	NA	NA
chr6	112364338	112364486	nDAE	ENSG00000010810	FYN	TRAF3IP2-AS1	NA	TUBE1	FAM229B	NA	NA	NA
chr6	112364338	112364486	nDAE	ENSG00000010810	FYN	FAM229B	NA	TUBE1	WISP3	NA	NA	NA
chr6	143751250	143751775	nDAE	ENSG00000010818	HIVEP2	NA	NA	NA	NA	NA	NA	NA
chr6	143752070	143752955	nDAE	ENSG00000010818	HIVEP2	NA	NA	NA	NA	NA	NA	NA
chr1	170928490	170928600	nDAE	ENSG00000010932	FMO1	NA	NA	NA	NA	NA	NA	NA
chr1	170928740	170929010	nDAE	ENSG00000010932	FMO1	NA	NA	NA	NA	NA	NA	NA
chr17	61407084	61407509	DAE	ENSG00000011028	MRC2	NA	NA	NA	NA	NA	NA	NA
chr17	61455925	61456475	DAE	ENSG00000011028	MRC2	NA	NA	NA	NA	NA	NA	NA
chr17	61458225	61459000	DAE	ENSG00000011028	MRC2	NA	NA	NA	NA	NA	NA	NA
chr17	61474768	61475092	nDAE	ENSG00000011028	MRC2	NA	NA	NA	NA	NA	NA	NA
chr17	61479383	61479924	DAE	ENSG00000011028	MRC2	NA	NA	NA	NA	NA	NA	NA
chr17	61480202	61480700	nDAE	ENSG00000011028	MRC2	NA	NA	NA	NA	NA	NA	NA
chr17	61482620	61483510	DAE	ENSG00000011028	MRC2	NA	NA	NA	NA	NA	NA	NA
chr17	61484168	61484343	nDAE	ENSG00000011028	MRC2	NA	NA	NA	NA	NA	NA	NA
chr17	61498087	61498685	DAE	ENSG00000011028	MRC2	NA	NA	NA	NA	NA	DCAF7	NA
chr17	61498087	61498685	DAE	ENSG00000011028	MRC2	NA	NA	NA	NA	NA	KCNH6	NA
chr17	61498087	61498685	DAE	ENSG00000011028	MRC2	NA	NA	NA	NA	NA	TACO1	NA
chr17	61498087	61498685	DAE	ENSG00000011028	MRC2	NA	NA	NA	NA	NA	PSMC5	NA
chr17	61498087	61498685	DAE	ENSG00000011028	MRC2	NA	NA	NA	NA	NA	MAP3K3	NA
chr17	61498087	61498685	DAE	ENSG00000011028	MRC2	NA	NA	NA	NA	NA	AC037445.1	NA
chr17	61498087	61498685	DAE	ENSG00000011028	MRC2	NA	NA	NA	NA	NA	ACE	NA
chr17	61498087	61498685	DAE	ENSG00000011028	MRC2	NA	NA	NA	NA	NA	MARCH10	NA
chr17	61498087	61498685	DAE	ENSG00000011028	MRC2	NA	NA	NA	NA	NA	FTSJ3	NA
chr17	61498087	61498685	DAE	ENSG00000011028	MRC2	NA	NA	NA	NA	NA	RP11-556O9.2	NA
chr17	61498087	61498685	DAE	ENSG00000011028	MRC2	NA	NA	NA	NA	NA	SMARCD2	NA
chr17	61498087	61498685	DAE	ENSG00000011028	MRC2	NA	NA	NA	NA	NA	RP11-156L14.1	NA
chr17	61498087	61498685	DAE	ENSG00000011028	MRC2	NA	NA	NA	NA	NA	TLK2	NA
chr17	61498087	61498685	DAE	ENSG00000011028	MRC2	NA	NA	NA	NA	NA	MRC2	NA
chr17	61498087	61498685	DAE	ENSG00000011028	MRC2	NA	NA	NA	NA	NA	STRADA	NA
chr17	61498087	61498685	DAE	ENSG00000011028	MRC2	NA	NA	NA	NA	NA	TANC2	NA
chr17	61498087	61498685	DAE	ENSG00000011028	MRC2	NA	NA	NA	NA	NA	RP11-51F16.8	NA
chr17	61730040	61730730	nDAE	ENSG00000011028	MRC2	NA	NA	NA	NA	NA	NA	NA
chr17	61732861	61733086	nDAE	ENSG00000011028	MRC2	NA	NA	NA	NA	NA	NA	NA
chr17	61736399	61736832	nDAE	ENSG00000011028	MRC2	NA	NA	NA	NA	NA	NA	NA
chr17	49075824	49076686	nDAE	ENSG00000011052	NME2	NA	NA	NA	NA	NA	NA	NA
chr12	3213900	3214519	nDAE	ENSG00000011105	TSPAN9	TSPAN9	NA	NA	TSPAN9	NA	NA	NA
chr12	3369570	3370028	nDAE	ENSG00000011105	TSPAN9	NA	NA	NA	NA	NA	NA	NA
chr12	3373460	3373728	DAE	ENSG00000011105	TSPAN9	NA	NA	NA	NA	NA	NA	NA
chr12	3914227	3914511	nDAE	ENSG00000011105	TSPAN9	NA	NA	NA	NA	NA	NA	NA
chr12	3919957	3920400	nDAE	ENSG00000011105	TSPAN9	NA	NA	NA	NA	NA	NA	NA
chr7	5279804	5280472	DAE	ENSG00000011275	RNF216	ZNF890P	SLC29A4	NA	NA	NA	NA	NA
chr7	5279804	5280472	DAE	ENSG00000011275	RNF216	ZNF815P	SLC29A4	NA	NA	NA	NA	NA
chr7	5279804	5280472	DAE	ENSG00000011275	RNF216	MMD2	SLC29A4	NA	NA	NA	NA	NA
chr7	5284204	5284448	nDAE	ENSG00000011275	RNF216	NA	NA	NA	NA	NA	NA	NA
chr7	5287786	5288181	nDAE	ENSG00000011275	RNF216	NA	SLC29A4	SLC29A4	NA	NA	NA	NA
chr7	5299800	5300650	nDAE	ENSG00000011275	RNF216	NA	NA	NA	NA	NA	NA	NA
chr7	5305600	5306125	DAE	ENSG00000011275	RNF216	NA	SLC29A4	SLC29A4	NA	NA	NA	NA
chr7	5310727	5310966	nDAE	ENSG00000011275	RNF216	NA	NA	NA	NA	NA	NA	NA
chr7	5343700	5344250	nDAE	ENSG00000011275	RNF216	NA	NA	NA	NA	NA	NA	NA
chr7	5349012	5349193	nDAE	ENSG00000011275	RNF216	NA	NA	NA	NA	NA	NA	NA
chr7	5543638	5543835	nDAE	ENSG00000011275	RNF216	NA	NA	NA	NA	NA	NA	NA
chr7	5545525	5545763	nDAE	ENSG00000011275	RNF216	NA	NA	NA	NA	NA	NA	NA
chr7	5546310	5547151	nDAE	ENSG00000011275	RNF216	NA	NA	NA	NA	FBXL18	NA	NA
chr7	5548234	5548644	nDAE	ENSG00000011275	RNF216	NA	NA	FBXL18	NA	NA	NA	NA
chr7	5549010	5549850	nDAE	ENSG00000011275	RNF216	NA	NA	FBXL18	FBXL18	NA	NA	NA
chr7	5792163	5792594	nDAE	ENSG00000011275	RNF216	NA	NA	NA	NA	NA	NA	NA
chr7	5795040	5795597	DAE	ENSG00000011275	RNF216	NA	NA	NA	NA	NA	NA	NA
chr7	5843675	5843975	DAE	ENSG00000011275	RNF216	NA	NA	NA	NA	NA	NA	NA
chr7	5850500	5850550	nDAE	ENSG00000011275	RNF216	CCZ1	OCM	NA	NA	NA	NA	NA
chr19	1117500	1118081	nDAE	ENSG00000011304	PTBP1	NA	NA	NA	NA	NA	ABCA7	NA
chr19	1123890	1124155	nDAE	ENSG00000011304	PTBP1	NA	NA	NA	SBNO2	NA	NA	NA
chr19	1126370	1126820	nDAE	ENSG00000011304	PTBP1	NA	NA	SBNO2	SBNO2	NA	NA	NA
chr11	61386300	61386983	DAE	ENSG00000011347	SYT7	NA	NA	NA	NA	NA	NA	NA
chr3	45040330	45040769	nDAE	ENSG00000011376	LARS2	NA	NA	NA	NA	NA	NA	NA
chr3	45062400	45063150	nDAE	ENSG00000011376	LARS2	NA	NA	NA	EXOSC7	NA	NA	NA
chr3	45708520	45709020	DAE	ENSG00000011376	LARS2	LARS2-AS1	NA	LIMD1	LIMD1	NA	NA	NA
chr3	45708520	45709020	DAE	ENSG00000011376	LARS2	LARS2-AS1	NA	LIMD1	SACM1L	NA	NA	NA
chr3	45708520	45709020	DAE	ENSG00000011376	LARS2	LIMD1	NA	LIMD1	LIMD1	NA	NA	NA
chr3	45708520	45709020	DAE	ENSG00000011376	LARS2	LIMD1	NA	LIMD1	SACM1L	NA	NA	NA
chr3	45708520	45709020	DAE	ENSG00000011376	LARS2	LIMD1-AS1	NA	LIMD1	LIMD1	NA	NA	NA
chr3	45708520	45709020	DAE	ENSG00000011376	LARS2	LIMD1-AS1	NA	LIMD1	SACM1L	NA	NA	NA
chr3	45708520	45709020	DAE	ENSG00000011376	LARS2	SACM1L	NA	LIMD1	LIMD1	NA	NA	NA
chr3	45708520	45709020	DAE	ENSG00000011376	LARS2	SACM1L	NA	LIMD1	SACM1L	NA	NA	NA
chr19	46971257	46971777	nDAE	ENSG00000011485	PPP5C	NA	NA	NA	PNMA8A	NA	NA	NA
chr19	46990475	46990927	nDAE	ENSG00000011485	PPP5C	NA	NA	CALM3	NA	PNMAL2	NA	NA
chr19	46991074	46991575	DAE	ENSG00000011485	PPP5C	NA	NA	NA	NA	PNMAL2	NA	NA
chr19	47003825	47004290	nDAE	ENSG00000011485	PPP5C	NA	AC011484	NA	NA	NA	NA	NA
chr19	47003825	47004290	nDAE	ENSG00000011485	PPP5C	NA	PNMAL1	NA	NA	NA	NA	NA
chr19	47003825	47004290	nDAE	ENSG00000011485	PPP5C	NA	PNMAL2	NA	NA	NA	NA	NA
chr19	47016865	47016980	DAE	ENSG00000011485	PPP5C	PNMAL2	NA	NA	NA	NA	NA	NA
chr2	39289682	39290036	nDAE	ENSG00000011566	MAP4K3	NA	NA	NA	NA	NA	NA	NA
chr2	39299225	39299490	nDAE	ENSG00000011566	MAP4K3	NA	NA	NA	NA	NA	NA	NA
chr2	39362732	39363464	nDAE	ENSG00000011566	MAP4K3	NA	NA	NA	NA	NA	NA	NA
chr2	39363835	39364506	DAE	ENSG00000011566	MAP4K3	NA	NA	NA	NA	NA	NA	NA
chr2	39365329	39365544	nDAE	ENSG00000011566	MAP4K3	NA	NA	NA	NA	NA	NA	NA
chr2	39368700	39369380	DAE	ENSG00000011566	MAP4K3	LOC375196	NA	NA	SOS1	NA	NA	NA
chr2	39368700	39369380	DAE	ENSG00000011566	MAP4K3	MAP4K3	NA	NA	SOS1	NA	NA	NA
chr2	39368700	39369380	DAE	ENSG00000011566	MAP4K3	SOS1	NA	NA	SOS1	NA	NA	NA
chr2	39368700	39369380	DAE	ENSG00000011566	MAP4K3	TMEM178A	NA	NA	SOS1	NA	NA	NA
chr2	39368700	39369380	DAE	ENSG00000011566	MAP4K3	LOC728730	NA	NA	SOS1	NA	NA	NA
chr16	20861479	20861561	nDAE	ENSG00000011638	TMEM159	NA	NA	NA	LYRM1	NA	NA	NA
chr17	41142450	41142501	nDAE	ENSG00000012048	BRCA1	NA	NA	NA	NA	NA	NA	NA
chr17	41142654	41142860	nDAE	ENSG00000012048	BRCA1	NA	NA	NA	NA	NA	NA	NA
chr17	41145015	41145349	nDAE	ENSG00000012048	BRCA1	NA	NA	NA	NA	NA	NA	NA
chr17	41145504	41145920	nDAE	ENSG00000012048	BRCA1	NA	NA	NA	NA	NA	NA	NA
chr17	41190978	41191312	nDAE	ENSG00000012048	BRCA1	NA	NA	NA	NA	NA	PSMC3IP	NA
chr17	41190978	41191312	nDAE	ENSG00000012048	BRCA1	NA	NA	NA	NA	NA	FAM134C	NA
chr17	41191319	41191635	nDAE	ENSG00000012048	BRCA1	NA	NA	NA	NA	NA	PSMC3IP	NA
chr17	41191319	41191635	nDAE	ENSG00000012048	BRCA1	NA	NA	NA	NA	NA	FAM134C	NA
chr17	41191679	41192084	nDAE	ENSG00000012048	BRCA1	NA	NA	NA	NA	NA	FAM134C	NA
chr17	41191679	41192084	nDAE	ENSG00000012048	BRCA1	NA	NA	NA	NA	NA	PSMC3IP	NA
chr17	41194100	41194650	DAE	ENSG00000012048	BRCA1	NA	NA	NA	NA	RND2	NA	NA
chr17	41197223	41197479	nDAE	ENSG00000012048	BRCA1	NA	NA	NA	NA	NA	NA	NA
chr17	41197652	41197934	nDAE	ENSG00000012048	BRCA1	NA	NA	NA	NA	NA	NA	NA
chr17	41214109	41214694	nDAE	ENSG00000012048	BRCA1	NA	NA	NA	NA	NA	NA	NA
chr17	41215126	41215722	nDAE	ENSG00000012048	BRCA1	NA	NA	NA	NA	NA	NA	NA
chr17	41217757	41218190	nDAE	ENSG00000012048	BRCA1	NA	NA	NA	NA	NA	NA	NA
chr19	46012498	46012650	DAE	ENSG00000012061	ERCC1	NA	NA	VASP	CLASRP	NA	EML2	VASP
chr19	46012498	46012650	DAE	ENSG00000012061	ERCC1	NA	NA	VASP	CLASRP	NA	ERCC1	VASP
chr19	46012498	46012650	DAE	ENSG00000012061	ERCC1	NA	NA	VASP	VASP	NA	VASP	VASP
chr19	46012498	46012650	DAE	ENSG00000012061	ERCC1	NA	NA	GIPR	VASP	NA	ERCC1	VASP
chr19	46012498	46012650	DAE	ENSG00000012061	ERCC1	NA	NA	GIPR	CLASRP	NA	SNRPD2	VASP
chr19	46012498	46012650	DAE	ENSG00000012061	ERCC1	NA	NA	VASP	VASP	NA	EML2	VASP
chr19	46012498	46012650	DAE	ENSG00000012061	ERCC1	NA	NA	GIPR	FBXO46	NA	FOSB	VASP
chr19	46012498	46012650	DAE	ENSG00000012061	ERCC1	NA	NA	VASP	CLASRP	NA	OPA3	VASP
chr19	46012498	46012650	DAE	ENSG00000012061	ERCC1	NA	NA	VASP	VASP	NA	PPP1R13L	VASP
chr19	46012498	46012650	DAE	ENSG00000012061	ERCC1	NA	NA	VASP	FBXO46	NA	PPP1R13L	VASP
chr19	46012498	46012650	DAE	ENSG00000012061	ERCC1	NA	NA	GIPR	VASP	NA	OPA3	VASP
chr19	46012498	46012650	DAE	ENSG00000012061	ERCC1	NA	NA	GIPR	VASP	NA	FOSB	VASP
chr19	46012498	46012650	DAE	ENSG00000012061	ERCC1	NA	NA	VASP	CLASRP	NA	QPCTL	VASP
chr19	46012498	46012650	DAE	ENSG00000012061	ERCC1	NA	NA	GIPR	FBXO46	NA	GPR4	VASP
chr19	46012498	46012650	DAE	ENSG00000012061	ERCC1	NA	NA	GIPR	CLASRP	NA	FOSB	VASP
chr19	46012498	46012650	DAE	ENSG00000012061	ERCC1	NA	NA	GIPR	CLASRP	NA	GIPR	VASP
chr19	46012498	46012650	DAE	ENSG00000012061	ERCC1	NA	NA	GIPR	VASP	NA	RTN2	VASP
chr19	46012498	46012650	DAE	ENSG00000012061	ERCC1	NA	NA	GIPR	CLASRP	NA	CD3EAP	VASP
chr19	46012498	46012650	DAE	ENSG00000012061	ERCC1	NA	NA	VASP	FBXO46	NA	PPM1N	VASP
chr19	46012498	46012650	DAE	ENSG00000012061	ERCC1	NA	NA	VASP	FBXO46	NA	OPA3	VASP
chr19	46012498	46012650	DAE	ENSG00000012061	ERCC1	NA	NA	VASP	CLASRP	NA	RTN2	VASP
chr19	46012498	46012650	DAE	ENSG00000012061	ERCC1	NA	NA	VASP	CLASRP	NA	FOSB	VASP
chr19	46012498	46012650	DAE	ENSG00000012061	ERCC1	NA	NA	GIPR	VASP	NA	QPCTL	VASP
chr19	46012498	46012650	DAE	ENSG00000012061	ERCC1	NA	NA	VASP	CLASRP	NA	CD3EAP	VASP
chr19	46012498	46012650	DAE	ENSG00000012061	ERCC1	NA	NA	GIPR	FBXO46	NA	VASP	VASP
chr19	46012498	46012650	DAE	ENSG00000012061	ERCC1	NA	NA	GIPR	VASP	NA	GIPR	VASP
chr19	46012498	46012650	DAE	ENSG00000012061	ERCC1	NA	NA	GIPR	VASP	NA	PPP1R13L	VASP
chr19	46012498	46012650	DAE	ENSG00000012061	ERCC1	NA	NA	GIPR	CLASRP	NA	RTN2	VASP
chr19	46012498	46012650	DAE	ENSG00000012061	ERCC1	NA	NA	GIPR	VASP	NA	CD3EAP	VASP
chr19	46012498	46012650	DAE	ENSG00000012061	ERCC1	NA	NA	GIPR	FBXO46	NA	FBXO46	VASP
chr19	46012498	46012650	DAE	ENSG00000012061	ERCC1	NA	NA	VASP	FBXO46	NA	VASP	VASP
chr19	46012498	46012650	DAE	ENSG00000012061	ERCC1	NA	NA	VASP	FBXO46	NA	GIPR	VASP
chr19	46012498	46012650	DAE	ENSG00000012061	ERCC1	NA	NA	VASP	FBXO46	NA	SNRPD2	VASP
chr19	46012498	46012650	DAE	ENSG00000012061	ERCC1	NA	NA	GIPR	FBXO46	NA	PPM1N	VASP
chr19	46012498	46012650	DAE	ENSG00000012061	ERCC1	NA	NA	VASP	FBXO46	NA	EML2	VASP
chr19	46012498	46012650	DAE	ENSG00000012061	ERCC1	NA	NA	VASP	CLASRP	NA	FBXO46	VASP
chr19	46012498	46012650	DAE	ENSG00000012061	ERCC1	NA	NA	VASP	FBXO46	NA	QPCTL	VASP
chr19	46012498	46012650	DAE	ENSG00000012061	ERCC1	NA	NA	VASP	CLASRP	NA	SNRPD2	VASP
chr19	46012498	46012650	DAE	ENSG00000012061	ERCC1	NA	NA	GIPR	FBXO46	NA	RTN2	VASP
chr19	46012498	46012650	DAE	ENSG00000012061	ERCC1	NA	NA	GIPR	VASP	NA	FBXO46	VASP
chr19	46012498	46012650	DAE	ENSG00000012061	ERCC1	NA	NA	GIPR	VASP	NA	PPM1N	VASP
chr19	46012498	46012650	DAE	ENSG00000012061	ERCC1	NA	NA	VASP	VASP	NA	QPCTL	VASP
chr19	46012498	46012650	DAE	ENSG00000012061	ERCC1	NA	NA	VASP	VASP	NA	ERCC1	VASP
chr19	46012498	46012650	DAE	ENSG00000012061	ERCC1	NA	NA	VASP	FBXO46	NA	CD3EAP	VASP
chr19	46012498	46012650	DAE	ENSG00000012061	ERCC1	NA	NA	GIPR	CLASRP	NA	OPA3	VASP
chr19	46012498	46012650	DAE	ENSG00000012061	ERCC1	NA	NA	VASP	FBXO46	NA	FOSB	VASP
chr19	46012498	46012650	DAE	ENSG00000012061	ERCC1	NA	NA	GIPR	FBXO46	NA	SNRPD2	VASP
chr19	46012498	46012650	DAE	ENSG00000012061	ERCC1	NA	NA	GIPR	CLASRP	NA	PPM1N	VASP
chr19	46012498	46012650	DAE	ENSG00000012061	ERCC1	NA	NA	GIPR	CLASRP	NA	QPCTL	VASP
chr19	46012498	46012650	DAE	ENSG00000012061	ERCC1	NA	NA	GIPR	FBXO46	NA	GIPR	VASP
chr19	46012498	46012650	DAE	ENSG00000012061	ERCC1	NA	NA	VASP	VASP	NA	CD3EAP	VASP
chr19	46012498	46012650	DAE	ENSG00000012061	ERCC1	NA	NA	VASP	VASP	NA	SNRPD2	VASP
chr19	46012498	46012650	DAE	ENSG00000012061	ERCC1	NA	NA	VASP	VASP	NA	PPM1N	VASP
chr19	46012498	46012650	DAE	ENSG00000012061	ERCC1	NA	NA	GIPR	VASP	NA	VASP	VASP
chr19	46012498	46012650	DAE	ENSG00000012061	ERCC1	NA	NA	GIPR	CLASRP	NA	GPR4	VASP
chr19	46012498	46012650	DAE	ENSG00000012061	ERCC1	NA	NA	GIPR	FBXO46	NA	EML2	VASP
chr19	46012498	46012650	DAE	ENSG00000012061	ERCC1	NA	NA	GIPR	VASP	NA	GPR4	VASP
chr19	46012498	46012650	DAE	ENSG00000012061	ERCC1	NA	NA	VASP	FBXO46	NA	RTN2	VASP
chr19	46012498	46012650	DAE	ENSG00000012061	ERCC1	NA	NA	VASP	VASP	NA	RTN2	VASP
chr19	46012498	46012650	DAE	ENSG00000012061	ERCC1	NA	NA	GIPR	CLASRP	NA	FBXO46	VASP
chr19	46012498	46012650	DAE	ENSG00000012061	ERCC1	NA	NA	VASP	VASP	NA	GPR4	VASP
chr19	46012498	46012650	DAE	ENSG00000012061	ERCC1	NA	NA	VASP	VASP	NA	OPA3	VASP
[truncated: 393,825+ more rows]

## Sheet: Enhancer_Gene_GZ
chr	start	end	Enhancer.Type	GeneID	GeneNamehg19_HiC	GeneName_ABC_GZ	GeneName_JEME	GeneName_FOCS	GeneName_GeneEnhancer	GeneName_ENCODE	GeneName_HiChIP	GeneName_PLAC
chr1	170549565	170549780	nDAE	ENSG00000000457	SCYL3	NA	NA	NA	NA	NA	NA	NA
chr1	170549826	170550126	nDAE	ENSG00000000457	SCYL3	NA	NA	NA	NA	NA	NA	NA
chr1	27488034	27488352	nDAE	ENSG00000000938	FGR	NA	NA	SLC9A1	SLC9A1	NA	NA	NA
chr1	27542353	27543347	nDAE	ENSG00000000938	FGR	NA	NA	NA	NA	NA	NA	NA
chr1	27571479	27571692	nDAE	ENSG00000000938	FGR	NA	NA	NA	NA	NA	NA	NA
chr1	27625868	27626333	nDAE	ENSG00000000938	FGR	TMEM222	NA	TMEM222	TMEM222	NA	NA	NA
chr1	27625868	27626333	nDAE	ENSG00000000938	FGR	TMEM222	NA	TMEM222	WDTC1	NA	NA	NA
chr1	27626362	27626672	nDAE	ENSG00000000938	FGR	TMEM222	NA	NA	WDTC1	NA	NA	NA
chr1	27626362	27626672	nDAE	ENSG00000000938	FGR	TMEM222	NA	NA	TMEM222	NA	NA	NA
chr1	27627058	27627160	nDAE	ENSG00000000938	FGR	AHDC1	NA	NA	TMEM222	NA	NA	NA
chr1	27627058	27627160	nDAE	ENSG00000000938	FGR	AHDC1	NA	NA	WDTC1	NA	NA	NA
chr1	27627058	27627160	nDAE	ENSG00000000938	FGR	MAP3K6	NA	NA	TMEM222	NA	NA	NA
chr1	27627058	27627160	nDAE	ENSG00000000938	FGR	MAP3K6	NA	NA	WDTC1	NA	NA	NA
chr1	27627058	27627160	nDAE	ENSG00000000938	FGR	TMEM222	NA	NA	TMEM222	NA	NA	NA
chr1	27627058	27627160	nDAE	ENSG00000000938	FGR	TMEM222	NA	NA	WDTC1	NA	NA	NA
chr1	27665475	27665601	nDAE	ENSG00000000938	FGR	NA	NA	NA	NA	NA	NA	NA
chr1	27695471	27695778	nDAE	ENSG00000000938	FGR	NA	NA	NA	NA	NA	NA	NA
chr1	27704251	27704557	nDAE	ENSG00000000938	FGR	NA	NA	CD164L2	NA	NA	NA	NA
chr1	27732825	27733012	DAE	ENSG00000000938	FGR	NA	NA	NA	WASF2	NA	NA	NA
chr1	27733025	27733225	DAE	ENSG00000000938	FGR	NA	NA	NA	WASF2	NA	NA	NA
chr1	28103362	28104005	nDAE	ENSG00000000938	FGR	NA	NA	NA	NA	NA	NA	NA
chr1	28104450	28104973	nDAE	ENSG00000000938	FGR	NA	NA	NA	NA	NA	NA	NA
chr1	28105286	28105549	nDAE	ENSG00000000938	FGR	NA	NA	STX12	NA	NA	NA	NA
chr1	28473672	28474293	nDAE	ENSG00000000938	FGR	NA	NA	NA	NA	NA	NA	NA
chr1	28478005	28478405	nDAE	ENSG00000000938	FGR	NA	NA	NA	NA	NA	NA	NA
chr1	28479730	28479934	nDAE	ENSG00000000938	FGR	NA	NA	NA	EYA3	NA	NA	NA
chr1	28479730	28479934	nDAE	ENSG00000000938	FGR	NA	NA	NA	PTAFR	NA	NA	NA
chr1	24473725	24474375	nDAE	ENSG00000001460	STPG1	NA	NA	NA	NA	NA	NA	NA
chr1	24522312	24522694	DAE	ENSG00000001460	STPG1	NA	NA	NA	NA	NA	NA	NA
chr1	24927520	24928100	nDAE	ENSG00000001460	STPG1	NA	NA	NA	NA	NA	NA	NA
chr3	49225126	49226125	nDAE	ENSG00000001617	SEMA3F	NA	NA	NA	NA	NA	NA	NA
chr3	49764070	49764404	nDAE	ENSG00000001617	SEMA3F	NA	NA	GMPPB	IP6K1	NA	NA	NA
chr3	49764070	49764404	nDAE	ENSG00000001617	SEMA3F	NA	NA	AMIGO3	IP6K1	NA	NA	NA
chr3	49768720	49769180	nDAE	ENSG00000001617	SEMA3F	NA	NA	NA	NA	NA	NA	NA
chr3	50021103	50021531	nDAE	ENSG00000001617	SEMA3F	NA	NA	NA	NA	NA	NA	NA
chr3	50022546	50022940	nDAE	ENSG00000001617	SEMA3F	NA	NA	NA	NA	NA	NA	NA
chr3	50025419	50025886	nDAE	ENSG00000001617	SEMA3F	NA	NA	NA	NA	NA	NA	NA
chr3	50028073	50028592	nDAE	ENSG00000001617	SEMA3F	NA	NA	NA	NA	NA	NA	NA
chr3	50028662	50029217	nDAE	ENSG00000001617	SEMA3F	NA	NA	NA	NA	NA	NA	NA
chr3	50133995	50134380	nDAE	ENSG00000001617	SEMA3F	NA	NA	NA	NA	NA	NA	NA
chr3	50146256	50146490	nDAE	ENSG00000001617	SEMA3F	NA	NA	NA	NA	NA	NA	NA
chr3	50146976	50147196	nDAE	ENSG00000001617	SEMA3F	NA	NA	NA	NA	NA	NA	NA
chr3	50155196	50155823	DAE	ENSG00000001617	SEMA3F	NA	NA	NA	NA	NA	NA	NA
chr3	50202725	50203345	DAE	ENSG00000001617	SEMA3F	NA	NA	GNAT1	RBM6	SEMA3F	NA	NA
chr3	50202725	50203345	DAE	ENSG00000001617	SEMA3F	NA	NA	GNAT1	GNAI2	SEMA3F	NA	NA
chr3	50202725	50203345	DAE	ENSG00000001617	SEMA3F	NA	NA	GNAT1	RBM5	SEMA3F	NA	NA
chr3	50202725	50203345	DAE	ENSG00000001617	SEMA3F	NA	NA	SEMA3F	RBM6	SEMA3F	NA	NA
chr3	50202725	50203345	DAE	ENSG00000001617	SEMA3F	NA	NA	SEMA3F	MON1A	SEMA3F	NA	NA
chr3	50202725	50203345	DAE	ENSG00000001617	SEMA3F	NA	NA	SEMA3F	GNAI2	SEMA3F	NA	NA
chr3	50202725	50203345	DAE	ENSG00000001617	SEMA3F	NA	NA	GNAT1	MAPKAPK3	SEMA3F	NA	NA
chr3	50202725	50203345	DAE	ENSG00000001617	SEMA3F	NA	NA	SEMA3F	SEMA3F	SEMA3F	NA	NA
chr3	50202725	50203345	DAE	ENSG00000001617	SEMA3F	NA	NA	SEMA3F	MAPKAPK3	SEMA3F	NA	NA
chr3	50202725	50203345	DAE	ENSG00000001617	SEMA3F	NA	NA	SEMA3F	RBM5	SEMA3F	NA	NA
chr3	50202725	50203345	DAE	ENSG00000001617	SEMA3F	NA	NA	GNAT1	SEMA3F	SEMA3F	NA	NA
chr3	50202725	50203345	DAE	ENSG00000001617	SEMA3F	NA	NA	GNAT1	MON1A	SEMA3F	NA	NA
chr3	50203366	50203830	nDAE	ENSG00000001617	SEMA3F	NA	NA	SEMA3F	SEMA3F	SEMA3F	NA	NA
chr3	50203366	50203830	nDAE	ENSG00000001617	SEMA3F	NA	NA	GNAT1	MAPKAPK3	SEMA3F	NA	NA
chr3	50203366	50203830	nDAE	ENSG00000001617	SEMA3F	NA	NA	SEMA3F	RBM6	SEMA3F	NA	NA
chr3	50203366	50203830	nDAE	ENSG00000001617	SEMA3F	NA	NA	GNAT1	GNAI2	SEMA3F	NA	NA
chr3	50203366	50203830	nDAE	ENSG00000001617	SEMA3F	NA	NA	GNAT1	SEMA3F	SEMA3F	NA	NA
chr3	50203366	50203830	nDAE	ENSG00000001617	SEMA3F	NA	NA	GNAT1	RBM5	SEMA3F	NA	NA
chr3	50203366	50203830	nDAE	ENSG00000001617	SEMA3F	NA	NA	SEMA3F	GNAI2	SEMA3F	NA	NA
chr3	50203366	50203830	nDAE	ENSG00000001617	SEMA3F	NA	NA	SEMA3F	RBM5	SEMA3F	NA	NA
chr3	50203366	50203830	nDAE	ENSG00000001617	SEMA3F	NA	NA	GNAT1	MON1A	SEMA3F	NA	NA
chr3	50203366	50203830	nDAE	ENSG00000001617	SEMA3F	NA	NA	SEMA3F	MAPKAPK3	SEMA3F	NA	NA
chr3	50203366	50203830	nDAE	ENSG00000001617	SEMA3F	NA	NA	GNAT1	RBM6	SEMA3F	NA	NA
chr3	50203366	50203830	nDAE	ENSG00000001617	SEMA3F	NA	NA	SEMA3F	MON1A	SEMA3F	NA	NA
chr3	50212642	50212992	DAE	ENSG00000001617	SEMA3F	NA	NA	NA	NA	NA	NA	NA
chr3	50214696	50215068	DAE	ENSG00000001617	SEMA3F	NA	NA	NA	NA	NA	NA	NA
chr3	50223650	50224300	DAE	ENSG00000001617	SEMA3F	NA	NA	NA	NA	NA	NA	NA
chr7	117834954	117835317	nDAE	ENSG00000001626	CFTR	NA	NA	NA	NA	NA	NA	NA
chr7	117835897	117836247	nDAE	ENSG00000001626	CFTR	NA	NA	ANKRD7	NA	NA	NA	NA
chr7	117835897	117836247	nDAE	ENSG00000001626	CFTR	NA	NA	LSM8	NA	NA	NA	NA
chr7	117841340	117841527	nDAE	ENSG00000001626	CFTR	NA	NA	NA	NA	NA	NA	NA
chr7	117841799	117842233	nDAE	ENSG00000001626	CFTR	NA	NA	ANKRD7	NA	NA	NA	NA
chr12	531755	532095	nDAE	ENSG00000002016	RAD52	NA	NA	NA	NA	NA	NA	NA
chr12	537871	538221	nDAE	ENSG00000002016	RAD52	NA	NA	NA	NA	NA	NA	NA
chr12	667725	667900	nDAE	ENSG00000002016	RAD52	NA	NA	NA	NA	NA	NA	NA
chr12	670250	670500	DAE	ENSG00000002016	RAD52	NA	NA	NA	NINJ2	NA	NA	NA
chr12	670250	670500	DAE	ENSG00000002016	RAD52	NA	NA	NA	B4GALNT3	NA	NA	NA
chr12	685164	685387	nDAE	ENSG00000002016	RAD52	NA	NA	NA	NINJ2	NA	NA	NA
chr12	870483	871066	nDAE	ENSG00000002016	RAD52	NA	NA	NA	NA	NA	NA	NA
chr12	980147	980805	nDAE	ENSG00000002016	RAD52	NA	NA	NA	NA	NA	NA	NA
chr12	981744	982252	nDAE	ENSG00000002016	RAD52	NA	NA	NA	NA	NA	NA	NA
chr12	983046	983789	nDAE	ENSG00000002016	RAD52	NA	NA	NA	NA	NA	NA	NA
chr11	64462330	64462693	DAE	ENSG00000002330	BAD	NA	NA	NA	NA	NRXN2	NA	NA
chr4	10556250	10556708	nDAE	ENSG00000002587	HS3ST1	HS3ST1	NA	NA	NA	NA	NA	NA
chr4	10585302	10585375	nDAE	ENSG00000002587	HS3ST1	NA	NA	NA	NA	NA	NA	NA
chr7	149808900	149809000	nDAE	ENSG00000002726	AOC1	NA	NA	NA	NA	NA	NA	NA
chr7	1604438	1604722	nDAE	ENSG00000002822	MAD1L1	NA	NA	PSMG3-AS1	NA	NA	NA	NA
chr7	1604438	1604722	nDAE	ENSG00000002822	MAD1L1	NA	NA	PSMG3	NA	NA	NA	NA
chr7	1604837	1605144	nDAE	ENSG00000002822	MAD1L1	NA	NA	NA	NA	NA	NA	NA
chr7	1619310	1619571	DAE	ENSG00000002822	MAD1L1	NA	PSMG3	PSMG3-AS1	NA	NA	NA	NA
chr7	1619310	1619571	DAE	ENSG00000002822	MAD1L1	NA	PSMG3	PSMG3	NA	NA	NA	NA
chr7	1619310	1619571	DAE	ENSG00000002822	MAD1L1	NA	MAFK	PSMG3	NA	NA	NA	NA
chr7	1619310	1619571	DAE	ENSG00000002822	MAD1L1	NA	MAFK	PSMG3-AS1	NA	NA	NA	NA
chr7	1619310	1619571	DAE	ENSG00000002822	MAD1L1	NA	TMEM184A	PSMG3	NA	NA	NA	NA
chr7	1619310	1619571	DAE	ENSG00000002822	MAD1L1	NA	TMEM184A	PSMG3-AS1	NA	NA	NA	NA
chr7	1622865	1623014	nDAE	ENSG00000002822	MAD1L1	NA	NA	NA	NA	NA	NA	NA
chr7	1625525	1626479	DAE	ENSG00000002822	MAD1L1	NA	NA	NA	NA	NA	NA	NA
chr7	1631475	1631850	nDAE	ENSG00000002822	MAD1L1	NA	NA	NA	NA	NA	NA	NA
chr7	1636000	1636241	nDAE	ENSG00000002822	MAD1L1	NA	NA	NA	NA	NA	NA	NA
chr7	1640525	1641025	DAE	ENSG00000002822	MAD1L1	NA	NA	NA	NA	NA	NA	NA
chr7	1643275	1644050	DAE	ENSG00000002822	MAD1L1	NA	NA	NA	NA	NA	NA	NA
chr7	1650698	1650875	DAE	ENSG00000002822	MAD1L1	NA	NA	NA	NA	NA	NA	NA
chr7	1656150	1656950	DAE	ENSG00000002822	MAD1L1	NA	NA	NA	NA	NA	NA	NA
chr7	1665150	1665219	nDAE	ENSG00000002822	MAD1L1	NA	NA	NA	NA	NA	NA	NA
chr7	1672600	1672900	nDAE	ENSG00000002822	MAD1L1	NA	NA	NA	NA	NA	NA	NA
chr7	1687920	1688320	nDAE	ENSG00000002822	MAD1L1	NA	NA	NA	NA	NA	NA	NA
chr7	1694268	1695181	DAE	ENSG00000002822	MAD1L1	NA	NA	NA	NA	NA	NA	NA
chr7	1707640	1708166	DAE	ENSG00000002822	MAD1L1	NA	NA	NA	NA	NA	NA	NA
chr7	1739733	1740040	nDAE	ENSG00000002822	MAD1L1	NA	NA	NA	NA	NA	NA	NA
chr7	1744225	1745000	DAE	ENSG00000002822	MAD1L1	NA	NA	NA	NA	NA	NA	NA
chr7	1745029	1745725	DAE	ENSG00000002822	MAD1L1	NA	NA	NA	NA	NA	NA	NA
chr7	1753400	1753740	DAE	ENSG00000002822	MAD1L1	NA	NA	NA	NA	NA	NA	NA
chr7	1759250	1759340	nDAE	ENSG00000002822	MAD1L1	NA	NA	NA	NA	NA	NA	NA
chr7	1786225	1786675	nDAE	ENSG00000002822	MAD1L1	NA	NA	NA	NA	NA	NA	NA
chr7	1790672	1791175	DAE	ENSG00000002822	MAD1L1	NA	NA	NA	NA	NA	NA	NA
chr7	1791940	1792040	nDAE	ENSG00000002822	MAD1L1	NA	NA	NA	NA	NA	NA	NA
chr7	1807025	1807550	nDAE	ENSG00000002822	MAD1L1	NA	NA	NA	NA	NA	NA	NA
chr7	1840539	1841037	nDAE	ENSG00000002822	MAD1L1	NA	NA	NA	NA	NA	NA	NA
chr7	1843350	1844025	nDAE	ENSG00000002822	MAD1L1	NA	NA	NA	NA	NA	NA	NA
chr7	1850896	1850985	nDAE	ENSG00000002822	MAD1L1	NA	NA	NA	NA	NA	NA	NA
chr7	1863125	1863950	DAE	ENSG00000002822	MAD1L1	NA	NA	NA	NA	NA	NA	NA
chr7	1952667	1953425	DAE	ENSG00000002822	MAD1L1	NA	NA	NA	NA	AC110781.3	NA	NA
chr7	1963350	1963600	DAE	ENSG00000002822	MAD1L1	NA	NA	NA	NA	NA	NA	NA
chr7	1968575	1969001	nDAE	ENSG00000002822	MAD1L1	NA	NA	NA	NA	NA	NA	NA
chr7	2091420	2092000	nDAE	ENSG00000002822	MAD1L1	NA	NA	NA	NA	NA	NA	NA
chr7	2100065	2100558	nDAE	ENSG00000002822	MAD1L1	NA	NA	NA	NA	NA	NA	NA
chr7	2109045	2109589	nDAE	ENSG00000002822	MAD1L1	NA	NA	NA	NA	NA	NA	NA
chr7	2186898	2187375	nDAE	ENSG00000002822	MAD1L1	NA	NA	NA	NA	NA	NA	NA
chr7	2188109	2188384	nDAE	ENSG00000002822	MAD1L1	NA	NA	NA	NA	NA	NA	NA
chr7	2190952	2191175	nDAE	ENSG00000002822	MAD1L1	NA	NA	NA	NA	NA	NA	NA
chr7	2194604	2194862	nDAE	ENSG00000002822	MAD1L1	NA	NA	NA	NA	NA	NA	NA
chr7	2197022	2197606	nDAE	ENSG00000002822	MAD1L1	NA	NA	NA	MAD1L1	NA	NA	NA
chr7	2200950	2201925	nDAE	ENSG00000002822	MAD1L1	NA	NA	NA	NA	NA	NA	NA
chr7	2203250	2203510	nDAE	ENSG00000002822	MAD1L1	NA	NA	NA	NA	NA	NA	NA
chr7	2212525	2212700	nDAE	ENSG00000002822	MAD1L1	NA	NA	NA	NA	NA	NA	NA
chr7	2212725	2213350	DAE	ENSG00000002822	MAD1L1	NA	NA	NA	NA	NA	NA	NA
chr7	2224809	2225135	nDAE	ENSG00000002822	MAD1L1	NA	NA	NA	NA	NA	NA	NA
chr7	2225198	2225724	nDAE	ENSG00000002822	MAD1L1	NA	NA	NA	NA	NA	NA	NA
chr7	2274929	2275542	DAE	ENSG00000002822	MAD1L1	NA	NA	NA	NA	NA	NA	NA
chr7	2276769	2276873	nDAE	ENSG00000002822	MAD1L1	NA	NA	NUDT1	MRM2	NA	NA	NA
chr7	2276884	2277388	DAE	ENSG00000002822	MAD1L1	NA	NA	NUDT1	MRM2	NA	NA	NA
chr7	2291575	2292323	nDAE	ENSG00000002822	MAD1L1	NA	NA	NA	NA	NA	NA	NA
chr7	2294250	2294613	nDAE	ENSG00000002822	MAD1L1	NA	NA	NA	NA	NA	NA	NA
chr7	2302748	2302799	nDAE	ENSG00000002822	MAD1L1	NA	NA	NA	NA	NA	NA	NA
chr7	2306503	2306903	nDAE	ENSG00000002822	MAD1L1	NA	NA	MAD1L1	SNX8	NA	NA	NA
chr7	2309280	2310175	nDAE	ENSG00000002822	MAD1L1	NA	NA	NA	SNX8	NA	NA	NA
chr7	2313580	2314337	DAE	ENSG00000002822	MAD1L1	NA	NA	NA	NA	NA	NA	NA
chr7	2319037	2319975	nDAE	ENSG00000002822	MAD1L1	NA	NA	NA	SNX8	NA	NA	NA
chr7	2321225	2321540	nDAE	ENSG00000002822	MAD1L1	NA	NA	SNX8	SNX8	NA	NA	NA
chr7	2328896	2329296	DAE	ENSG00000002822	MAD1L1	MRM2	NA	NA	NA	NA	NA	NA
chr7	2328896	2329296	DAE	ENSG00000002822	MAD1L1	CHST12	NA	NA	NA	NA	NA	NA
chr7	2328896	2329296	DAE	ENSG00000002822	MAD1L1	NUDT1	NA	NA	NA	NA	NA	NA
chr7	2328896	2329296	DAE	ENSG00000002822	MAD1L1	SNX8	NA	NA	NA	NA	NA	NA
chr7	2344150	2345150	nDAE	ENSG00000002822	MAD1L1	NA	NA	NA	MRM2	NA	NA	NA
chr7	2345423	2346001	nDAE	ENSG00000002822	MAD1L1	NA	NA	NA	NA	NA	NA	NA
chr7	2390582	2391170	nDAE	ENSG00000002822	MAD1L1	NA	NA	NA	NA	NA	NA	NA
chr7	2430075	2430600	DAE	ENSG00000002822	MAD1L1	NA	CHST12	CHST12	NA	NA	NA	NA
chr7	2430075	2430600	DAE	ENSG00000002822	MAD1L1	NA	EIF3B	CHST12	NA	NA	NA	NA
chr7	2439500	2440306	nDAE	ENSG00000002822	MAD1L1	NA	NA	NA	CHST12	CHST12	NA	NA
chr7	2632053	2632596	nDAE	ENSG00000002822	MAD1L1	NA	NA	NA	NA	NA	NA	NA
chr7	2633100	2633404	nDAE	ENSG00000002822	MAD1L1	NA	NA	NA	NA	NA	NA	NA
chr7	2634014	2634399	nDAE	ENSG00000002822	MAD1L1	NA	NA	NA	NA	NA	NA	NA
chr12	8845180	8845500	nDAE	ENSG00000003056	M6PR	LINC00612	NA	RIMKLB	RIMKLB	RIMKLB	NA	NA
chr12	8845180	8845500	nDAE	ENSG00000003056	M6PR	M6PR	NA	RIMKLB	RIMKLB	RIMKLB	NA	NA
chr12	8845180	8845500	nDAE	ENSG00000003056	M6PR	PHC1	NA	RIMKLB	RIMKLB	RIMKLB	NA	NA
chr12	8845180	8845500	nDAE	ENSG00000003056	M6PR	A2M-AS1	NA	RIMKLB	RIMKLB	RIMKLB	NA	NA
chr12	8855849	8856287	nDAE	ENSG00000003056	M6PR	NA	NA	NA	NA	RIMKLB	NA	NA
chr12	8859551	8860369	nDAE	ENSG00000003056	M6PR	NA	NA	NA	NA	NA	NA	NA
chr12	8923624	8924380	nDAE	ENSG00000003056	M6PR	NA	NA	NA	NA	NA	NA	NA
chr12	8927655	8927928	nDAE	ENSG00000003056	M6PR	NA	NA	NA	NA	NA	NA	NA
chr2	71773112	71773324	DAE	ENSG00000003137	CYP26B1	CYP26B1	NA	NA	NA	NA	NA	NA
chr2	71773336	71773601	DAE	ENSG00000003137	CYP26B1	CYP26B1	NA	NA	NA	NA	NA	NA
chr2	71787420	71787589	nDAE	ENSG00000003137	CYP26B1	NA	NA	NA	NA	NA	NA	NA
chr7	7455600	7456125	nDAE	ENSG00000003147	ICA1	NA	NA	NA	NA	NA	NA	NA
chr7	7456248	7456705	nDAE	ENSG00000003147	ICA1	NA	NA	NA	NA	NA	NA	NA
chr7	7464159	7464394	DAE	ENSG00000003147	ICA1	NA	NA	NA	NA	NA	NA	NA
chr7	7624230	7624700	nDAE	ENSG00000003147	ICA1	NA	NA	NA	NA	NA	NA	NA
chr7	7634830	7635479	nDAE	ENSG00000003147	ICA1	NA	NA	UMAD1	NA	NA	NA	NA
chr7	7634830	7635479	nDAE	ENSG00000003147	ICA1	NA	NA	RPA3	NA	NA	NA	NA
chr7	7650735	7651003	nDAE	ENSG00000003147	ICA1	NA	NA	NA	NA	NA	NA	NA
chr7	7652090	7652500	nDAE	ENSG00000003147	ICA1	NA	NA	NA	NA	NA	NA	NA
chr7	7687152	7687434	nDAE	ENSG00000003147	ICA1	NA	NA	NA	NA	NA	NA	NA
chr7	7687548	7688003	nDAE	ENSG00000003147	ICA1	NA	NA	NA	NA	NA	NA	NA
chr7	7691131	7691407	nDAE	ENSG00000003147	ICA1	NA	NA	NA	NA	NA	NA	NA
chr7	7694705	7694951	nDAE	ENSG00000003147	ICA1	NA	NA	NA	NA	NA	NA	NA
chr7	7701750	7702575	nDAE	ENSG00000003147	ICA1	NA	NA	NA	NA	NA	NA	NA
chr7	7702601	7703340	nDAE	ENSG00000003147	ICA1	NA	NA	NA	NA	NA	NA	NA
chr7	7703850	7704500	nDAE	ENSG00000003147	ICA1	NA	NA	NA	NA	NA	NA	NA
chr7	7721080	7721325	nDAE	ENSG00000003147	ICA1	RPA3	NA	NA	RPA3	RPA3-AS1	NA	NA
chr7	7721080	7721325	nDAE	ENSG00000003147	ICA1	RPA3	NA	NA	UMAD1	RPA3-AS1	NA	NA
chr7	7726542	7726850	nDAE	ENSG00000003147	ICA1	NA	NA	NA	NA	NA	NA	NA
chr7	7728068	7728287	nDAE	ENSG00000003147	ICA1	NA	NA	NA	NA	NA	NA	NA
chr7	7728450	7729150	nDAE	ENSG00000003147	ICA1	NA	NA	NA	NA	NA	NA	NA
chr7	7734581	7734960	DAE	ENSG00000003147	ICA1	NA	NA	NA	NA	NA	NA	NA
chr7	7736050	7736940	nDAE	ENSG00000003147	ICA1	NA	NA	RPA3	NA	NA	NA	NA
chr2	203050190	203051160	nDAE	ENSG00000003393	ALS2	NA	NA	NA	NA	NA	NA	NA
chr2	203058550	203059100	nDAE	ENSG00000003393	ALS2	NA	NA	NA	NA	NA	NA	NA
chr2	201735779	201735938	nDAE	ENSG00000003402	CFLAR	NA	NA	NA	NA	NA	NA	NA
chr2	201736117	201736615	nDAE	ENSG00000003402	CFLAR	NA	NA	NA	NA	NA	NA	NA
chr2	201736971	201737266	nDAE	ENSG00000003402	CFLAR	NA	NA	NA	NA	NA	NA	NA
chr2	201765070	201765388	nDAE	ENSG00000003402	CFLAR	NA	NA	PPIL3	NA	NA	NA	NA
chr2	201765070	201765388	nDAE	ENSG00000003402	CFLAR	NA	NA	NIF3L1	NA	NA	NA	NA
chr2	201766196	201766586	nDAE	ENSG00000003402	CFLAR	NA	NA	PPIL3	NA	NA	NA	NA
chr2	201766196	201766586	nDAE	ENSG00000003402	CFLAR	NA	NA	NIF3L1	NA	NA	NA	NA
chr2	201766196	201766586	nDAE	ENSG00000003402	CFLAR	NA	NA	Y_RNA	NA	NA	NA	NA
chr2	201766196	201766586	nDAE	ENSG00000003402	CFLAR	NA	NA	CLK1	NA	NA	NA	NA
chr2	201767294	201767618	nDAE	ENSG00000003402	CFLAR	NA	NA	NA	NA	NA	NA	NA
chr2	201768167	201768498	nDAE	ENSG00000003402	CFLAR	NA	NA	NA	NA	NA	NA	NA
chr2	201768620	201769276	nDAE	ENSG00000003402	CFLAR	NA	NA	NA	NA	NA	NA	NA
chr2	201769432	201769810	nDAE	ENSG00000003402	CFLAR	NA	NA	NA	NA	NA	NA	NA
chr2	188440079	188440325	nDAE	ENSG00000003436	TFPI	NA	NA	TFPI	TFPI	NA	NA	NA
chr2	188703792	188704108	nDAE	ENSG00000003436	TFPI	NA	NA	NA	NA	NA	NA	NA
chr2	188707812	188708516	nDAE	ENSG00000003436	TFPI	NA	NA	NA	NA	NA	NA	NA
chr2	188906751	188907662	DAE	ENSG00000003436	TFPI	NA	NA	NA	NA	NA	NA	NA
chr2	189041591	189041851	nDAE	ENSG00000003436	TFPI	NA	NA	NA	NA	NA	NA	NA
chr2	189350240	189350744	nDAE	ENSG00000003436	TFPI	NA	NA	NA	NA	NA	NA	NA
chr2	189356107	189356459	nDAE	ENSG00000003436	TFPI	NA	NA	NA	NA	NA	NA	NA
chr2	189360570	189361240	nDAE	ENSG00000003436	TFPI	NA	NA	NA	NA	NA	NA	NA
chr2	189364914	189365375	nDAE	ENSG00000003436	TFPI	NA	NA	NA	NA	NA	NA	NA
chr2	189374445	189375284	nDAE	ENSG00000003436	TFPI	NA	NA	NA	NA	NA	NA	NA
chr2	189375323	189376106	DAE	ENSG00000003436	TFPI	NA	NA	NA	NA	NA	NA	NA
chr2	189377131	189377293	nDAE	ENSG00000003436	TFPI	NA	NA	NA	NA	NA	NA	NA
chr3	49394600	49394698	nDAE	ENSG00000003756	RBM5	NA	NA	NA	NA	NA	NA	GPX1
chr3	49398519	49398951	nDAE	ENSG00000003756	RBM5	NA	NA	NA	NA	NA	USP19	NA
chr3	49398519	49398951	nDAE	ENSG00000003756	RBM5	NA	NA	NA	NA	NA	LAMB2	NA
chr3	49398519	49398951	nDAE	ENSG00000003756	RBM5	NA	NA	NA	NA	NA	QARS	NA
chr3	49399647	49400585	nDAE	ENSG00000003756	RBM5	NA	NA	NA	NA	NA	USP19	NA
chr3	49399647	49400585	nDAE	ENSG00000003756	RBM5	NA	NA	NA	NA	NA	QARS	NA
chr3	49399647	49400585	nDAE	ENSG00000003756	RBM5	NA	NA	NA	NA	NA	LAMB2	NA
chr3	49519994	49520707	DAE	ENSG00000003756	RBM5	NA	NA	NA	NA	NA	NA	NA
chr3	49522626	49523075	nDAE	ENSG00000003756	RBM5	NA	NA	NA	AMT	NA	NA	NA
chr3	49522626	49523075	nDAE	ENSG00000003756	RBM5	NA	NA	NA	WDR6	NA	NA	NA
chr3	49522626	49523075	nDAE	ENSG00000003756	RBM5	NA	NA	NA	BSN-DT	NA	NA	NA
chr3	49526895	49527156	nDAE	ENSG00000003756	RBM5	NA	NA	NA	NA	NA	NA	NA
chr3	49527196	49527475	nDAE	ENSG00000003756	RBM5	NA	NA	NA	NA	NA	NA	NA
chr3	49853808	49854232	nDAE	ENSG00000003756	RBM5	NA	NA	NA	NA	NA	NA	NA
chr3	50004625	50005200	DAE	ENSG00000003756	RBM5	NA	NA	NA	NA	NA	NA	NA
chr3	50007330	50007949	DAE	ENSG00000003756	RBM5	NA	NA	NA	NA	NA	NA	NA
chr3	50010554	50010890	DAE	ENSG00000003756	RBM5	NA	NA	NA	NA	NA	NA	NA
chr3	50012766	50013358	nDAE	ENSG00000003756	RBM5	NA	NA	NA	NA	NA	NA	NA
chr3	50041300	50041550	DAE	ENSG00000003756	RBM5	NA	RBM6	NA	NA	NA	NA	NA
chr3	50041300	50041550	DAE	ENSG00000003756	RBM5	NA	CAMKV	NA	NA	NA	NA	NA
chr3	50041300	50041550	DAE	ENSG00000003756	RBM5	NA	SEMA3F	NA	NA	NA	NA	NA
chr3	50041300	50041550	DAE	ENSG00000003756	RBM5	NA	TRAIP	NA	NA	NA	NA	NA
chr3	50042590	50043208	nDAE	ENSG00000003756	RBM5	NA	NA	NA	NA	NA	NA	NA
chr3	50046431	50046946	nDAE	ENSG00000003756	RBM5	NA	NA	NA	NA	NA	NA	NA
chr3	50048358	50049135	nDAE	ENSG00000003756	RBM5	NA	NA	NA	NA	NA	NA	NA
chr3	50092867	50093077	nDAE	ENSG00000003756	RBM5	NA	NA	NA	NA	NA	NA	NA
chr3	50093194	50093637	nDAE	ENSG00000003756	RBM5	NA	NA	NA	NA	NA	NA	NA
chr3	50105430	50106120	nDAE	ENSG00000003756	RBM5	NA	NA	NA	NA	NA	NA	NA
chr3	50112690	50113305	nDAE	ENSG00000003756	RBM5	NA	NA	NA	NA	NA	NA	NA
chr3	50120529	50120890	nDAE	ENSG00000003756	RBM5	NA	NA	NA	RBM6	NA	NA	NA
chr3	50146256	50146490	nDAE	ENSG00000003756	RBM5	NA	NA	NA	NA	NA	NA	NA
chr3	50146976	50147196	nDAE	ENSG00000003756	RBM5	NA	NA	NA	NA	NA	NA	NA
chr3	50155196	50155823	DAE	ENSG00000003756	RBM5	NA	NA	NA	NA	NA	NA	NA
chr3	50202725	50203345	DAE	ENSG00000003756	RBM5	NA	NA	GNAT1	RBM6	SEMA3F	NA	NA
chr3	50202725	50203345	DAE	ENSG00000003756	RBM5	NA	NA	GNAT1	RBM5	SEMA3F	NA	NA
chr3	50202725	50203345	DAE	ENSG00000003756	RBM5	NA	NA	GNAT1	SEMA3F	SEMA3F	NA	NA
chr3	50202725	50203345	DAE	ENSG00000003756	RBM5	NA	NA	SEMA3F	RBM6	SEMA3F	NA	NA
chr3	50202725	50203345	DAE	ENSG00000003756	RBM5	NA	NA	SEMA3F	MAPKAPK3	SEMA3F	NA	NA
chr3	50202725	50203345	DAE	ENSG00000003756	RBM5	NA	NA	SEMA3F	SEMA3F	SEMA3F	NA	NA
chr3	50202725	50203345	DAE	ENSG00000003756	RBM5	NA	NA	GNAT1	MON1A	SEMA3F	NA	NA
chr3	50202725	50203345	DAE	ENSG00000003756	RBM5	NA	NA	SEMA3F	RBM5	SEMA3F	NA	NA
chr3	50202725	50203345	DAE	ENSG00000003756	RBM5	NA	NA	SEMA3F	MON1A	SEMA3F	NA	NA
chr3	50202725	50203345	DAE	ENSG00000003756	RBM5	NA	NA	SEMA3F	GNAI2	SEMA3F	NA	NA
chr3	50202725	50203345	DAE	ENSG00000003756	RBM5	NA	NA	GNAT1	MAPKAPK3	SEMA3F	NA	NA
chr3	50202725	50203345	DAE	ENSG00000003756	RBM5	NA	NA	GNAT1	GNAI2	SEMA3F	NA	NA
chr3	50203366	50203830	nDAE	ENSG00000003756	RBM5	NA	NA	SEMA3F	SEMA3F	SEMA3F	NA	NA
chr3	50203366	50203830	nDAE	ENSG00000003756	RBM5	NA	NA	SEMA3F	MAPKAPK3	SEMA3F	NA	NA
chr3	50203366	50203830	nDAE	ENSG00000003756	RBM5	NA	NA	SEMA3F	RBM5	SEMA3F	NA	NA
chr3	50203366	50203830	nDAE	ENSG00000003756	RBM5	NA	NA	GNAT1	SEMA3F	SEMA3F	NA	NA
chr3	50203366	50203830	nDAE	ENSG00000003756	RBM5	NA	NA	SEMA3F	RBM6	SEMA3F	NA	NA
chr3	50203366	50203830	nDAE	ENSG00000003756	RBM5	NA	NA	GNAT1	MON1A	SEMA3F	NA	NA
chr3	50203366	50203830	nDAE	ENSG00000003756	RBM5	NA	NA	GNAT1	RBM6	SEMA3F	NA	NA
chr3	50203366	50203830	nDAE	ENSG00000003756	RBM5	NA	NA	SEMA3F	MON1A	SEMA3F	NA	NA
chr3	50203366	50203830	nDAE	ENSG00000003756	RBM5	NA	NA	SEMA3F	GNAI2	SEMA3F	NA	NA
chr3	50203366	50203830	nDAE	ENSG00000003756	RBM5	NA	NA	GNAT1	RBM5	SEMA3F	NA	NA
chr3	50203366	50203830	nDAE	ENSG00000003756	RBM5	NA	NA	GNAT1	GNAI2	SEMA3F	NA	NA
chr3	50203366	50203830	nDAE	ENSG00000003756	RBM5	NA	NA	GNAT1	MAPKAPK3	SEMA3F	NA	NA
chr3	50212642	50212992	DAE	ENSG00000003756	RBM5	NA	NA	NA	NA	NA	NA	NA
chr3	50214696	50215068	DAE	ENSG00000003756	RBM5	NA	NA	NA	NA	NA	NA	NA
chr3	50223650	50224300	DAE	ENSG00000003756	RBM5	NA	NA	NA	NA	NA	NA	NA
chr3	129315068	129315523	nDAE	ENSG00000004399	PLXND1	NA	NA	PLXND1	RPL32P3	PLXND1	NA	NA
chr3	129315068	129315523	nDAE	ENSG00000004399	PLXND1	NA	NA	PLXND1	PLXND1	PLXND1	NA	NA
chr3	129315068	129315523	nDAE	ENSG00000004399	PLXND1	NA	NA	MBD4	RPL32P3	PLXND1	NA	NA
chr3	129315068	129315523	nDAE	ENSG00000004399	PLXND1	NA	NA	MBD4	PLXND1	PLXND1	NA	NA
chr3	129315680	129315985	nDAE	ENSG00000004399	PLXND1	NA	NA	PLXND1	PLXND1	PLXND1	NA	NA
chr3	129315680	129315985	nDAE	ENSG00000004399	PLXND1	NA	NA	PLXND1	RPL32P3	PLXND1	NA	NA
chr3	129721725	129722402	DAE	ENSG00000004399	PLXND1	NA	TRH	NA	NA	NA	NA	NA
chr1	33385410	33386140	nDAE	ENSG00000004455	AK2	NA	NA	FNDC5	NA	NA	NA	NA
chr1	33399148	33400078	nDAE	ENSG00000004455	AK2	NA	NA	NA	RNF19B	NA	NA	NA
chr1	33401651	33402052	nDAE	ENSG00000004455	AK2	NA	NA	NA	RNF19B	NA	NA	NA
chr1	33402649	33403155	nDAE	ENSG00000004455	AK2	NA	NA	NA	RNF19B	NA	NA	NA
chr1	33407814	33408153	nDAE	ENSG00000004455	AK2	NA	NA	NA	RNF19B	NA	NA	NA
chr12	3123173	3123592	nDAE	ENSG00000004478	FKBP4	NA	NA	NA	NA	NA	NA	NA
chr12	3123618	3124167	nDAE	ENSG00000004478	FKBP4	NA	NA	NA	NA	NA	NA	NA
chr12	3128491	3128750	nDAE	ENSG00000004478	FKBP4	NA	NA	NA	NA	NA	NA	NA
chr1	23372263	23372751	nDAE	ENSG00000004487	KDM1A	NA	NA	NA	NA	NA	NA	NA
chr1	23373152	23373499	nDAE	ENSG00000004487	KDM1A	NA	NA	NA	NA	NA	NA	NA
chr1	23373642	23373943	nDAE	ENSG00000004487	KDM1A	NA	NA	NA	NA	NA	NA	NA
chr1	23379114	23379956	nDAE	ENSG00000004487	KDM1A	NA	NA	NA	NA	NA	NA	NA
chr1	23649503	23650193	nDAE	ENSG00000004487	KDM1A	NA	NA	NA	NA	NA	NA	NA
chr1	23653244	23653936	nDAE	ENSG00000004487	KDM1A	NA	NA	NA	NA	NA	NA	NA
chr1	23654301	23654753	nDAE	ENSG00000004487	KDM1A	NA	NA	NA	NA	NA	NA	NA
chr1	23655796	23656470	DAE	ENSG00000004487	KDM1A	NA	NA	NA	NA	NA	NA	NA
chr1	23657635	23657880	nDAE	ENSG00000004487	KDM1A	NA	NA	NA	NA	NA	NA	NA
chr3	49108195	49108459	nDAE	ENSG00000004534	RBM6	NA	NA	NA	NA	NA	NA	NA
chr3	49341597	49342171	nDAE	ENSG00000004534	RBM6	NA	NA	NA	NA	NA	NA	NA
chr3	49343368	49343582	nDAE	ENSG00000004534	RBM6	NA	NA	NA	NA	NA	NA	NA
chr3	49345276	49345731	nDAE	ENSG00000004534	RBM6	NA	NA	NA	NA	NA	NA	NA
chr3	49481102	49481378	nDAE	ENSG00000004534	RBM6	NA	NA	NA	IP6K2	NA	NA	NA
chr3	49481102	49481378	nDAE	ENSG00000004534	RBM6	NA	NA	NA	WDR6	NA	NA	NA
chr3	49486561	49486781	nDAE	ENSG00000004534	RBM6	DAG1	AMT	RHOA	NA	NA	WDR6	NA
chr3	49486561	49486781	nDAE	ENSG00000004534	RBM6	DAG1	AMT	RHOA	NA	NA	LAMB2	NA
chr3	49486561	49486781	nDAE	ENSG00000004534	RBM6	DAG1	AMT	RHOA	NA	NA	P4HTM	NA
chr3	49486561	49486781	nDAE	ENSG00000004534	RBM6	DAG1	AMT	RHOA	NA	NA	USP19	NA
chr3	49486561	49486781	nDAE	ENSG00000004534	RBM6	DAG1	NICN1	RHOA	NA	NA	WDR6	NA
chr3	49486561	49486781	nDAE	ENSG00000004534	RBM6	DAG1	NICN1	RHOA	NA	NA	LAMB2	NA
chr3	49486561	49486781	nDAE	ENSG00000004534	RBM6	DAG1	NICN1	RHOA	NA	NA	P4HTM	NA
chr3	49486561	49486781	nDAE	ENSG00000004534	RBM6	DAG1	NICN1	RHOA	NA	NA	USP19	NA
chr3	49486561	49486781	nDAE	ENSG00000004534	RBM6	DAG1	NICN1	NICN1	NA	NA	WDR6	NA
chr3	49486561	49486781	nDAE	ENSG00000004534	RBM6	DAG1	NICN1	NICN1	NA	NA	LAMB2	NA
chr3	49486561	49486781	nDAE	ENSG00000004534	RBM6	DAG1	NICN1	NICN1	NA	NA	P4HTM	NA
chr3	49486561	49486781	nDAE	ENSG00000004534	RBM6	DAG1	NICN1	NICN1	NA	NA	USP19	NA
chr3	49486561	49486781	nDAE	ENSG00000004534	RBM6	DAG1	AMT	NICN1	NA	NA	WDR6	NA
chr3	49486561	49486781	nDAE	ENSG00000004534	RBM6	DAG1	AMT	NICN1	NA	NA	LAMB2	NA
chr3	49486561	49486781	nDAE	ENSG00000004534	RBM6	DAG1	AMT	NICN1	NA	NA	P4HTM	NA
chr3	49486561	49486781	nDAE	ENSG00000004534	RBM6	DAG1	AMT	NICN1	NA	NA	USP19	NA
chr3	49519994	49520707	DAE	ENSG00000004534	RBM6	NA	NA	NA	NA	NA	NA	NA
chr3	49522626	49523075	nDAE	ENSG00000004534	RBM6	NA	NA	NA	AMT	NA	NA	NA
chr3	49522626	49523075	nDAE	ENSG00000004534	RBM6	NA	NA	NA	WDR6	NA	NA	NA
chr3	49522626	49523075	nDAE	ENSG00000004534	RBM6	NA	NA	NA	BSN-DT	NA	NA	NA
chr3	49526895	49527156	nDAE	ENSG00000004534	RBM6	NA	NA	NA	NA	NA	NA	NA
chr3	49527196	49527475	nDAE	ENSG00000004534	RBM6	NA	NA	NA	NA	NA	NA	NA
chr3	49701833	49702100	nDAE	ENSG00000004534	RBM6	NA	NA	NA	NA	NA	NA	NA
chr3	49702150	49702737	nDAE	ENSG00000004534	RBM6	NA	NA	NA	NA	NA	NA	NA
chr3	49703066	49703448	nDAE	ENSG00000004534	RBM6	NA	NA	NA	NA	NA	NA	NA
chr3	49707421	49708348	nDAE	ENSG00000004534	RBM6	NA	NA	NA	BSN	NA	NA	NA
chr3	49707421	49708348	nDAE	ENSG00000004534	RBM6	NA	NA	NA	AMT	NA	NA	NA
chr3	49853808	49854232	nDAE	ENSG00000004534	RBM6	NA	NA	NA	NA	NA	NA	NA
chr3	49888862	49889124	nDAE	ENSG00000004534	RBM6	NA	NA	NA	NA	NA	NA	NA
chr3	49943400	49943550	nDAE	ENSG00000004534	RBM6	NA	NA	NA	MON1A	MST1R	NA	NA
chr3	49943400	49943550	nDAE	ENSG00000004534	RBM6	NA	NA	NA	MST1R	MST1R	NA	NA
chr3	49943400	49943550	nDAE	ENSG00000004534	RBM6	NA	NA	NA	GMPPB	MST1R	NA	NA
chr3	50004625	50005200	DAE	ENSG00000004534	RBM6	NA	NA	NA	NA	NA	NA	NA
chr3	50007330	50007949	DAE	ENSG00000004534	RBM6	NA	NA	NA	NA	NA	NA	NA
chr3	50010554	50010890	DAE	ENSG00000004534	RBM6	NA	NA	NA	NA	NA	NA	NA
chr3	50012766	50013358	nDAE	ENSG00000004534	RBM6	NA	NA	NA	NA	NA	NA	NA
chr3	50021103	50021531	nDAE	ENSG00000004534	RBM6	NA	NA	NA	NA	NA	NA	NA
chr3	50022546	50022940	nDAE	ENSG00000004534	RBM6	NA	NA	NA	NA	NA	NA	NA
chr3	50025419	50025886	nDAE	ENSG00000004534	RBM6	NA	NA	NA	NA	NA	NA	NA
chr3	50028073	50028592	nDAE	ENSG00000004534	RBM6	NA	NA	NA	NA	NA	NA	NA
chr3	50028662	50029217	nDAE	ENSG00000004534	RBM6	NA	NA	NA	NA	NA	NA	NA
chr3	50067324	50067470	nDAE	ENSG00000004534	RBM6	NA	NA	NA	NA	NA	NA	NA
chr3	50067776	50068212	nDAE	ENSG00000004534	RBM6	NA	NA	NA	NA	NA	NA	NA
chr3	50080329	50080626	nDAE	ENSG00000004534	RBM6	NA	NA	NA	NA	NA	NA	NA
chr3	50087526	50088384	DAE	ENSG00000004534	RBM6	NA	NA	NA	NA	NA	NA	NA
chr3	50092867	50093077	nDAE	ENSG00000004534	RBM6	NA	NA	NA	NA	NA	NA	NA
chr3	50093194	50093637	nDAE	ENSG00000004534	RBM6	NA	NA	NA	NA	NA	NA	NA
chr3	50105430	50106120	nDAE	ENSG00000004534	RBM6	NA	NA	NA	NA	NA	NA	NA
chr3	50112690	50113305	nDAE	ENSG00000004534	RBM6	NA	NA	NA	NA	NA	NA	NA
chr3	50120529	50120890	nDAE	ENSG00000004534	RBM6	NA	NA	NA	RBM6	NA	NA	NA
chr3	50133995	50134380	nDAE	ENSG00000004534	RBM6	NA	NA	NA	NA	NA	NA	NA
chr3	50146256	50146490	nDAE	ENSG00000004534	RBM6	NA	NA	NA	NA	NA	NA	NA
chr3	50146976	50147196	nDAE	ENSG00000004534	RBM6	NA	NA	NA	NA	NA	NA	NA
chr19	36526344	36526653	nDAE	ENSG00000004777	ARHGAP33	NA	NA	NA	NA	NA	NA	NA
chr19	36527875	36528078	nDAE	ENSG00000004777	ARHGAP33	NA	NA	LOC101927572	NA	NA	NA	NA
chr19	36528281	36528532	nDAE	ENSG00000004777	ARHGAP33	NA	NA	THAP8	NA	NA	NA	NA
chr19	36528281	36528532	nDAE	ENSG00000004777	ARHGAP33	NA	NA	WDR62	NA	NA	NA	NA
chr19	36528281	36528532	nDAE	ENSG00000004777	ARHGAP33	NA	NA	LOC101927572	NA	NA	NA	NA
chr3	50460850	50461201	nDAE	ENSG00000004838	ZMYND10	NA	NA	NA	NA	NA	NA	NA
chr3	50468130	50468800	DAE	ENSG00000004838	ZMYND10	NA	NA	NA	NA	NA	NA	NA
chr3	50638509	50638888	nDAE	ENSG00000004838	ZMYND10	NA	NA	HEMK1	TMEM115	CISH	NA	NA
chr3	50638509	50638888	nDAE	ENSG00000004838	ZMYND10	NA	NA	HEMK1	TMEM115	HEMK1	NA	NA
chr3	50638509	50638888	nDAE	ENSG00000004838	ZMYND10	NA	NA	HEMK1	C3orf18	CISH	NA	NA
chr3	50638509	50638888	nDAE	ENSG00000004838	ZMYND10	NA	NA	HEMK1	C3orf18	HEMK1	NA	NA
chr3	50638509	50638888	nDAE	ENSG00000004838	ZMYND10	NA	NA	HEMK1	HEMK1	CISH	NA	NA
chr3	50638509	50638888	nDAE	ENSG00000004838	ZMYND10	NA	NA	HEMK1	HEMK1	HEMK1	NA	NA
chr3	50638509	50638888	nDAE	ENSG00000004838	ZMYND10	NA	NA	CISH	CISH	CISH	NA	NA
chr3	50638509	50638888	nDAE	ENSG00000004838	ZMYND10	NA	NA	CISH	CISH	HEMK1	NA	NA
chr3	50638509	50638888	nDAE	ENSG00000004838	ZMYND10	NA	NA	CISH	TMEM115	CISH	NA	NA
chr3	50638509	50638888	nDAE	ENSG00000004838	ZMYND10	NA	NA	CISH	TMEM115	HEMK1	NA	NA
chr3	50638509	50638888	nDAE	ENSG00000004838	ZMYND10	NA	NA	CISH	C3orf18	CISH	NA	NA
chr3	50638509	50638888	nDAE	ENSG00000004838	ZMYND10	NA	NA	CISH	C3orf18	HEMK1	NA	NA
chr3	50638509	50638888	nDAE	ENSG00000004838	ZMYND10	NA	NA	CISH	MAPKAPK3	CISH	NA	NA
chr3	50638509	50638888	nDAE	ENSG00000004838	ZMYND10	NA	NA	CISH	MAPKAPK3	HEMK1	NA	NA
chr3	50638509	50638888	nDAE	ENSG00000004838	ZMYND10	NA	NA	CISH	HEMK1	CISH	NA	NA
chr3	50638509	50638888	nDAE	ENSG00000004838	ZMYND10	NA	NA	CISH	HEMK1	HEMK1	NA	NA
chr3	50638509	50638888	nDAE	ENSG00000004838	ZMYND10	NA	NA	HEMK1	MAPKAPK3	CISH	NA	NA
chr3	50638509	50638888	nDAE	ENSG00000004838	ZMYND10	NA	NA	HEMK1	MAPKAPK3	HEMK1	NA	NA
chr3	50638509	50638888	nDAE	ENSG00000004838	ZMYND10	NA	NA	HEMK1	CISH	CISH	NA	NA
chr3	50638509	50638888	nDAE	ENSG00000004838	ZMYND10	NA	NA	HEMK1	CISH	HEMK1	NA	NA
chr7	20030533	20030924	nDAE	ENSG00000004846	ABCB5	NA	NA	NA	NA	NA	NA	NA
chr7	96645973	96646210	DAE	ENSG00000004864	SLC25A13	NA	NA	DLX6	DLX5	DLX5	NA	DLX5
chr7	96645973	96646210	DAE	ENSG00000004864	SLC25A13	NA	NA	DLX5	DLX5	DLX5	NA	DLX5
chr7	96645973	96646210	DAE	ENSG00000004864	SLC25A13	NA	NA	DLX6	DLX5	DLX6	NA	DLX5
chr7	96645973	96646210	DAE	ENSG00000004864	SLC25A13	NA	NA	DLX5	DLX5	DLX6	NA	DLX5
chr7	116769900	116770540	nDAE	ENSG00000004866	ST7	NA	NA	NA	NA	NA	NA	NA
chr17	45228430	45228964	nDAE	ENSG00000004897	CDC27	NA	NA	NA	NA	NA	NA	NA
chr17	45231870	45232030	nDAE	ENSG00000004897	CDC27	NA	NA	NA	NA	NA	NA	NA
chr17	45579980	45580220	nDAE	ENSG00000004897	CDC27	NA	NA	AC040934.1	MRPL45P2	NA	NA	NA
chr17	45579980	45580220	nDAE	ENSG00000004897	CDC27	NA	NA	NPEPPS	MRPL45P2	NA	NA	NA
chr17	45588950	45589770	nDAE	ENSG00000004897	CDC27	NA	NA	AC040934.1	NA	NA	NA	NA
chr17	7537925	7538036	nDAE	ENSG00000004975	DVL2	NA	NA	SAT2	NA	NA	NA	NA
chr17	7537925	7538036	nDAE	ENSG00000004975	DVL2	NA	NA	FXR2	NA	NA	NA	NA
chr17	7537925	7538036	nDAE	ENSG00000004975	DVL2	NA	NA	SHBG	NA	NA	NA	NA
chr17	7537925	7538036	nDAE	ENSG00000004975	DVL2	NA	NA	ATP1B2	NA	NA	NA	NA
chr16	2108575	2108740	DAE	ENSG00000005001	PRSS22	NA	NA	NA	NA	NA	NA	NA
chr16	2849710	2850230	nDAE	ENSG00000005001	PRSS22	NA	NA	ZG16B	NA	NA	NA	NA
chr19	18677637	18678082	nDAE	ENSG00000005007	UPF1	NA	NA	NA	NA	NA	ELL	NA
chr19	18678210	18678784	nDAE	ENSG00000005007	UPF1	NA	NA	NA	NA	NA	ELL	NA
chr19	18701740	18701816	nDAE	ENSG00000005007	UPF1	UBA52	NA	NA	UBA52	TMEM59L	ELL	NA
chr19	18701740	18701816	nDAE	ENSG00000005007	UPF1	FKBP8	NA	NA	CRLF1	TMEM59L	ELL	NA
chr19	18701740	18701816	nDAE	ENSG00000005007	UPF1	UPF1	NA	NA	KXD1	TMEM59L	ELL	NA
chr19	18701740	18701816	nDAE	ENSG00000005007	UPF1	KLHL26	NA	NA	CRLF1	TMEM59L	ELL	NA
chr19	18701740	18701816	nDAE	ENSG00000005007	UPF1	TMEM59L	NA	NA	CRLF1	TMEM59L	ELL	NA
chr19	18701740	18701816	nDAE	ENSG00000005007	UPF1	TMEM59L	NA	NA	UBA52	TMEM59L	ELL	NA
chr19	18701740	18701816	nDAE	ENSG00000005007	UPF1	FKBP8	NA	NA	UBA52	TMEM59L	ELL	NA
chr19	18701740	18701816	nDAE	ENSG00000005007	UPF1	UBA52	NA	NA	KXD1	TMEM59L	ELL	NA
chr19	18701740	18701816	nDAE	ENSG00000005007	UPF1	KLHL26	NA	NA	REX1BD	TMEM59L	ELL	NA
chr19	18701740	18701816	nDAE	ENSG00000005007	UPF1	SLC27A1	NA	NA	KXD1	TMEM59L	ELL	NA
chr19	18701740	18701816	nDAE	ENSG00000005007	UPF1	KLHL26	NA	NA	UBA52	TMEM59L	ELL	NA
chr19	18701740	18701816	nDAE	ENSG00000005007	UPF1	SLC27A1	NA	NA	CRLF1	TMEM59L	ELL	NA
chr19	18701740	18701816	nDAE	ENSG00000005007	UPF1	FKBP8	NA	NA	REX1BD	TMEM59L	ELL	NA
chr19	18701740	18701816	nDAE	ENSG00000005007	UPF1	TMEM59L	NA	NA	KXD1	TMEM59L	ELL	NA
chr19	18701740	18701816	nDAE	ENSG00000005007	UPF1	TMEM59L	NA	NA	REX1BD	TMEM59L	ELL	NA
chr19	18701740	18701816	nDAE	ENSG00000005007	UPF1	SLC27A1	NA	NA	UBA52	TMEM59L	ELL	NA
chr19	18701740	18701816	nDAE	ENSG00000005007	UPF1	UPF1	NA	NA	CRLF1	TMEM59L	ELL	NA
chr19	18701740	18701816	nDAE	ENSG00000005007	UPF1	KLHL26	NA	NA	KXD1	TMEM59L	ELL	NA
chr19	18701740	18701816	nDAE	ENSG00000005007	UPF1	UBA52	NA	NA	REX1BD	TMEM59L	ELL	NA
chr19	18701740	18701816	nDAE	ENSG00000005007	UPF1	FKBP8	NA	NA	KXD1	TMEM59L	ELL	NA
chr19	18701740	18701816	nDAE	ENSG00000005007	UPF1	UPF1	NA	NA	REX1BD	TMEM59L	ELL	NA
chr19	18701740	18701816	nDAE	ENSG00000005007	UPF1	SLC27A1	NA	NA	REX1BD	TMEM59L	ELL	NA
chr19	18701740	18701816	nDAE	ENSG00000005007	UPF1	UPF1	NA	NA	UBA52	TMEM59L	ELL	NA
chr19	18701740	18701816	nDAE	ENSG00000005007	UPF1	UBA52	NA	NA	CRLF1	TMEM59L	ELL	NA
chr19	18768807	18769009	nDAE	ENSG00000005007	UPF1	NA	NA	C19orf60	CRLF1	NA	ELL	NA
chr19	18768807	18769009	nDAE	ENSG00000005007	UPF1	NA	NA	C19orf60	IQCN	NA	ELL	NA
chr19	18768807	18769009	nDAE	ENSG00000005007	UPF1	NA	NA	C19orf60	CRTC1	NA	ELL	NA
chr19	18769140	18769196	nDAE	ENSG00000005007	UPF1	NA	NA	NA	IQCN	NA	ELL	NA
chr19	18769140	18769196	nDAE	ENSG00000005007	UPF1	NA	NA	NA	CRTC1	NA	ELL	NA
chr19	18769140	18769196	nDAE	ENSG00000005007	UPF1	NA	NA	NA	CRLF1	NA	ELL	NA
chr19	18776494	18776607	nDAE	ENSG00000005007	UPF1	NA	NA	NA	NA	NA	NA	NA
chr19	18776639	18777129	nDAE	ENSG00000005007	UPF1	NA	NA	NA	NA	NA	NA	NA
chr19	18777154	18777695	nDAE	ENSG00000005007	UPF1	NA	NA	NA	NA	NA	NA	NA
chr7	25896150	25896875	DAE	ENSG00000005020	SKAP2	NA	NA	NA	NA	NA	NA	NA
chr7	26968425	26968775	DAE	ENSG00000005020	SKAP2	NA	NA	NA	NA	NA	NA	NA
chr7	27127275	27128125	DAE	ENSG00000005020	SKAP2	NA	HOXA2	NA	NA	NA	NA	NA
chr7	27127275	27128125	DAE	ENSG00000005020	SKAP2	NA	HOXA4	NA	NA	NA	NA	NA
chr7	27127275	27128125	DAE	ENSG00000005020	SKAP2	NA	HOXA1	NA	NA	NA	NA	NA
chr7	27141080	27141200	nDAE	ENSG00000005020	SKAP2	NA	NA	HOXA2	HOXA10	NA	NA	NA
chr7	27141080	27141200	nDAE	ENSG00000005020	SKAP2	NA	NA	HOXA3	HOXA11-AS	NA	NA	NA
chr7	27141080	27141200	nDAE	ENSG00000005020	SKAP2	NA	NA	HOXA1	HOTAIRM1	NA	NA	NA
chr7	27141080	27141200	nDAE	ENSG00000005020	SKAP2	NA	NA	HOXA2	HOXA4	NA	NA	NA
chr7	27141080	27141200	nDAE	ENSG00000005020	SKAP2	NA	NA	HOXA2	HOXA-AS2	NA	NA	NA
chr7	27141080	27141200	nDAE	ENSG00000005020	SKAP2	NA	NA	HOXA2	HOXA7	NA	NA	NA
chr7	27141080	27141200	nDAE	ENSG00000005020	SKAP2	NA	NA	HOXA2	HOXA6	NA	NA	NA
chr7	27141080	27141200	nDAE	ENSG00000005020	SKAP2	NA	NA	HOXA2	HOXA9	NA	NA	NA
chr7	27141080	27141200	nDAE	ENSG00000005020	SKAP2	NA	NA	HOXA3	HOXA7	NA	NA	NA
chr7	27141080	27141200	nDAE	ENSG00000005020	SKAP2	NA	NA	HOXA3	HOXA13	NA	NA	NA
chr7	27141080	27141200	nDAE	ENSG00000005020	SKAP2	NA	NA	HOXA2	HNRNPA2B1	NA	NA	NA
chr7	27141080	27141200	nDAE	ENSG00000005020	SKAP2	NA	NA	HOTAIRM1	HOXA10	NA	NA	NA
chr7	27141080	27141200	nDAE	ENSG00000005020	SKAP2	NA	NA	HOTAIRM1	HOXA-AS2	NA	NA	NA
chr7	27141080	27141200	nDAE	ENSG00000005020	SKAP2	NA	NA	HOTAIRM1	HOXA11-AS	NA	NA	NA
chr7	27141080	27141200	nDAE	ENSG00000005020	SKAP2	NA	NA	HOTAIRM1	HOXA9	NA	NA	NA
chr7	27141080	27141200	nDAE	ENSG00000005020	SKAP2	NA	NA	HOTAIRM1	HOXA13	NA	NA	NA
chr7	27141080	27141200	nDAE	ENSG00000005020	SKAP2	NA	NA	HOXA3	CBX3	NA	NA	NA
chr7	27141080	27141200	nDAE	ENSG00000005020	SKAP2	NA	NA	HOXA3	HOXA11	NA	NA	NA
chr7	27141080	27141200	nDAE	ENSG00000005020	SKAP2	NA	NA	HOXA3	HOXA4	NA	NA	NA
chr7	27141080	27141200	nDAE	ENSG00000005020	SKAP2	NA	NA	HOXA3	HNRNPA2B1	NA	NA	NA
chr7	27141080	27141200	nDAE	ENSG00000005020	SKAP2	NA	NA	HOXA3	HOXA10	NA	NA	NA
chr7	27141080	27141200	nDAE	ENSG00000005020	SKAP2	NA	NA	HOXA3	HOXA-AS2	NA	NA	NA
chr7	27141080	27141200	nDAE	ENSG00000005020	SKAP2	NA	NA	HOXA3	HOXA1	NA	NA	NA
chr7	27141080	27141200	nDAE	ENSG00000005020	SKAP2	NA	NA	HOXA3	HOXA5	NA	NA	NA
chr7	27141080	27141200	nDAE	ENSG00000005020	SKAP2	NA	NA	HOXA3	HOTAIRM1	NA	NA	NA
chr7	27141080	27141200	nDAE	ENSG00000005020	SKAP2	NA	NA	HOXA3	HOXA2	NA	NA	NA
chr7	27141080	27141200	nDAE	ENSG00000005020	SKAP2	NA	NA	HOXA4	CBX3	NA	NA	NA
chr7	27141080	27141200	nDAE	ENSG00000005020	SKAP2	NA	NA	HOXA1	HOXA10-AS	NA	NA	NA
chr7	27141080	27141200	nDAE	ENSG00000005020	SKAP2	NA	NA	HOXA1	HOXA13	NA	NA	NA
chr7	27141080	27141200	nDAE	ENSG00000005020	SKAP2	NA	NA	HOXA2	HOXA3	NA	NA	NA
chr7	27141080	27141200	nDAE	ENSG00000005020	SKAP2	NA	NA	HOXA2	HOTAIRM1	NA	NA	NA
chr7	27141080	27141200	nDAE	ENSG00000005020	SKAP2	NA	NA	HOXA2	HOXA2	NA	NA	NA
chr7	27141080	27141200	nDAE	ENSG00000005020	SKAP2	NA	NA	HOXA4	HOXA10	NA	NA	NA
chr7	27141080	27141200	nDAE	ENSG00000005020	SKAP2	NA	NA	HOXA4	HOXA-AS2	NA	NA	NA
chr7	27141080	27141200	nDAE	ENSG00000005020	SKAP2	NA	NA	HOXA4	HOTAIRM1	NA	NA	NA
chr7	27141080	27141200	nDAE	ENSG00000005020	SKAP2	NA	NA	HOXA4	HOXA2	NA	NA	NA
chr7	27141080	27141200	nDAE	ENSG00000005020	SKAP2	NA	NA	HOXA1	CBX3	NA	NA	NA
chr7	27141080	27141200	nDAE	ENSG00000005020	SKAP2	NA	NA	HOXA1	HOXA11	NA	NA	NA
chr7	27141080	27141200	nDAE	ENSG00000005020	SKAP2	NA	NA	HOXA1	HOXA4	NA	NA	NA
chr7	27141080	27141200	nDAE	ENSG00000005020	SKAP2	NA	NA	HOXA1	HNRNPA2B1	NA	NA	NA
chr7	27141080	27141200	nDAE	ENSG00000005020	SKAP2	NA	NA	HOXA1	HOXA10	NA	NA	NA
chr7	27141080	27141200	nDAE	ENSG00000005020	SKAP2	NA	NA	HOXA1	HOXA-AS2	NA	NA	NA
chr7	27141080	27141200	nDAE	ENSG00000005020	SKAP2	NA	NA	HOXA1	HOXA7	NA	NA	NA
chr7	27141080	27141200	nDAE	ENSG00000005020	SKAP2	NA	NA	HOXA1	HOXA11-AS	NA	NA	NA
chr7	27141080	27141200	nDAE	ENSG00000005020	SKAP2	NA	NA	HOXA1	HOXA1	NA	NA	NA
chr7	27141080	27141200	nDAE	ENSG00000005020	SKAP2	NA	NA	HOXA1	HOXA5	NA	NA	NA
chr7	27141080	27141200	nDAE	ENSG00000005020	SKAP2	NA	NA	HOXA1	HOXA6	NA	NA	NA
chr7	27141080	27141200	nDAE	ENSG00000005020	SKAP2	NA	NA	HOXA1	HOXA9	NA	NA	NA
chr7	27141080	27141200	nDAE	ENSG00000005020	SKAP2	NA	NA	HOXA1	HOXA3	NA	NA	NA
chr7	27141080	27141200	nDAE	ENSG00000005020	SKAP2	NA	NA	HOXA1	HOXA2	NA	NA	NA
chr7	27141080	27141200	nDAE	ENSG00000005020	SKAP2	NA	NA	HOXA2	CBX3	NA	NA	NA
chr7	27141080	27141200	nDAE	ENSG00000005020	SKAP2	NA	NA	HOXA2	HOXA11	NA	NA	NA
chr7	27141080	27141200	nDAE	ENSG00000005020	SKAP2	NA	NA	HOXA2	HOXA11-AS	NA	NA	NA
chr7	27141080	27141200	nDAE	ENSG00000005020	SKAP2	NA	NA	HOXA2	HOXA1	NA	NA	NA
chr7	27141080	27141200	nDAE	ENSG00000005020	SKAP2	NA	NA	HOXA2	HOXA5	NA	NA	NA
chr7	27141080	27141200	nDAE	ENSG00000005020	SKAP2	NA	NA	HOXA2	HOXA10-AS	NA	NA	NA
chr7	27141080	27141200	nDAE	ENSG00000005020	SKAP2	NA	NA	HOXA2	HOXA13	NA	NA	NA
chr7	27141080	27141200	nDAE	ENSG00000005020	SKAP2	NA	NA	HOTAIRM1	CBX3	NA	NA	NA
chr7	27141080	27141200	nDAE	ENSG00000005020	SKAP2	NA	NA	HOTAIRM1	HOXA11	NA	NA	NA
chr7	27141080	27141200	nDAE	ENSG00000005020	SKAP2	NA	NA	HOTAIRM1	HOXA4	NA	NA	NA
chr7	27141080	27141200	nDAE	ENSG00000005020	SKAP2	NA	NA	HOTAIRM1	HNRNPA2B1	NA	NA	NA
chr7	27141080	27141200	nDAE	ENSG00000005020	SKAP2	NA	NA	HOTAIRM1	HOXA7	NA	NA	NA
chr7	27141080	27141200	nDAE	ENSG00000005020	SKAP2	NA	NA	HOTAIRM1	HOXA1	NA	NA	NA
chr7	27141080	27141200	nDAE	ENSG00000005020	SKAP2	NA	NA	HOTAIRM1	HOXA5	NA	NA	NA
chr7	27141080	27141200	nDAE	ENSG00000005020	SKAP2	NA	NA	HOTAIRM1	HOXA6	NA	NA	NA
chr7	27141080	27141200	nDAE	ENSG00000005020	SKAP2	NA	NA	HOTAIRM1	HOXA3	NA	NA	NA
chr7	27141080	27141200	nDAE	ENSG00000005020	SKAP2	NA	NA	HOTAIRM1	HOXA10-AS	NA	NA	NA
chr7	27141080	27141200	nDAE	ENSG00000005020	SKAP2	NA	NA	HOTAIRM1	HOTAIRM1	NA	NA	NA
chr7	27141080	27141200	nDAE	ENSG00000005020	SKAP2	NA	NA	HOTAIRM1	HOXA2	NA	NA	NA
chr7	27141080	27141200	nDAE	ENSG00000005020	SKAP2	NA	NA	HOXA3	HOXA6	NA	NA	NA
chr7	27141080	27141200	nDAE	ENSG00000005020	SKAP2	NA	NA	HOXA3	HOXA9	NA	NA	NA
chr7	27141080	27141200	nDAE	ENSG00000005020	SKAP2	NA	NA	HOXA3	HOXA3	NA	NA	NA
chr7	27141080	27141200	nDAE	ENSG00000005020	SKAP2	NA	NA	HOXA3	HOXA10-AS	NA	NA	NA
chr7	27141080	27141200	nDAE	ENSG00000005020	SKAP2	NA	NA	HOXA4	HOXA11	NA	NA	NA
chr7	27141080	27141200	nDAE	ENSG00000005020	SKAP2	NA	NA	HOXA4	HOXA4	NA	NA	NA
chr7	27141080	27141200	nDAE	ENSG00000005020	SKAP2	NA	NA	HOXA4	HNRNPA2B1	NA	NA	NA
chr7	27141080	27141200	nDAE	ENSG00000005020	SKAP2	NA	NA	HOXA4	HOXA7	NA	NA	NA
chr7	27141080	27141200	nDAE	ENSG00000005020	SKAP2	NA	NA	HOXA4	HOXA11-AS	NA	NA	NA
chr7	27141080	27141200	nDAE	ENSG00000005020	SKAP2	NA	NA	HOXA4	HOXA1	NA	NA	NA
chr7	27141080	27141200	nDAE	ENSG00000005020	SKAP2	NA	NA	HOXA4	HOXA5	NA	NA	NA
chr7	27141080	27141200	nDAE	ENSG00000005020	SKAP2	NA	NA	HOXA4	HOXA6	NA	NA	NA
chr7	27141080	27141200	nDAE	ENSG00000005020	SKAP2	NA	NA	HOXA4	HOXA9	NA	NA	NA
chr7	27141080	27141200	nDAE	ENSG00000005020	SKAP2	NA	NA	HOXA4	HOXA3	NA	NA	NA
chr7	27141080	27141200	nDAE	ENSG00000005020	SKAP2	NA	NA	HOXA4	HOXA10-AS	NA	NA	NA
chr7	27141080	27141200	nDAE	ENSG00000005020	SKAP2	NA	NA	HOXA4	HOXA13	NA	NA	NA
chr7	27200075	27200775	DAE	ENSG00000005020	SKAP2	NA	NA	NA	HOXA2	HOXA3	NA	NA
chr7	27200075	27200775	DAE	ENSG00000005020	SKAP2	NA	NA	NA	HOXA2	RP1-170O19.20	NA	NA
chr7	27200075	27200775	DAE	ENSG00000005020	SKAP2	NA	NA	NA	HOXA2	HOXA5	NA	NA
chr7	27200075	27200775	DAE	ENSG00000005020	SKAP2	NA	NA	NA	HOXA2	HOXA1	NA	NA
chr7	27200075	27200775	DAE	ENSG00000005020	SKAP2	NA	NA	NA	HOXA2	HOXA6	NA	NA
chr7	27200075	27200775	DAE	ENSG00000005020	SKAP2	NA	NA	NA	HOXA2	HOXA9	NA	NA
chr7	27200075	27200775	DAE	ENSG00000005020	SKAP2	NA	NA	NA	HOXA2	HOXA10	NA	NA
chr7	27200075	27200775	DAE	ENSG00000005020	SKAP2	NA	NA	NA	HOXA2	HOXA7	NA	NA
chr7	27200075	27200775	DAE	ENSG00000005020	SKAP2	NA	NA	NA	HOXA6	HOXA3	NA	NA
chr7	27200075	27200775	DAE	ENSG00000005020	SKAP2	NA	NA	NA	HOXA6	RP1-170O19.20	NA	NA
chr7	27200075	27200775	DAE	ENSG00000005020	SKAP2	NA	NA	NA	HOXA6	HOXA5	NA	NA
chr7	27200075	27200775	DAE	ENSG00000005020	SKAP2	NA	NA	NA	HOXA6	HOXA1	NA	NA
chr7	27200075	27200775	DAE	ENSG00000005020	SKAP2	NA	NA	NA	HOXA6	HOXA6	NA	NA
chr7	27200075	27200775	DAE	ENSG00000005020	SKAP2	NA	NA	NA	HOXA6	HOXA9	NA	NA
chr7	27200075	27200775	DAE	ENSG00000005020	SKAP2	NA	NA	NA	HOXA6	HOXA10	NA	NA
chr7	27200075	27200775	DAE	ENSG00000005020	SKAP2	NA	NA	NA	HOXA6	HOXA7	NA	NA
chr7	27200075	27200775	DAE	ENSG00000005020	SKAP2	NA	NA	NA	HOTAIRM1	HOXA3	NA	NA
chr7	27200075	27200775	DAE	ENSG00000005020	SKAP2	NA	NA	NA	HOTAIRM1	RP1-170O19.20	NA	NA
chr7	27200075	27200775	DAE	ENSG00000005020	SKAP2	NA	NA	NA	HOTAIRM1	HOXA5	NA	NA
chr7	27200075	27200775	DAE	ENSG00000005020	SKAP2	NA	NA	NA	HOTAIRM1	HOXA1	NA	NA
chr7	27200075	27200775	DAE	ENSG00000005020	SKAP2	NA	NA	NA	HOTAIRM1	HOXA6	NA	NA
chr7	27200075	27200775	DAE	ENSG00000005020	SKAP2	NA	NA	NA	HOTAIRM1	HOXA9	NA	NA
chr7	27200075	27200775	DAE	ENSG00000005020	SKAP2	NA	NA	NA	HOTAIRM1	HOXA10	NA	NA
chr7	27200075	27200775	DAE	ENSG00000005020	SKAP2	NA	NA	NA	HOTAIRM1	HOXA7	NA	NA
chr7	27200075	27200775	DAE	ENSG00000005020	SKAP2	NA	NA	NA	HOXA5	HOXA3	NA	NA
chr7	27200075	27200775	DAE	ENSG00000005020	SKAP2	NA	NA	NA	HOXA5	RP1-170O19.20	NA	NA
chr7	27200075	27200775	DAE	ENSG00000005020	SKAP2	NA	NA	NA	HOXA5	HOXA5	NA	NA
chr7	27200075	27200775	DAE	ENSG00000005020	SKAP2	NA	NA	NA	HOXA5	HOXA1	NA	NA
chr7	27200075	27200775	DAE	ENSG00000005020	SKAP2	NA	NA	NA	HOXA5	HOXA6	NA	NA
chr7	27200075	27200775	DAE	ENSG00000005020	SKAP2	NA	NA	NA	HOXA5	HOXA9	NA	NA
chr7	27200075	27200775	DAE	ENSG00000005020	SKAP2	NA	NA	NA	HOXA5	HOXA10	NA	NA
chr7	27200075	27200775	DAE	ENSG00000005020	SKAP2	NA	NA	NA	HOXA5	HOXA7	NA	NA
chr7	27200075	27200775	DAE	ENSG00000005020	SKAP2	NA	NA	NA	CBX3	HOXA3	NA	NA
chr7	27200075	27200775	DAE	ENSG00000005020	SKAP2	NA	NA	NA	CBX3	RP1-170O19.20	NA	NA
chr7	27200075	27200775	DAE	ENSG00000005020	SKAP2	NA	NA	NA	CBX3	HOXA5	NA	NA
chr7	27200075	27200775	DAE	ENSG00000005020	SKAP2	NA	NA	NA	CBX3	HOXA1	NA	NA
chr7	27200075	27200775	DAE	ENSG00000005020	SKAP2	NA	NA	NA	CBX3	HOXA6	NA	NA
chr7	27200075	27200775	DAE	ENSG00000005020	SKAP2	NA	NA	NA	CBX3	HOXA9	NA	NA
chr7	27200075	27200775	DAE	ENSG00000005020	SKAP2	NA	NA	NA	CBX3	HOXA10	NA	NA
chr7	27200075	27200775	DAE	ENSG00000005020	SKAP2	NA	NA	NA	CBX3	HOXA7	NA	NA
chr7	27200075	27200775	DAE	ENSG00000005020	SKAP2	NA	NA	NA	HOXA11-AS	HOXA3	NA	NA
chr7	27200075	27200775	DAE	ENSG00000005020	SKAP2	NA	NA	NA	HOXA11-AS	RP1-170O19.20	NA	NA
chr7	27200075	27200775	DAE	ENSG00000005020	SKAP2	NA	NA	NA	HOXA11-AS	HOXA5	NA	NA
chr7	27200075	27200775	DAE	ENSG00000005020	SKAP2	NA	NA	NA	HOXA11-AS	HOXA1	NA	NA
chr7	27200075	27200775	DAE	ENSG00000005020	SKAP2	NA	NA	NA	HOXA11-AS	HOXA6	NA	NA
chr7	27200075	27200775	DAE	ENSG00000005020	SKAP2	NA	NA	NA	HOXA11-AS	HOXA9	NA	NA
chr7	27200075	27200775	DAE	ENSG00000005020	SKAP2	NA	NA	NA	HOXA11-AS	HOXA10	NA	NA
chr7	27200075	27200775	DAE	ENSG00000005020	SKAP2	NA	NA	NA	HOXA11-AS	HOXA7	NA	NA
chr7	27200075	27200775	DAE	ENSG00000005020	SKAP2	NA	NA	NA	HOXA-AS2	HOXA3	NA	NA
chr7	27200075	27200775	DAE	ENSG00000005020	SKAP2	NA	NA	NA	HOXA-AS2	RP1-170O19.20	NA	NA
chr7	27200075	27200775	DAE	ENSG00000005020	SKAP2	NA	NA	NA	HOXA-AS2	HOXA5	NA	NA
chr7	27200075	27200775	DAE	ENSG00000005020	SKAP2	NA	NA	NA	HOXA4	HOXA3	NA	NA
chr7	27200075	27200775	DAE	ENSG00000005020	SKAP2	NA	NA	NA	HOXA4	RP1-170O19.20	NA	NA
chr7	27200075	27200775	DAE	ENSG00000005020	SKAP2	NA	NA	NA	HOXA4	HOXA5	NA	NA
chr7	27200075	27200775	DAE	ENSG00000005020	SKAP2	NA	NA	NA	HOXA4	HOXA1	NA	NA
chr7	27200075	27200775	DAE	ENSG00000005020	SKAP2	NA	NA	NA	HOXA4	HOXA6	NA	NA
chr7	27200075	27200775	DAE	ENSG00000005020	SKAP2	NA	NA	NA	HOXA4	HOXA9	NA	NA
chr7	27200075	27200775	DAE	ENSG00000005020	SKAP2	NA	NA	NA	HOXA4	HOXA10	NA	NA
chr7	27200075	27200775	DAE	ENSG00000005020	SKAP2	NA	NA	NA	HOXA4	HOXA7	NA	NA
chr7	27200075	27200775	DAE	ENSG00000005020	SKAP2	NA	NA	NA	HOXA9	HOXA3	NA	NA
chr7	27200075	27200775	DAE	ENSG00000005020	SKAP2	NA	NA	NA	HOXA9	RP1-170O19.20	NA	NA
chr7	27200075	27200775	DAE	ENSG00000005020	SKAP2	NA	NA	NA	HOXA9	HOXA5	NA	NA
chr7	27200075	27200775	DAE	ENSG00000005020	SKAP2	NA	NA	NA	HOXA9	HOXA1	NA	NA
chr7	27200075	27200775	DAE	ENSG00000005020	SKAP2	NA	NA	NA	HOXA9	HOXA6	NA	NA
chr7	27200075	27200775	DAE	ENSG00000005020	SKAP2	NA	NA	NA	HOXA9	HOXA9	NA	NA
chr7	27200075	27200775	DAE	ENSG00000005020	SKAP2	NA	NA	NA	HOXA9	HOXA10	NA	NA
chr7	27200075	27200775	DAE	ENSG00000005020	SKAP2	NA	NA	NA	HOXA9	HOXA7	NA	NA
chr7	27200075	27200775	DAE	ENSG00000005020	SKAP2	NA	NA	NA	HOXA7	HOXA3	NA	NA
chr7	27200075	27200775	DAE	ENSG00000005020	SKAP2	NA	NA	NA	HOXA7	RP1-170O19.20	NA	NA
chr7	27200075	27200775	DAE	ENSG00000005020	SKAP2	NA	NA	NA	HOXA7	HOXA5	NA	NA
chr7	27200075	27200775	DAE	ENSG00000005020	SKAP2	NA	NA	NA	HOXA7	HOXA1	NA	NA
chr7	27200075	27200775	DAE	ENSG00000005020	SKAP2	NA	NA	NA	HOXA7	HOXA6	NA	NA
chr7	27200075	27200775	DAE	ENSG00000005020	SKAP2	NA	NA	NA	HOXA7	HOXA9	NA	NA
chr7	27200075	27200775	DAE	ENSG00000005020	SKAP2	NA	NA	NA	HOXA7	HOXA10	NA	NA
chr7	27200075	27200775	DAE	ENSG00000005020	SKAP2	NA	NA	NA	HOXA7	HOXA7	NA	NA
chr7	27200075	27200775	DAE	ENSG00000005020	SKAP2	NA	NA	NA	HOXA-AS2	HOXA1	NA	NA
chr7	27200075	27200775	DAE	ENSG00000005020	SKAP2	NA	NA	NA	HOXA-AS2	HOXA6	NA	NA
chr7	27200075	27200775	DAE	ENSG00000005020	SKAP2	NA	NA	NA	HOXA-AS2	HOXA9	NA	NA
chr7	27200075	27200775	DAE	ENSG00000005020	SKAP2	NA	NA	NA	HOXA-AS2	HOXA10	NA	NA
chr7	27200075	27200775	DAE	ENSG00000005020	SKAP2	NA	NA	NA	HOXA-AS2	HOXA7	NA	NA
chr7	27200075	27200775	DAE	ENSG00000005020	SKAP2	NA	NA	NA	HOXA1	HOXA3	NA	NA
chr7	27200075	27200775	DAE	ENSG00000005020	SKAP2	NA	NA	NA	HOXA1	RP1-170O19.20	NA	NA
chr7	27200075	27200775	DAE	ENSG00000005020	SKAP2	NA	NA	NA	HOXA1	HOXA5	NA	NA
chr7	27200075	27200775	DAE	ENSG00000005020	SKAP2	NA	NA	NA	HOXA1	HOXA1	NA	NA
chr7	27200075	27200775	DAE	ENSG00000005020	SKAP2	NA	NA	NA	HOXA1	HOXA6	NA	NA
chr7	27200075	27200775	DAE	ENSG00000005020	SKAP2	NA	NA	NA	HOXA1	HOXA9	NA	NA
chr7	27200075	27200775	DAE	ENSG00000005020	SKAP2	NA	NA	NA	HOXA1	HOXA10	NA	NA
chr7	27200075	27200775	DAE	ENSG00000005020	SKAP2	NA	NA	NA	HOXA1	HOXA7	NA	NA
chr7	27200075	27200775	DAE	ENSG00000005020	SKAP2	NA	NA	NA	HOXA10	HOXA3	NA	NA
chr7	27200075	27200775	DAE	ENSG00000005020	SKAP2	NA	NA	NA	HOXA10	RP1-170O19.20	NA	NA
chr7	27200075	27200775	DAE	ENSG00000005020	SKAP2	NA	NA	NA	HOXA10	HOXA5	NA	NA
chr7	27200075	27200775	DAE	ENSG00000005020	SKAP2	NA	NA	NA	HOXA10	HOXA1	NA	NA
chr7	27200075	27200775	DAE	ENSG00000005020	SKAP2	NA	NA	NA	HOXA10	HOXA6	NA	NA
chr7	27200075	27200775	DAE	ENSG00000005020	SKAP2	NA	NA	NA	HOXA10	HOXA9	NA	NA
chr7	27200075	27200775	DAE	ENSG00000005020	SKAP2	NA	NA	NA	HOXA10	HOXA10	NA	NA
chr7	27200075	27200775	DAE	ENSG00000005020	SKAP2	NA	NA	NA	HOXA10	HOXA7	NA	NA
chr7	27200075	27200775	DAE	ENSG00000005020	SKAP2	NA	NA	NA	HNRNPA2B1	HOXA3	NA	NA
chr7	27200075	27200775	DAE	ENSG00000005020	SKAP2	NA	NA	NA	HNRNPA2B1	RP1-170O19.20	NA	NA
chr7	27200075	27200775	DAE	ENSG00000005020	SKAP2	NA	NA	NA	HNRNPA2B1	HOXA5	NA	NA
chr7	27200075	27200775	DAE	ENSG00000005020	SKAP2	NA	NA	NA	HNRNPA2B1	HOXA1	NA	NA
chr7	27200075	27200775	DAE	ENSG00000005020	SKAP2	NA	NA	NA	HNRNPA2B1	HOXA6	NA	NA
chr7	27200075	27200775	DAE	ENSG00000005020	SKAP2	NA	NA	NA	HNRNPA2B1	HOXA9	NA	NA
chr7	27200075	27200775	DAE	ENSG00000005020	SKAP2	NA	NA	NA	HNRNPA2B1	HOXA10	NA	NA
chr7	27200075	27200775	DAE	ENSG00000005020	SKAP2	NA	NA	NA	HNRNPA2B1	HOXA7	NA	NA
chr7	27200075	27200775	DAE	ENSG00000005020	SKAP2	NA	NA	NA	HOXA11	HOXA3	NA	NA
chr7	27200075	27200775	DAE	ENSG00000005020	SKAP2	NA	NA	NA	HOXA11	RP1-170O19.20	NA	NA
chr7	27200075	27200775	DAE	ENSG00000005020	SKAP2	NA	NA	NA	HOXA11	HOXA5	NA	NA
chr7	27200075	27200775	DAE	ENSG00000005020	SKAP2	NA	NA	NA	HOXA11	HOXA1	NA	NA
chr7	27200075	27200775	DAE	ENSG00000005020	SKAP2	NA	NA	NA	HOXA11	HOXA6	NA	NA
chr7	27200075	27200775	DAE	ENSG00000005020	SKAP2	NA	NA	NA	HOXA11	HOXA9	NA	NA
chr7	27200075	27200775	DAE	ENSG00000005020	SKAP2	NA	NA	NA	HOXA11	HOXA10	NA	NA
chr7	27200075	27200775	DAE	ENSG00000005020	SKAP2	NA	NA	NA	HOXA11	HOXA7	NA	NA
chr7	27200075	27200775	DAE	ENSG00000005020	SKAP2	NA	NA	NA	HOXA13	HOXA3	NA	NA
chr7	27200075	27200775	DAE	ENSG00000005020	SKAP2	NA	NA	NA	HOXA13	RP1-170O19.20	NA	NA
chr7	27200075	27200775	DAE	ENSG00000005020	SKAP2	NA	NA	NA	HOXA13	HOXA5	NA	NA
chr7	27200075	27200775	DAE	ENSG00000005020	SKAP2	NA	NA	NA	HOXA13	HOXA1	NA	NA
chr7	27200075	27200775	DAE	ENSG00000005020	SKAP2	NA	NA	NA	HOXA13	HOXA6	NA	NA
chr7	27200075	27200775	DAE	ENSG00000005020	SKAP2	NA	NA	NA	HOXA13	HOXA9	NA	NA
chr7	27200075	27200775	DAE	ENSG00000005020	SKAP2	NA	NA	NA	HOXA13	HOXA10	NA	NA
chr7	27200075	27200775	DAE	ENSG00000005020	SKAP2	NA	NA	NA	HOXA13	HOXA7	NA	NA
chr7	27200075	27200775	DAE	ENSG00000005020	SKAP2	NA	NA	NA	HOXA10-AS	HOXA3	NA	NA
chr7	27200075	27200775	DAE	ENSG00000005020	SKAP2	NA	NA	NA	HOXA10-AS	RP1-170O19.20	NA	NA
chr7	27200075	27200775	DAE	ENSG00000005020	SKAP2	NA	NA	NA	HOXA10-AS	HOXA5	NA	NA
chr7	27200075	27200775	DAE	ENSG00000005020	SKAP2	NA	NA	NA	HOXA10-AS	HOXA1	NA	NA
chr7	27200075	27200775	DAE	ENSG00000005020	SKAP2	NA	NA	NA	HOXA10-AS	HOXA6	NA	NA
chr7	27200075	27200775	DAE	ENSG00000005020	SKAP2	NA	NA	NA	HOXA10-AS	HOXA9	NA	NA
chr7	27200075	27200775	DAE	ENSG00000005020	SKAP2	NA	NA	NA	HOXA10-AS	HOXA10	NA	NA
chr7	27200075	27200775	DAE	ENSG00000005020	SKAP2	NA	NA	NA	HOXA10-AS	HOXA7	NA	NA
chr7	27200075	27200775	DAE	ENSG00000005020	SKAP2	NA	NA	NA	HOXA3	HOXA3	NA	NA
chr7	27200075	27200775	DAE	ENSG00000005020	SKAP2	NA	NA	NA	HOXA3	RP1-170O19.20	NA	NA
chr7	27200075	27200775	DAE	ENSG00000005020	SKAP2	NA	NA	NA	HOXA3	HOXA5	NA	NA
chr7	27200075	27200775	DAE	ENSG00000005020	SKAP2	NA	NA	NA	HOXA3	HOXA1	NA	NA
chr7	27200075	27200775	DAE	ENSG00000005020	SKAP2	NA	NA	NA	HOXA3	HOXA6	NA	NA
chr7	27200075	27200775	DAE	ENSG00000005020	SKAP2	NA	NA	NA	HOXA3	HOXA9	NA	NA
chr7	27200075	27200775	DAE	ENSG00000005020	SKAP2	NA	NA	NA	HOXA3	HOXA10	NA	NA
chr7	27200075	27200775	DAE	ENSG00000005020	SKAP2	NA	NA	NA	HOXA3	HOXA7	NA	NA
chr7	101480100	101480225	nDAE	ENSG00000005075	POLR2J	NA	CUX1	NA	NA	CUX1	NA	NA
chr7	102030290	102030836	nDAE	ENSG00000005075	POLR2J	NA	NA	NA	NA	NA	NA	NA
chr7	102031400	102031696	nDAE	ENSG00000005075	POLR2J	NA	NA	AC091390.4	NA	NA	NA	NA
chr7	102031400	102031696	nDAE	ENSG00000005075	POLR2J	NA	NA	PRKRIP1	NA	NA	NA	NA
chr7	102032146	102032527	nDAE	ENSG00000005075	POLR2J	NA	NA	NA	NA	NA	NA	NA
chr7	102034540	102034758	nDAE	ENSG00000005075	POLR2J	NA	NA	NA	NA	NA	NA	NA
chr7	102064700	102065100	nDAE	ENSG00000005075	POLR2J	NA	NA	ORAI2	ORAI2	NA	NA	NA
chr7	102064700	102065100	nDAE	ENSG00000005075	POLR2J	NA	NA	ORAI2	PRKRIP1	NA	NA	NA
chr7	102065259	102065420	nDAE	ENSG00000005075	POLR2J	NA	NA	NA	ORAI2	NA	NA	NA
chr7	102065259	102065420	nDAE	ENSG00000005075	POLR2J	NA	NA	NA	PRKRIP1	NA	NA	NA
chr7	102091725	102092299	nDAE	ENSG00000005075	POLR2J	NA	NA	NA	ORAI2	NA	NA	NA
chr7	102097596	102097939	nDAE	ENSG00000005075	POLR2J	NA	NA	NA	NA	NA	NA	NA
chr17	6329773	6330580	nDAE	ENSG00000005100	DHX33	NA	NA	NA	NA	NA	NA	NA
chr17	6332582	6332917	DAE	ENSG00000005100	DHX33	NA	NA	NA	NA	NA	NA	NA
chr17	41691350	41691525	nDAE	ENSG00000005102	MEOX1	NA	NA	NA	NA	NA	NA	NA
chr7	11473574	11474122	nDAE	ENSG00000005108	THSD7A	NA	NA	NA	NA	NA	NA	NA
chr7	11476567	11477156	nDAE	ENSG00000005108	THSD7A	NA	NA	NA	NA	NA	NA	NA
chr7	11484975	11485925	DAE	ENSG00000005108	THSD7A	NA	NA	NA	NA	NA	NA	NA
chr7	11487050	11487280	DAE	ENSG00000005108	THSD7A	NA	NA	NA	NA	NA	NA	NA
chr17	32739626	32739969	nDAE	ENSG00000005156	LIG3	NA	NA	NA	NA	NA	NA	NA
chr16	20826025	20826240	DAE	ENSG00000005187	ACSM3	NA	NA	NA	NA	NA	NA	NA
chr16	21107960	21108670	nDAE	ENSG00000005187	ACSM3	NA	NA	NA	NA	NA	NA	NA
chr16	21108820	21109560	nDAE	ENSG00000005187	ACSM3	NA	NA	NA	NA	NA	NA	NA
chr16	20814981	20815651	nDAE	ENSG00000005189	AC004381.6	NA	NA	NA	NA	NA	NA	NA
chr16	21092749	21093300	nDAE	ENSG00000005189	AC004381.6	NA	NA	NA	NA	NA	NA	NA
chr16	21094872	21095244	nDAE	ENSG00000005189	AC004381.6	NA	NA	NA	NA	NA	NA	NA
chr16	21095825	21096325	nDAE	ENSG00000005189	AC004381.6	NA	NA	NA	NA	NA	NA	NA
chr16	21111796	21112139	nDAE	ENSG00000005189	AC004381.6	NA	NA	NA	NA	NA	NA	NA
chr16	21112907	21113342	nDAE	ENSG00000005189	AC004381.6	NA	NA	NA	NA	NA	NA	NA
chr16	21115725	21115790	nDAE	ENSG00000005189	AC004381.6	NA	NA	NA	NA	NA	NA	NA
chr17	46200110	46200500	DAE	ENSG00000005243	COPZ2	NA	NA	NA	NA	CBX1	RP11-1079K10.3	NA
chr17	46212559	46212698	nDAE	ENSG00000005243	COPZ2	NA	NA	NA	NA	NA	NA	NA
chr17	46694950	46695675	DAE	ENSG00000005243	COPZ2	NA	NA	NA	HOXB9	NA	NA	NA
chr17	46696040	46696422	DAE	ENSG00000005243	COPZ2	NA	NA	HOXB9	NA	NA	NA	NA
chr16	4049603	4049786	nDAE	ENSG00000005339	CREBBP	NA	NA	NA	ADCY9	NA	NA	NA
chr16	4357556	4357710	DAE	ENSG00000005339	CREBBP	GLIS2	NA	TFAP4	NA	NA	NA	NA
chr16	4357556	4357710	DAE	ENSG00000005339	CREBBP	GLIS2-AS1	NA	TFAP4	NA	NA	NA	NA
chr16	4357556	4357710	DAE	ENSG00000005339	CREBBP	PAM16	NA	TFAP4	NA	NA	NA	NA
chr16	4357556	4357710	DAE	ENSG00000005339	CREBBP	TFAP4	NA	TFAP4	NA	NA	NA	NA
chr16	4442472	4443078	nDAE	ENSG00000005339	CREBBP	NA	NA	VASN	VASN	VASN	NA	NA
chr16	4442472	4443078	nDAE	ENSG00000005339	CREBBP	NA	NA	VASN	VASN	GLIS2	NA	NA
chr7	94238561	94239074	nDAE	ENSG00000005421	PON1	NA	NA	NA	NA	NA	NA	NA
chr7	86578550	86579475	nDAE	ENSG00000005471	ABCB4	NA	NA	NA	NA	NA	NA	NA
chr7	86579500	86580000	nDAE	ENSG00000005471	ABCB4	NA	NA	NA	NA	NA	NA	NA
chr7	75639741	75640309	nDAE	ENSG00000005486	RHBDD2	NA	NA	NA	MDH2	NA	NA	NA
chr7	75639741	75640309	nDAE	ENSG00000005486	RHBDD2	NA	NA	NA	STYXL1	NA	NA	NA
chr7	75640859	75641222	nDAE	ENSG00000005486	RHBDD2	NA	NA	NA	STYXL1	NA	NA	NA
chr7	75640859	75641222	nDAE	ENSG00000005486	RHBDD2	NA	NA	NA	MDH2	NA	NA	NA
chr7	75648924	75649564	nDAE	ENSG00000005486	RHBDD2	NA	NA	NA	NA	NA	NA	NA
chr7	75649647	75649837	nDAE	ENSG00000005486	RHBDD2	NA	NA	NA	NA	NA	NA	NA
chr7	75650111	75650321	nDAE	ENSG00000005486	RHBDD2	NA	NA	NA	NA	NA	NA	NA
chr7	75651266	75651790	nDAE	ENSG00000005486	RHBDD2	NA	NA	NA	NA	NA	NA	NA
chr7	75651847	75652121	nDAE	ENSG00000005486	RHBDD2	NA	NA	NA	NA	NA	NA	NA
chr7	75654353	75654803	nDAE	ENSG00000005486	RHBDD2	NA	NA	NA	NA	NA	NA	NA
chr6	83761928	83762472	nDAE	ENSG00000005700	IBTK	NA	NA	NA	NA	NA	NA	NA
chr6	83762880	83763860	nDAE	ENSG00000005700	IBTK	NA	NA	NA	NA	NA	NA	NA
chr6	83764660	83764875	nDAE	ENSG00000005700	IBTK	NA	NA	NA	NA	NA	NA	NA
chr6	83764980	83765184	nDAE	ENSG00000005700	IBTK	NA	NA	NA	NA	NA	NA	NA
chr6	83765327	83765500	nDAE	ENSG00000005700	IBTK	NA	NA	UBE3D	NA	NA	NA	NA
chr6	83771200	83771691	nDAE	ENSG00000005700	IBTK	NA	NA	NA	NA	NA	NA	NA
chr13	77782191	77782804	nDAE	ENSG00000005810	MYCBP2	NA	NA	NA	NA	NA	NA	NA
chr13	77783618	77784018	nDAE	ENSG00000005810	MYCBP2	NA	NA	NA	NA	NA	NA	NA
chr13	77787580	77788370	nDAE	ENSG00000005810	MYCBP2	NA	NA	NA	NA	NA	NA	NA
chr13	78052275	78053010	DAE	ENSG00000005810	MYCBP2	CLN5	NA	NA	NA	NA	NA	NA
chr13	78052275	78053010	DAE	ENSG00000005810	MYCBP2	FBXL3	NA	NA	NA	NA	NA	NA
chr13	78052275	78053010	DAE	ENSG00000005810	MYCBP2	MYCBP2	NA	NA	NA	NA	NA	NA
chr13	78052275	78053010	DAE	ENSG00000005810	MYCBP2	SLAIN1	NA	NA	NA	NA	NA	NA
chr13	78052275	78053010	DAE	ENSG00000005812	FBXL3	CLN5	NA	NA	NA	NA	NA	NA
chr13	78052275	78053010	DAE	ENSG00000005812	FBXL3	FBXL3	NA	NA	NA	NA	NA	NA
chr13	78052275	78053010	DAE	ENSG00000005812	FBXL3	MYCBP2	NA	NA	NA	NA	NA	NA
chr13	78052275	78053010	DAE	ENSG00000005812	FBXL3	SLAIN1	NA	NA	NA	NA	NA	NA
chr16	30463133	30463884	nDAE	ENSG00000005844	ITGAL	NA	NA	NA	NA	NA	NA	NA
chr16	30464018	30464299	nDAE	ENSG00000005844	ITGAL	NA	NA	NA	NA	NA	NA	NA
chr16	30533355	30534015	nDAE	ENSG00000005844	ITGAL	NA	NA	NA	NA	NA	NA	NA
chr16	30542871	30543059	nDAE	ENSG00000005844	ITGAL	NA	NA	NA	NA	NA	AC002310.7	NA
chr16	30542871	30543059	nDAE	ENSG00000005844	ITGAL	NA	NA	NA	NA	NA	ZNF785	NA
chr16	30542871	30543059	nDAE	ENSG00000005844	ITGAL	NA	NA	NA	NA	NA	ZNF689	NA
chr16	30542871	30543059	nDAE	ENSG00000005844	ITGAL	NA	NA	NA	NA	NA	ZNF688	NA
chr16	30614615	30614763	nDAE	ENSG00000005844	ITGAL	NA	NA	ZNF785	NA	NA	NA	NA
chr17	48166764	48167391	nDAE	ENSG00000005884	ITGA3	NA	NA	NA	NA	NA	ZNF652	NA
chr17	48167495	48167947	nDAE	ENSG00000005884	ITGA3	NA	NA	NA	NA	NA	ZNF652	NA
chr17	48168325	48168875	nDAE	ENSG00000005884	ITGA3	NA	NA	NA	NA	NA	ZNF652	NA
chr17	35575729	35576489	DAE	ENSG00000005955	GGNBP2	NA	NA	NA	NA	NA	NA	NA
chr17	35589900	35590375	DAE	ENSG00000005955	GGNBP2	NA	NA	NA	ACACA	NA	NA	NA
chr17	35592477	35593287	DAE	ENSG00000005955	GGNBP2	NA	NA	NA	NA	NA	NA	NA
chr17	35598797	35599216	nDAE	ENSG00000005955	GGNBP2	NA	NA	NA	NA	NA	NA	NA
chr17	35612240	35612478	nDAE	ENSG00000005955	GGNBP2	NA	NA	NA	NA	NA	NA	NA
chr17	35615858	35616686	DAE	ENSG00000005955	GGNBP2	NA	NA	NA	NA	NA	NA	NA
chr17	35617625	35617865	nDAE	ENSG00000005955	GGNBP2	NA	NA	NA	NA	NA	NA	NA
chr17	7491860	7492077	DAE	ENSG00000006047	YBX2	NA	NA	NA	NA	EIF4A1	ZBTB4	SOX15
chr17	7491860	7492077	DAE	ENSG00000006047	YBX2	NA	NA	NA	NA	EIF4A1	RP11-104H15.10	SOX15
chr17	7491860	7492077	DAE	ENSG00000006047	YBX2	NA	NA	NA	NA	SOX15	CHRNB1	SOX15
chr17	7491860	7492077	DAE	ENSG00000006047	YBX2	NA	NA	NA	NA	SOX15	RP11-104H15.10	SOX15
chr17	7491860	7492077	DAE	ENSG00000006047	YBX2	NA	NA	NA	NA	SOX15	ZBTB4	SOX15
chr17	7491860	7492077	DAE	ENSG00000006047	YBX2	NA	NA	NA	NA	EIF4A1	CHRNB1	SOX15
chr17	7537925	7538036	nDAE	ENSG00000006047	YBX2	NA	NA	FXR2	NA	NA	NA	NA
chr17	7537925	7538036	nDAE	ENSG00000006047	YBX2	NA	NA	SHBG	NA	NA	NA	NA
chr17	7537925	7538036	nDAE	ENSG00000006047	YBX2	NA	NA	ATP1B2	NA	NA	NA	NA
chr17	7537925	7538036	nDAE	ENSG00000006047	YBX2	NA	NA	SAT2	NA	NA	NA	NA
chr11	17507375	17508150	nDAE	ENSG00000006071	ABCC8	NA	NA	NA	NA	NA	NA	NA
chr11	17529475	17529975	DAE	ENSG00000006071	ABCC8	NA	NA	ABCC8	NA	NA	NA	NA
chr16	24066000	24066848	DAE	ENSG00000006116	CACNG3	CACNG3	NA	NA	NA	NA	NA	NA
chr16	24068866	24069476	nDAE	ENSG00000006116	CACNG3	NA	NA	NA	NA	NA	NA	NA
chr16	24298226	24298573	nDAE	ENSG00000006116	CACNG3	NA	NA	NA	NA	NA	NA	NA
chr16	24299950	24300525	DAE	ENSG00000006116	CACNG3	CACNG3	CACNG3	NA	NA	CACNG3	NA	NA
chr11	60732075	60732825	DAE	ENSG00000006118	TMEM132A	NA	CD6	NA	NA	TMEM132A	NA	NA
chr11	60732075	60732825	DAE	ENSG00000006118	TMEM132A	NA	SLC15A3	NA	NA	TMEM132A	NA	NA
chr11	60742148	60742450	DAE	ENSG00000006118	TMEM132A	NA	NA	NA	CD6	NA	NA	NA
chr11	60742148	60742450	DAE	ENSG00000006118	TMEM132A	NA	NA	NA	CD5	NA	NA	NA
chr11	60744125	60744625	nDAE	ENSG00000006118	TMEM132A	NA	NA	NA	CD6	NA	NA	NA
chr11	60746093	60746313	nDAE	ENSG00000006118	TMEM132A	NA	NA	NA	CD6	NA	NA	NA
chr11	60746605	60746895	nDAE	ENSG00000006118	TMEM132A	NA	NA	NA	CD6	NA	NA	NA
chr11	60749850	60750400	DAE	ENSG00000006118	TMEM132A	NA	NA	NA	NA	CD6	NA	NA
chr11	60888025	60888090	DAE	ENSG00000006118	TMEM132A	NA	NA	NA	CD6	CD5	NA	NA
chr11	60888025	60888090	DAE	ENSG00000006118	TMEM132A	NA	NA	NA	CD6	CD6	NA	NA
chr11	60888025	60888090	DAE	ENSG00000006118	TMEM132A	NA	NA	NA	CD5	CD5	NA	NA
chr11	60888025	60888090	DAE	ENSG00000006118	TMEM132A	NA	NA	NA	CD5	CD6	NA	NA
chr11	60888230	60888587	nDAE	ENSG00000006118	TMEM132A	VPS37C	NA	CD5	CD6	CD6	NA	NA
chr11	60888230	60888587	nDAE	ENSG00000006118	TMEM132A	VPS37C	NA	CD5	CD6	CD5	NA	NA
chr11	60888230	60888587	nDAE	ENSG00000006118	TMEM132A	VPS37C	NA	CD5	CD5	CD6	NA	NA
chr11	60888230	60888587	nDAE	ENSG00000006118	TMEM132A	VPS37C	NA	CD5	CD5	CD5	NA	NA
chr11	60897204	60897416	DAE	ENSG00000006118	TMEM132A	TMEM109	NA	NA	CD5	NA	NA	NA
chr11	60897204	60897416	DAE	ENSG00000006118	TMEM132A	VPS37C	NA	NA	CD5	NA	NA	NA
chr11	60897482	60897720	nDAE	ENSG00000006118	TMEM132A	TMEM109	NA	NA	CD5	NA	NA	NA
chr11	60897482	60897720	nDAE	ENSG00000006118	TMEM132A	VPS37C	NA	NA	CD5	NA	NA	NA
chr11	60901430	60901705	nDAE	ENSG00000006118	TMEM132A	NA	VPS37C	NA	NA	NA	NA	NA
chr11	60901430	60901705	nDAE	ENSG00000006118	TMEM132A	NA	PGA4	NA	NA	NA	NA	NA
chr11	60902096	60902900	nDAE	ENSG00000006118	TMEM132A	NA	PGA4	NA	NA	VPS37C	NA	NA
chr11	60902096	60902900	nDAE	ENSG00000006118	TMEM132A	NA	PGA4	NA	NA	CYB561A3	NA	NA
chr11	60902096	60902900	nDAE	ENSG00000006118	TMEM132A	NA	VPS37C	NA	NA	VPS37C	NA	NA
chr11	60902096	60902900	nDAE	ENSG00000006118	TMEM132A	NA	VPS37C	NA	NA	CYB561A3	NA	NA
chr11	60906877	60907175	nDAE	ENSG00000006118	TMEM132A	NA	NA	NA	NA	NA	NA	NA
chr17	34068375	34068975	nDAE	ENSG00000006125	AP2B1	NA	TAF15	NA	NA	NA	NA	NA
chr17	34068375	34068975	nDAE	ENSG00000006125	AP2B1	NA	GAS2L2	NA	NA	NA	NA	NA
chr17	34068375	34068975	nDAE	ENSG00000006125	AP2B1	NA	RASL10B	NA	NA	NA	NA	NA
chr17	34068375	34068975	nDAE	ENSG00000006125	AP2B1	NA	AP2B1	NA	NA	NA	NA	NA
chr17	34068375	34068975	nDAE	ENSG00000006125	AP2B1	NA	C17orf50	NA	NA	NA	NA	NA
chr17	34074540	34074767	nDAE	ENSG00000006125	AP2B1	NA	NA	NA	NA	NA	NA	NA
chr17	34076875	34077600	nDAE	ENSG00000006125	AP2B1	NA	NA	NA	NA	NA	NA	NA
chr16	3480137	3480476	nDAE	ENSG00000006194	ZNF263	NA	NA	NA	NA	NA	NA	NA
chr16	3481600	3482440	DAE	ENSG00000006194	ZNF263	NA	NA	NA	ZNF597	NA	NA	NA
chr16	3482520	3482625	nDAE	ENSG00000006194	ZNF263	NA	NA	NA	NA	NA	NA	NA
chr16	3484141	3484554	nDAE	ENSG00000006194	ZNF263	NA	NA	NA	NA	NA	NA	NA
chr16	3553560	3553948	nDAE	ENSG00000006194	ZNF263	NA	NA	NA	NA	NA	NA	NA
chr17	48752840	48752990	nDAE	ENSG00000006282	SPATA20	NA	NA	NA	NA	NA	NA	NA
chr17	48753140	48753240	nDAE	ENSG00000006282	SPATA20	NA	NA	NA	NA	NA	NA	NA
chr17	48753450	48753630	nDAE	ENSG00000006282	SPATA20	NA	NA	NA	NA	NA	NA	NA
chr17	48768001	48768420	DAE	ENSG00000006282	SPATA20	ANKRD40	NA	ABCC3	ANKRD40	ABCC3	NA	NA
chr17	48768001	48768420	DAE	ENSG00000006282	SPATA20	LUC7L3	NA	ABCC3	ANKRD40	ABCC3	NA	NA
chr17	48768001	48768420	DAE	ENSG00000006282	SPATA20	LUC7L3	NA	ABCC3	EPN3	ABCC3	NA	NA
chr17	48768001	48768420	DAE	ENSG00000006282	SPATA20	LUC7L3	NA	ABCC3	ABCC3	ABCC3	NA	NA
chr17	48768001	48768420	DAE	ENSG00000006282	SPATA20	ANKRD40	NA	ABCC3	ABCC3	ABCC3	NA	NA
chr17	48768001	48768420	DAE	ENSG00000006282	SPATA20	ANKRD40	NA	ABCC3	EPN3	ABCC3	NA	NA
chr17	48776788	48777067	nDAE	ENSG00000006282	SPATA20	NA	NA	NA	NA	NA	NA	NA
chr17	48794228	48794509	nDAE	ENSG00000006282	SPATA20	NA	NA	NA	NA	NA	NA	NA
chr17	48643155	48643556	DAE	ENSG00000006283	CACNA1G	RSAD1	NA	NA	CACNA1G	NA	NA	NA
chr17	48643155	48643556	DAE	ENSG00000006283	CACNA1G	SPATA20	NA	NA	CACNA1G	NA	NA	NA
chr17	48643155	48643556	DAE	ENSG00000006283	CACNA1G	ANKRD40	NA	NA	CACNA1G	NA	NA	NA
chr17	48643155	48643556	DAE	ENSG00000006283	CACNA1G	XYLT2	NA	NA	CACNA1G	NA	NA	NA
chr17	48643155	48643556	DAE	ENSG00000006283	CACNA1G	SPAG9	NA	NA	CACNA1G	NA	NA	NA
chr17	48643155	48643556	DAE	ENSG00000006283	CACNA1G	LUC7L3	NA	NA	CACNA1G	NA	NA	NA
chr17	48670670	48671090	DAE	ENSG00000006283	CACNA1G	CACNA1G	NA	NA	NA	CACNA1G	NA	NA
chr17	48670670	48671090	DAE	ENSG00000006283	CACNA1G	CACNA1G-AS1	NA	NA	NA	CACNA1G	NA	NA
chr17	48681710	48682141	nDAE	ENSG00000006283	CACNA1G	CACNA1G	NA	NA	NA	CACNA1G	NA	NA
chr17	48681710	48682141	nDAE	ENSG00000006283	CACNA1G	CACNA1G-AS1	NA	NA	NA	CACNA1G	NA	NA
chr17	48681710	48682141	nDAE	ENSG00000006283	CACNA1G	SPATA20	NA	NA	NA	CACNA1G	NA	NA
chr17	48752840	48752990	nDAE	ENSG00000006283	CACNA1G	NA	NA	NA	NA	NA	NA	NA
chr17	48753140	48753240	nDAE	ENSG00000006283	CACNA1G	NA	NA	NA	NA	NA	NA	NA
chr17	48753450	48753630	nDAE	ENSG00000006283	CACNA1G	NA	NA	NA	NA	NA	NA	NA
chr16	2108575	2108740	DAE	ENSG00000006327	TNFRSF12A	NA	NA	NA	NA	NA	NA	NA
chr16	2175145	2175278	DAE	ENSG00000006327	TNFRSF12A	NA	NA	NDUFB10	MLST8	NA	NA	NA
chr16	2175145	2175278	DAE	ENSG00000006327	TNFRSF12A	NA	NA	NDUFB10	TSC2	NA	NA	NA
chr16	2175145	2175278	DAE	ENSG00000006327	TNFRSF12A	NA	NA	NDUFB10	TBL3	NA	NA	NA
chr16	2175145	2175278	DAE	ENSG00000006327	TNFRSF12A	NA	NA	SLC9A3R2	MLST8	NA	NA	NA
chr16	2175145	2175278	DAE	ENSG00000006327	TNFRSF12A	NA	NA	SLC9A3R2	TSC2	NA	NA	NA
chr16	2175145	2175278	DAE	ENSG00000006327	TNFRSF12A	NA	NA	SLC9A3R2	TBL3	NA	NA	NA
chr16	2175145	2175278	DAE	ENSG00000006327	TNFRSF12A	NA	NA	TSC2	MLST8	NA	NA	NA
chr16	2175145	2175278	DAE	ENSG00000006327	TNFRSF12A	NA	NA	TSC2	TSC2	NA	NA	NA
chr16	2175145	2175278	DAE	ENSG00000006327	TNFRSF12A	NA	NA	TSC2	TBL3	NA	NA	NA
chr16	2175145	2175278	DAE	ENSG00000006327	TNFRSF12A	NA	NA	TRAF7	MLST8	NA	NA	NA
chr16	2175145	2175278	DAE	ENSG00000006327	TNFRSF12A	NA	NA	TRAF7	TSC2	NA	NA	NA
chr16	2175145	2175278	DAE	ENSG00000006327	TNFRSF12A	NA	NA	TRAF7	TBL3	NA	NA	NA
chr16	2175287	2175363	nDAE	ENSG00000006327	TNFRSF12A	NA	NA	SLC9A3R2	TBL3	NA	NA	NA
chr16	2175287	2175363	nDAE	ENSG00000006327	TNFRSF12A	NA	NA	SLC9A3R2	MLST8	NA	NA	NA
chr16	2175287	2175363	nDAE	ENSG00000006327	TNFRSF12A	NA	NA	SLC9A3R2	TSC2	NA	NA	NA
chr16	2175287	2175363	nDAE	ENSG00000006327	TNFRSF12A	NA	NA	NDUFB10	TBL3	NA	NA	NA
chr16	2175287	2175363	nDAE	ENSG00000006327	TNFRSF12A	NA	NA	NDUFB10	MLST8	NA	NA	NA
chr16	2175287	2175363	nDAE	ENSG00000006327	TNFRSF12A	NA	NA	NDUFB10	TSC2	NA	NA	NA
chr16	2175287	2175363	nDAE	ENSG00000006327	TNFRSF12A	NA	NA	TRAF7	TBL3	NA	NA	NA
chr16	2175287	2175363	nDAE	ENSG00000006327	TNFRSF12A	NA	NA	TRAF7	MLST8	NA	NA	NA
chr16	2175287	2175363	nDAE	ENSG00000006327	TNFRSF12A	NA	NA	TRAF7	TSC2	NA	NA	NA
chr16	2175287	2175363	nDAE	ENSG00000006327	TNFRSF12A	NA	NA	TSC2	TBL3	NA	NA	NA
chr16	2175287	2175363	nDAE	ENSG00000006327	TNFRSF12A	NA	NA	TSC2	MLST8	NA	NA	NA
chr16	2175287	2175363	nDAE	ENSG00000006327	TNFRSF12A	NA	NA	TSC2	TSC2	NA	NA	NA
chr7	95679436	95679731	nDAE	ENSG00000006377	DLX6	NA	NA	NA	NA	NA	NA	NA
chr7	95690000	95690870	DAE	ENSG00000006377	DLX6	DLX5	NA	NA	NA	NA	NA	NA
chr7	95692325	95692854	nDAE	ENSG00000006377	DLX6	NA	NA	NA	NA	NA	NA	NA
chr7	95698314	95698902	DAE	ENSG00000006377	DLX6	NA	NA	NA	NA	NA	NA	NA
chr7	95705510	95705805	DAE	ENSG00000006377	DLX6	DLX6-AS1	NA	NA	NA	NA	NA	NA
chr7	95705510	95705805	DAE	ENSG00000006377	DLX6	DLX5	NA	NA	NA	NA	NA	NA
chr7	95712600	95713350	nDAE	ENSG00000006377	DLX6	NA	NA	NA	NA	NA	NA	NA
chr7	95714400	95714800	nDAE	ENSG00000006377	DLX6	NA	NA	NA	NA	NA	NA	NA
chr7	95716266	95717106	nDAE	ENSG00000006377	DLX6	NA	NA	NA	NA	NA	NA	NA
chr7	95747850	95748525	nDAE	ENSG00000006377	DLX6	NA	NA	SLC25A13	NA	NA	NA	NA
chr7	95811850	95812600	nDAE	ENSG00000006377	DLX6	NA	NA	NA	NA	NA	NA	NA
chr7	96044475	96045050	nDAE	ENSG00000006377	DLX6	NA	NA	NA	NA	NA	NA	NA
chr7	96047560	96048360	nDAE	ENSG00000006377	DLX6	NA	NA	NA	NA	NA	NA	NA
chr7	14491680	14491782	nDAE	ENSG00000006468	ETV1	NA	NA	NA	NA	NA	NA	NA
chr7	14497270	14497720	nDAE	ENSG00000006468	ETV1	NA	NA	NA	NA	NA	NA	NA
chr7	14497750	14497800	nDAE	ENSG00000006468	ETV1	NA	NA	NA	NA	NA	NA	NA
chr7	14518480	14519170	DAE	ENSG00000006468	ETV1	NA	NA	NA	NA	NA	NA	NA
chr7	140510843	140511020	nDAE	ENSG00000006530	AGK	NA	NA	NA	NA	NA	NA	NA
chr7	140511148	140511401	nDAE	ENSG00000006530	AGK	NA	NA	NA	NA	NA	NA	NA
chr7	140511756	140512030	nDAE	ENSG00000006530	AGK	NA	NA	NA	NA	NA	NA	NA
chr7	140512094	140512425	nDAE	ENSG00000006530	AGK	NA	NA	NA	NA	NA	NA	NA
chr7	140512880	140513380	nDAE	ENSG00000006530	AGK	NA	NA	NA	NA	NA	NA	NA
chr7	140783050	140783560	nDAE	ENSG00000006530	AGK	NA	NA	NA	NA	NA	NA	NA
chr7	140784207	140784617	nDAE	ENSG00000006530	AGK	NA	NA	NA	NA	NA	NA	NA
chr7	140785301	140785705	nDAE	ENSG00000006530	AGK	NA	NA	NA	NA	NA	NA	NA
chr11	67722992	67723526	DAE	ENSG00000006534	ALDH3B1	ALDH3B1	NA	NA	NA	NA	NA	NA
chr11	68544926	68545802	DAE	ENSG00000006534	ALDH3B1	NA	NA	NA	NA	NA	NA	NA
chr11	68746125	68747125	DAE	ENSG00000006534	ALDH3B1	NA	NA	NA	NA	NA	NA	NA
chr1	54331873	54332270	nDAE	ENSG00000006555	TTC22	NA	NA	NA	NA	NA	NA	NA
chr1	54333404	54333818	nDAE	ENSG00000006555	TTC22	NA	NA	NA	NA	NA	NA	NA
chr1	54336250	54336542	nDAE	ENSG00000006555	TTC22	NA	NA	NA	NA	NA	NA	NA
chr1	54336720	54337040	nDAE	ENSG00000006555	TTC22	YIPF1	NA	NA	NA	NA	NA	NA
chr1	54337160	54338020	nDAE	ENSG00000006555	TTC22	YIPF1	NA	NA	NA	NA	NA	NA
chr1	54478200	54478850	nDAE	ENSG00000006555	TTC22	NA	NA	NA	NA	NA	NA	NA
chr1	54535732	54535862	nDAE	ENSG00000006555	TTC22	TMEM59	TCEANC2	TMEM59	NA	NA	NA	NA
chr1	54535732	54535862	nDAE	ENSG00000006555	TTC22	TMEM59	TCEANC2	TCEANC2	NA	NA	NA	NA
chr1	54535732	54535862	nDAE	ENSG00000006555	TTC22	TCEANC2	TCEANC2	TMEM59	NA	NA	NA	NA
chr1	54535732	54535862	nDAE	ENSG00000006555	TTC22	TCEANC2	TCEANC2	TCEANC2	NA	NA	NA	NA
chr1	54535732	54535862	nDAE	ENSG00000006555	TTC22	TCEANC2	CDCP2	TMEM59	NA	NA	NA	NA
chr1	54535732	54535862	nDAE	ENSG00000006555	TTC22	TCEANC2	CDCP2	TCEANC2	NA	NA	NA	NA
chr1	54535732	54535862	nDAE	ENSG00000006555	TTC22	TMEM59	TMEM59	TMEM59	NA	NA	NA	NA
chr1	54535732	54535862	nDAE	ENSG00000006555	TTC22	TMEM59	TMEM59	TCEANC2	NA	NA	NA	NA
chr1	54535732	54535862	nDAE	ENSG00000006555	TTC22	TCEANC2	AL161915	TMEM59	NA	NA	NA	NA
chr1	54535732	54535862	nDAE	ENSG00000006555	TTC22	TCEANC2	AL161915	TCEANC2	NA	NA	NA	NA
chr1	54535732	54535862	nDAE	ENSG00000006555	TTC22	TMEM59	CDCP2	TMEM59	NA	NA	NA	NA
chr1	54535732	54535862	nDAE	ENSG00000006555	TTC22	TMEM59	CDCP2	TCEANC2	NA	NA	NA	NA
chr1	54535732	54535862	nDAE	ENSG00000006555	TTC22	TMEM59	AL357673	TMEM59	NA	NA	NA	NA
chr1	54535732	54535862	nDAE	ENSG00000006555	TTC22	TMEM59	AL357673	TCEANC2	NA	NA	NA	NA
chr1	54535732	54535862	nDAE	ENSG00000006555	TTC22	TCEANC2	AL357673	TMEM59	NA	NA	NA	NA
chr1	54535732	54535862	nDAE	ENSG00000006555	TTC22	TCEANC2	AL357673	TCEANC2	NA	NA	NA	NA
chr1	54535732	54535862	nDAE	ENSG00000006555	TTC22	TMEM59	AL161915	TMEM59	NA	NA	NA	NA
chr1	54535732	54535862	nDAE	ENSG00000006555	TTC22	TMEM59	AL161915	TCEANC2	NA	NA	NA	NA
chr1	54535732	54535862	nDAE	ENSG00000006555	TTC22	TCEANC2	TMEM59	TMEM59	NA	NA	NA	NA
chr1	54535732	54535862	nDAE	ENSG00000006555	TTC22	TCEANC2	TMEM59	TCEANC2	NA	NA	NA	NA
chr1	54547303	54547586	DAE	ENSG00000006555	TTC22	NA	NA	NA	TCEANC2	NA	NA	NA
chr1	54572663	54573231	nDAE	ENSG00000006555	TTC22	NA	AL357673	NA	NA	AL161915.1	NA	NA
chr1	54572663	54573231	nDAE	ENSG00000006555	TTC22	NA	AL357673	NA	NA	TCEANC2	NA	NA
chr1	54572663	54573231	nDAE	ENSG00000006555	TTC22	NA	AL161915	NA	NA	AL161915.1	NA	NA
chr1	54572663	54573231	nDAE	ENSG00000006555	TTC22	NA	AL161915	NA	NA	TCEANC2	NA	NA
chr1	54572663	54573231	nDAE	ENSG00000006555	TTC22	NA	CDCP2	NA	NA	AL161915.1	NA	NA
chr1	54572663	54573231	nDAE	ENSG00000006555	TTC22	NA	CDCP2	NA	NA	TCEANC2	NA	NA
chr1	54573527	54574038	nDAE	ENSG00000006555	TTC22	NA	NA	NA	NA	NA	NA	NA
chr1	54587135	54587675	DAE	ENSG00000006555	TTC22	NA	NA	NA	NA	NA	NA	NA
chr1	54588186	54588345	DAE	ENSG00000006555	TTC22	NA	NA	NA	NA	NA	NA	NA
chr7	75195777	75196700	nDAE	ENSG00000006606	CCL26	NA	NA	NA	PMS2P3	NA	NA	NA
chr7	75197436	75198053	nDAE	ENSG00000006606	CCL26	NA	NA	NA	NA	NA	NA	NA
chr7	75198228	75198655	nDAE	ENSG00000006606	CCL26	NA	NA	NA	NA	NA	NA	NA
chr7	75198706	75199056	nDAE	ENSG00000006606	CCL26	NA	NA	AC211429.1	NA	NA	NA	NA
chr7	75201533	75201695	nDAE	ENSG00000006606	CCL26	NA	NA	NA	NA	NA	NA	NA
chr7	75201714	75202112	nDAE	ENSG00000006606	CCL26	NA	NA	NA	NA	NA	NA	NA
chr7	75202150	75202347	nDAE	ENSG00000006606	CCL26	NA	NA	NA	NA	NA	NA	NA
chr7	75202923	75203335	nDAE	ENSG00000006606	CCL26	NA	NA	NA	NA	NA	NA	NA
chr7	75205022	75205343	nDAE	ENSG00000006606	CCL26	NA	NA	AC211429.1	NA	NA	NA	NA
chr7	75205022	75205343	nDAE	ENSG00000006606	CCL26	NA	NA	PMS2P3	NA	NA	NA	NA
chr7	75206707	75207037	nDAE	ENSG00000006606	CCL26	NA	NA	NA	NA	NA	NA	NA
chr7	75207292	75207769	nDAE	ENSG00000006606	CCL26	NA	NA	NA	NA	NA	NA	NA
chr7	75385474	75385750	nDAE	ENSG00000006606	CCL26	NA	NA	NA	NA	NA	NA	NA
chr7	75501597	75501985	nDAE	ENSG00000006606	CCL26	NA	NA	NA	RHBDD2	NA	NA	NA
chr7	75514150	75514201	nDAE	ENSG00000006606	CCL26	NA	NA	NA	NA	NA	NA	NA
chr7	75514399	75515200	nDAE	ENSG00000006606	CCL26	NA	NA	NA	NA	NA	NA	NA
chr7	75515353	75515774	nDAE	ENSG00000006606	CCL26	NA	NA	NA	NA	NA	NA	NA
chr7	75516223	75516474	nDAE	ENSG00000006606	CCL26	NA	NA	NA	NA	NA	NA	NA
chr7	75518885	75518950	nDAE	ENSG00000006606	CCL26	NA	NA	NA	NA	NA	NA	NA
chr7	75522092	75522771	nDAE	ENSG00000006606	CCL26	NA	NA	RHBDD2	RHBDD2	NA	NA	NA
chr7	75522092	75522771	nDAE	ENSG00000006606	CCL26	NA	NA	RHBDD2	POR	NA	NA	NA
chr7	75523093	75523700	nDAE	ENSG00000006606	CCL26	NA	NA	NA	NA	NA	NA	NA
chr7	75691133	75691299	nDAE	ENSG00000006606	CCL26	NA	NA	NA	NA	NA	NA	NA
chr7	75691586	75691977	nDAE	ENSG00000006606	CCL26	NA	NA	NA	NA	NA	NA	NA
chr7	75694233	75694517	nDAE	ENSG00000006606	CCL26	NA	NA	NA	NA	NA	NA	NA
chr7	75695054	75695717	nDAE	ENSG00000006606	CCL26	NA	NA	NA	NA	NA	NA	NA
chr7	75698509	75698677	nDAE	ENSG00000006606	CCL26	NA	NA	NA	STYXL1	NA	NA	NA
chr7	75698509	75698677	nDAE	ENSG00000006606	CCL26	NA	NA	NA	CCL24	NA	NA	NA
chr7	75698509	75698677	nDAE	ENSG00000006606	CCL26	NA	NA	NA	MDH2	NA	NA	NA
chr7	75698791	75698870	nDAE	ENSG00000006606	CCL26	NA	NA	NA	STYXL1	NA	NA	NA
chr7	75698791	75698870	nDAE	ENSG00000006606	CCL26	NA	NA	NA	MDH2	NA	NA	NA
chr7	75698791	75698870	nDAE	ENSG00000006606	CCL26	NA	NA	NA	CCL24	NA	NA	NA
chr11	17404432	17404708	nDAE	ENSG00000006611	USH1C	NA	NA	NA	NA	NA	NA	NA
chr11	17414650	17415600	DAE	ENSG00000006611	USH1C	NA	NA	NA	NA	NA	NA	NA
chr7	30309725	30309996	nDAE	ENSG00000006625	GGCT	LOC105375218	NA	NA	NA	NA	NA	NA
chr7	30309725	30309996	nDAE	ENSG00000006625	GGCT	ZNRF2	NA	NA	NA	NA	NA	NA
chr7	30315658	30316324	nDAE	ENSG00000006625	GGCT	NA	NA	ZNRF2	NA	NA	NA	NA
chr7	30318231	30318441	nDAE	ENSG00000006625	GGCT	NA	NA	NA	NA	NA	NA	NA
chr7	30318638	30319061	DAE	ENSG00000006625	GGCT	NA	NA	NA	NA	NA	NA	NA
chr7	111396932	111397240	nDAE	ENSG00000006652	IFRD1	DOCK4	NA	NA	DOCK4	NA	NA	NA
chr7	111396932	111397240	nDAE	ENSG00000006652	IFRD1	DOCK4	NA	NA	DOCK4-AS1	NA	NA	NA
chr7	111396932	111397240	nDAE	ENSG00000006652	IFRD1	IFRD1	NA	NA	DOCK4	NA	NA	NA
chr7	111396932	111397240	nDAE	ENSG00000006652	IFRD1	IFRD1	NA	NA	DOCK4-AS1	NA	NA	NA
chr7	111396932	111397240	nDAE	ENSG00000006652	IFRD1	ZNF277	NA	NA	DOCK4	NA	NA	NA
chr7	111396932	111397240	nDAE	ENSG00000006652	IFRD1	ZNF277	NA	NA	DOCK4-AS1	NA	NA	NA
chr17	13002383	13003175	DAE	ENSG00000006695	COX10	NA	NA	NA	NA	NA	NA	NA
chr17	13009386	13009740	nDAE	ENSG00000006695	COX10	NA	NA	NA	NA	NA	NA	NA
chr7	73492054	73492462	nDAE	ENSG00000006704	GTF2IRD1	NA	NA	NA	NA	NA	NA	NA
chr7	73503436	73503749	nDAE	ENSG00000006704	GTF2IRD1	NA	NA	NA	NA	NA	NA	NA
chr7	73503821	73504288	nDAE	ENSG00000006704	GTF2IRD1	NA	NA	NA	NA	NA	NA	NA
chr7	73663276	73663572	nDAE	ENSG00000006704	GTF2IRD1	NA	NA	NA	NA	NA	NA	NA
chr7	73663947	73664177	nDAE	ENSG00000006704	GTF2IRD1	NA	NA	NA	NA	NA	NA	NA
chr7	73845260	73845570	nDAE	ENSG00000006704	GTF2IRD1	NA	NA	NA	NA	NA	NA	NA
chr7	73857940	73858110	nDAE	ENSG00000006704	GTF2IRD1	NA	NA	NA	NA	GTF2IRD1	NA	NA
chr7	73862766	73862977	nDAE	ENSG00000006704	GTF2IRD1	NA	NA	NA	NA	NA	NA	NA
chr7	73863011	73863269	nDAE	ENSG00000006704	GTF2IRD1	NA	NA	NA	NA	NA	NA	NA
chr7	73872414	73872933	nDAE	ENSG00000006704	GTF2IRD1	NA	NA	NA	NA	NA	NA	NA
chr7	73874025	73874450	nDAE	ENSG00000006704	GTF2IRD1	NA	NA	NA	NA	GTF2IRD1	NA	NA
chr7	73876725	73877675	nDAE	ENSG00000006704	GTF2IRD1	NA	NA	NA	NA	NA	NA	NA
chr7	73880532	73881300	nDAE	ENSG00000006704	GTF2IRD1	GTF2IRD1	NA	NA	NA	GTF2IRD1	NA	NA
chr7	73883414	73884002	nDAE	ENSG00000006704	GTF2IRD1	NA	NA	NA	NA	NA	NA	NA
chr7	73885410	73885979	nDAE	ENSG00000006704	GTF2IRD1	NA	NA	NA	NA	NA	NA	NA
chr7	73887066	73887550	nDAE	ENSG00000006704	GTF2IRD1	NA	NA	NA	GTF2IRD1	NA	NA	NA
chr7	73888516	73888805	nDAE	ENSG00000006704	GTF2IRD1	NA	NA	GTF2IRD1	GTF2IRD1	NA	NA	NA
chr7	73894430	73894621	nDAE	ENSG00000006704	GTF2IRD1	GTF2IRD1	NA	NA	GTF2IRD1	NA	NA	NA
chr7	73894640	73895060	nDAE	ENSG00000006704	GTF2IRD1	GTF2IRD1	NA	NA	GTF2IRD1	NA	NA	NA
chr7	73942166	73943037	nDAE	ENSG00000006704	GTF2IRD1	NA	NA	NA	NA	NA	NA	NA
chr7	73943433	73943631	nDAE	ENSG00000006704	GTF2IRD1	NA	NA	NA	NA	NA	NA	NA
chr7	73943906	73944234	nDAE	ENSG00000006704	GTF2IRD1	NA	NA	NA	NA	NA	NA	NA
chr7	73945683	73946619	nDAE	ENSG00000006704	GTF2IRD1	NA	NA	NA	NA	NA	NA	NA
chr7	73946861	73947460	nDAE	ENSG00000006704	GTF2IRD1	NA	NA	NA	NA	NA	NA	NA
chr7	73947906	73948188	nDAE	ENSG00000006704	GTF2IRD1	NA	NA	NA	NA	NA	NA	NA
chr7	73948351	73948629	nDAE	ENSG00000006704	GTF2IRD1	NA	NA	NA	NA	NA	NA	NA
chr7	73948827	73949084	nDAE	ENSG00000006704	GTF2IRD1	NA	NA	NA	NA	NA	NA	NA
chr7	73952742	73952900	nDAE	ENSG00000006704	GTF2IRD1	NA	NA	NA	NA	NA	NA	NA
chr7	73956450	73956538	nDAE	ENSG00000006704	GTF2IRD1	NA	NA	NA	NA	NA	NA	NA
chr7	73956720	73957250	nDAE	ENSG00000006704	GTF2IRD1	GTF2IRD2B	NA	NA	NA	NA	NA	NA
chr7	73956720	73957250	nDAE	ENSG00000006704	GTF2IRD1	GTF2IRD1	NA	NA	NA	NA	NA	NA
chr7	73968746	73968919	nDAE	ENSG00000006704	GTF2IRD1	NA	NA	NA	NA	NA	NA	NA
chr7	73970015	73970299	nDAE	ENSG00000006704	GTF2IRD1	NA	NA	NA	NA	NA	NA	NA
chr7	73971476	73971808	nDAE	ENSG00000006704	GTF2IRD1	NA	NA	NA	NA	NA	NA	NA
chr7	73973700	73973937	nDAE	ENSG00000006704	GTF2IRD1	NA	NA	NA	NA	NA	NA	NA
chr7	73979817	73980667	nDAE	ENSG00000006704	GTF2IRD1	NA	NA	NA	NA	NA	NA	NA
chr7	73980969	73981338	nDAE	ENSG00000006704	GTF2IRD1	NA	NA	NA	NA	NA	NA	NA
chr7	73989576	73990218	nDAE	ENSG00000006704	GTF2IRD1	NA	NA	GTF2IRD1	NA	NA	NA	NA
chr7	73989576	73990218	nDAE	ENSG00000006704	GTF2IRD1	NA	NA	GTF2I	NA	NA	NA	NA
chr7	74001766	74002250	nDAE	ENSG00000006704	GTF2IRD1	NA	NA	NA	NA	NA	NA	NA
chr7	74003950	74004441	nDAE	ENSG00000006704	GTF2IRD1	NA	NA	NA	NA	NA	NA	NA
chr7	74005026	74005356	nDAE	ENSG00000006704	GTF2IRD1	NA	NA	NA	NA	NA	NA	NA
chr7	74016599	74017474	nDAE	ENSG00000006704	GTF2IRD1	NA	NA	NA	NA	NA	NA	NA
chr7	74024778	74025110	nDAE	ENSG00000006704	GTF2IRD1	NA	NA	NA	NA	NA	NA	NA
chr7	74026731	74027170	nDAE	ENSG00000006704	GTF2IRD1	GTF2I	NA	NA	NA	NA	NA	NA
chr7	74049920	74050350	nDAE	ENSG00000006704	GTF2IRD1	GTF2I	NA	GTF2I	GTF2IRD2B	NA	NA	NA
chr7	74057576	74058327	nDAE	ENSG00000006704	GTF2IRD1	NA	NA	NA	NA	NA	NA	NA
chr7	74063200	74063676	nDAE	ENSG00000006704	GTF2IRD1	NA	NA	NA	GTF2IRD2B	NA	NA	NA
chr7	74063200	74063676	nDAE	ENSG00000006704	GTF2IRD1	NA	NA	NA	GTF2IRD2	NA	NA	NA
chr7	74081438	74081759	nDAE	ENSG00000006704	GTF2IRD1	NA	NA	NA	NA	NA	NA	NA
chr7	74083239	74083484	nDAE	ENSG00000006704	GTF2IRD1	NA	NA	NA	NA	NA	NA	NA
chr7	74086226	74087223	nDAE	ENSG00000006704	GTF2IRD1	NA	NA	NA	NA	NA	NA	NA
chr7	74087445	74087842	nDAE	ENSG00000006704	GTF2IRD1	NA	NA	NA	NA	NA	NA	NA
chr7	74088346	74088892	nDAE	ENSG00000006704	GTF2IRD1	NA	NA	NA	NA	NA	NA	NA
chr7	74091356	74091786	nDAE	ENSG00000006704	GTF2IRD1	NA	NA	NA	NA	NA	NA	NA
chr7	74095017	74095299	nDAE	ENSG00000006704	GTF2IRD1	NA	NA	NA	NA	NA	NA	NA
chr7	74096490	74096912	nDAE	ENSG00000006704	GTF2IRD1	NA	NA	NA	NA	NA	NA	NA
chr7	74121407	74122300	nDAE	ENSG00000006704	GTF2IRD1	NA	GTF2I	NA	NA	NA	NA	NA
chr7	74121407	74122300	nDAE	ENSG00000006704	GTF2IRD1	NA	NCF1	NA	NA	NA	NA	NA
chr7	74124256	74125020	nDAE	ENSG00000006704	GTF2IRD1	NA	NA	NA	NA	NA	NA	NA
chr7	74172330	74173100	nDAE	ENSG00000006704	GTF2IRD1	NA	NA	PMS2P5	NA	NA	NA	NA
chr7	74173190	74173870	nDAE	ENSG00000006704	GTF2IRD1	NA	NA	NA	NA	NA	NA	NA
chr7	39453635	39454448	DAE	ENSG00000006715	VPS41	NA	NA	NA	POU6F2	NA	NA	NA
chr7	39453635	39454448	DAE	ENSG00000006715	VPS41	NA	NA	NA	POU6F2-AS1	NA	NA	NA
chr7	39486310	39486499	nDAE	ENSG00000006715	VPS41	NA	NA	NA	NA	NA	NA	NA
chr7	39491361	39491843	nDAE	ENSG00000006715	VPS41	NA	NA	NA	NA	NA	NA	NA
chr17	12159118	12159391	nDAE	ENSG00000006740	ARHGAP44	NA	NA	NA	NA	NA	NA	NA
chr17	12160184	12160878	nDAE	ENSG00000006740	ARHGAP44	NA	NA	NA	NA	NA	NA	NA
chr17	12084273	12085246	nDAE	ENSG00000006744	ELAC2	NA	NA	NA	NA	NA	NA	NA
chr17	12085628	12085874	nDAE	ENSG00000006744	ELAC2	NA	NA	NA	NA	NA	NA	NA
chr17	12159118	12159391	nDAE	ENSG00000006744	ELAC2	NA	NA	NA	NA	NA	NA	NA
chr17	12160184	12160878	nDAE	ENSG00000006744	ELAC2	NA	NA	NA	NA	NA	NA	NA
chr7	13299605	13300154	nDAE	ENSG00000006747	SCIN	NA	NA	NA	NA	NA	NA	NA
chr7	13301708	13302298	nDAE	ENSG00000006747	SCIN	NA	NA	NA	NA	NA	NA	NA
chr12	1792750	1793275	nDAE	ENSG00000006831	ADIPOR2	NA	NA	NA	NA	NA	NA	NA
chr12	1831136	1831437	nDAE	ENSG00000006831	ADIPOR2	NA	NA	NA	NA	NA	NA	NA
chr12	1836231	1836437	nDAE	ENSG00000006831	ADIPOR2	NA	NA	NA	NA	NA	NA	NA
chr12	1885560	1885900	DAE	ENSG00000006831	ADIPOR2	NA	NA	NA	ADIPOR2	NA	NA	NA
chr12	2041500	2041820	nDAE	ENSG00000006831	ADIPOR2	NA	NA	LINC00940	LINC00940	LRTM2	NA	NA
chr12	2041925	2042063	nDAE	ENSG00000006831	ADIPOR2	NA	NA	NA	LINC00940	LRTM2	NA	NA
chr5	133922674	133923084	nDAE	ENSG00000006837	CDKL3	NA	NA	NA	NA	NA	CDKL3	NA
chr5	133922674	133923084	nDAE	ENSG00000006837	CDKL3	NA	NA	NA	NA	NA	UBE2B	NA
chr5	133922674	133923084	nDAE	ENSG00000006837	CDKL3	NA	NA	NA	NA	NA	CTD-2410N18.4	NA
chr5	133922674	133923084	nDAE	ENSG00000006837	CDKL3	NA	NA	NA	NA	NA	JADE2	NA
chr5	133922674	133923084	nDAE	ENSG00000006837	CDKL3	NA	NA	NA	NA	NA	CDKN2AIPNL	NA
chr5	134000056	134000273	nDAE	ENSG00000006837	CDKL3	NA	NA	NA	NA	NA	NA	NA
chr5	134008461	134008627	nDAE	ENSG00000006837	CDKL3	NA	NA	NA	NA	NA	NA	NA
chr5	134231009	134231190	nDAE	ENSG00000006837	CDKL3	NA	NA	NA	NA	NA	DDX46	NA
chr5	134231009	134231190	nDAE	ENSG00000006837	CDKL3	NA	NA	NA	NA	NA	C5orf24	NA
chr5	134237500	134238225	nDAE	ENSG00000006837	CDKL3	NA	NA	NA	PCBD2	NA	C5orf24	NA
chr5	134237500	134238225	nDAE	ENSG00000006837	CDKL3	NA	NA	NA	PCBD2	NA	SEC24A	NA
chr5	134237500	134238225	nDAE	ENSG00000006837	CDKL3	NA	NA	NA	PCBD2	NA	DDX46	NA
chr5	134237500	134238225	nDAE	ENSG00000006837	CDKL3	NA	NA	NA	PCBD2	NA	SAR1B	NA
chr16	2896817	2897600	nDAE	ENSG00000007038	PRSS21	NA	NA	NA	PRSS30P	NA	NA	NA
chr4	16186096	16186398	nDAE	ENSG00000007062	PROM1	NA	NA	NA	NA	NA	NA	NA
chr4	16213826	16214012	nDAE	ENSG00000007062	PROM1	NA	NA	NA	NA	NA	NA	NA
chr4	16214134	16214384	DAE	ENSG00000007062	PROM1	NA	NA	NA	NA	NA	NA	NA
chr4	16233600	16234300	DAE	ENSG00000007062	PROM1	NA	NA	NA	TAPT1-AS1	NA	NA	NA
chr4	16252258	16252746	nDAE	ENSG00000007062	PROM1	NA	NA	TAPT1	NA	NA	NA	NA
chr19	41354175	41355025	DAE	ENSG00000007129	CEACAM21	NA	CYP2A7	NA	NA	CYP2A6	NA	CYP2A6
chr19	41354175	41355025	DAE	ENSG00000007129	CEACAM21	NA	CYP2A7	NA	NA	CYP2A7	NA	CYP2A6
chr19	41354175	41355025	DAE	ENSG00000007129	CEACAM21	NA	CYP2A7	NA	NA	CYP2A7P1	NA	CYP2A6
chr17	2399937	2400204	nDAE	ENSG00000007168	PAFAH1B1	NA	NA	NA	NA	NA	NA	NA
chr17	2411656	2411975	DAE	ENSG00000007168	PAFAH1B1	NA	NA	NA	NA	NA	NA	NA
chr17	2418523	2418870	nDAE	ENSG00000007168	PAFAH1B1	NA	NA	NA	NA	NA	NA	NA
chr17	2445520	2446168	nDAE	ENSG00000007168	PAFAH1B1	NA	NA	NA	NA	NA	NA	NA
chr17	2448506	2449397	nDAE	ENSG00000007168	PAFAH1B1	NA	NA	NA	NA	NA	NA	NA
chr17	2451994	2452228	nDAE	ENSG00000007168	PAFAH1B1	NA	NA	NA	NA	NA	NA	NA
chr17	2452583	2453070	nDAE	ENSG00000007168	PAFAH1B1	NA	NA	NA	NA	NA	NA	NA
chr17	2453134	2453504	nDAE	ENSG00000007168	PAFAH1B1	NA	NA	NA	NA	NA	NA	NA
chr17	2455300	2455707	DAE	ENSG00000007168	PAFAH1B1	NA	NA	NA	NA	NA	NA	NA
chr17	2509844	2510077	nDAE	ENSG00000007168	PAFAH1B1	NA	NA	NA	NA	NA	NA	NA
chr17	2563153	2563508	DAE	ENSG00000007168	PAFAH1B1	NA	NA	NA	NA	NA	NA	NA
chr17	2564926	2565176	nDAE	ENSG00000007168	PAFAH1B1	NA	NA	NA	NA	NA	NA	NA
chr17	2565938	2566104	nDAE	ENSG00000007168	PAFAH1B1	NA	NA	NA	NA	NA	NA	NA
chr17	10501850	10502350	nDAE	ENSG00000007237	GAS7	NA	NA	NA	NA	NA	NA	NA
chr17	10517829	10517900	nDAE	ENSG00000007237	GAS7	NA	NA	NA	NA	NA	NA	NA
chr17	10518104	10518309	nDAE	ENSG00000007237	GAS7	NA	NA	NA	NA	NA	NA	NA
chr17	62359775	62360150	nDAE	ENSG00000007314	SCN4A	NA	TEX2	PECAM1	TEX2	NA	NA	NA
chr17	62362675	62362976	nDAE	ENSG00000007314	SCN4A	NA	NA	NA	NA	NA	NA	NA
chr17	62364090	62364353	nDAE	ENSG00000007314	SCN4A	NA	NA	NA	NA	NA	NA	NA
chr17	62365164	62365765	nDAE	ENSG00000007314	SCN4A	NA	NA	NA	NA	NA	NA	NA
chr17	62365907	62366142	nDAE	ENSG00000007314	SCN4A	NA	NA	NA	NA	NA	NA	NA
chr17	62367070	62367201	nDAE	ENSG00000007314	SCN4A	NA	NA	NA	NA	NA	NA	NA
chr17	62367250	62367700	nDAE	ENSG00000007314	SCN4A	PECAM1	NA	NA	NA	NA	NA	NA
chr17	62367250	62367700	nDAE	ENSG00000007314	SCN4A	TEX2	NA	NA	NA	NA	NA	NA
chr11	31259725	31260175	DAE	ENSG00000007372	PAX6	NA	NA	NA	NA	NA	NA	NA
chr11	31268422	31268629	DAE	ENSG00000007372	PAX6	NA	NA	NA	NA	NA	NA	NA
chr11	31268700	31269025	DAE	ENSG00000007372	PAX6	NA	NA	NA	NA	NA	NA	NA
chr16	371285	371498	nDAE	ENSG00000007376	RPUSD1	NA	NA	NA	NA	NA	NA	NA
chr16	377280	377900	DAE	ENSG00000007376	RPUSD1	NA	NA	TMEM8A	FAM234A	NA	NA	NA
chr16	377280	377900	DAE	ENSG00000007376	RPUSD1	NA	NA	TMEM8A	RHOT2	NA	NA	NA
chr16	377280	377900	DAE	ENSG00000007376	RPUSD1	NA	NA	TMEM8A	LUC7L	NA	NA	NA
chr16	377280	377900	DAE	ENSG00000007376	RPUSD1	NA	NA	TMEM8A	AXIN1	NA	NA	NA
chr16	377280	377900	DAE	ENSG00000007376	RPUSD1	NA	NA	AXIN1	FAM234A	NA	NA	NA
chr16	377280	377900	DAE	ENSG00000007376	RPUSD1	NA	NA	AXIN1	RHOT2	NA	NA	NA
chr16	377280	377900	DAE	ENSG00000007376	RPUSD1	NA	NA	AXIN1	LUC7L	NA	NA	NA
chr16	377280	377900	DAE	ENSG00000007376	RPUSD1	NA	NA	AXIN1	AXIN1	NA	NA	NA
chr16	962475	963436	DAE	ENSG00000007376	RPUSD1	NA	NA	NA	LMF1-AS1	SOX8	NA	NA
chr16	962475	963436	DAE	ENSG00000007376	RPUSD1	NA	NA	NA	LMF1	SOX8	NA	NA
chr16	962475	963436	DAE	ENSG00000007384	RHBDF1	NA	NA	NA	LMF1	SOX8	NA	NA
chr16	962475	963436	DAE	ENSG00000007384	RHBDF1	NA	NA	NA	LMF1-AS1	SOX8	NA	NA
chr16	978950	979725	DAE	ENSG00000007384	RHBDF1	NA	NA	NA	NA	NA	NA	NA
chr16	962475	963436	DAE	ENSG00000007392	LUC7L	NA	NA	NA	LMF1-AS1	SOX8	NA	NA
chr16	962475	963436	DAE	ENSG00000007392	LUC7L	NA	NA	NA	LMF1	SOX8	NA	NA
chr16	978950	979725	DAE	ENSG00000007392	LUC7L	NA	NA	NA	NA	NA	NA	NA
chr16	1131275	1131825	DAE	ENSG00000007392	LUC7L	NA	NA	NA	SSTR5-AS1	NA	NA	NA
chr3	50370077	50370267	nDAE	ENSG00000007402	CACNA2D2	NA	NA	NA	NA	NA	NA	NA
chr3	50395800	50395854	DAE	ENSG00000007402	CACNA2D2	NA	NA	NA	CYB561D2	NA	NA	TMEM115
chr3	50399340	50399665	nDAE	ENSG00000007402	CACNA2D2	NA	NA	NA	NA	NA	NA	NA
chr3	50409875	50410000	DAE	ENSG00000007402	CACNA2D2	NA	NA	CYB561D2	NA	NA	NA	NA
chr3	50409875	50410000	DAE	ENSG00000007402	CACNA2D2	NA	NA	NPRL2	NA	NA	NA	NA
chr3	50409875	50410000	DAE	ENSG00000007402	CACNA2D2	NA	NA	CACNA2D2	NA	NA	NA	NA
chr3	50418751	50419380	DAE	ENSG00000007402	CACNA2D2	NA	NA	TMEM115	NA	NA	NA	NA
chr3	50418751	50419380	DAE	ENSG00000007402	CACNA2D2	NA	NA	CACNA2D2	NA	NA	NA	NA
chr3	50425770	50426400	nDAE	ENSG00000007402	CACNA2D2	NA	NA	NA	NA	NA	NA	NA
chr3	50428256	50428780	nDAE	ENSG00000007402	CACNA2D2	NA	NA	NA	NA	NA	NA	NA
chr3	50436350	50436950	DAE	ENSG00000007402	CACNA2D2	NA	NA	NA	NA	NA	NA	NA
chr3	50445875	50446125	DAE	ENSG00000007402	CACNA2D2	NA	NA	NA	NA	NA	NA	NA
chr3	50449675	50450175	DAE	ENSG00000007402	CACNA2D2	NA	NA	NA	NA	NA	NA	NA
chr3	50460850	50461201	nDAE	ENSG00000007402	CACNA2D2	NA	NA	NA	NA	NA	NA	NA
chr3	50468130	50468800	DAE	ENSG00000007402	CACNA2D2	NA	NA	NA	NA	NA	NA	NA
chr3	50487540	50488499	nDAE	ENSG00000007402	CACNA2D2	CACNA2D2	NA	CYB561D2	CYB561D2	CACNA2D2	NA	NA
chr3	50487540	50488499	nDAE	ENSG00000007402	CACNA2D2	CACNA2D2	NA	TMEM115	CYB561D2	CACNA2D2	NA	NA
chr3	50487540	50488499	nDAE	ENSG00000007402	CACNA2D2	CACNA2D2	NA	CYB561D2	CACNA2D2	CACNA2D2	NA	NA
chr3	50487540	50488499	nDAE	ENSG00000007402	CACNA2D2	CACNA2D2	NA	TMEM115	CACNA2D2	CACNA2D2	NA	NA
chr3	50524729	50525390	DAE	ENSG00000007402	CACNA2D2	NA	NA	NA	NA	NA	NA	NA
chr3	50528275	50529075	nDAE	ENSG00000007402	CACNA2D2	NA	NA	NA	NA	NA	NA	NA
chr3	50531093	50531600	DAE	ENSG00000007402	CACNA2D2	NA	NA	NA	NA	NA	NA	NA
chr16	1366526	1366941	nDAE	ENSG00000007516	BAIAP3	NA	NA	NA	NA	NA	NA	NA
chr16	1444061	1444878	nDAE	ENSG00000007516	BAIAP3	NA	NA	NA	NA	NA	NA	NA
chr16	1445452	1445667	nDAE	ENSG00000007516	BAIAP3	NA	NA	NA	NA	NA	NA	NA
chr16	1446851	1447298	nDAE	ENSG00000007516	BAIAP3	NA	NA	NA	NA	NA	NA	NA
chr16	1447790	1448027	nDAE	ENSG00000007516	BAIAP3	NA	NA	NA	NA	NA	NA	NA
chr16	1709948	1710385	nDAE	ENSG00000007516	BAIAP3	NA	NA	NA	NA	NA	NA	NA
chr16	1717415	1717910	nDAE	ENSG00000007516	BAIAP3	NA	NA	NA	NA	NA	NA	NA
chr16	1791319	1791638	nDAE	ENSG00000007516	BAIAP3	NA	NA	NA	NA	NA	NA	NA
chr16	1798350	1798502	nDAE	ENSG00000007516	BAIAP3	NA	NA	NA	NA	NA	NA	NA
chr16	1798720	1799171	nDAE	ENSG00000007516	BAIAP3	NA	NA	NA	NA	NA	NA	NA
chr16	1840984	1841340	nDAE	ENSG00000007516	BAIAP3	NA	NA	NA	NA	NA	NA	NA
chr16	1859612	1859914	nDAE	ENSG00000007516	BAIAP3	NA	NA	NA	NA	NA	NA	NA
chr16	1709948	1710385	nDAE	ENSG00000007520	TSR3	NA	NA	NA	NA	NA	NA	NA
chr16	1717415	1717910	nDAE	ENSG00000007520	TSR3	NA	NA	NA	NA	NA	NA	NA
chr16	494298	494911	DAE	ENSG00000007541	PIGQ	NA	NA	NA	NA	NA	NA	NA
chr16	495420	495670	nDAE	ENSG00000007541	PIGQ	NA	RGS11	NA	NA	NA	NA	NA
chr16	495420	495670	nDAE	ENSG00000007541	PIGQ	NA	NME4	NA	NA	NA	NA	NA
chr16	495420	495670	nDAE	ENSG00000007541	PIGQ	NA	RAB11FIP3	NA	NA	NA	NA	NA
chr16	495420	495670	nDAE	ENSG00000007541	PIGQ	NA	PDIA2	NA	NA	NA	NA	NA
chr16	495420	495670	nDAE	ENSG00000007541	PIGQ	NA	DECR2	NA	NA	NA	NA	NA
chr16	495800	496075	nDAE	ENSG00000007541	PIGQ	NA	RGS11	NA	NA	RAB11FIP3	NA	NA
chr16	495800	496075	nDAE	ENSG00000007541	PIGQ	NA	RAB11FIP3	NA	NA	RAB11FIP3	NA	NA
chr16	495800	496075	nDAE	ENSG00000007541	PIGQ	NA	DECR2	NA	NA	RAB11FIP3	NA	NA
chr16	495800	496075	nDAE	ENSG00000007541	PIGQ	NA	PDIA2	NA	NA	RAB11FIP3	NA	NA
chr16	495800	496075	nDAE	ENSG00000007541	PIGQ	NA	NME4	NA	NA	RAB11FIP3	NA	NA
chr16	1398903	1399136	nDAE	ENSG00000007545	CRAMP1L	NA	NA	NA	NA	NA	NA	NA
chr16	1406635	1406822	nDAE	ENSG00000007545	CRAMP1L	NA	NA	NA	GNPTG	NA	NA	NA
chr16	1407002	1407476	nDAE	ENSG00000007545	CRAMP1L	NA	NA	NA	GNPTG	NA	NA	NA
chr16	1610836	1611031	nDAE	ENSG00000007545	CRAMP1L	NA	NA	NA	TMEM204	NA	NA	NA
chr16	1610836	1611031	nDAE	ENSG00000007545	CRAMP1L	NA	NA	NA	IFT140	NA	NA	NA
chr16	1637489	1638269	DAE	ENSG00000007545	CRAMP1L	NA	NA	NA	NA	NA	NA	NA
chr16	2267190	2267825	nDAE	ENSG00000007545	CRAMP1L	NA	NA	NA	NA	NA	NA	NA
chr16	2269946	2270359	nDAE	ENSG00000007545	CRAMP1L	NA	NA	NA	NA	NA	NA	NA
chr16	2270587	2270819	nDAE	ENSG00000007545	CRAMP1L	NA	NA	NA	NA	NA	NA	NA
chr16	2271160	2271336	nDAE	ENSG00000007545	CRAMP1L	NA	NA	NA	NA	NA	NA	NA
chr16	2292506	2292893	nDAE	ENSG00000007545	CRAMP1L	NA	NA	NA	NA	NA	NA	NA
chr6	35295498	35295766	nDAE	ENSG00000007866	TEAD3	NA	NA	PPARD	DEF6	NA	NA	NA
chr6	35327775	35328330	nDAE	ENSG00000007866	TEAD3	NA	NA	PPARD	NA	NA	NA	NA
chr6	35328440	35328573	nDAE	ENSG00000007866	TEAD3	NA	NA	PPARD	NA	NA	NA	NA
chr6	35328576	35328908	DAE	ENSG00000007866	TEAD3	NA	NA	PPARD	NA	NA	NA	NA
chr6	35427277	35427628	nDAE	ENSG00000007866	TEAD3	NA	NA	NA	NA	NA	NA	NA
chr6	35428180	35428645	nDAE	ENSG00000007866	TEAD3	NA	NA	NA	NA	NA	NA	NA
chr6	35721587	35721796	nDAE	ENSG00000007866	TEAD3	NA	NA	NA	NA	NA	NA	NA
chr6	35727132	35727638	nDAE	ENSG00000007866	TEAD3	NA	LHFPL5	NA	NA	NA	NA	NA
chr6	35727132	35727638	nDAE	ENSG00000007866	TEAD3	NA	CLPSL1	NA	NA	NA	NA	NA
chr6	35727132	35727638	nDAE	ENSG00000007866	TEAD3	NA	CLPSL2	NA	NA	NA	NA	NA
chr6	36301791	36302479	DAE	ENSG00000007866	TEAD3	NA	NA	NA	NA	C6orf222	NA	NA
chr6	36301791	36302479	DAE	ENSG00000007866	TEAD3	NA	NA	NA	NA	ETV7	NA	NA
chr6	36308577	36308987	nDAE	ENSG00000007866	TEAD3	NA	NA	NA	NA	C6orf222	NA	NA
chr6	36399860	36400520	nDAE	ENSG00000007866	TEAD3	NA	NA	PXT1	KCTD20	NA	NA	NA
chr6	36399860	36400520	nDAE	ENSG00000007866	TEAD3	NA	NA	KCTD20	KCTD20	NA	NA	NA
chr1	7764560	7764870	DAE	ENSG00000007923	DNAJC11	VAMP3	NA	VAMP3	PER3	NA	NA	NA
chr1	7764560	7764870	DAE	ENSG00000007923	DNAJC11	VAMP3	NA	VAMP3	VAMP3	NA	NA	NA
chr1	7764560	7764870	DAE	ENSG00000007923	DNAJC11	VAMP3	NA	VAMP3	CAMTA1	NA	NA	NA
chr1	7764560	7764870	DAE	ENSG00000007923	DNAJC11	VAMP3	NA	PER3	PER3	NA	NA	NA
chr1	7764560	7764870	DAE	ENSG00000007923	DNAJC11	VAMP3	NA	PER3	VAMP3	NA	NA	NA
chr1	7764560	7764870	DAE	ENSG00000007923	DNAJC11	VAMP3	NA	PER3	CAMTA1	NA	NA	NA
chr1	171112130	171112400	DAE	ENSG00000007933	FMO3	NA	NA	NA	FMO3	NA	NA	NA
chr1	171189630	171190140	DAE	ENSG00000007933	FMO3	NA	NA	NA	FMO2	NA	NA	NA
chr1	171199785	171200158	nDAE	ENSG00000007933	FMO3	NA	NA	NA	NA	NA	NA	NA
chr6	15691546	15691896	nDAE	ENSG00000007944	MYLIP	NA	NA	NA	DTNBP1	NA	NA	NA
chr6	15708254	15708403	nDAE	ENSG00000007944	MYLIP	NA	NA	NA	NA	NA	NA	NA
chr6	15733925	15734230	DAE	ENSG00000007944	MYLIP	NA	NA	NA	NA	NA	NA	NA
chr6	15739589	15740300	nDAE	ENSG00000007944	MYLIP	NA	NA	NA	NA	NA	NA	NA
chr6	15811280	15811975	DAE	ENSG00000007944	MYLIP	NA	NA	NA	NA	NA	NA	NA
chr6	15813642	15813790	nDAE	ENSG00000007944	MYLIP	NA	NA	NA	NA	NA	NA	NA
chr6	15813860	15813937	nDAE	ENSG00000007944	MYLIP	NA	NA	NA	NA	NA	NA	NA
chr6	15814008	15814174	nDAE	ENSG00000007944	MYLIP	NA	NA	NA	NA	NA	NA	NA
chr6	15814369	15814632	nDAE	ENSG00000007944	MYLIP	NA	NA	NA	NA	NA	NA	NA
chr6	15814891	15815230	DAE	ENSG00000007944	MYLIP	NA	NA	NA	NA	NA	NA	NA
chr6	15818375	15818641	DAE	ENSG00000007944	MYLIP	NA	NA	NA	NA	NA	NA	NA
chr6	15825400	15826040	DAE	ENSG00000007944	MYLIP	NA	NA	NA	NA	NA	NA	NA
chr1	23959402	23960056	nDAE	ENSG00000007968	E2F2	NA	NA	NA	NA	NA	NA	NA
chr1	23961600	23961730	nDAE	ENSG00000007968	E2F2	NA	NA	NA	MDS2	NA	NA	NA
chr6	14276420	14276674	nDAE	ENSG00000008083	JARID2	NA	NA	NA	NA	NA	NA	NA
chr6	14290900	14291300	DAE	ENSG00000008083	JARID2	NA	NA	NA	NA	NA	NA	NA
chr6	14291308	14291400	nDAE	ENSG00000008083	JARID2	NA	NA	NA	NA	NA	NA	NA
chr6	14293113	14293600	nDAE	ENSG00000008083	JARID2	NA	NA	NA	NA	NA	NA	NA
chr1	1719154	1719300	nDAE	ENSG00000008130	NADK	NA	NA	NA	NA	NA	NA	NA
chr1	1719433	1720005	DAE	ENSG00000008130	NADK	NA	NA	NA	NA	NA	NA	NA
chr1	1720510	1720900	nDAE	ENSG00000008130	NADK	NA	NA	NA	NA	NA	NA	NA
chr1	1721149	1721251	nDAE	ENSG00000008130	NADK	NA	NA	NA	NA	NA	NA	NA
chr1	1830453	1831212	nDAE	ENSG00000008130	NADK	NA	NA	TMEM52	NA	NA	NA	NA
chr1	1830453	1831212	nDAE	ENSG00000008130	NADK	NA	NA	AL109917.1	NA	NA	NA	NA
chr1	1830453	1831212	nDAE	ENSG00000008130	NADK	NA	NA	GNB1	NA	NA	NA	NA
chr1	1832715	1833298	nDAE	ENSG00000008130	NADK	NA	NA	NA	NA	NA	NA	NA
chr1	2053170	2053560	nDAE	ENSG00000008130	NADK	NA	AL590822	NA	NA	NA	NA	NA
chr1	2059211	2059297	DAE	ENSG00000008130	NADK	NA	NA	NA	NA	PRKCZ	NA	NA
chr1	2059211	2059297	DAE	ENSG00000008130	NADK	NA	NA	NA	NA	GABRD	NA	NA
chr1	2059763	2060147	DAE	ENSG00000008130	NADK	SKI	NA	PRKCZ	NA	GABRD	NA	NA
chr1	2059763	2060147	DAE	ENSG00000008130	NADK	SKI	NA	PRKCZ	NA	PRKCZ	NA	NA
chr1	2059763	2060147	DAE	ENSG00000008130	NADK	CFAP74	NA	PRKCZ	NA	GABRD	NA	NA
chr1	2059763	2060147	DAE	ENSG00000008130	NADK	CFAP74	NA	PRKCZ	NA	PRKCZ	NA	NA
chr1	2059763	2060147	DAE	ENSG00000008130	NADK	NADK	NA	PRKCZ	NA	GABRD	NA	NA
chr1	2059763	2060147	DAE	ENSG00000008130	NADK	NADK	NA	PRKCZ	NA	PRKCZ	NA	NA
chr6	51406651	51407004	DAE	ENSG00000008196	TFAP2B	NA	NA	NA	NA	NA	NA	NA
chr6	51719867	51720000	nDAE	ENSG00000008196	TFAP2B	NA	NA	NA	NA	NA	NA	NA
chr7	6082477	6082998	nDAE	ENSG00000008256	CYTH3	NA	NA	NA	NA	NA	NA	NA
chr7	86860320	86860875	DAE	ENSG00000008277	ADAM22	NA	TMEM243	Y_RNA	NA	NA	NA	NA
chr7	86860320	86860875	DAE	ENSG00000008277	ADAM22	NA	TMEM243	TMEM243	NA	NA	NA	NA
chr17	60652199	60652572	DAE	ENSG00000008283	CYB561	NA	NA	NA	NA	NA	NA	NA
chr17	60652996	60653743	nDAE	ENSG00000008283	CYB561	NA	NA	NA	NA	NA	NA	NA
chr17	60653858	60654315	nDAE	ENSG00000008283	CYB561	NA	MRC2	NA	NA	NA	NA	NA
chr17	60654503	60655224	DAE	ENSG00000008283	CYB561	NA	MRC2	NA	NA	NA	NA	NA
chr17	60655753	60655933	nDAE	ENSG00000008283	CYB561	NA	NA	NA	NA	NA	NA	NA
chr17	60656075	60656780	DAE	ENSG00000008283	CYB561	NA	NA	NA	NA	NA	NA	NA
chr17	60657884	60658139	nDAE	ENSG00000008283	CYB561	NA	NA	NA	NA	NA	NA	NA
chr17	60659452	60659736	nDAE	ENSG00000008283	CYB561	NA	NA	NA	NA	NA	NA	NA
chr17	60679996	60680231	nDAE	ENSG00000008283	CYB561	NA	NA	NA	NA	NA	NA	NA
chr17	60771850	60772175	nDAE	ENSG00000008283	CYB561	NA	NA	NA	MRC2	NA	NA	NA
chr17	60802470	60802850	nDAE	ENSG00000008283	CYB561	NA	NA	NA	LOC105371855	NA	NA	NA
chr17	48880630	48881200	nDAE	ENSG00000008294	SPAG9	NA	NA	NA	NA	NA	NA	NA
chr17	49075824	49076686	nDAE	ENSG00000008294	SPAG9	NA	NA	NA	NA	NA	NA	NA
chr17	49233265	49233701	nDAE	ENSG00000008294	SPAG9	NA	NA	NA	NA	NA	NA	NA
chr17	49234668	49235020	nDAE	ENSG00000008294	SPAG9	NA	NA	NA	NA	NA	NA	NA
chr17	49239214	49239379	nDAE	ENSG00000008294	SPAG9	NA	NA	NA	NA	NA	NA	NA
chr3	48468520	48468721	DAE	ENSG00000008300	CELSR3	NA	NA	NA	TMA7	NA	NCKIPSD	PLXNB1
chr3	48468520	48468721	DAE	ENSG00000008300	CELSR3	NA	NA	NA	SHISA5	NA	IP6K2	PLXNB1
chr3	48468520	48468721	DAE	ENSG00000008300	CELSR3	NA	NA	NA	SHISA5	NA	P4HTM	PLXNB1
chr3	48468520	48468721	DAE	ENSG00000008300	CELSR3	NA	NA	NA	TMA7	NA	P4HTM	PLXNB1
chr3	48468520	48468721	DAE	ENSG00000008300	CELSR3	NA	NA	NA	SHISA5	NA	WDR6	PLXNB1
chr3	48468520	48468721	DAE	ENSG00000008300	CELSR3	NA	NA	NA	SHISA5	NA	PRKAR2A	PLXNB1
chr3	48468520	48468721	DAE	ENSG00000008300	CELSR3	NA	NA	NA	TMA7	NA	IP6K2	PLXNB1
chr3	48468520	48468721	DAE	ENSG00000008300	CELSR3	NA	NA	NA	TMA7	NA	PRKAR2A	PLXNB1
chr3	48468520	48468721	DAE	ENSG00000008300	CELSR3	NA	NA	NA	SHISA5	NA	NCKIPSD	PLXNB1
chr3	48468520	48468721	DAE	ENSG00000008300	CELSR3	NA	NA	NA	TMA7	NA	WDR6	PLXNB1
chr3	48656825	48657340	nDAE	ENSG00000008300	CELSR3	NA	NA	NA	NA	NA	NA	NA
chr3	48676788	48677032	nDAE	ENSG00000008300	CELSR3	NA	NA	NA	NA	NA	WDR6	NA
chr3	48676788	48677032	nDAE	ENSG00000008300	CELSR3	NA	NA	NA	NA	NA	IP6K2	NA
chr3	48676788	48677032	nDAE	ENSG00000008300	CELSR3	NA	NA	NA	NA	NA	NCKIPSD	NA
chr3	48676788	48677032	nDAE	ENSG00000008300	CELSR3	NA	NA	NA	NA	NA	ARIH2OS	NA
chr3	48676788	48677032	nDAE	ENSG00000008300	CELSR3	NA	NA	NA	NA	NA	PRKAR2A-AS1	NA
chr3	48676788	48677032	nDAE	ENSG00000008300	CELSR3	NA	NA	NA	NA	NA	ARIH2	NA
chr3	48676788	48677032	nDAE	ENSG00000008300	CELSR3	NA	NA	NA	NA	NA	P4HTM	NA
chr3	48676788	48677032	nDAE	ENSG00000008300	CELSR3	NA	NA	NA	NA	NA	PRKAR2A	NA
chr3	48702969	48703382	nDAE	ENSG00000008300	CELSR3	NA	NA	NA	NA	NA	PRKAR2A	NA
chr3	48702969	48703382	nDAE	ENSG00000008300	CELSR3	NA	NA	NA	NA	NA	NCKIPSD	NA
chr3	48702969	48703382	nDAE	ENSG00000008300	CELSR3	NA	NA	NA	NA	NA	WDR6	NA
chr3	48702969	48703382	nDAE	ENSG00000008300	CELSR3	NA	NA	NA	NA	NA	IP6K2	NA
chr3	48702969	48703382	nDAE	ENSG00000008300	CELSR3	NA	NA	NA	NA	NA	ARIH2	NA
chr3	48702969	48703382	nDAE	ENSG00000008300	CELSR3	NA	NA	NA	NA	NA	QARS	NA
chr3	48702969	48703382	nDAE	ENSG00000008300	CELSR3	NA	NA	NA	NA	NA	P4HTM	NA
chr3	48703820	48704086	nDAE	ENSG00000008300	CELSR3	NA	NA	NA	NA	NA	WDR6	NA
chr3	48703820	48704086	nDAE	ENSG00000008300	CELSR3	NA	NA	NA	NA	NA	NCKIPSD	NA
chr3	48703820	48704086	nDAE	ENSG00000008300	CELSR3	NA	NA	NA	NA	NA	QARS	NA
chr3	48703820	48704086	nDAE	ENSG00000008300	CELSR3	NA	NA	NA	NA	NA	ARIH2	NA
chr3	48703820	48704086	nDAE	ENSG00000008300	CELSR3	NA	NA	NA	NA	NA	P4HTM	NA
chr3	48703820	48704086	nDAE	ENSG00000008300	CELSR3	NA	NA	NA	NA	NA	IP6K2	NA
chr3	48703820	48704086	nDAE	ENSG00000008300	CELSR3	NA	NA	NA	NA	NA	PRKAR2A	NA
chr3	48705588	48706192	DAE	ENSG00000008300	CELSR3	NA	NA	NA	NA	NA	ARIH2	NA
chr3	48705588	48706192	DAE	ENSG00000008300	CELSR3	NA	NA	NA	NA	NA	WDR6	NA
chr3	48705588	48706192	DAE	ENSG00000008300	CELSR3	NA	NA	NA	NA	NA	PRKAR2A	NA
chr3	48705588	48706192	DAE	ENSG00000008300	CELSR3	NA	NA	NA	NA	NA	QARS	NA
chr3	48705588	48706192	DAE	ENSG00000008300	CELSR3	NA	NA	NA	NA	NA	P4HTM	NA
chr3	48705588	48706192	DAE	ENSG00000008300	CELSR3	NA	NA	NA	NA	NA	NCKIPSD	NA
chr3	48705588	48706192	DAE	ENSG00000008300	CELSR3	NA	NA	NA	NA	NA	IP6K2	NA
chr3	48712167	48712914	nDAE	ENSG00000008300	CELSR3	NA	NA	NA	NA	NA	IP6K2	NA
chr3	48712167	48712914	nDAE	ENSG00000008300	CELSR3	NA	NA	NA	NA	NA	PRKAR2A	NA
chr3	49092759	49093032	nDAE	ENSG00000008300	CELSR3	NA	NA	NA	NA	NA	USP4	NA
chr3	49092759	49093032	nDAE	ENSG00000008300	CELSR3	NA	NA	NA	NA	NA	QRICH1	NA
chr3	49410195	49410511	nDAE	ENSG00000008300	CELSR3	NA	NA	NA	NA	NA	NA	NA
chr3	49411074	49411544	nDAE	ENSG00000008300	CELSR3	NA	NA	NA	NA	NA	NA	NA
chr3	49412781	49413109	nDAE	ENSG00000008300	CELSR3	NA	NA	NA	NA	NA	NA	NA
chr3	49421471	49422130	nDAE	ENSG00000008300	CELSR3	NA	NA	NA	NA	NA	NA	NA
chr3	49428842	49429051	nDAE	ENSG00000008300	CELSR3	NA	NA	NA	NA	NA	NA	NA
chr3	49429647	49430412	nDAE	ENSG00000008300	CELSR3	NA	NA	NA	NA	NA	NA	NA
chr3	49481102	49481378	nDAE	ENSG00000008300	CELSR3	NA	NA	NA	IP6K2	NA	NA	NA
chr3	49481102	49481378	nDAE	ENSG00000008300	CELSR3	NA	NA	NA	WDR6	NA	NA	NA
chr3	49486561	49486781	nDAE	ENSG00000008300	CELSR3	DAG1	NICN1	RHOA	NA	NA	WDR6	NA
chr3	49486561	49486781	nDAE	ENSG00000008300	CELSR3	DAG1	NICN1	RHOA	NA	NA	LAMB2	NA
chr3	49486561	49486781	nDAE	ENSG00000008300	CELSR3	DAG1	AMT	RHOA	NA	NA	WDR6	NA
chr3	49486561	49486781	nDAE	ENSG00000008300	CELSR3	DAG1	AMT	RHOA	NA	NA	LAMB2	NA
chr3	49486561	49486781	nDAE	ENSG00000008300	CELSR3	DAG1	AMT	RHOA	NA	NA	P4HTM	NA
chr3	49486561	49486781	nDAE	ENSG00000008300	CELSR3	DAG1	AMT	RHOA	NA	NA	USP19	NA
chr3	49486561	49486781	nDAE	ENSG00000008300	CELSR3	DAG1	AMT	NICN1	NA	NA	WDR6	NA
chr3	49486561	49486781	nDAE	ENSG00000008300	CELSR3	DAG1	AMT	NICN1	NA	NA	LAMB2	NA
chr3	49486561	49486781	nDAE	ENSG00000008300	CELSR3	DAG1	AMT	NICN1	NA	NA	P4HTM	NA
chr3	49486561	49486781	nDAE	ENSG00000008300	CELSR3	DAG1	AMT	NICN1	NA	NA	USP19	NA
chr3	49486561	49486781	nDAE	ENSG00000008300	CELSR3	DAG1	NICN1	RHOA	NA	NA	P4HTM	NA
chr3	49486561	49486781	nDAE	ENSG00000008300	CELSR3	DAG1	NICN1	RHOA	NA	NA	USP19	NA
chr3	49486561	49486781	nDAE	ENSG00000008300	CELSR3	DAG1	NICN1	NICN1	NA	NA	WDR6	NA
chr3	49486561	49486781	nDAE	ENSG00000008300	CELSR3	DAG1	NICN1	NICN1	NA	NA	LAMB2	NA
chr3	49486561	49486781	nDAE	ENSG00000008300	CELSR3	DAG1	NICN1	NICN1	NA	NA	P4HTM	NA
chr3	49486561	49486781	nDAE	ENSG00000008300	CELSR3	DAG1	NICN1	NICN1	NA	NA	USP19	NA
chr3	49492175	49492625	nDAE	ENSG00000008300	CELSR3	NA	NA	NA	NA	NA	RP13-131K19.2	NA
chr3	49492175	49492625	nDAE	ENSG00000008300	CELSR3	NA	NA	NA	NA	NA	RP13-131K19.7	NA
chr3	49492175	49492625	nDAE	ENSG00000008300	CELSR3	NA	NA	NA	NA	NA	P4HTM	NA
chr3	49492175	49492625	nDAE	ENSG00000008300	CELSR3	NA	NA	NA	NA	NA	ARIH2	NA
chr3	49494700	49495034	nDAE	ENSG00000008300	CELSR3	NA	NA	NA	NA	NA	ARIH2	NA
chr3	49494700	49495034	nDAE	ENSG00000008300	CELSR3	NA	NA	NA	NA	NA	RP13-131K19.2	NA
chr3	49494700	49495034	nDAE	ENSG00000008300	CELSR3	NA	NA	NA	NA	NA	P4HTM	NA
chr3	49494700	49495034	nDAE	ENSG00000008300	CELSR3	NA	NA	NA	NA	NA	RP13-131K19.7	NA
chr3	49498793	49499175	nDAE	ENSG00000008300	CELSR3	NA	NA	NA	NA	NA	NA	NA
chr3	49518873	49519547	nDAE	ENSG00000008300	CELSR3	NA	NA	NA	NA	NA	NA	NA
chr3	49519994	49520707	DAE	ENSG00000008300	CELSR3	NA	NA	NA	NA	NA	NA	NA
chr12	17173625	17174159	DAE	ENSG00000008394	MGST1	NA	NA	NA	NA	NA	NA	NA
chr12	17475350	17475875	nDAE	ENSG00000008394	MGST1	NA	NA	NA	NA	NA	NA	NA
chr12	108006125	108006470	nDAE	ENSG00000008405	CRY1	NA	NA	NA	NA	NA	NA	NA
chr12	108006571	108006887	nDAE	ENSG00000008405	CRY1	NA	NA	NA	NA	NA	NA	NA
chr12	108013879	108014154	nDAE	ENSG00000008405	CRY1	NA	NA	NA	NA	NA	NA	NA
chr12	108014525	108015025	nDAE	ENSG00000008405	CRY1	NA	NA	NA	NA	NA	NA	NA
chr19	13085570	13086300	DAE	ENSG00000008441	NFIX	TRMT1	NA	NA	NA	NFIX	NA	NA
chr19	13085570	13086300	DAE	ENSG00000008441	NFIX	TRMT1	NA	NA	NA	MAST1	NA	NA
chr19	13085570	13086300	DAE	ENSG00000008441	NFIX	LYL1	NA	NA	NA	NFIX	NA	NA
chr19	13085570	13086300	DAE	ENSG00000008441	NFIX	LYL1	NA	NA	NA	MAST1	NA	NA
chr19	13085570	13086300	DAE	ENSG00000008441	NFIX	GADD45GIP1	NA	NA	NA	NFIX	NA	NA
chr19	13085570	13086300	DAE	ENSG00000008441	NFIX	GADD45GIP1	NA	NA	NA	MAST1	NA	NA
chr19	13085570	13086300	DAE	ENSG00000008441	NFIX	NFIX	NA	NA	NA	NFIX	NA	NA
chr19	13085570	13086300	DAE	ENSG00000008441	NFIX	NFIX	NA	NA	NA	MAST1	NA	NA
chr19	13085570	13086300	DAE	ENSG00000008441	NFIX	NACC1	NA	NA	NA	NFIX	NA	NA
chr19	13085570	13086300	DAE	ENSG00000008441	NFIX	NACC1	NA	NA	NA	MAST1	NA	NA
chr19	13189788	13190117	nDAE	ENSG00000008441	NFIX	TRMT1	NA	NA	NA	NA	NA	NA
chr19	13189788	13190117	nDAE	ENSG00000008441	NFIX	NACC1	NA	NA	NA	NA	NA	NA
chr19	13189788	13190117	nDAE	ENSG00000008441	NFIX	LYL1	NA	NA	NA	NA	NA	NA
chr19	13190246	13190339	nDAE	ENSG00000008441	NFIX	NA	NA	NA	NA	NA	NA	NA
chr8	134079150	134079798	DAE	ENSG00000008513	ST3GAL1	NA	NA	NA	SLA	TMEM71	NA	NA
chr8	134079150	134079798	DAE	ENSG00000008513	ST3GAL1	NA	NA	NA	SLA	SLA	NA	NA
chr8	134079150	134079798	DAE	ENSG00000008513	ST3GAL1	NA	NA	NA	TG	TMEM71	NA	NA
chr8	134079150	134079798	DAE	ENSG00000008513	ST3GAL1	NA	NA	NA	TG	SLA	NA	NA
chr8	134079150	134079798	DAE	ENSG00000008513	ST3GAL1	NA	NA	NA	WISP1	TMEM71	NA	NA
chr8	134079150	134079798	DAE	ENSG00000008513	ST3GAL1	NA	NA	NA	WISP1	SLA	NA	NA
chr8	134949942	134950324	nDAE	ENSG00000008513	ST3GAL1	NA	NA	NA	NA	NA	NA	NA
chr8	135146875	135147375	nDAE	ENSG00000008513	ST3GAL1	NA	NA	NA	NA	NA	NA	NA
chr8	135148700	135149200	DAE	ENSG00000008513	ST3GAL1	NA	NA	NA	NA	NA	NA	NA
chr8	135223810	135224721	DAE	ENSG00000008513	ST3GAL1	NA	NA	NA	NA	NA	NA	NA
chr8	135252925	135253375	DAE	ENSG00000008513	ST3GAL1	NA	NA	NA	NA	NA	NA	NA
chr16	1490967	1491913	nDAE	ENSG00000008710	PKD1	NA	NA	UNKL	NA	NA	NA	NA
chr16	1889260	1890179	DAE	ENSG00000008710	PKD1	NA	NA	HAGH	NA	NA	NA	NA
chr16	1889260	1890179	DAE	ENSG00000008710	PKD1	NA	NA	FAHD1	NA	NA	NA	NA
chr16	1895850	1896290	nDAE	ENSG00000008710	PKD1	NA	NA	NA	NA	NA	NA	NA
chr16	1996375	1997000	DAE	ENSG00000008710	PKD1	NA	NA	MSRB1	NA	NA	NA	NA
chr16	2108575	2108740	DAE	ENSG00000008710	PKD1	NA	NA	NA	NA	NA	NA	NA
chr16	2118907	2119284	nDAE	ENSG00000008710	PKD1	NA	NA	NA	NA	NA	NA	NA
chr16	2374215	2375070	nDAE	ENSG00000008710	PKD1	NA	NA	NA	NA	NA	NA	NA
chr16	2940720	2941424	nDAE	ENSG00000008710	PKD1	NA	NA	NA	FLYWCH1	NA	NA	NA
chr16	2940720	2941424	nDAE	ENSG00000008710	PKD1	NA	NA	NA	FLYWCH2	NA	NA	NA
chr16	2944643	2944957	nDAE	ENSG00000008710	PKD1	NA	NA	NA	NA	NA	NA	NA
chr16	2945894	2946095	nDAE	ENSG00000008710	PKD1	NA	NA	NA	NA	NA	NA	NA
chr17	38293877	38294245	nDAE	ENSG00000008838	MED24	NA	NA	NA	NA	NA	NA	NA
chr17	38301748	38302528	DAE	ENSG00000008838	MED24	NA	NA	NA	NA	NA	NA	NA
chr17	38303373	38304002	nDAE	ENSG00000008838	MED24	NA	NA	NA	NA	NA	NA	NA
chr17	38309397	38310185	nDAE	ENSG00000008838	MED24	NA	NA	CASC3	NA	NA	NA	NA
chr17	38310886	38311138	nDAE	ENSG00000008838	MED24	NA	NA	NA	NA	NA	NA	NA
chr17	38326443	38327020	nDAE	ENSG00000008838	MED24	NA	NA	NA	NA	NA	NA	NA
chr17	38327819	38328720	DAE	ENSG00000008838	MED24	NA	NA	NA	NA	NA	NA	NA
chr8	22370616	22370934	nDAE	ENSG00000008853	RHOBTB2	NA	NA	NA	NA	NA	NA	NA
chr8	22477014	22477237	nDAE	ENSG00000008853	RHOBTB2	NA	NA	NA	NA	NA	AC037459.4	NA
chr8	22477014	22477237	nDAE	ENSG00000008853	RHOBTB2	NA	NA	NA	NA	NA	C8orf58	NA
chr8	22477014	22477237	nDAE	ENSG00000008853	RHOBTB2	NA	NA	NA	NA	NA	CCAR2	NA
chr8	22477629	22477910	nDAE	ENSG00000008853	RHOBTB2	NA	NA	NA	NA	NA	NA	NA
chr6	111790780	111791163	nDAE	ENSG00000009413	REV3L	NA	NA	NA	NA	NA	NA	NA
chr6	112364338	112364486	nDAE	ENSG00000009413	REV3L	REV3L	NA	TUBE1	C6orf3	NA	NA	NA
chr6	112364338	112364486	nDAE	ENSG00000009413	REV3L	REV3L	NA	TUBE1	FAM229B	NA	NA	NA
chr6	112364338	112364486	nDAE	ENSG00000009413	REV3L	TRAF3IP2-AS1	NA	TUBE1	WISP3	NA	NA	NA
chr6	112364338	112364486	nDAE	ENSG00000009413	REV3L	FYN	NA	TUBE1	C6orf3	NA	NA	NA
chr6	112364338	112364486	nDAE	ENSG00000009413	REV3L	TRAF3IP2-AS1	NA	TUBE1	C6orf3	NA	NA	NA
chr6	112364338	112364486	nDAE	ENSG00000009413	REV3L	TRAF3IP2-AS1	NA	TUBE1	FAM229B	NA	NA	NA
chr6	112364338	112364486	nDAE	ENSG00000009413	REV3L	TUBE1	NA	TUBE1	C6orf3	NA	NA	NA
chr6	112364338	112364486	nDAE	ENSG00000009413	REV3L	TUBE1	NA	TUBE1	FAM229B	NA	NA	NA
chr6	112364338	112364486	nDAE	ENSG00000009413	REV3L	TUBE1	NA	TUBE1	WISP3	NA	NA	NA
chr6	112364338	112364486	nDAE	ENSG00000009413	REV3L	FAM229B	NA	TUBE1	C6orf3	NA	NA	NA
chr6	112364338	112364486	nDAE	ENSG00000009413	REV3L	FAM229B	NA	TUBE1	FAM229B	NA	NA	NA
chr6	112364338	112364486	nDAE	ENSG00000009413	REV3L	FAM229B	NA	TUBE1	WISP3	NA	NA	NA
chr6	112364338	112364486	nDAE	ENSG00000009413	REV3L	FYN	NA	TUBE1	FAM229B	NA	NA	NA
chr6	112364338	112364486	nDAE	ENSG00000009413	REV3L	FYN	NA	TUBE1	WISP3	NA	NA	NA
chr6	112364338	112364486	nDAE	ENSG00000009413	REV3L	MFSD4B	NA	TUBE1	C6orf3	NA	NA	NA
chr6	112364338	112364486	nDAE	ENSG00000009413	REV3L	MFSD4B	NA	TUBE1	FAM229B	NA	NA	NA
chr6	112364338	112364486	nDAE	ENSG00000009413	REV3L	MFSD4B	NA	TUBE1	WISP3	NA	NA	NA
chr6	112364338	112364486	nDAE	ENSG00000009413	REV3L	REV3L	NA	TUBE1	WISP3	NA	NA	NA
chr1	19140900	19141525	DAE	ENSG00000009709	PAX7	NA	NA	NA	TAS1R2	NA	NA	NA
chr1	19144300	19144916	DAE	ENSG00000009709	PAX7	NA	NA	NA	NA	NA	NA	NA
chr1	19157060	19157590	nDAE	ENSG00000009709	PAX7	NA	NA	NA	NA	NA	NA	NA
chr1	11689500	11690175	DAE	ENSG00000009724	MASP2	NA	NA	NA	NA	NA	NA	NA
chr1	11691672	11691947	nDAE	ENSG00000009724	MASP2	NA	NA	NA	NA	NA	NA	NA
chr1	11694500	11695025	nDAE	ENSG00000009724	MASP2	NA	NA	NA	NA	NA	NA	NA
chr1	11695982	11696344	nDAE	ENSG00000009724	MASP2	NA	NA	NA	NA	NA	NA	NA
chr1	11700820	11701245	DAE	ENSG00000009724	MASP2	NA	NA	NA	NA	NA	NA	NA
chr1	11703567	11704284	nDAE	ENSG00000009724	MASP2	NA	NA	NA	NA	NA	NA	NA
chr1	11708650	11708765	nDAE	ENSG00000009724	MASP2	NA	NA	NA	FBXO2	NA	NA	NA
chr1	11708775	11709300	DAE	ENSG00000009724	MASP2	NA	NA	NA	FBXO2	NA	NA	NA
chr1	11709550	11709639	nDAE	ENSG00000009724	MASP2	NA	NA	NA	FBXO2	NA	NA	NA
chr1	11761755	11762049	nDAE	ENSG00000009724	MASP2	UBIAD1	NA	MAD2L2	MAD2L2	DRAXIN	NA	NA
chr1	11761755	11762049	nDAE	ENSG00000009724	MASP2	FBXO6	NA	DRAXIN	DRAXIN	DRAXIN	NA	NA
chr1	11761755	11762049	nDAE	ENSG00000009724	MASP2	UBIAD1	NA	FBXO44	MAD2L2	DRAXIN	NA	NA
chr1	11761755	11762049	nDAE	ENSG00000009724	MASP2	LOC105376736	NA	DRAXIN	MAD2L2	DRAXIN	NA	NA
chr1	11761755	11762049	nDAE	ENSG00000009724	MASP2	TARDBP	NA	FBXO2	MAD2L2	DRAXIN	NA	NA
chr1	11761755	11762049	nDAE	ENSG00000009724	MASP2	MAD2L2	NA	FBXO44	MAD2L2	DRAXIN	NA	NA
chr1	11761755	11762049	nDAE	ENSG00000009724	MASP2	UBIAD1	NA	DRAXIN	MAD2L2	DRAXIN	NA	NA
chr1	11761755	11762049	nDAE	ENSG00000009724	MASP2	CLCN6	NA	FBXO44	DRAXIN	DRAXIN	NA	NA
chr1	11761755	11762049	nDAE	ENSG00000009724	MASP2	CLCN6	NA	MTHFR	DRAXIN	DRAXIN	NA	NA
chr1	11761755	11762049	nDAE	ENSG00000009724	MASP2	EXOSC10	NA	FBXO2	DRAXIN	DRAXIN	NA	NA
chr1	11761755	11762049	nDAE	ENSG00000009724	MASP2	MTOR	NA	FBXO44	DRAXIN	DRAXIN	NA	NA
chr1	11761755	11762049	nDAE	ENSG00000009724	MASP2	MTOR	NA	MTHFR	MAD2L2	DRAXIN	NA	NA
chr1	11761755	11762049	nDAE	ENSG00000009724	MASP2	LOC105376736	NA	DRAXIN	DRAXIN	DRAXIN	NA	NA
chr1	11761755	11762049	nDAE	ENSG00000009724	MASP2	UBIAD1	NA	FBXO44	DRAXIN	DRAXIN	NA	NA
chr1	11761755	11762049	nDAE	ENSG00000009724	MASP2	CLCN6	NA	DRAXIN	MAD2L2	DRAXIN	NA	NA
chr1	11761755	11762049	nDAE	ENSG00000009724	MASP2	MAD2L2	NA	DRAXIN	MAD2L2	DRAXIN	NA	NA
chr1	11761755	11762049	nDAE	ENSG00000009724	MASP2	MTOR	NA	FBXO2	DRAXIN	DRAXIN	NA	NA
chr1	11761755	11762049	nDAE	ENSG00000009724	MASP2	MTHFR	NA	FBXO44	DRAXIN	DRAXIN	NA	NA
chr1	11761755	11762049	nDAE	ENSG00000009724	MASP2	CLCN6	NA	MAD2L2	MAD2L2	DRAXIN	NA	NA
chr1	11761755	11762049	nDAE	ENSG00000009724	MASP2	FBXO44	NA	MTHFR	MAD2L2	DRAXIN	NA	NA
chr1	11761755	11762049	nDAE	ENSG00000009724	MASP2	MTHFR	NA	FBXO2	MAD2L2	DRAXIN	NA	NA
chr1	11761755	11762049	nDAE	ENSG00000009724	MASP2	TARDBP	NA	MAD2L2	DRAXIN	DRAXIN	NA	NA
chr1	11761755	11762049	nDAE	ENSG00000009724	MASP2	LOC105376736	NA	MAD2L2	MAD2L2	DRAXIN	NA	NA
chr1	11761755	11762049	nDAE	ENSG00000009724	MASP2	MTOR	NA	DRAXIN	MAD2L2	DRAXIN	NA	NA
chr1	11761755	11762049	nDAE	ENSG00000009724	MASP2	CLCN6	NA	MAD2L2	DRAXIN	DRAXIN	NA	NA
chr1	11761755	11762049	nDAE	ENSG00000009724	MASP2	FBXO44	NA	MTHFR	DRAXIN	DRAXIN	NA	NA
chr1	11761755	11762049	nDAE	ENSG00000009724	MASP2	LOC105376736	NA	FBXO44	MAD2L2	DRAXIN	NA	NA
chr1	11761755	11762049	nDAE	ENSG00000009724	MASP2	FBXO6	NA	DRAXIN	MAD2L2	DRAXIN	NA	NA
chr1	11761755	11762049	nDAE	ENSG00000009724	MASP2	FBXO44	NA	DRAXIN	DRAXIN	DRAXIN	NA	NA
chr1	11761755	11762049	nDAE	ENSG00000009724	MASP2	MAD2L2	NA	FBXO44	DRAXIN	DRAXIN	NA	NA
chr1	11761755	11762049	nDAE	ENSG00000009724	MASP2	MAD2L2	NA	MAD2L2	MAD2L2	DRAXIN	NA	NA
chr1	11761755	11762049	nDAE	ENSG00000009724	MASP2	MTOR	NA	MTHFR	DRAXIN	DRAXIN	NA	NA
chr1	11761755	11762049	nDAE	ENSG00000009724	MASP2	MAD2L2	NA	MTHFR	MAD2L2	DRAXIN	NA	NA
chr1	11761755	11762049	nDAE	ENSG00000009724	MASP2	LOC105376736	NA	FBXO44	DRAXIN	DRAXIN	NA	NA
chr1	11761755	11762049	nDAE	ENSG00000009724	MASP2	MTHFR	NA	MTHFR	DRAXIN	DRAXIN	NA	NA
chr1	11761755	11762049	nDAE	ENSG00000009724	MASP2	FBXO6	NA	MAD2L2	DRAXIN	DRAXIN	NA	NA
chr1	11761755	11762049	nDAE	ENSG00000009724	MASP2	FBXO6	NA	FBXO2	MAD2L2	DRAXIN	NA	NA
chr1	11761755	11762049	nDAE	ENSG00000009724	MASP2	MTOR	NA	FBXO44	MAD2L2	DRAXIN	NA	NA
chr1	11761755	11762049	nDAE	ENSG00000009724	MASP2	CLCN6	NA	FBXO2	MAD2L2	DRAXIN	NA	NA
chr1	11761755	11762049	nDAE	ENSG00000009724	MASP2	UBIAD1	NA	MAD2L2	DRAXIN	DRAXIN	NA	NA
chr1	11761755	11762049	nDAE	ENSG00000009724	MASP2	FBXO44	NA	MAD2L2	MAD2L2	DRAXIN	NA	NA
chr1	11761755	11762049	nDAE	ENSG00000009724	MASP2	MTHFR	NA	MTHFR	MAD2L2	DRAXIN	NA	NA
chr1	11761755	11762049	nDAE	ENSG00000009724	MASP2	UBIAD1	NA	FBXO2	DRAXIN	DRAXIN	NA	NA
chr1	11761755	11762049	nDAE	ENSG00000009724	MASP2	EXOSC10	NA	DRAXIN	DRAXIN	DRAXIN	NA	NA
chr1	11761755	11762049	nDAE	ENSG00000009724	MASP2	TARDBP	NA	MAD2L2	MAD2L2	DRAXIN	NA	NA
chr1	11761755	11762049	nDAE	ENSG00000009724	MASP2	FBXO44	NA	DRAXIN	MAD2L2	DRAXIN	NA	NA
chr1	11761755	11762049	nDAE	ENSG00000009724	MASP2	UBIAD1	NA	DRAXIN	DRAXIN	DRAXIN	NA	NA
chr1	11761755	11762049	nDAE	ENSG00000009724	MASP2	MAD2L2	NA	FBXO2	DRAXIN	DRAXIN	NA	NA
chr1	11761755	11762049	nDAE	ENSG00000009724	MASP2	FBXO6	NA	MAD2L2	MAD2L2	DRAXIN	NA	NA
chr1	11761755	11762049	nDAE	ENSG00000009724	MASP2	EXOSC10	NA	FBXO2	MAD2L2	DRAXIN	NA	NA
chr1	11761755	11762049	nDAE	ENSG00000009724	MASP2	MAD2L2	NA	FBXO2	MAD2L2	DRAXIN	NA	NA
chr1	11761755	11762049	nDAE	ENSG00000009724	MASP2	EXOSC10	NA	MAD2L2	DRAXIN	DRAXIN	NA	NA
chr1	11761755	11762049	nDAE	ENSG00000009724	MASP2	CLCN6	NA	DRAXIN	DRAXIN	DRAXIN	NA	NA
chr1	11761755	11762049	nDAE	ENSG00000009724	MASP2	EXOSC10	NA	MAD2L2	MAD2L2	DRAXIN	NA	NA
chr1	11761755	11762049	nDAE	ENSG00000009724	MASP2	MAD2L2	NA	DRAXIN	DRAXIN	DRAXIN	NA	NA
chr1	11761755	11762049	nDAE	ENSG00000009724	MASP2	MTHFR	NA	MAD2L2	MAD2L2	DRAXIN	NA	NA
chr1	11761755	11762049	nDAE	ENSG00000009724	MASP2	CLCN6	NA	FBXO44	MAD2L2	DRAXIN	NA	NA
chr1	11761755	11762049	nDAE	ENSG00000009724	MASP2	MTOR	NA	MAD2L2	MAD2L2	DRAXIN	NA	NA
chr1	11761755	11762049	nDAE	ENSG00000009724	MASP2	MTHFR	NA	FBXO2	DRAXIN	DRAXIN	NA	NA
chr1	11761755	11762049	nDAE	ENSG00000009724	MASP2	TARDBP	NA	FBXO2	DRAXIN	DRAXIN	NA	NA
chr1	11761755	11762049	nDAE	ENSG00000009724	MASP2	UBIAD1	NA	FBXO2	MAD2L2	DRAXIN	NA	NA
chr1	11761755	11762049	nDAE	ENSG00000009724	MASP2	LOC105376736	NA	MAD2L2	DRAXIN	DRAXIN	NA	NA
chr1	11761755	11762049	nDAE	ENSG00000009724	MASP2	UBIAD1	NA	MTHFR	MAD2L2	DRAXIN	NA	NA
chr1	11761755	11762049	nDAE	ENSG00000009724	MASP2	MAD2L2	NA	MAD2L2	DRAXIN	DRAXIN	NA	NA
chr1	11761755	11762049	nDAE	ENSG00000009724	MASP2	MTOR	NA	MAD2L2	DRAXIN	DRAXIN	NA	NA
chr1	11761755	11762049	nDAE	ENSG00000009724	MASP2	FBXO6	NA	FBXO44	DRAXIN	DRAXIN	NA	NA
chr1	11761755	11762049	nDAE	ENSG00000009724	MASP2	UBIAD1	NA	MTHFR	DRAXIN	DRAXIN	NA	NA
chr1	11761755	11762049	nDAE	ENSG00000009724	MASP2	FBXO6	NA	MTHFR	DRAXIN	DRAXIN	NA	NA
chr1	11761755	11762049	nDAE	ENSG00000009724	MASP2	EXOSC10	NA	MTHFR	MAD2L2	DRAXIN	NA	NA
chr1	11761755	11762049	nDAE	ENSG00000009724	MASP2	FBXO44	NA	FBXO44	DRAXIN	DRAXIN	NA	NA
chr1	11761755	11762049	nDAE	ENSG00000009724	MASP2	FBXO6	NA	FBXO2	DRAXIN	DRAXIN	NA	NA
chr1	11761755	11762049	nDAE	ENSG00000009724	MASP2	EXOSC10	NA	DRAXIN	MAD2L2	DRAXIN	NA	NA
chr1	11761755	11762049	nDAE	ENSG00000009724	MASP2	MTHFR	NA	FBXO44	MAD2L2	DRAXIN	NA	NA
chr1	11761755	11762049	nDAE	ENSG00000009724	MASP2	EXOSC10	NA	FBXO44	DRAXIN	DRAXIN	NA	NA
chr1	11761755	11762049	nDAE	ENSG00000009724	MASP2	EXOSC10	NA	MTHFR	DRAXIN	DRAXIN	NA	NA
chr1	11761755	11762049	nDAE	ENSG00000009724	MASP2	TARDBP	NA	MTHFR	DRAXIN	DRAXIN	NA	NA
chr1	11761755	11762049	nDAE	ENSG00000009724	MASP2	MTHFR	NA	MAD2L2	DRAXIN	DRAXIN	NA	NA
chr1	11761755	11762049	nDAE	ENSG00000009724	MASP2	MTHFR	NA	DRAXIN	MAD2L2	DRAXIN	NA	NA
chr1	11761755	11762049	nDAE	ENSG00000009724	MASP2	FBXO44	NA	MAD2L2	DRAXIN	DRAXIN	NA	NA
chr1	11761755	11762049	nDAE	ENSG00000009724	MASP2	TARDBP	NA	DRAXIN	MAD2L2	DRAXIN	NA	NA
chr1	11761755	11762049	nDAE	ENSG00000009724	MASP2	FBXO44	NA	FBXO2	MAD2L2	DRAXIN	NA	NA
chr1	11761755	11762049	nDAE	ENSG00000009724	MASP2	FBXO44	NA	FBXO44	MAD2L2	DRAXIN	NA	NA
chr1	11761755	11762049	nDAE	ENSG00000009724	MASP2	TARDBP	NA	DRAXIN	DRAXIN	DRAXIN	NA	NA
chr1	11761755	11762049	nDAE	ENSG00000009724	MASP2	FBXO44	NA	FBXO2	DRAXIN	DRAXIN	NA	NA
chr1	11761755	11762049	nDAE	ENSG00000009724	MASP2	MTOR	NA	DRAXIN	DRAXIN	DRAXIN	NA	NA
chr1	11761755	11762049	nDAE	ENSG00000009724	MASP2	CLCN6	NA	MTHFR	MAD2L2	DRAXIN	NA	NA
chr1	11761755	11762049	nDAE	ENSG00000009724	MASP2	LOC105376736	NA	MTHFR	MAD2L2	DRAXIN	NA	NA
chr1	11761755	11762049	nDAE	ENSG00000009724	MASP2	FBXO6	NA	MTHFR	MAD2L2	DRAXIN	NA	NA
chr1	11761755	11762049	nDAE	ENSG00000009724	MASP2	MAD2L2	NA	MTHFR	DRAXIN	DRAXIN	NA	NA
chr1	11761755	11762049	nDAE	ENSG00000009724	MASP2	TARDBP	NA	MTHFR	MAD2L2	DRAXIN	NA	NA
chr1	11761755	11762049	nDAE	ENSG00000009724	MASP2	TARDBP	NA	FBXO44	MAD2L2	DRAXIN	NA	NA
chr1	11761755	11762049	nDAE	ENSG00000009724	MASP2	MTHFR	NA	DRAXIN	DRAXIN	DRAXIN	NA	NA
chr1	11761755	11762049	nDAE	ENSG00000009724	MASP2	LOC105376736	NA	MTHFR	DRAXIN	DRAXIN	NA	NA
chr1	11761755	11762049	nDAE	ENSG00000009724	MASP2	EXOSC10	NA	FBXO44	MAD2L2	DRAXIN	NA	NA
chr1	11761755	11762049	nDAE	ENSG00000009724	MASP2	MTOR	NA	FBXO2	MAD2L2	DRAXIN	NA	NA
chr1	11761755	11762049	nDAE	ENSG00000009724	MASP2	LOC105376736	NA	FBXO2	DRAXIN	DRAXIN	NA	NA
chr1	11761755	11762049	nDAE	ENSG00000009724	MASP2	TARDBP	NA	FBXO44	DRAXIN	DRAXIN	NA	NA
chr1	11761755	11762049	nDAE	ENSG00000009724	MASP2	CLCN6	NA	FBXO2	DRAXIN	DRAXIN	NA	NA
chr1	11761755	11762049	nDAE	ENSG00000009724	MASP2	LOC105376736	NA	FBXO2	MAD2L2	DRAXIN	NA	NA
chr1	11761755	11762049	nDAE	ENSG00000009724	MASP2	FBXO6	NA	FBXO44	MAD2L2	DRAXIN	NA	NA
chr1	11812375	11812875	nDAE	ENSG00000009724	MASP2	NA	NA	NA	NA	NA	NA	NA
chr6	150367679	150368511	nDAE	ENSG00000009765	IYD	NA	NA	NA	NA	NA	NA	NA
chr6	150395400	150396350	nDAE	ENSG00000009765	IYD	NA	NA	RAET1L	NA	NA	NA	NA
chr6	150397175	150397900	nDAE	ENSG00000009765	IYD	NA	NA	ULBP3	NA	NA	NA	NA
chr6	150397175	150397900	nDAE	ENSG00000009765	IYD	NA	NA	RAET1L	NA	NA	NA	NA
chr6	150397175	150397900	nDAE	ENSG00000009765	IYD	NA	NA	RAET1K	NA	NA	NA	NA
chr6	150400883	150401107	DAE	ENSG00000009765	IYD	NA	NA	NA	NA	NA	NA	NA
chr6	150405600	150406300	DAE	ENSG00000009765	IYD	NA	NA	NA	NA	NA	NA	NA
chr14	77321275	77321800	nDAE	ENSG00000009830	POMT2	NA	IRF2BPL	NA	NA	NA	NA	NA
chr14	77321275	77321800	nDAE	ENSG00000009830	POMT2	NA	ANGEL1	NA	NA	NA	NA	NA
chr14	77321275	77321800	nDAE	ENSG00000009830	POMT2	NA	VASH1	NA	NA	NA	NA	NA
chr14	77330110	77330740	nDAE	ENSG00000009830	POMT2	NA	NA	NA	NA	NA	NA	NA
chr14	77334700	77335625	nDAE	ENSG00000009830	POMT2	NA	NA	NA	NA	NA	NA	NA
chr6	142707657	142707852	nDAE	ENSG00000009844	VTA1	NA	NA	NA	NA	NA	NA	NA
chr7	73093875	73094500	nDAE	ENSG00000009950	MLXIPL	NA	NA	NA	NA	WBSCR22	NA	NA
chr7	73109909	73110545	nDAE	ENSG00000009950	MLXIPL	NA	NA	NA	NA	NA	NA	NA
chr7	73132750	73132855	nDAE	ENSG00000009950	MLXIPL	NA	NA	NA	TBL2	NA	NA	STX1A
chr7	73140141	73140411	nDAE	ENSG00000009950	MLXIPL	NA	NA	ABHD11	NA	NA	NA	NA
chr7	73144935	73145303	nDAE	ENSG00000009950	MLXIPL	NA	NA	ABHD11	NA	NA	NA	NA
chr7	73171993	73172125	nDAE	ENSG00000009950	MLXIPL	NA	NA	NA	NA	NA	NA	NA
chr7	73176350	73176986	nDAE	ENSG00000009950	MLXIPL	NA	NA	ABHD11	NA	NA	NA	NA
chr7	73176350	73176986	nDAE	ENSG00000009950	MLXIPL	NA	NA	CLDN3	NA	NA	NA	NA
chr7	73193858	73194059	nDAE	ENSG00000009950	MLXIPL	NA	NA	CLDN3	NA	NA	NA	NA
chr7	73207075	73207175	nDAE	ENSG00000009950	MLXIPL	NA	NA	CLDN3	NA	NA	NA	NA
chr7	73269975	73270248	nDAE	ENSG00000009950	MLXIPL	NA	NA	WBSCR27	NA	WBSCR28	NA	NA
chr7	73269975	73270248	nDAE	ENSG00000009950	MLXIPL	NA	NA	WBSCR27	NA	WBSCR27	NA	NA
chr7	73279100	73279800	nDAE	ENSG00000009950	MLXIPL	NA	NA	NA	NA	NA	NA	NA
chr7	73381590	73382083	nDAE	ENSG00000009950	MLXIPL	NA	NA	NA	NA	NA	NA	NA
chr7	73383300	73384025	nDAE	ENSG00000009950	MLXIPL	NA	NA	NA	NA	NA	NA	NA
chr7	73385240	73385650	nDAE	ENSG00000009950	MLXIPL	NA	NA	NA	NA	NA	NA	NA
chr7	72649980	72650260	nDAE	ENSG00000009954	BAZ1B	NA	NA	NA	NA	NA	NA	NA
chr1	231699448	231700087	nDAE	ENSG00000010072	SPRTN	NA	NA	NA	NA	NA	NA	NA
chr1	231707745	231708070	nDAE	ENSG00000010072	SPRTN	NA	NA	NA	NA	NA	NA	NA
chr1	231716653	231716933	nDAE	ENSG00000010072	SPRTN	NA	NA	NA	NA	NA	NA	NA
chr1	231719820	231720190	nDAE	ENSG00000010072	SPRTN	NA	NA	NA	NA	NA	NA	NA
chr1	231731975	231732475	DAE	ENSG00000010072	SPRTN	NA	NA	NA	NA	NA	NA	NA
chr1	231739525	231740025	nDAE	ENSG00000010072	SPRTN	NA	NA	NA	C1orf131	NA	NA	NA
chr1	231739525	231740025	nDAE	ENSG00000010072	SPRTN	NA	NA	NA	DISC1	NA	NA	NA
chr1	171952731	171953122	nDAE	ENSG00000010165	METTL13	NA	NA	NA	NA	NA	VAMP4	NA
chr1	171957800	171958080	DAE	ENSG00000010165	METTL13	NA	NA	NA	NA	DNM3	VAMP4	NA
chr1	172395172	172395678	nDAE	ENSG00000010165	METTL13	NA	NA	NA	NA	NA	VAMP4	NA
chr1	172398840	172399060	nDAE	ENSG00000010165	METTL13	NA	NA	NA	NA	NA	VAMP4	NA
chr1	172399064	172399253	nDAE	ENSG00000010165	METTL13	NA	NA	NA	NA	NA	VAMP4	NA
chr3	48248800	48249375	nDAE	ENSG00000010256	UQCRC1	NA	NA	NA	NA	NA	NA	NA
chr3	48310131	48310530	nDAE	ENSG00000010256	UQCRC1	NA	NA	NA	ZNF589	NA	NA	NA
chr3	48318525	48319075	nDAE	ENSG00000010256	UQCRC1	NA	NA	NME6	NA	NA	NA	NA
chr3	48527104	48527573	nDAE	ENSG00000010256	UQCRC1	NA	NA	NA	NA	NA	NA	NA
chr3	48560976	48561762	nDAE	ENSG00000010256	UQCRC1	NA	NA	NA	NA	NA	NA	NA
chr3	48569704	48569776	nDAE	ENSG00000010256	UQCRC1	NA	NA	NA	NA	NA	NA	NA
chr3	48569777	48570098	nDAE	ENSG00000010256	UQCRC1	NA	NA	NA	NA	NA	NA	NA
chr3	48612820	48613362	nDAE	ENSG00000010256	UQCRC1	NA	NA	NA	NA	NA	NA	NA
chr3	48619600	48620134	nDAE	ENSG00000010256	UQCRC1	NA	NA	NA	NA	NA	NA	NA
chr3	48676788	48677032	nDAE	ENSG00000010256	UQCRC1	NA	NA	NA	NA	NA	WDR6	NA
chr3	48676788	48677032	nDAE	ENSG00000010256	UQCRC1	NA	NA	NA	NA	NA	IP6K2	NA
chr3	48676788	48677032	nDAE	ENSG00000010256	UQCRC1	NA	NA	NA	NA	NA	NCKIPSD	NA
chr3	48676788	48677032	nDAE	ENSG00000010256	UQCRC1	NA	NA	NA	NA	NA	ARIH2OS	NA
chr3	48676788	48677032	nDAE	ENSG00000010256	UQCRC1	NA	NA	NA	NA	NA	PRKAR2A-AS1	NA
chr3	48676788	48677032	nDAE	ENSG00000010256	UQCRC1	NA	NA	NA	NA	NA	ARIH2	NA
chr3	48676788	48677032	nDAE	ENSG00000010256	UQCRC1	NA	NA	NA	NA	NA	P4HTM	NA
chr3	48676788	48677032	nDAE	ENSG00000010256	UQCRC1	NA	NA	NA	NA	NA	PRKAR2A	NA
chr3	48702969	48703382	nDAE	ENSG00000010256	UQCRC1	NA	NA	NA	NA	NA	PRKAR2A	NA
chr3	48702969	48703382	nDAE	ENSG00000010256	UQCRC1	NA	NA	NA	NA	NA	NCKIPSD	NA
chr3	48702969	48703382	nDAE	ENSG00000010256	UQCRC1	NA	NA	NA	NA	NA	WDR6	NA
chr3	48702969	48703382	nDAE	ENSG00000010256	UQCRC1	NA	NA	NA	NA	NA	IP6K2	NA
chr3	48702969	48703382	nDAE	ENSG00000010256	UQCRC1	NA	NA	NA	NA	NA	ARIH2	NA
chr3	48702969	48703382	nDAE	ENSG00000010256	UQCRC1	NA	NA	NA	NA	NA	QARS	NA
chr3	48702969	48703382	nDAE	ENSG00000010256	UQCRC1	NA	NA	NA	NA	NA	P4HTM	NA
chr3	48703820	48704086	nDAE	ENSG00000010256	UQCRC1	NA	NA	NA	NA	NA	WDR6	NA
chr3	48703820	48704086	nDAE	ENSG00000010256	UQCRC1	NA	NA	NA	NA	NA	NCKIPSD	NA
chr3	48703820	48704086	nDAE	ENSG00000010256	UQCRC1	NA	NA	NA	NA	NA	QARS	NA
chr3	48703820	48704086	nDAE	ENSG00000010256	UQCRC1	NA	NA	NA	NA	NA	ARIH2	NA
chr3	48703820	48704086	nDAE	ENSG00000010256	UQCRC1	NA	NA	NA	NA	NA	P4HTM	NA
chr3	48703820	48704086	nDAE	ENSG00000010256	UQCRC1	NA	NA	NA	NA	NA	IP6K2	NA
chr3	48703820	48704086	nDAE	ENSG00000010256	UQCRC1	NA	NA	NA	NA	NA	PRKAR2A	NA
chr3	48705588	48706192	DAE	ENSG00000010256	UQCRC1	NA	NA	NA	NA	NA	ARIH2	NA
chr3	48705588	48706192	DAE	ENSG00000010256	UQCRC1	NA	NA	NA	NA	NA	WDR6	NA
chr3	48705588	48706192	DAE	ENSG00000010256	UQCRC1	NA	NA	NA	NA	NA	PRKAR2A	NA
chr3	48705588	48706192	DAE	ENSG00000010256	UQCRC1	NA	NA	NA	NA	NA	QARS	NA
chr3	48705588	48706192	DAE	ENSG00000010256	UQCRC1	NA	NA	NA	NA	NA	P4HTM	NA
chr3	48705588	48706192	DAE	ENSG00000010256	UQCRC1	NA	NA	NA	NA	NA	NCKIPSD	NA
chr3	48705588	48706192	DAE	ENSG00000010256	UQCRC1	NA	NA	NA	NA	NA	IP6K2	NA
chr3	48847182	48847431	nDAE	ENSG00000010256	UQCRC1	NA	NA	NA	NA	NA	NA	NA
chr3	48848675	48848975	nDAE	ENSG00000010256	UQCRC1	NA	NA	NA	NA	NA	SLC25A20	NA
chr3	48848675	48848975	nDAE	ENSG00000010256	UQCRC1	NA	NA	NA	NA	NA	PRKAR2A	NA
chr3	48848675	48848975	nDAE	ENSG00000010256	UQCRC1	NA	NA	NA	NA	NA	ARIH2	NA
chr3	48848675	48848975	nDAE	ENSG00000010256	UQCRC1	NA	NA	NA	NA	NA	ARIH2OS	NA
chr3	49217640	49218062	nDAE	ENSG00000010256	UQCRC1	NA	NA	NA	NA	NA	NA	NA
chr3	49218819	49219078	nDAE	ENSG00000010256	UQCRC1	NA	NA	QRICH1	NA	NA	NA	NA
chr3	49218819	49219078	nDAE	ENSG00000010256	UQCRC1	NA	NA	RHOA	NA	NA	NA	NA
chr3	49359534	49359895	nDAE	ENSG00000010256	UQCRC1	NA	NA	NA	NA	NA	NA	NA
chr3	49382407	49382967	nDAE	ENSG00000010256	UQCRC1	NA	NA	RHOA	AMT	NA	LAMB2	NA
chr3	49382407	49382967	nDAE	ENSG00000010256	UQCRC1	NA	NA	CCDC71	AMT	NA	LAMB2	NA
chr3	49382407	49382967	nDAE	ENSG00000010256	UQCRC1	NA	NA	CCDC71	AMT	NA	USP19	NA
chr3	49382407	49382967	nDAE	ENSG00000010256	UQCRC1	NA	NA	CCDC71	AMT	NA	QRICH1	NA
chr3	49382407	49382967	nDAE	ENSG00000010256	UQCRC1	NA	NA	CCDC71	AMT	NA	QARS	NA
chr3	49382407	49382967	nDAE	ENSG00000010256	UQCRC1	NA	NA	CCDC71	USP4	NA	LAMB2	NA
chr3	49382407	49382967	nDAE	ENSG00000010256	UQCRC1	NA	NA	CCDC71	USP4	NA	USP19	NA
chr3	49382407	49382967	nDAE	ENSG00000010256	UQCRC1	NA	NA	CCDC71	USP4	NA	QRICH1	NA
chr3	49382407	49382967	nDAE	ENSG00000010256	UQCRC1	NA	NA	CCDC71	USP4	NA	QARS	NA
chr3	49382407	49382967	nDAE	ENSG00000010256	UQCRC1	NA	NA	USP4	QRICH1	NA	LAMB2	NA
chr3	49382407	49382967	nDAE	ENSG00000010256	UQCRC1	NA	NA	USP4	QRICH1	NA	USP19	NA
chr3	49382407	49382967	nDAE	ENSG00000010256	UQCRC1	NA	NA	USP4	QRICH1	NA	QRICH1	NA
chr3	49382407	49382967	nDAE	ENSG00000010256	UQCRC1	NA	NA	USP4	QRICH1	NA	QARS	NA
chr3	49382407	49382967	nDAE	ENSG00000010256	UQCRC1	NA	NA	GPX1	WDR6	NA	LAMB2	NA
chr3	49382407	49382967	nDAE	ENSG00000010256	UQCRC1	NA	NA	GPX1	WDR6	NA	USP19	NA
chr3	49382407	49382967	nDAE	ENSG00000010256	UQCRC1	NA	NA	GPX1	WDR6	NA	QRICH1	NA
chr3	49382407	49382967	nDAE	ENSG00000010256	UQCRC1	NA	NA	GPX1	WDR6	NA	QARS	NA
chr3	49382407	49382967	nDAE	ENSG00000010256	UQCRC1	NA	NA	RHOA	NICN1	NA	LAMB2	NA
chr3	49382407	49382967	nDAE	ENSG00000010256	UQCRC1	NA	NA	RHOA	NICN1	NA	USP19	NA
chr3	49382407	49382967	nDAE	ENSG00000010256	UQCRC1	NA	NA	RHOA	NICN1	NA	QRICH1	NA
chr3	49382407	49382967	nDAE	ENSG00000010256	UQCRC1	NA	NA	RHOA	NICN1	NA	QARS	NA
chr3	49382407	49382967	nDAE	ENSG00000010256	UQCRC1	NA	NA	USP4	AMT	NA	LAMB2	NA
chr3	49382407	49382967	nDAE	ENSG00000010256	UQCRC1	NA	NA	USP4	AMT	NA	USP19	NA
chr3	49382407	49382967	nDAE	ENSG00000010256	UQCRC1	NA	NA	USP4	AMT	NA	QRICH1	NA
chr3	49382407	49382967	nDAE	ENSG00000010256	UQCRC1	NA	NA	USP4	AMT	NA	QARS	NA
chr3	49382407	49382967	nDAE	ENSG00000010256	UQCRC1	NA	NA	RHOA	AMT	NA	USP19	NA
chr3	49382407	49382967	nDAE	ENSG00000010256	UQCRC1	NA	NA	RHOA	AMT	NA	QRICH1	NA
chr3	49382407	49382967	nDAE	ENSG00000010256	UQCRC1	NA	NA	RHOA	AMT	NA	QARS	NA
chr3	49382407	49382967	nDAE	ENSG00000010256	UQCRC1	NA	NA	RHOA	IMPDH2	NA	LAMB2	NA
chr3	49382407	49382967	nDAE	ENSG00000010256	UQCRC1	NA	NA	RHOA	IMPDH2	NA	USP19	NA
chr3	49382407	49382967	nDAE	ENSG00000010256	UQCRC1	NA	NA	RHOA	IMPDH2	NA	QRICH1	NA
chr3	49382407	49382967	nDAE	ENSG00000010256	UQCRC1	NA	NA	RHOA	IMPDH2	NA	QARS	NA
chr3	49382407	49382967	nDAE	ENSG00000010256	UQCRC1	NA	NA	USP4	RHOA	NA	LAMB2	NA
chr3	49382407	49382967	nDAE	ENSG00000010256	UQCRC1	NA	NA	USP4	RHOA	NA	USP19	NA
chr3	49382407	49382967	nDAE	ENSG00000010256	UQCRC1	NA	NA	USP4	RHOA	NA	QRICH1	NA
chr3	49382407	49382967	nDAE	ENSG00000010256	UQCRC1	NA	NA	USP4	RHOA	NA	QARS	NA
chr3	49382407	49382967	nDAE	ENSG00000010256	UQCRC1	NA	NA	USP4	DALRD3	NA	LAMB2	NA
chr3	49382407	49382967	nDAE	ENSG00000010256	UQCRC1	NA	NA	USP4	DALRD3	NA	USP19	NA
chr3	49382407	49382967	nDAE	ENSG00000010256	UQCRC1	NA	NA	USP4	DALRD3	NA	QRICH1	NA
chr3	49382407	49382967	nDAE	ENSG00000010256	UQCRC1	NA	NA	USP4	DALRD3	NA	QARS	NA
chr3	49382407	49382967	nDAE	ENSG00000010256	UQCRC1	NA	NA	NICN1	NICN1	NA	LAMB2	NA
chr3	49382407	49382967	nDAE	ENSG00000010256	UQCRC1	NA	NA	NICN1	NICN1	NA	USP19	NA
chr3	49382407	49382967	nDAE	ENSG00000010256	UQCRC1	NA	NA	NICN1	NICN1	NA	QRICH1	NA
chr3	49382407	49382967	nDAE	ENSG00000010256	UQCRC1	NA	NA	NICN1	NICN1	NA	QARS	NA
chr3	49382407	49382967	nDAE	ENSG00000010256	UQCRC1	NA	NA	RHOA	WDR6	NA	LAMB2	NA
chr3	49382407	49382967	nDAE	ENSG00000010256	UQCRC1	NA	NA	RHOA	WDR6	NA	USP19	NA
chr3	49382407	49382967	nDAE	ENSG00000010256	UQCRC1	NA	NA	RHOA	WDR6	NA	QRICH1	NA
chr3	49382407	49382967	nDAE	ENSG00000010256	UQCRC1	NA	NA	RHOA	WDR6	NA	QARS	NA
chr3	49382407	49382967	nDAE	ENSG00000010256	UQCRC1	NA	NA	GPX1	AMT	NA	LAMB2	NA
chr3	49382407	49382967	nDAE	ENSG00000010256	UQCRC1	NA	NA	GPX1	AMT	NA	USP19	NA
chr3	49382407	49382967	nDAE	ENSG00000010256	UQCRC1	NA	NA	GPX1	AMT	NA	QRICH1	NA
chr3	49382407	49382967	nDAE	ENSG00000010256	UQCRC1	NA	NA	GPX1	AMT	NA	QARS	NA
chr3	49382407	49382967	nDAE	ENSG00000010256	UQCRC1	NA	NA	NICN1	QRICH1	NA	LAMB2	NA
chr3	49382407	49382967	nDAE	ENSG00000010256	UQCRC1	NA	NA	NICN1	QRICH1	NA	USP19	NA
chr3	49382407	49382967	nDAE	ENSG00000010256	UQCRC1	NA	NA	NICN1	QRICH1	NA	QRICH1	NA
chr3	49382407	49382967	nDAE	ENSG00000010256	UQCRC1	NA	NA	NICN1	QRICH1	NA	QARS	NA
chr3	49382407	49382967	nDAE	ENSG00000010256	UQCRC1	NA	NA	USP4	QARS	NA	LAMB2	NA
chr3	49382407	49382967	nDAE	ENSG00000010256	UQCRC1	NA	NA	USP4	QARS	NA	USP19	NA
chr3	49382407	49382967	nDAE	ENSG00000010256	UQCRC1	NA	NA	USP4	QARS	NA	QRICH1	NA
chr3	49382407	49382967	nDAE	ENSG00000010256	UQCRC1	NA	NA	USP4	QARS	NA	QARS	NA
chr3	49382407	49382967	nDAE	ENSG00000010256	UQCRC1	NA	NA	NICN1	RHOA	NA	LAMB2	NA
chr3	49382407	49382967	nDAE	ENSG00000010256	UQCRC1	NA	NA	NICN1	RHOA	NA	USP19	NA
chr3	49382407	49382967	nDAE	ENSG00000010256	UQCRC1	NA	NA	NICN1	RHOA	NA	QRICH1	NA
chr3	49382407	49382967	nDAE	ENSG00000010256	UQCRC1	NA	NA	NICN1	RHOA	NA	QARS	NA
chr3	49382407	49382967	nDAE	ENSG00000010256	UQCRC1	NA	NA	USP4	IMPDH2	NA	LAMB2	NA
chr3	49382407	49382967	nDAE	ENSG00000010256	UQCRC1	NA	NA	USP4	IMPDH2	NA	USP19	NA
chr3	49382407	49382967	nDAE	ENSG00000010256	UQCRC1	NA	NA	USP4	IMPDH2	NA	QRICH1	NA
chr3	49382407	49382967	nDAE	ENSG00000010256	UQCRC1	NA	NA	USP4	IMPDH2	NA	QARS	NA
chr3	49382407	49382967	nDAE	ENSG00000010256	UQCRC1	NA	NA	RHOA	RHOA	NA	LAMB2	NA
chr3	49382407	49382967	nDAE	ENSG00000010256	UQCRC1	NA	NA	RHOA	RHOA	NA	USP19	NA
chr3	49382407	49382967	nDAE	ENSG00000010256	UQCRC1	NA	NA	RHOA	RHOA	NA	QRICH1	NA
chr3	49382407	49382967	nDAE	ENSG00000010256	UQCRC1	NA	NA	RHOA	RHOA	NA	QARS	NA
chr3	49382407	49382967	nDAE	ENSG00000010256	UQCRC1	NA	NA	CCDC71	QARS	NA	LAMB2	NA
chr3	49382407	49382967	nDAE	ENSG00000010256	UQCRC1	NA	NA	CCDC71	QARS	NA	USP19	NA
chr3	49382407	49382967	nDAE	ENSG00000010256	UQCRC1	NA	NA	CCDC71	QARS	NA	QRICH1	NA
chr3	49382407	49382967	nDAE	ENSG00000010256	UQCRC1	NA	NA	CCDC71	QARS	NA	QARS	NA
chr3	49382407	49382967	nDAE	ENSG00000010256	UQCRC1	NA	NA	USP4	USP4	NA	LAMB2	NA
chr3	49382407	49382967	nDAE	ENSG00000010256	UQCRC1	NA	NA	USP4	USP4	NA	USP19	NA
chr3	49382407	49382967	nDAE	ENSG00000010256	UQCRC1	NA	NA	USP4	USP4	NA	QRICH1	NA
chr3	49382407	49382967	nDAE	ENSG00000010256	UQCRC1	NA	NA	USP4	USP4	NA	QARS	NA
chr3	49382407	49382967	nDAE	ENSG00000010256	UQCRC1	NA	NA	USP4	NICN1	NA	LAMB2	NA
chr3	49382407	49382967	nDAE	ENSG00000010256	UQCRC1	NA	NA	USP4	NICN1	NA	USP19	NA
chr3	49382407	49382967	nDAE	ENSG00000010256	UQCRC1	NA	NA	USP4	NICN1	NA	QRICH1	NA
chr3	49382407	49382967	nDAE	ENSG00000010256	UQCRC1	NA	NA	USP4	NICN1	NA	QARS	NA
chr3	49382407	49382967	nDAE	ENSG00000010256	UQCRC1	NA	NA	NICN1	IMPDH2	NA	LAMB2	NA
chr3	49382407	49382967	nDAE	ENSG00000010256	UQCRC1	NA	NA	NICN1	IMPDH2	NA	USP19	NA
chr3	49382407	49382967	nDAE	ENSG00000010256	UQCRC1	NA	NA	NICN1	IMPDH2	NA	QRICH1	NA
chr3	49382407	49382967	nDAE	ENSG00000010256	UQCRC1	NA	NA	NICN1	IMPDH2	NA	QARS	NA
chr3	49382407	49382967	nDAE	ENSG00000010256	UQCRC1	NA	NA	NICN1	AMT	NA	LAMB2	NA
chr3	49382407	49382967	nDAE	ENSG00000010256	UQCRC1	NA	NA	NICN1	AMT	NA	USP19	NA
chr3	49382407	49382967	nDAE	ENSG00000010256	UQCRC1	NA	NA	NICN1	AMT	NA	QRICH1	NA
chr3	49382407	49382967	nDAE	ENSG00000010256	UQCRC1	NA	NA	NICN1	AMT	NA	QARS	NA
chr3	49382407	49382967	nDAE	ENSG00000010256	UQCRC1	NA	NA	USP4	WDR6	NA	LAMB2	NA
chr3	49382407	49382967	nDAE	ENSG00000010256	UQCRC1	NA	NA	USP4	WDR6	NA	USP19	NA
chr3	49382407	49382967	nDAE	ENSG00000010256	UQCRC1	NA	NA	USP4	WDR6	NA	QRICH1	NA
chr3	49382407	49382967	nDAE	ENSG00000010256	UQCRC1	NA	NA	USP4	WDR6	NA	QARS	NA
chr3	49382407	49382967	nDAE	ENSG00000010256	UQCRC1	NA	NA	RHOA	QARS	NA	LAMB2	NA
chr3	49382407	49382967	nDAE	ENSG00000010256	UQCRC1	NA	NA	RHOA	QARS	NA	USP19	NA
chr3	49382407	49382967	nDAE	ENSG00000010256	UQCRC1	NA	NA	RHOA	QARS	NA	QRICH1	NA
chr3	49382407	49382967	nDAE	ENSG00000010256	UQCRC1	NA	NA	RHOA	QARS	NA	QARS	NA
chr3	49382407	49382967	nDAE	ENSG00000010256	UQCRC1	NA	NA	RHOA	DALRD3	NA	LAMB2	NA
chr3	49382407	49382967	nDAE	ENSG00000010256	UQCRC1	NA	NA	RHOA	DALRD3	NA	USP19	NA
chr3	49382407	49382967	nDAE	ENSG00000010256	UQCRC1	NA	NA	RHOA	DALRD3	NA	QRICH1	NA
chr3	49382407	49382967	nDAE	ENSG00000010256	UQCRC1	NA	NA	RHOA	DALRD3	NA	QARS	NA
chr3	49382407	49382967	nDAE	ENSG00000010256	UQCRC1	NA	NA	CCDC71	NICN1	NA	LAMB2	NA
chr3	49382407	49382967	nDAE	ENSG00000010256	UQCRC1	NA	NA	CCDC71	NICN1	NA	USP19	NA
chr3	49382407	49382967	nDAE	ENSG00000010256	UQCRC1	NA	NA	CCDC71	NICN1	NA	QRICH1	NA
chr3	49382407	49382967	nDAE	ENSG00000010256	UQCRC1	NA	NA	CCDC71	NICN1	NA	QARS	NA
chr3	49382407	49382967	nDAE	ENSG00000010256	UQCRC1	NA	NA	GPX1	NICN1	NA	LAMB2	NA
chr3	49382407	49382967	nDAE	ENSG00000010256	UQCRC1	NA	NA	GPX1	NICN1	NA	USP19	NA
chr3	49382407	49382967	nDAE	ENSG00000010256	UQCRC1	NA	NA	GPX1	NICN1	NA	QRICH1	NA
chr3	49382407	49382967	nDAE	ENSG00000010256	UQCRC1	NA	NA	GPX1	NICN1	NA	QARS	NA
chr3	49382407	49382967	nDAE	ENSG00000010256	UQCRC1	NA	NA	GPX1	RHOA	NA	LAMB2	NA
chr3	49382407	49382967	nDAE	ENSG00000010256	UQCRC1	NA	NA	GPX1	RHOA	NA	USP19	NA
chr3	49382407	49382967	nDAE	ENSG00000010256	UQCRC1	NA	NA	GPX1	RHOA	NA	QRICH1	NA
chr3	49382407	49382967	nDAE	ENSG00000010256	UQCRC1	NA	NA	GPX1	RHOA	NA	QARS	NA
chr3	49382407	49382967	nDAE	ENSG00000010256	UQCRC1	NA	NA	NICN1	USP4	NA	LAMB2	NA
chr3	49382407	49382967	nDAE	ENSG00000010256	UQCRC1	NA	NA	NICN1	USP4	NA	USP19	NA
chr3	49382407	49382967	nDAE	ENSG00000010256	UQCRC1	NA	NA	NICN1	USP4	NA	QRICH1	NA
chr3	49382407	49382967	nDAE	ENSG00000010256	UQCRC1	NA	NA	NICN1	USP4	NA	QARS	NA
chr3	49382407	49382967	nDAE	ENSG00000010256	UQCRC1	NA	NA	NICN1	QARS	NA	LAMB2	NA
chr3	49382407	49382967	nDAE	ENSG00000010256	UQCRC1	NA	NA	NICN1	QARS	NA	USP19	NA
chr3	49382407	49382967	nDAE	ENSG00000010256	UQCRC1	NA	NA	NICN1	QARS	NA	QRICH1	NA
chr3	49382407	49382967	nDAE	ENSG00000010256	UQCRC1	NA	NA	NICN1	QARS	NA	QARS	NA
chr3	49382407	49382967	nDAE	ENSG00000010256	UQCRC1	NA	NA	RHOA	USP4	NA	LAMB2	NA
chr3	49382407	49382967	nDAE	ENSG00000010256	UQCRC1	NA	NA	RHOA	USP4	NA	USP19	NA
chr3	49382407	49382967	nDAE	ENSG00000010256	UQCRC1	NA	NA	RHOA	USP4	NA	QRICH1	NA
chr3	49382407	49382967	nDAE	ENSG00000010256	UQCRC1	NA	NA	RHOA	USP4	NA	QARS	NA
chr3	49382407	49382967	nDAE	ENSG00000010256	UQCRC1	NA	NA	GPX1	QARS	NA	LAMB2	NA
chr3	49382407	49382967	nDAE	ENSG00000010256	UQCRC1	NA	NA	GPX1	QARS	NA	USP19	NA
chr3	49382407	49382967	nDAE	ENSG00000010256	UQCRC1	NA	NA	GPX1	QARS	NA	QRICH1	NA
chr3	49382407	49382967	nDAE	ENSG00000010256	UQCRC1	NA	NA	GPX1	QARS	NA	QARS	NA
chr3	49382407	49382967	nDAE	ENSG00000010256	UQCRC1	NA	NA	GPX1	IMPDH2	NA	LAMB2	NA
chr3	49382407	49382967	nDAE	ENSG00000010256	UQCRC1	NA	NA	GPX1	IMPDH2	NA	USP19	NA
chr3	49382407	49382967	nDAE	ENSG00000010256	UQCRC1	NA	NA	GPX1	IMPDH2	NA	QRICH1	NA
chr3	49382407	49382967	nDAE	ENSG00000010256	UQCRC1	NA	NA	GPX1	IMPDH2	NA	QARS	NA
chr3	49382407	49382967	nDAE	ENSG00000010256	UQCRC1	NA	NA	NICN1	WDR6	NA	LAMB2	NA
chr3	49382407	49382967	nDAE	ENSG00000010256	UQCRC1	NA	NA	NICN1	WDR6	NA	USP19	NA
chr3	49382407	49382967	nDAE	ENSG00000010256	UQCRC1	NA	NA	NICN1	WDR6	NA	QRICH1	NA
chr3	49382407	49382967	nDAE	ENSG00000010256	UQCRC1	NA	NA	NICN1	WDR6	NA	QARS	NA
chr3	49382407	49382967	nDAE	ENSG00000010256	UQCRC1	NA	NA	CCDC71	DALRD3	NA	LAMB2	NA
chr3	49382407	49382967	nDAE	ENSG00000010256	UQCRC1	NA	NA	CCDC71	DALRD3	NA	USP19	NA
chr3	49382407	49382967	nDAE	ENSG00000010256	UQCRC1	NA	NA	CCDC71	DALRD3	NA	QRICH1	NA
chr3	49382407	49382967	nDAE	ENSG00000010256	UQCRC1	NA	NA	CCDC71	DALRD3	NA	QARS	NA
chr3	49382407	49382967	nDAE	ENSG00000010256	UQCRC1	NA	NA	CCDC71	IMPDH2	NA	LAMB2	NA
chr3	49382407	49382967	nDAE	ENSG00000010256	UQCRC1	NA	NA	CCDC71	IMPDH2	NA	USP19	NA
chr3	49382407	49382967	nDAE	ENSG00000010256	UQCRC1	NA	NA	CCDC71	IMPDH2	NA	QRICH1	NA
chr3	49382407	49382967	nDAE	ENSG00000010256	UQCRC1	NA	NA	CCDC71	IMPDH2	NA	QARS	NA
chr3	49382407	49382967	nDAE	ENSG00000010256	UQCRC1	NA	NA	CCDC71	RHOA	NA	LAMB2	NA
chr3	49382407	49382967	nDAE	ENSG00000010256	UQCRC1	NA	NA	CCDC71	RHOA	NA	USP19	NA
chr3	49382407	49382967	nDAE	ENSG00000010256	UQCRC1	NA	NA	CCDC71	RHOA	NA	QRICH1	NA
chr3	49382407	49382967	nDAE	ENSG00000010256	UQCRC1	NA	NA	CCDC71	RHOA	NA	QARS	NA
chr3	49382407	49382967	nDAE	ENSG00000010256	UQCRC1	NA	NA	RHOA	QRICH1	NA	LAMB2	NA
chr3	49382407	49382967	nDAE	ENSG00000010256	UQCRC1	NA	NA	RHOA	QRICH1	NA	USP19	NA
chr3	49382407	49382967	nDAE	ENSG00000010256	UQCRC1	NA	NA	RHOA	QRICH1	NA	QRICH1	NA
chr3	49382407	49382967	nDAE	ENSG00000010256	UQCRC1	NA	NA	RHOA	QRICH1	NA	QARS	NA
chr3	49382407	49382967	nDAE	ENSG00000010256	UQCRC1	NA	NA	GPX1	QRICH1	NA	LAMB2	NA
chr3	49382407	49382967	nDAE	ENSG00000010256	UQCRC1	NA	NA	GPX1	QRICH1	NA	USP19	NA
chr3	49382407	49382967	nDAE	ENSG00000010256	UQCRC1	NA	NA	GPX1	QRICH1	NA	QRICH1	NA
chr3	49382407	49382967	nDAE	ENSG00000010256	UQCRC1	NA	NA	GPX1	QRICH1	NA	QARS	NA
chr3	49382407	49382967	nDAE	ENSG00000010256	UQCRC1	NA	NA	NICN1	DALRD3	NA	LAMB2	NA
chr3	49382407	49382967	nDAE	ENSG00000010256	UQCRC1	NA	NA	NICN1	DALRD3	NA	USP19	NA
chr3	49382407	49382967	nDAE	ENSG00000010256	UQCRC1	NA	NA	NICN1	DALRD3	NA	QRICH1	NA
chr3	49382407	49382967	nDAE	ENSG00000010256	UQCRC1	NA	NA	NICN1	DALRD3	NA	QARS	NA
chr3	49382407	49382967	nDAE	ENSG00000010256	UQCRC1	NA	NA	GPX1	USP4	NA	LAMB2	NA
chr3	49382407	49382967	nDAE	ENSG00000010256	UQCRC1	NA	NA	GPX1	USP4	NA	USP19	NA
chr3	49382407	49382967	nDAE	ENSG00000010256	UQCRC1	NA	NA	GPX1	USP4	NA	QRICH1	NA
chr3	49382407	49382967	nDAE	ENSG00000010256	UQCRC1	NA	NA	GPX1	USP4	NA	QARS	NA
chr3	49382407	49382967	nDAE	ENSG00000010256	UQCRC1	NA	NA	GPX1	DALRD3	NA	LAMB2	NA
chr3	49382407	49382967	nDAE	ENSG00000010256	UQCRC1	NA	NA	GPX1	DALRD3	NA	USP19	NA
chr3	49382407	49382967	nDAE	ENSG00000010256	UQCRC1	NA	NA	GPX1	DALRD3	NA	QRICH1	NA
chr3	49382407	49382967	nDAE	ENSG00000010256	UQCRC1	NA	NA	GPX1	DALRD3	NA	QARS	NA
chr3	49382407	49382967	nDAE	ENSG00000010256	UQCRC1	NA	NA	CCDC71	QRICH1	NA	LAMB2	NA
chr3	49382407	49382967	nDAE	ENSG00000010256	UQCRC1	NA	NA	CCDC71	QRICH1	NA	USP19	NA
chr3	49382407	49382967	nDAE	ENSG00000010256	UQCRC1	NA	NA	CCDC71	QRICH1	NA	QRICH1	NA
chr3	49382407	49382967	nDAE	ENSG00000010256	UQCRC1	NA	NA	CCDC71	QRICH1	NA	QARS	NA
chr3	49382407	49382967	nDAE	ENSG00000010256	UQCRC1	NA	NA	CCDC71	WDR6	NA	LAMB2	NA
chr3	49382407	49382967	nDAE	ENSG00000010256	UQCRC1	NA	NA	CCDC71	WDR6	NA	USP19	NA
chr3	49382407	49382967	nDAE	ENSG00000010256	UQCRC1	NA	NA	CCDC71	WDR6	NA	QRICH1	NA
chr3	49382407	49382967	nDAE	ENSG00000010256	UQCRC1	NA	NA	CCDC71	WDR6	NA	QARS	NA
chr3	49384010	49384719	nDAE	ENSG00000010256	UQCRC1	NA	NA	GPX1	RHOA	NA	NA	NA
chr3	49384010	49384719	nDAE	ENSG00000010256	UQCRC1	NA	NA	GPX1	DALRD3	NA	NA	NA
chr3	49384010	49384719	nDAE	ENSG00000010256	UQCRC1	NA	NA	GPX1	USP4	NA	NA	NA
chr3	49384010	49384719	nDAE	ENSG00000010256	UQCRC1	NA	NA	GPX1	IMPDH2	NA	NA	NA
chr3	49384010	49384719	nDAE	ENSG00000010256	UQCRC1	NA	NA	GPX1	QRICH1	NA	NA	NA
chr3	49384010	49384719	nDAE	ENSG00000010256	UQCRC1	NA	NA	GPX1	WDR6	NA	NA	NA
chr3	49384010	49384719	nDAE	ENSG00000010256	UQCRC1	NA	NA	GPX1	AMT	NA	NA	NA
chr3	49384010	49384719	nDAE	ENSG00000010256	UQCRC1	NA	NA	GPX1	QARS	NA	NA	NA
chr3	49384010	49384719	nDAE	ENSG00000010256	UQCRC1	NA	NA	GPX1	NICN1	NA	NA	NA
chr3	49389326	49389449	nDAE	ENSG00000010256	UQCRC1	NA	NA	GPX1	RHOA	NA	NA	NA
chr3	49389326	49389449	nDAE	ENSG00000010256	UQCRC1	NA	NA	GPX1	QRICH1	NA	NA	NA
chr3	49389326	49389449	nDAE	ENSG00000010256	UQCRC1	NA	NA	GPX1	AMT	NA	NA	NA
chr3	49389326	49389449	nDAE	ENSG00000010256	UQCRC1	NA	NA	GPX1	QARS	NA	NA	NA
chr3	49389326	49389449	nDAE	ENSG00000010256	UQCRC1	NA	NA	GPX1	WDR6	NA	NA	NA
chr3	49389326	49389449	nDAE	ENSG00000010256	UQCRC1	NA	NA	GPX1	NICN1	NA	NA	NA
chr3	49389326	49389449	nDAE	ENSG00000010256	UQCRC1	NA	NA	GPX1	DALRD3	NA	NA	NA
chr3	49389326	49389449	nDAE	ENSG00000010256	UQCRC1	NA	NA	GPX1	USP4	NA	NA	NA
chr3	49389326	49389449	nDAE	ENSG00000010256	UQCRC1	NA	NA	GPX1	IMPDH2	NA	NA	NA
chr3	49518873	49519547	nDAE	ENSG00000010256	UQCRC1	NA	NA	NA	NA	NA	NA	NA
chr3	49519994	49520707	DAE	ENSG00000010256	UQCRC1	NA	NA	NA	NA	NA	NA	NA
chr12	5893500	5894000	nDAE	ENSG00000010278	CD9	NA	NA	NA	NA	NA	NA	NA
chr12	5899973	5900360	nDAE	ENSG00000010278	CD9	NA	NA	NA	NA	NA	NA	NA
chr12	6094830	6095250	nDAE	ENSG00000010278	CD9	NA	ANO2	NA	NA	NA	NA	NA
chr12	6363450	6364025	nDAE	ENSG00000010278	CD9	NA	NA	NA	NA	NA	NA	NA
chr12	6371100	6371900	DAE	ENSG00000010278	CD9	NA	NA	NA	NA	NA	NA	NA
chr12	6373450	6373710	DAE	ENSG00000010278	CD9	NA	NA	NA	NA	NA	NA	NA
chr12	6387392	6387558	DAE	ENSG00000010278	CD9	NA	NA	NA	CD9	NA	NA	NA
chr12	6387584	6388212	DAE	ENSG00000010278	CD9	CD9	NA	NA	CD9	NA	NA	NA
chr12	6416375	6416875	nDAE	ENSG00000010278	CD9	NA	NA	NA	TNFRSF1A	NA	NA	NA
chr12	6416375	6416875	nDAE	ENSG00000010278	CD9	NA	NA	NA	PLEKHG6	NA	NA	NA
chr3	52345575	52346328	DAE	ENSG00000010318	PHF7	NA	NA	NA	NA	NA	TWF2	NA
chr3	52345575	52346328	DAE	ENSG00000010318	PHF7	NA	NA	NA	NA	NA	TLR9	NA
chr3	52345575	52346328	DAE	ENSG00000010318	PHF7	NA	NA	NA	NA	NA	PPM1M	NA
chr3	52382800	52383300	nDAE	ENSG00000010318	PHF7	NA	NA	NA	NA	NA	NA	NA
chr3	52385356	52385752	nDAE	ENSG00000010318	PHF7	NA	NA	NA	NA	NA	NA	NA
chr3	52573950	52574430	nDAE	ENSG00000010318	PHF7	NA	NA	NA	NA	NA	ABHD14B	NA
chr3	52573950	52574430	nDAE	ENSG00000010318	PHF7	NA	NA	NA	NA	NA	TKT	NA
chr3	52573950	52574430	nDAE	ENSG00000010318	PHF7	NA	NA	NA	NA	NA	SFMBT1	NA
chr3	52573950	52574430	nDAE	ENSG00000010318	PHF7	NA	NA	NA	NA	NA	GLT8D1	NA
chr3	52573950	52574430	nDAE	ENSG00000010318	PHF7	NA	NA	NA	NA	NA	NISCH	NA
chr3	52573950	52574430	nDAE	ENSG00000010318	PHF7	NA	NA	NA	NA	NA	DUSP7	NA
chr3	52573950	52574430	nDAE	ENSG00000010318	PHF7	NA	NA	NA	NA	NA	TMEM110	NA
chr3	52573950	52574430	nDAE	ENSG00000010318	PHF7	NA	NA	NA	NA	NA	TWF2	NA
chr3	52573950	52574430	nDAE	ENSG00000010318	PHF7	NA	NA	NA	NA	NA	NEK4	NA
chr3	52573950	52574430	nDAE	ENSG00000010318	PHF7	NA	NA	NA	NA	NA	PHF7	NA
chr3	52573950	52574430	nDAE	ENSG00000010318	PHF7	NA	NA	NA	NA	NA	TNNC1	NA
chr3	52573950	52574430	nDAE	ENSG00000010318	PHF7	NA	NA	NA	NA	NA	SPCS1	NA
chr3	52573950	52574430	nDAE	ENSG00000010318	PHF7	NA	NA	NA	NA	NA	GNL3	NA
chr3	52573950	52574430	nDAE	ENSG00000010318	PHF7	NA	NA	NA	NA	NA	PCBP4	NA
chr3	52573950	52574430	nDAE	ENSG00000010318	PHF7	NA	NA	NA	NA	NA	SMIM4	NA
chr3	52573950	52574430	nDAE	ENSG00000010318	PHF7	NA	NA	NA	NA	NA	TMEM110-MUSTN1	NA
chr3	52573950	52574430	nDAE	ENSG00000010318	PHF7	NA	NA	NA	NA	NA	BAP1	NA
chr3	52573950	52574430	nDAE	ENSG00000010318	PHF7	NA	NA	NA	NA	NA	RP5-1157M23.2	NA
chr3	52573950	52574430	nDAE	ENSG00000010318	PHF7	NA	NA	NA	NA	NA	RP11-155D18.14	NA
chr3	52573950	52574430	nDAE	ENSG00000010318	PHF7	NA	NA	NA	NA	NA	PBRM1	NA
chr3	52573950	52574430	nDAE	ENSG00000010318	PHF7	NA	NA	NA	NA	NA	ALAS1	NA
chr3	52573950	52574430	nDAE	ENSG00000010318	PHF7	NA	NA	NA	NA	NA	RP11-894J14.5	NA
chr3	52573950	52574430	nDAE	ENSG00000010318	PHF7	NA	NA	NA	NA	NA	GLYCTK-AS1	NA
chr3	52573950	52574430	nDAE	ENSG00000010318	PHF7	NA	NA	NA	NA	NA	WDR82	NA
chr3	52573950	52574430	nDAE	ENSG00000010318	PHF7	NA	NA	NA	NA	NA	GLYCTK	NA
chr3	52574953	52575367	nDAE	ENSG00000010318	PHF7	NA	NA	NA	NA	NA	SPCS1	NA
chr3	52574953	52575367	nDAE	ENSG00000010318	PHF7	NA	NA	NA	NA	NA	PBRM1	NA
chr3	52574953	52575367	nDAE	ENSG00000010318	PHF7	NA	NA	NA	NA	NA	GNL3	NA
chr3	52574953	52575367	nDAE	ENSG00000010318	PHF7	NA	NA	NA	NA	NA	GLT8D1	NA
chr3	52575443	52575754	nDAE	ENSG00000010318	PHF7	NA	NA	NA	NA	NA	PBRM1	NA
chr3	52575443	52575754	nDAE	ENSG00000010318	PHF7	NA	NA	NA	NA	NA	SPCS1	NA
chr3	52575443	52575754	nDAE	ENSG00000010318	PHF7	NA	NA	NA	NA	NA	GNL3	NA
chr3	52575443	52575754	nDAE	ENSG00000010318	PHF7	NA	NA	NA	NA	NA	GLT8D1	NA
chr3	51959921	51960627	DAE	ENSG00000010319	SEMA3G	NA	RRP9	NA	NA	NA	NA	NA
chr3	51959921	51960627	DAE	ENSG00000010319	SEMA3G	NA	IQCF1	NA	NA	NA	NA	NA
chr3	51966579	51967064	nDAE	ENSG00000010319	SEMA3G	NA	NA	NA	NA	NA	NA	NA
chr3	51967119	51967784	nDAE	ENSG00000010319	SEMA3G	NA	NA	NA	NA	NA	NA	NA
chr3	51969049	51969319	nDAE	ENSG00000010319	SEMA3G	NA	NA	NA	NA	NA	NA	NA
chr3	51972725	51973225	DAE	ENSG00000010319	SEMA3G	NA	NA	NA	NA	NA	NA	NA
chr3	52326150	52326300	nDAE	ENSG00000010319	SEMA3G	NA	NA	NA	NA	NA	RP5-1157M23.2	NA
chr3	52326150	52326300	nDAE	ENSG00000010319	SEMA3G	NA	NA	NA	NA	NA	DNAH1	NA
chr3	52326150	52326300	nDAE	ENSG00000010319	SEMA3G	NA	NA	NA	NA	NA	TLR9	NA
chr3	52326150	52326300	nDAE	ENSG00000010319	SEMA3G	NA	NA	NA	NA	NA	TWF2	NA
chr3	53101483	53102200	nDAE	ENSG00000010319	SEMA3G	NA	NA	NA	NA	NA	NA	NA
chr3	53106548	53107151	DAE	ENSG00000010319	SEMA3G	SFMBT1	NA	NA	RFT1	SFMBT1	NA	NA
chr3	53106548	53107151	DAE	ENSG00000010319	SEMA3G	SFMBT1	NA	NA	STIMATE	SFMBT1	NA	NA
chr3	51959921	51960627	DAE	ENSG00000010322	NISCH	NA	RRP9	NA	NA	NA	NA	NA
chr3	51959921	51960627	DAE	ENSG00000010322	NISCH	NA	IQCF1	NA	NA	NA	NA	NA
chr3	51966579	51967064	nDAE	ENSG00000010322	NISCH	NA	NA	NA	NA	NA	NA	NA
chr3	51967119	51967784	nDAE	ENSG00000010322	NISCH	NA	NA	NA	NA	NA	NA	NA
chr3	51969049	51969319	nDAE	ENSG00000010322	NISCH	NA	NA	NA	NA	NA	NA	NA
chr3	52345575	52346328	DAE	ENSG00000010327	STAB1	NA	NA	NA	NA	NA	TWF2	NA
chr3	52345575	52346328	DAE	ENSG00000010327	STAB1	NA	NA	NA	NA	NA	TLR9	NA
chr3	52345575	52346328	DAE	ENSG00000010327	STAB1	NA	NA	NA	NA	NA	PPM1M	NA
chr3	52600073	52600533	nDAE	ENSG00000010327	STAB1	NA	NA	NA	NA	NA	SPCS1	NA
chr3	52600073	52600533	nDAE	ENSG00000010327	STAB1	NA	NA	NA	NA	NA	NT5DC2	NA
chr3	52600073	52600533	nDAE	ENSG00000010327	STAB1	NA	NA	NA	NA	NA	GLT8D1	NA
chr3	52600073	52600533	nDAE	ENSG00000010327	STAB1	NA	NA	NA	NA	NA	PBRM1	NA
chr3	52600073	52600533	nDAE	ENSG00000010327	STAB1	NA	NA	NA	NA	NA	SMIM4	NA
chr19	50294072	50294535	nDAE	ENSG00000010361	FUZ	NA	NA	FUZ	AP2A1	NA	NA	NA
chr19	50298183	50298692	nDAE	ENSG00000010361	FUZ	NA	NA	NA	NA	NA	NA	NA
chr12	775490	776262	nDAE	ENSG00000010379	SLC6A13	NA	NA	NINJ2	NA	NA	NA	NA
chr12	837986	838625	DAE	ENSG00000010379	SLC6A13	NA	NA	NA	WNK1	NA	NA	NA
chr12	867810	868424	nDAE	ENSG00000010379	SLC6A13	NA	NA	NA	NA	WNK1	NA	NA
chr12	925113	925341	nDAE	ENSG00000010379	SLC6A13	NA	NA	NA	NA	NA	NA	NA
chr12	926096	926826	nDAE	ENSG00000010379	SLC6A13	NA	NA	NA	WNK1	NA	NA	NA
chr12	926096	926826	nDAE	ENSG00000010379	SLC6A13	NA	NA	NA	RAD52	NA	NA	NA
chr12	943180	943571	nDAE	ENSG00000010379	SLC6A13	NA	NA	NA	NA	NA	NA	NA
chr12	946160	946530	nDAE	ENSG00000010379	SLC6A13	NA	NA	NA	NA	NA	NA	NA
chr12	947682	948209	nDAE	ENSG00000010379	SLC6A13	NA	NA	NA	NA	NA	NA	NA
chr12	948271	948742	nDAE	ENSG00000010379	SLC6A13	NA	NA	NA	NA	NA	NA	NA
chr12	950631	950926	nDAE	ENSG00000010379	SLC6A13	NA	NA	NA	NA	NA	NA	NA
chr12	952713	953034	nDAE	ENSG00000010379	SLC6A13	NA	NA	NA	NA	NA	NA	NA
chr12	954470	954791	nDAE	ENSG00000010379	SLC6A13	NA	NA	NA	NA	NA	NA	NA
chr12	957096	957606	nDAE	ENSG00000010379	SLC6A13	NA	NA	NA	NA	NA	NA	NA
chr12	963945	964494	nDAE	ENSG00000010379	SLC6A13	NA	NA	NA	NA	NA	NA	NA
chr12	966570	966716	nDAE	ENSG00000010379	SLC6A13	NA	NA	NA	NA	NA	NA	NA
chr12	968384	968545	nDAE	ENSG00000010379	SLC6A13	NA	NA	NA	NA	NA	NA	NA
chr12	974210	974535	nDAE	ENSG00000010379	SLC6A13	NA	NA	NA	NA	NA	NA	NA
chr12	979642	979976	nDAE	ENSG00000010379	SLC6A13	NA	NA	NA	NA	NA	NA	NA
chr12	980147	980805	nDAE	ENSG00000010379	SLC6A13	NA	NA	NA	NA	NA	NA	NA
chr12	981744	982252	nDAE	ENSG00000010379	SLC6A13	NA	NA	NA	NA	NA	NA	NA
chr12	983046	983789	nDAE	ENSG00000010379	SLC6A13	NA	NA	NA	NA	NA	NA	NA
chr12	1020605	1020959	nDAE	ENSG00000010379	SLC6A13	NA	NA	NA	NA	NA	NA	NA
chr12	1030003	1030358	nDAE	ENSG00000010379	SLC6A13	NA	NA	NA	NA	NA	NA	NA
chr12	1031433	1031971	DAE	ENSG00000010379	SLC6A13	NA	NA	NA	NA	NA	NA	NA
chr12	1036441	1036786	nDAE	ENSG00000010379	SLC6A13	NA	NA	NA	NA	NA	NA	NA
chr12	1038829	1039033	nDAE	ENSG00000010379	SLC6A13	NA	NA	NA	NA	NA	NA	NA
chr12	1040753	1041139	nDAE	ENSG00000010379	SLC6A13	NA	NA	NA	NA	NA	NA	NA
chr12	1046185	1046466	nDAE	ENSG00000010379	SLC6A13	NA	NA	NA	NA	NA	NA	NA
chr12	1140172	1140732	nDAE	ENSG00000010379	SLC6A13	NA	NA	NA	NA	NA	NA	NA
chr12	1144050	1144300	DAE	ENSG00000010379	SLC6A13	ERC1	ERC1	NA	NA	ERC1	NA	NA
chr9	33620912	33621311	nDAE	ENSG00000010438	PRSS3	NA	NA	NA	NA	NA	UBAP2	NA
chr9	33774060	33774590	nDAE	ENSG00000010438	PRSS3	NA	NA	NA	NA	NA	NA	NA
chr9	33972225	33973075	DAE	ENSG00000010438	PRSS3	NA	NA	NA	NA	NA	UBAP2	NA
chr9	34085541	34085877	DAE	ENSG00000010438	PRSS3	NA	NA	NA	NA	NA	UBAP2	NA
chr9	34085541	34085877	DAE	ENSG00000010438	PRSS3	NA	NA	NA	NA	NA	RP11-133O22.6	NA
chr9	34085541	34085877	DAE	ENSG00000010438	PRSS3	NA	NA	NA	NA	NA	UBE2R2	NA
chr9	34086048	34086430	nDAE	ENSG00000010438	PRSS3	NA	NA	NA	NA	NA	UBAP2	NA
chr9	34086048	34086430	nDAE	ENSG00000010438	PRSS3	NA	NA	NA	NA	NA	RP11-133O22.6	NA
chr9	34086048	34086430	nDAE	ENSG00000010438	PRSS3	NA	NA	NA	NA	NA	UBE2R2	NA
chr9	34086915	34087228	DAE	ENSG00000010438	PRSS3	NA	NA	NA	NA	NA	UBAP2	NA
chr9	34086915	34087228	DAE	ENSG00000010438	PRSS3	NA	NA	NA	NA	NA	UBE2R2	NA
chr9	34086915	34087228	DAE	ENSG00000010438	PRSS3	NA	NA	NA	NA	NA	RP11-133O22.6	NA
chr9	34087392	34087687	nDAE	ENSG00000010438	PRSS3	NA	NA	NA	NA	NA	UBAP2	NA
chr9	34087392	34087687	nDAE	ENSG00000010438	PRSS3	NA	NA	NA	NA	NA	UBE2R2	NA
chr9	34087392	34087687	nDAE	ENSG00000010438	PRSS3	NA	NA	NA	NA	NA	RP11-133O22.6	NA
chr16	3439830	3440702	nDAE	ENSG00000010539	ZNF200	NA	NA	NA	NA	NA	NA	NA
chr16	3520325	3521167	nDAE	ENSG00000010539	ZNF200	NA	NA	NA	NA	NA	NA	NA
chr12	6887836	6888636	DAE	ENSG00000010610	CD4	COPS7A	NA	CD4	NA	PTMS	NA	NA
chr12	6887836	6888636	DAE	ENSG00000010610	CD4	COPS7A	NA	CD4	NA	LAG3	NA	NA
chr12	6887836	6888636	DAE	ENSG00000010610	CD4	P3H3	NA	CD4	NA	PTMS	NA	NA
chr12	6887836	6888636	DAE	ENSG00000010610	CD4	P3H3	NA	CD4	NA	LAG3	NA	NA
chr12	6887836	6888636	DAE	ENSG00000010610	CD4	GPR162	NA	CD4	NA	PTMS	NA	NA
chr12	6887836	6888636	DAE	ENSG00000010610	CD4	GPR162	NA	CD4	NA	LAG3	NA	NA
chr12	6887836	6888636	DAE	ENSG00000010610	CD4	GNB3	NA	CD4	NA	PTMS	NA	NA
chr12	6887836	6888636	DAE	ENSG00000010610	CD4	GNB3	NA	CD4	NA	LAG3	NA	NA
chr12	6887836	6888636	DAE	ENSG00000010610	CD4	FAM66C	NA	CD4	NA	PTMS	NA	NA
chr12	6887836	6888636	DAE	ENSG00000010610	CD4	FAM66C	NA	CD4	NA	LAG3	NA	NA
chr12	6887836	6888636	DAE	ENSG00000010610	CD4	IFFO1	NA	CD4	NA	PTMS	NA	NA
chr12	6887836	6888636	DAE	ENSG00000010610	CD4	IFFO1	NA	CD4	NA	LAG3	NA	NA
chr12	6887836	6888636	DAE	ENSG00000010610	CD4	MLF2	NA	CD4	NA	PTMS	NA	NA
chr12	6887836	6888636	DAE	ENSG00000010610	CD4	MLF2	NA	CD4	NA	LAG3	NA	NA
chr12	6919775	6920508	nDAE	ENSG00000010610	CD4	NA	NA	LEPREL2	NA	NA	NA	NA
chr12	6854818	6855156	nDAE	ENSG00000010626	LRRC23	NA	NA	ZNF384	RP4-761J14.10	NA	NA	NA
chr12	6854818	6855156	nDAE	ENSG00000010626	LRRC23	NA	NA	CD4	RP4-761J14.10	NA	NA	NA
chr12	6854818	6855156	nDAE	ENSG00000010626	LRRC23	NA	NA	PTMS	RP4-761J14.10	NA	NA	NA
chr12	6854818	6855156	nDAE	ENSG00000010626	LRRC23	NA	NA	COPS7A	RP4-761J14.10	NA	NA	NA
chr12	6857844	6858160	nDAE	ENSG00000010626	LRRC23	NA	NA	NA	NA	NA	NA	NA
chr12	6986416	6986810	nDAE	ENSG00000010626	LRRC23	NA	NA	NA	NA	NA	NA	NA
chr12	6988739	6989024	nDAE	ENSG00000010626	LRRC23	NA	NA	NA	NA	NA	NA	NA
chr12	6989711	6990110	nDAE	ENSG00000010626	LRRC23	NA	NA	NA	NA	NA	NA	NA
chr12	7006000	7006925	nDAE	ENSG00000010626	LRRC23	NA	NA	NA	NA	NA	NA	NA
chr12	7009250	7009575	nDAE	ENSG00000010626	LRRC23	NA	NA	NA	LRRC23	NA	NA	NA
chr12	7099252	7099570	nDAE	ENSG00000010626	LRRC23	NA	NA	NA	NA	NA	NA	NA
chr6	26063250	26064100	nDAE	ENSG00000010704	HFE	NA	NA	NA	NA	NA	NA	NA
chr6	26075225	26076150	DAE	ENSG00000010704	HFE	NA	NA	NA	NA	NA	NA	NA
chr6	26827060	26827980	nDAE	ENSG00000010704	HFE	NA	NA	NA	NA	NA	NA	NA
chr6	112364338	112364486	nDAE	ENSG00000010810	FYN	TRAF3IP2-AS1	NA	TUBE1	FAM229B	NA	NA	NA
chr6	112364338	112364486	nDAE	ENSG00000010810	FYN	TRAF3IP2-AS1	NA	TUBE1	WISP3	NA	NA	NA
chr6	112364338	112364486	nDAE	ENSG00000010810	FYN	FAM229B	NA	TUBE1	C6orf3	NA	NA	NA
chr6	112364338	112364486	nDAE	ENSG00000010810	FYN	FAM229B	NA	TUBE1	FAM229B	NA	NA	NA
chr6	112364338	112364486	nDAE	ENSG00000010810	FYN	FAM229B	NA	TUBE1	WISP3	NA	NA	NA
chr6	112364338	112364486	nDAE	ENSG00000010810	FYN	FYN	NA	TUBE1	C6orf3	NA	NA	NA
chr6	112364338	112364486	nDAE	ENSG00000010810	FYN	FYN	NA	TUBE1	FAM229B	NA	NA	NA
chr6	112364338	112364486	nDAE	ENSG00000010810	FYN	FYN	NA	TUBE1	WISP3	NA	NA	NA
chr6	112364338	112364486	nDAE	ENSG00000010810	FYN	MFSD4B	NA	TUBE1	C6orf3	NA	NA	NA
chr6	112364338	112364486	nDAE	ENSG00000010810	FYN	MFSD4B	NA	TUBE1	FAM229B	NA	NA	NA
chr6	112364338	112364486	nDAE	ENSG00000010810	FYN	MFSD4B	NA	TUBE1	WISP3	NA	NA	NA
chr6	112364338	112364486	nDAE	ENSG00000010810	FYN	TUBE1	NA	TUBE1	C6orf3	NA	NA	NA
chr6	112364338	112364486	nDAE	ENSG00000010810	FYN	TUBE1	NA	TUBE1	FAM229B	NA	NA	NA
chr6	112364338	112364486	nDAE	ENSG00000010810	FYN	TUBE1	NA	TUBE1	WISP3	NA	NA	NA
chr6	112364338	112364486	nDAE	ENSG00000010810	FYN	REV3L	NA	TUBE1	C6orf3	NA	NA	NA
chr6	112364338	112364486	nDAE	ENSG00000010810	FYN	REV3L	NA	TUBE1	FAM229B	NA	NA	NA
chr6	112364338	112364486	nDAE	ENSG00000010810	FYN	REV3L	NA	TUBE1	WISP3	NA	NA	NA
chr6	112364338	112364486	nDAE	ENSG00000010810	FYN	TRAF3IP2-AS1	NA	TUBE1	C6orf3	NA	NA	NA
chr6	143023650	143024325	nDAE	ENSG00000010818	HIVEP2	NA	NA	NA	NA	NA	NA	NA
chr6	143744183	143744396	nDAE	ENSG00000010818	HIVEP2	NA	NA	NA	NA	NA	NA	NA
chr6	143744991	143745810	DAE	ENSG00000010818	HIVEP2	NA	NA	NA	NA	NA	NA	NA
chr6	143745894	143746457	nDAE	ENSG00000010818	HIVEP2	NA	NA	NA	NA	NA	NA	NA
chr6	143748330	143748635	nDAE	ENSG00000010818	HIVEP2	NA	ADAT2	RNA5SP221	NA	NA	NA	NA
chr6	143748330	143748635	nDAE	ENSG00000010818	HIVEP2	NA	ADAT2	ADAT2	NA	NA	NA	NA
chr6	143748330	143748635	nDAE	ENSG00000010818	HIVEP2	NA	ADAT2	PEX3	NA	NA	NA	NA
chr1	170986818	170987147	nDAE	ENSG00000010932	FMO1	NA	NA	NA	NA	NA	NA	NA
chr1	170988875	170989375	nDAE	ENSG00000010932	FMO1	NA	NA	NA	NA	NA	NA	NA
chr17	61237110	61237536	nDAE	ENSG00000011028	MRC2	NA	NA	NA	NA	NA	NA	NA
[truncated: 341,491+ more rows]
