# Supplementary material for: Comprehensive multi-omics integration identifies differentially active enhancers during human brain development with clinical relevance
Source: Genome Med. 2021 Oct 19;13:162. doi: 10.1186/s13073-021-00980-1 (PMC8524963; doi:10.1186/s13073-021-00980-1)
Supplement: Supplementary file 7 — Additional file 7: Table S6: Overview of all RNA-seq data sets used in this study [file 13073_2021_980_MOESM7_ESM.xlsx]

## Sheet: RNA_seq
Additional File 7: Table S6: Overview of all RNA-seq data sets used in this study
DonorID	GEO accession	GEO sample	SRA number	Source	PMID	Sequencing	Developmental stage	Tissue
N/A	GSE63634	GSM1554463	SRR1663121	Yan_2016	26719341	paired end	12 weeks (Day 84)	Fetal_brain_rep1
N/A	GSE63634	GSM1554464	SRR1663122	Yan_2016	26719341	paired end	12 weeks (Day 84)	Fetal_brain_rep2
209	N/A	phs001438	SRR6208945	de la Torre-Ubieta_2018	29307494	paired end	17 weeks (Day 119)	Fetal Brain: CP
209	N/A	phs001438	SRR6208946	de la Torre-Ubieta_2018	29307494	paired end	17 weeks (Day 119)	Fetal Brain: CP
209	N/A	phs001438	SRR6208947	de la Torre-Ubieta_2018	29307494	paired end	17 weeks (Day 119)	Fetal Brain: CP
209	N/A	phs001438	SRR6208948	de la Torre-Ubieta_2018	29307494	paired end	17 weeks (Day 119)	Fetal Brain: GZ
209	N/A	phs001438	SRR6208949	de la Torre-Ubieta_2018	29307494	paired end	17 weeks (Day 119)	Fetal Brain: GZ
209	N/A	phs001438	SRR6208950	de la Torre-Ubieta_2018	29307494	paired end	17 weeks (Day 119)	Fetal Brain: GZ
334	N/A	phs001438	SRR6208951	de la Torre-Ubieta_2018	29307494	paired end	15 weeks (Day 105)	Fetal Brain: GZ
334	N/A	phs001438	SRR6208952	de la Torre-Ubieta_2018	29307494	paired end	15 weeks (Day 105)	Fetal Brain: GZ
334	N/A	phs001438	SRR6208953	de la Torre-Ubieta_2018	29307494	paired end	15 weeks (Day 105)	Fetal Brain: GZ
334	N/A	phs001438	SRR6208954	de la Torre-Ubieta_2018	29307494	paired end	15 weeks (Day 105)	Fetal Brain: CP
334	N/A	phs001438	SRR6208955	de la Torre-Ubieta_2018	29307494	paired end	15 weeks (Day 105)	Fetal Brain: CP
334	N/A	phs001438	SRR6208956	de la Torre-Ubieta_2018	29307494	paired end	15 weeks (Day 105)	Fetal Brain: CP
336	N/A	phs001438	SRR6208957	de la Torre-Ubieta_2018	29307494	paired end	16 weeks (Day 112)	Fetal Brain: GZ
336	N/A	phs001438	SRR6208958	de la Torre-Ubieta_2018	29307494	paired end	16 weeks (Day 112)	Fetal Brain: GZ
336	N/A	phs001438	SRR6208959	de la Torre-Ubieta_2018	29307494	paired end	16 weeks (Day 112)	Fetal Brain: GZ
336	N/A	phs001438	SRR6208960	de la Torre-Ubieta_2018	29307494	paired end	16 weeks (Day 112)	Fetal Brain: CP
336	N/A	phs001438	SRR6208961	de la Torre-Ubieta_2018	29307494	paired end	16 weeks (Day 112)	Fetal Brain: CP
336	N/A	phs001438	SRR6208962	de la Torre-Ubieta_2018	29307494	paired end	16 weeks (Day 112)	Fetal Brain: CP
ENCDO064AAA	GSE78565	GSM2072379	SRR3192432	ENCODE	22955616	paired end	20 weeks (Day 140)	Fetal_diencephalon_rep1
ENCDO065AAA	GSE78565	GSM2072378	SRR3192431	ENCODE	22955616	paired end	22 weeks (Day 154)	Fetal_diencephalon_rep2
ENCDO064AAA	GSE78571	GSM2072390	SRR3192443	ENCODE	22955616	paired end	20 weeks (Day 140)	Fetal_occipital lobe_rep1
ENCDO065AAA	GSE78571	GSM2072391	SRR3192444	ENCODE	22955616	paired end	22 weeks (Day 154)	Fetal_occipital lobe_rep2
ENCDO063AAA	GSE78564	GSM2072377	SRR3192428	ENCODE	22955616	paired end	37weeks (Day 259)	Fetal_cerebellum_rep1
ENCDO070AAA	GSE78564	GSM2072376	SRR3192427	ENCODE	22955616	paired end	19 weeks (Day 133)	Fetal_cerebellum_rep2
ENCDO070AAA	GSE78573	GSM2072394	SRR3192453	ENCODE	22955616	paired end	19 weeks (Day 133)	Fetal_skeletal muscle_rep1
ENCDO065AAA	GSE78573	GSM2072395	SRR3192454	ENCODE	22955616	paired end	22 weeks (Day 154)	Fetal_skeletal muscle_rep2
ENCDO069AAA	GSE78567	GSM2072383	SRR3192434	ENCODE	22955616	paired end	28 weeks (Day 196)	Fetal_heart_rep1
ENCDO070AAA	GSE78567	GSM2072382	SRR3192433	ENCODE	22955616	paired end	19 weeks (Day 133)	Fetal_heart_rep2
ENCDO066AAA	GSE78576	GSM2072401	SRR3192450	ENCODE	22955616	paired end	40 weeks (Day 280)	Fetal_stomach_rep1
ENCDO071AAA	GSE78576	GSM2072400	SRR3192449	ENCODE	22955616	paired end	36 weeks (Day 252)	Fetal_stomach_rep2
ENCDO064AAA	GSE78566	GSM2072381	SRR3192425	ENCODE	22955616	paired end	20 weeks (Day 140)	Fetal_frontal cortex_rep1
ENCDO065AAA	GSE78566	GSM2072380	SRR3192424	ENCODE	22955616	paired end	22 weeks (Day 154)	Fetal_frontal cortex_rep2
ENCDO065AAA	GSE78572	GSM2072393	SRR3192446	ENCODE	22955616	paired end	22 weeks (Day 154)	Fetal_parietal lobe_rep1
ENCDO067AAA	GSE78572	GSM2072392	SRR3192445	ENCODE	22955616	paired end	24 weeks (Day 168)	Fetal_parietal lobe_rep2
ENCDO065AAA	GSE78574	GSM2072397	SRR3192448	ENCODE	22955616	paired end	22 weeks (Day 154)	Fetal_skin of body_rep1
ENCDO067AAA	GSE78574	GSM2072396	SRR3192447	ENCODE	22955616	paired end	24 weeks (Day 168)	Fetal_skin of body_rep2
ENCDO064AAA	GSE78569	GSM2072386	SRR3192439	ENCODE	22955616	paired end	20 weeks (Day 140)	Fetal_liver_rep1
ENCDO065AAA	GSE78569	GSM2072387	SRR3192440	ENCODE	22955616	paired end	22 weeks (Day 154)	Fetal_liver_rep2
ENCDO065AAA	GSE78575	GSM2072399	SRR3192452	ENCODE	22955616	paired end	22 weeks (Day 154)	Fetal_spinal cord_rep1
ENCDO067AAA	GSE78575	GSM2072398	SRR3192451	ENCODE	22955616	paired end	24 weeks (Day 168)	Fetal_spinal cord_rep2
ENCDO064AAA	GSE78577	GSM2072403	SRR3192464	ENCODE	22955616	paired end	20 weeks (Day 140)	Fetal_temporal lobe_rep1
ENCDO067AAA	GSE78577	GSM2072402	SRR3192463	ENCODE	22955616	paired end	24 weeks (Day 168)	Fetal_temporal lobe_rep2
HuFNSC02	GSE16368	GSM1582465	SRR2173240	Roadmap	20944595	paired end	17 weeks (Day 119)	Fetal_brain_rep1
HuFNSC02	GSE16368	GSM817250	SRR2173249	Roadmap	20944595	paired end	17 weeks (Day 119)	Fetal_brain_rep1
HuFNSC01	GSE16368	GSM751274	SRR2173239	Roadmap	20944595	paired end	17 weeks (Day 119)	Fetal_brain_rep2
149	GSE17312	GSM1112836	SRR1270606	Roadmap	20944595	Single end	81 Years	Adult_brain
149	GSE17312	GSM1112836	SRR1270605	Roadmap	20944595	Single end	81 Years	Adult_brain
				Allen Brain	24695229		8-37 weeks (Days 56-259)	http://www.brainspan.org/static/download.html (RNA-Seq Gencode v10 summarized)
