# Supplementary material for: Comprehensive multi-omics integration identifies differentially active enhancers during human brain development with clinical relevance
Source: Genome Med. 2021 Oct 19;13:162. doi: 10.1186/s13073-021-00980-1 (PMC8524963; doi:10.1186/s13073-021-00980-1)
Supplement: Supplementary file 8 — Additional file 8: Table S7: Functional enrichment analysis using GREAT, Enrichr and Metascape for multigene interacting DAEs and nDAEs [file 13073_2021_980_MOESM8_ESM.xlsx]

## Sheet: Table S7 overview
Additional File 8: Table S7
Functional enrichment analysis using GREAT, Enrichr and Metascape for multigene interacting DAEs and nDAEs
overview tabs:
Gene per DAE	number of genes per DAE
Gene per DAE_Enrichr	DAE Enrichr output
Gene per DAE_Metascape	DAE Metascape output
DAE.GREAT_pCRsBackground	DAE GREAT output using pCRs as background
DAE.GREAT_wholegenomeBackground	DAE GREAT output using whole genome as background
Gene per nDAE	number of genes per nDAE
Gene per nDAE_Enrichr	nDAE Enrichr output
Gene per nDAE_Metascape	nDAE Metascape output
nDAE.GREAT_pCRsBackground	nDAE GREAT output using pCRs as background
nDAEGREAT_wholegenomeBackground	nDAE GREAT output using whole genome as background

## Sheet: Gene per DAE
chr	start	end	Number of genes per enhancer	GeneID	GeneName	Enhancer type
chr1	10075933	10076322	1	ENSG00000162441	LZIC	DAE_CP
chr1	10220800	10220974	1	ENSG00000054523	KIF1B	DAE_CP
chr1	103391718	103392297	1	ENSG00000243480	AMY2A	DAE_CP
chr1	10430760	10431569	1	ENSG00000173614	NMNAT1	DAE_CP
chr1	10550125	10550975	1	ENSG00000175262	C1orf127	DAE_CP
chr1	10615650	10616625	1	ENSG00000175262	C1orf127	DAE_CP
chr1	10769202	10770000	1	ENSG00000130940	CASZ1	DAE_CP
chr1	107828116	107828732	1	ENSG00000134215	VAV3	DAE_CP
chr1	10806100	10806287	1	ENSG00000130940	CASZ1	DAE_CP
chr1	10806501	10807079	1	ENSG00000130940	CASZ1	DAE_CP
chr1	10808853	10809221	1	ENSG00000130940	CASZ1	DAE_CP
chr1	10809932	10810225	1	ENSG00000130940	CASZ1	DAE_CP
chr1	109490500	109491225	1	ENSG00000134243	SORT1	DAE_CP
chr1	109712048	109712990	1	ENSG00000215717	TMEM167B	DAE_CP
chr1	11004140	11004940	1	ENSG00000142655	PEX14	DAE_CP
chr1	110117248	110117977	1	ENSG00000168710	AHCYL1	DAE_CP
chr1	110175180	110175660	1	ENSG00000134202	GSTM3	DAE_CP
chr1	11020955	11021341	1	ENSG00000142655	PEX14	DAE_CP
chr1	11167648	11168476	1	ENSG00000171819	ANGPTL7	DAE_CP
chr1	11207220	11208020	1	ENSG00000171819	ANGPTL7	DAE_CP
chr1	112310134	112311008	1	ENSG00000121933	ADORA3	DAE_CP
chr1	113634620	113635117	1	ENSG00000116793	PHTF1	DAE_CP
chr1	113638264	113638575	1	ENSG00000116793	PHTF1	DAE_CP
chr1	113666963	113667261	1	ENSG00000116793	PHTF1	DAE_CP
chr1	11399558	11400192	1	ENSG00000204624	PTCHD2	DAE_CP
chr1	11426100	11426679	1	ENSG00000120942	UBIAD1	DAE_CP
chr1	11559549	11559947	1	ENSG00000120942	UBIAD1	DAE_CP
chr1	115650877	115651485	1	ENSG00000198765	SYCP1	DAE_CP
chr1	11567200	11567725	1	ENSG00000120942	UBIAD1	DAE_CP
chr1	11574099	11575012	1	ENSG00000198793	MTOR	DAE_CP
chr1	11623480	11624160	1	ENSG00000120942	UBIAD1	DAE_CP
chr1	11659700	11660150	1	ENSG00000171824	EXOSC10	DAE_CP
chr1	116694639	116695009	1	ENSG00000233154	RP4-655J12.4	DAE_CP
chr1	116709825	116710361	1	ENSG00000233154	RP4-655J12.4	DAE_CP
chr1	116710465	116710851	1	ENSG00000233154	RP4-655J12.4	DAE_CP
chr1	116710905	116711328	1	ENSG00000233154	RP4-655J12.4	DAE_CP
chr1	11677425	11677675	1	ENSG00000120942	UBIAD1	DAE_CP
chr1	11734645	11735233	1	ENSG00000116649	SRM	DAE_CP
chr1	11774599	11774900	1	ENSG00000198793	MTOR	DAE_CP
chr1	118438256	118439137	1	ENSG00000198162	MAN1A2	DAE_CP
chr1	119028725	119029345	1	ENSG00000116882	HAO2	DAE_CP
chr1	12032712	12033263	1	ENSG00000083444	PLOD1	DAE_CP
chr1	12044500	12045489	1	ENSG00000116685	KIAA2013	DAE_CP
chr1	12356440	12357140	1	ENSG00000204518	AADACL4	DAE_CP
chr1	14119025	14119289	1	ENSG00000204478	PRAMEF20	DAE_CP
chr1	14255900	14256075	1	ENSG00000204478	PRAMEF20	DAE_CP
chr1	14431409	14431969	1	ENSG00000189337	KAZN	DAE_CP
chr1	150919221	150920089	1	ENSG00000143390	RFX5	DAE_CP
chr1	151907752	151908169	1	ENSG00000197747	S100A10	DAE_CP
chr1	151913739	151914170	1	ENSG00000187173	LCE2A	DAE_CP
chr1	151945188	151945882	1	ENSG00000187173	LCE2A	DAE_CP
chr1	153095325	153095900	1	ENSG00000187173	LCE2A	DAE_CP
chr1	154572325	154572660	1	ENSG00000143603	KCNN3	DAE_CP
chr1	154657225	154657428	1	ENSG00000143603	KCNN3	DAE_CP
chr1	154659799	154660139	1	ENSG00000143603	KCNN3	DAE_CP
chr1	154660153	154660577	1	ENSG00000143603	KCNN3	DAE_CP
chr1	154702900	154703075	1	ENSG00000143603	KCNN3	DAE_CP
chr1	155282902	155283627	1	ENSG00000163374	YY1AP1	DAE_CP
chr1	15532973	15533690	1	ENSG00000171729	TMEM51	DAE_CP
chr1	156360275	156360669	1	ENSG00000236947	RP11-98G7.1	DAE_CP
chr1	156360890	156361166	1	ENSG00000236947	RP11-98G7.1	DAE_CP
chr1	15680694	15681023	1	ENSG00000142621	FHAD1	DAE_CP
chr1	15770950	15771575	1	ENSG00000142621	FHAD1	DAE_CP
chr1	15785900	15786312	1	ENSG00000142621	FHAD1	DAE_CP
chr1	158083005	158083711	1	ENSG00000183853	KIRREL	DAE_CP
chr1	158563375	158564150	1	ENSG00000180433	OR6K6	DAE_CP
chr1	15865191	15865740	1	ENSG00000187144	SPATA21	DAE_CP
chr1	160086990	160087220	1	ENSG00000132716	DCAF8	DAE_CP
chr1	160087380	160088090	1	ENSG00000132716	DCAF8	DAE_CP
chr1	160131900	160132825	1	ENSG00000132716	DCAF8	DAE_CP
chr1	160316703	160317214	1	ENSG00000143318	CASQ1	DAE_CP
chr1	16040838	16041334	1	ENSG00000132906	CASP9	DAE_CP
chr1	161500668	161500833	1	ENSG00000162746	FCRLB	DAE_CP
chr1	161500941	161501110	1	ENSG00000162746	FCRLB	DAE_CP
chr1	161501115	161501170	1	ENSG00000162746	FCRLB	DAE_CP
chr1	161582449	161582690	1	ENSG00000072694	FCGR2B	DAE_CP
chr1	162354091	162355068	1	ENSG00000198929	NOS1AP	DAE_CP
chr1	162358804	162359305	1	ENSG00000198929	NOS1AP	DAE_CP
chr1	163099451	163099878	1	ENSG00000132196	HSD17B7	DAE_CP
chr1	163695375	163695976	1	ENSG00000185630	PBX1	DAE_CP
chr1	163699950	163700575	1	ENSG00000185630	PBX1	DAE_CP
chr1	163826900	163827635	1	ENSG00000185630	PBX1	DAE_CP
chr1	165114357	165114963	1	ENSG00000162761	LMX1A	DAE_CP
chr1	165115150	165115800	1	ENSG00000162761	LMX1A	DAE_CP
chr1	165919039	165919600	1	ENSG00000225325	RP11-479J7.1	DAE_CP
chr1	16726889	16727669	1	ENSG00000065526	SPEN	DAE_CP
chr1	16773866	16774683	1	ENSG00000116809	ZBTB17	DAE_CP
chr1	16919100	16919672	1	ENSG00000058453	CROCC	DAE_CP
chr1	169316800	169317300	1	ENSG00000228697	RP5-968D22.1	DAE_CP
chr1	171957800	171958080	1	ENSG00000010165	METTL13	DAE_CP
chr1	174344020	174344856	1	ENSG00000152061	RABGAP1L	DAE_CP
chr1	174438778	174439162	1	ENSG00000152061	RABGAP1L	DAE_CP
chr1	17475575	17476275	1	ENSG00000179051	RCC2	DAE_CP
chr1	17527900	17528575	1	ENSG00000142623	PADI1	DAE_CP
chr1	175369700	175370270	1	ENSG00000116147	TNR	DAE_CP
chr1	17571663	17572060	1	ENSG00000117115	PADI2	DAE_CP
chr1	17796742	17797100	1	ENSG00000074964	ARHGEF10L	DAE_CP
chr1	17946775	17947310	1	ENSG00000074964	ARHGEF10L	DAE_CP
chr1	180106953	180107539	1	ENSG00000135837	CEP350	DAE_CP
chr1	180143025	180143875	1	ENSG00000258664	IFRG15	DAE_CP
chr1	180151460	180152075	1	ENSG00000258664	IFRG15	DAE_CP
chr1	180156850	180157425	1	ENSG00000258664	IFRG15	DAE_CP
chr1	181287391	181288180	1	ENSG00000225359	RP11-540K16.2	DAE_CP
chr1	181399456	181399814	1	ENSG00000225359	RP11-540K16.2	DAE_CP
chr1	183256372	183256800	1	ENSG00000116698	SMG7	DAE_CP
chr1	183536480	183537351	1	ENSG00000198756	COLGALT2	DAE_CP
chr1	184037513	184037852	1	ENSG00000116406	EDEM3	DAE_CP
chr1	185139498	185139703	1	ENSG00000135842	FAM129A	DAE_CP
chr1	185654227	185655123	1	ENSG00000135842	FAM129A	DAE_CP
chr1	18671220	18671610	1	ENSG00000236648	RP11-473A10.2	DAE_CP
chr1	18679231	18679675	1	ENSG00000236648	RP11-473A10.2	DAE_CP
chr1	18716575	18717268	1	ENSG00000117154	IGSF21	DAE_CP
chr1	18868770	18869250	1	ENSG00000074964	ARHGEF10L	DAE_CP
chr1	19005325	19006200	1	ENSG00000179002	TAS1R2	DAE_CP
chr1	192445500	192445850	1	ENSG00000116750	UCHL5	DAE_CP
chr1	19393360	19393991	1	ENSG00000127481	UBR4	DAE_CP
chr1	19664775	19665260	1	ENSG00000158748	HTR6	DAE_CP
chr1	196962900	196963525	1	ENSG00000134365	CFHR4	DAE_CP
chr1	196986640	196987370	1	ENSG00000134365	CFHR4	DAE_CP
chr1	197829050	197829725	1	ENSG00000080910	CFHR2	DAE_CP
chr1	1991300	1991825	1	ENSG00000067606	PRKCZ	DAE_CP
chr1	1999291	2000020	1	ENSG00000067606	PRKCZ	DAE_CP
chr1	200749450	200750425	1	ENSG00000118197	DDX59	DAE_CP
chr1	202275550	202276100	1	ENSG00000133067	LGR6	DAE_CP
chr1	202276625	202277625	1	ENSG00000133067	LGR6	DAE_CP
chr1	202284710	202284986	1	ENSG00000133067	LGR6	DAE_CP
chr1	202290791	202291420	1	ENSG00000143851	PTPN7	DAE_CP
chr1	202892025	202892550	1	ENSG00000077157	PPP1R12B	DAE_CP
chr1	203070975	203071511	1	ENSG00000133063	CHIT1	DAE_CP
chr1	203147175	203147712	1	ENSG00000143847	PPFIA4	DAE_CP
chr1	203598370	203598636	1	ENSG00000188783	PRELP	DAE_CP
chr1	203598648	203598938	1	ENSG00000188783	PRELP	DAE_CP
chr1	203598993	203599273	1	ENSG00000188783	PRELP	DAE_CP
chr1	204130325	204130900	1	ENSG00000143850	PLEKHA6	DAE_CP
chr1	204131800	204132325	1	ENSG00000143850	PLEKHA6	DAE_CP
chr1	204145327	204145675	1	ENSG00000143850	PLEKHA6	DAE_CP
chr1	204548225	204548501	1	ENSG00000163531	NFASC	DAE_CP
chr1	204700725	204700950	1	ENSG00000228153	RP11-23I7.1	DAE_CP
chr1	204771390	204772060	1	ENSG00000198625	MDM4	DAE_CP
chr1	204776076	204776658	1	ENSG00000198625	MDM4	DAE_CP
chr1	205361159	205361405	1	ENSG00000117266	CDK18	DAE_CP
chr1	205413858	205414525	1	ENSG00000162873	KLHDC8A	DAE_CP
chr1	205752626	205752827	1	ENSG00000196550	FAM72A	DAE_CP
chr1	208821450	208822240	1	ENSG00000231648	RP11-372M18.2	DAE_CP
chr1	210166250	210166825	1	ENSG00000117597	DIEXF	DAE_CP
chr1	21037803	21038139	1	ENSG00000075151	EIF4G3	DAE_CP
chr1	21064510	21065237	1	ENSG00000075151	EIF4G3	DAE_CP
chr1	21097733	21098341	1	ENSG00000075151	EIF4G3	DAE_CP
chr1	211287230	211288230	1	ENSG00000054392	HHAT	DAE_CP
chr1	212957996	212958695	1	ENSG00000224535	RP11-61J19.2	DAE_CP
chr1	213039931	213040503	1	ENSG00000226251	RP11-15I11.3	DAE_CP
chr1	213419226	213419851	1	ENSG00000117707	PROX1	DAE_CP
chr1	214812182	214812898	1	ENSG00000082482	KCNK2	DAE_CP
chr1	214816175	214816825	1	ENSG00000082482	KCNK2	DAE_CP
chr1	214837457	214837824	1	ENSG00000082482	KCNK2	DAE_CP
chr1	215020250	215020670	1	ENSG00000082482	KCNK2	DAE_CP
chr1	215020700	215021010	1	ENSG00000082482	KCNK2	DAE_CP
chr1	21544357	21544600	1	ENSG00000219073	CELA3B	DAE_CP
chr1	21885075	21885860	1	ENSG00000162551	ALPL	DAE_CP
chr1	218956150	218956625	1	ENSG00000143353	LYPLAL1	DAE_CP
chr1	219239590	219240300	1	ENSG00000092969	TGFB2	DAE_CP
chr1	2210549	2211219	1	ENSG00000157933	SKI	DAE_CP
chr1	2222160	2222582	1	ENSG00000157933	SKI	DAE_CP
chr1	222946250	222946424	1	ENSG00000203697	CAPN8	DAE_CP
chr1	223070897	223071480	1	ENSG00000203697	CAPN8	DAE_CP
chr1	223302690	223303400	1	ENSG00000203697	CAPN8	DAE_CP
chr1	223389850	223390081	1	ENSG00000203697	CAPN8	DAE_CP
chr1	223438375	223438925	1	ENSG00000203697	CAPN8	DAE_CP
chr1	224180302	224180463	1	ENSG00000143514	TP53BP2	DAE_CP
chr1	224379571	224380477	1	ENSG00000269358	AC138393.1	DAE_CP
chr1	224384440	224385360	1	ENSG00000269358	AC138393.1	DAE_CP
chr1	224690231	224690818	1	ENSG00000185842	DNAH14	DAE_CP
chr1	224691034	224691659	1	ENSG00000185842	DNAH14	DAE_CP
chr1	225061150	225061500	1	ENSG00000143786	CNIH3	DAE_CP
chr1	225071485	225072434	1	ENSG00000143786	CNIH3	DAE_CP
chr1	225731750	225732275	1	ENSG00000143742	SRP9	DAE_CP
chr1	225975370	225976093	1	ENSG00000154380	ENAH	DAE_CP
chr1	22668510	22668980	1	ENSG00000162552	WNT4	DAE_CP
chr1	229340304	229341202	1	ENSG00000116574	RHOU	DAE_CP
chr1	229365571	229365800	1	ENSG00000116574	RHOU	DAE_CP
chr1	229776100	229776884	1	ENSG00000143641	GALNT2	DAE_CP
chr1	229777010	229777575	1	ENSG00000143641	GALNT2	DAE_CP
chr1	230377576	230377811	1	ENSG00000143641	GALNT2	DAE_CP
chr1	230905025	230905283	1	ENSG00000135775	COG2	DAE_CP
chr1	231731975	231732475	1	ENSG00000010072	SPRTN	DAE_CP
chr1	23279575	23280525	1	ENSG00000169641	LUZP1	DAE_CP
chr1	2330220	2330875	1	ENSG00000142611	PRDM16	DAE_CP
chr1	23426775	23427100	1	ENSG00000169641	LUZP1	DAE_CP
chr1	235380200	235381161	1	ENSG00000162885	B3GALNT2	DAE_CP
chr1	235388130	235389052	1	ENSG00000162885	B3GALNT2	DAE_CP
chr1	235413457	235414420	1	ENSG00000143669	LYST	DAE_CP
chr1	235674051	235674479	1	ENSG00000143669	LYST	DAE_CP
chr1	235676354	235677224	1	ENSG00000143669	LYST	DAE_CP
chr1	235709724	235710635	1	ENSG00000143669	LYST	DAE_CP
chr1	23945675	23946675	1	ENSG00000235052	RP1-150O5.3	DAE_CP
chr1	240845560	240846472	1	ENSG00000155816	FMN2	DAE_CP
chr1	242291709	242292244	1	ENSG00000214837	RP11-261C10.3	DAE_CP
chr1	242369121	242369338	1	ENSG00000234116	RP11-261C10.1	DAE_CP
chr1	242562625	242563072	1	ENSG00000234116	RP11-261C10.1	DAE_CP
chr1	242786677	242787271	1	ENSG00000231512	RP11-261C10.2	DAE_CP
chr1	242886675	242887088	1	ENSG00000234116	RP11-261C10.1	DAE_CP
chr1	243053325	243054300	1	ENSG00000214837	RP11-261C10.3	DAE_CP
chr1	2435850	2436650	1	ENSG00000149527	PLCH2	DAE_CP
chr1	245312096	245312438	1	ENSG00000185420	SMYD3	DAE_CP
chr1	245470250	245470820	1	ENSG00000185420	SMYD3	DAE_CP
chr1	245473975	245474180	1	ENSG00000185420	SMYD3	DAE_CP
chr1	24878439	24879120	1	ENSG00000133226	SRRM1	DAE_CP
chr1	25174423	25175142	1	ENSG00000117614	SYF2	DAE_CP
chr1	2534275	2534950	1	ENSG00000215912	TTC34	DAE_CP
chr1	25565984	25566942	1	ENSG00000157978	LDLRAP1	DAE_CP
chr1	25788850	25789800	1	ENSG00000188672	RHCE	DAE_CP
chr1	25794640	25795291	1	ENSG00000117640	MTFR1L	DAE_CP
chr1	26254050	26254305	1	ENSG00000158006	PAFAH2	DAE_CP
chr1	26284820	26285480	1	ENSG00000188672	RHCE	DAE_CP
chr1	26287570	26288323	1	ENSG00000188672	RHCE	DAE_CP
chr1	26342800	26343270	1	ENSG00000117632	STMN1	DAE_CP
chr1	26573307	26574225	1	ENSG00000188672	RHCE	DAE_CP
chr1	26677954	26678836	1	ENSG00000188672	RHCE	DAE_CP
chr1	26844850	26845700	1	ENSG00000204160	ZDHHC18	DAE_CP
chr1	2694550	2694825	1	ENSG00000116213	WRAP73	DAE_CP
chr1	27165152	27166037	1	ENSG00000117676	RPS6KA1	DAE_CP
chr1	27191386	27191710	1	ENSG00000117676	RPS6KA1	DAE_CP
chr1	2757150	2757650	1	ENSG00000142611	PRDM16	DAE_CP
chr1	2808575	2808850	1	ENSG00000142611	PRDM16	DAE_CP
chr1	28319637	28320053	1	ENSG00000000938	FGR	DAE_CP
chr1	28320172	28321025	1	ENSG00000000938	FGR	DAE_CP
chr1	2844675	2844922	1	ENSG00000142611	PRDM16	DAE_CP
chr1	2845052	2845625	1	ENSG00000142611	PRDM16	DAE_CP
chr1	28939596	28940449	1	ENSG00000271398	RP5-1092A3.5	DAE_CP
chr1	2928991	2929450	1	ENSG00000142611	PRDM16	DAE_CP
chr1	29370050	29370425	1	ENSG00000159023	EPB41	DAE_CP
chr1	29376260	29377201	1	ENSG00000159023	EPB41	DAE_CP
chr1	2947900	2948464	1	ENSG00000142611	PRDM16	DAE_CP
chr1	2950675	2951425	1	ENSG00000142611	PRDM16	DAE_CP
chr1	29669000	29669725	1	ENSG00000060656	PTPRU	DAE_CP
chr1	29817025	29817325	1	ENSG00000233399	RP11-111I12.1	DAE_CP
chr1	30919200	30920000	1	ENSG00000233372	RP5-893G23.1	DAE_CP
chr1	31722825	31723131	1	ENSG00000268950	AC114494.1	DAE_CP
chr1	32180603	32180986	1	ENSG00000084636	COL16A1	DAE_CP
chr1	32325875	32326850	1	ENSG00000184007	PTP4A2	DAE_CP
chr1	32461925	32462475	1	ENSG00000084636	COL16A1	DAE_CP
chr1	32503691	32504599	1	ENSG00000084636	COL16A1	DAE_CP
chr1	32509575	32510500	1	ENSG00000084636	COL16A1	DAE_CP
chr1	32966037	32966782	1	ENSG00000176261	ZBTB8OS	DAE_CP
chr1	33065417	33065886	1	ENSG00000134684	YARS	DAE_CP
chr1	33131320	33131899	1	ENSG00000134684	YARS	DAE_CP
chr1	33324375	33325200	1	ENSG00000116497	S100PBP	DAE_CP
chr1	33327435	33327575	1	ENSG00000116497	S100PBP	DAE_CP
chr1	33347834	33348375	1	ENSG00000116497	S100PBP	DAE_CP
chr1	33875520	33876451	1	ENSG00000142920	ADC	DAE_CP
chr1	34610450	34611425	1	ENSG00000121904	CSMD2	DAE_CP
chr1	34618840	34619500	1	ENSG00000121904	CSMD2	DAE_CP
chr1	34628428	34629184	1	ENSG00000121904	CSMD2	DAE_CP
chr1	35055825	35056300	1	ENSG00000121904	CSMD2	DAE_CP
chr1	35105171	35105716	1	ENSG00000121904	CSMD2	DAE_CP
chr1	35467560	35468223	1	ENSG00000092853	CLSPN	DAE_CP
chr1	35667727	35668075	1	ENSG00000163866	SMIM12	DAE_CP
chr1	35675975	35676582	1	ENSG00000134698	AGO4	DAE_CP
chr1	35887545	35888314	1	ENSG00000092853	CLSPN	DAE_CP
chr1	36909797	36910224	1	ENSG00000171812	COL8A2	DAE_CP
chr1	36995475	36996275	1	ENSG00000163874	ZC3H12A	DAE_CP
chr1	37071325	37071856	1	ENSG00000163874	ZC3H12A	DAE_CP
chr1	37109475	37109950	1	ENSG00000163873	GRIK3	DAE_CP
chr1	37231606	37231975	1	ENSG00000163874	ZC3H12A	DAE_CP
chr1	37234320	37234730	1	ENSG00000163874	ZC3H12A	DAE_CP
chr1	37469972	37470522	1	ENSG00000163873	GRIK3	DAE_CP
chr1	38123267	38123575	1	ENSG00000163873	GRIK3	DAE_CP
chr1	38126325	38127000	1	ENSG00000163873	GRIK3	DAE_CP
chr1	38486065	38486557	1	ENSG00000116954	RRAGC	DAE_CP
chr1	39608310	39608836	1	ENSG00000127603	MACF1	DAE_CP
chr1	39737725	39738125	1	ENSG00000127603	MACF1	DAE_CP
chr1	39780443	39781082	1	ENSG00000127603	MACF1	DAE_CP
chr1	39781104	39781543	1	ENSG00000127603	MACF1	DAE_CP
chr1	39786961	39787878	1	ENSG00000127603	MACF1	DAE_CP
chr1	39820568	39821038	1	ENSG00000127603	MACF1	DAE_CP
chr1	39824137	39824682	1	ENSG00000127603	MACF1	DAE_CP
chr1	39841924	39842702	1	ENSG00000127603	MACF1	DAE_CP
chr1	39906651	39907044	1	ENSG00000127603	MACF1	DAE_CP
chr1	39908975	39909650	1	ENSG00000127603	MACF1	DAE_CP
chr1	39943916	39944838	1	ENSG00000127603	MACF1	DAE_CP
chr1	39948830	39949192	1	ENSG00000127603	MACF1	DAE_CP
chr1	39996587	39997433	1	ENSG00000127603	MACF1	DAE_CP
chr1	4014476	4014775	1	ENSG00000196581	AJAP1	DAE_CP
chr1	40264800	40265325	1	ENSG00000168389	MFSD2A	DAE_CP
chr1	40269326	40269685	1	ENSG00000168389	MFSD2A	DAE_CP
chr1	40282531	40282650	1	ENSG00000168389	MFSD2A	DAE_CP
chr1	40387950	40388348	1	ENSG00000043514	TRIT1	DAE_CP
chr1	40698793	40699606	1	ENSG00000084073	ZMPSTE24	DAE_CP
chr1	40757882	40758426	1	ENSG00000049089	COL9A2	DAE_CP
chr1	40804448	40804756	1	ENSG00000131238	PPT1	DAE_CP
chr1	41961925	41962146	1	ENSG00000235358	RP11-399E6.1	DAE_CP
chr1	42180580	42181024	1	ENSG00000127124	HIVEP3	DAE_CP
chr1	44152800	44153200	1	ENSG00000243710	WDR65	DAE_CP
chr1	44690723	44691123	1	ENSG00000187147	RNF220	DAE_CP
chr1	45219796	45220573	1	ENSG00000117448	AKR1A1	DAE_CP
chr1	45250160	45250300	1	ENSG00000117448	AKR1A1	DAE_CP
chr1	45251900	45251995	1	ENSG00000117448	AKR1A1	DAE_CP
chr1	45325970	45326912	1	ENSG00000070759	TESK2	DAE_CP
chr1	46135741	46136407	1	ENSG00000086015	MAST2	DAE_CP
chr1	46547214	46547568	1	ENSG00000117472	TSPAN1	DAE_CP
chr1	46785650	46786250	1	ENSG00000197429	IPP	DAE_CP
chr1	50895950	50896650	1	ENSG00000085831	TTC39A	DAE_CP
chr1	52733885	52734837	1	ENSG00000182183	FAM159A	DAE_CP
chr1	53855680	53856526	1	ENSG00000157193	LRP8	DAE_CP
chr1	54561975	54562475	1	ENSG00000162396	PARS2	DAE_CP
chr1	54930021	54930947	1	ENSG00000157211	CDCP2	DAE_CP
chr1	54931022	54931450	1	ENSG00000157211	CDCP2	DAE_CP
chr1	61918819	61919182	1	ENSG00000162599	NFIA	DAE_CP
chr1	62173456	62173994	1	ENSG00000162604	TM2D1	DAE_CP
chr1	62446469	62447369	1	ENSG00000132849	INADL	DAE_CP
chr1	6245633	6246048	1	ENSG00000069424	KCNAB2	DAE_CP
chr1	6347112	6347303	1	ENSG00000187017	ESPN	DAE_CP
chr1	6347412	6347498	1	ENSG00000187017	ESPN	DAE_CP
chr1	6347740	6348059	1	ENSG00000187017	ESPN	DAE_CP
chr1	6390350	6391100	1	ENSG00000187017	ESPN	DAE_CP
chr1	6396000	6396810	1	ENSG00000187017	ESPN	DAE_CP
chr1	6398631	6399260	1	ENSG00000187017	ESPN	DAE_CP
chr1	65674765	65675073	1	ENSG00000231485	RP4-535B20.1	DAE_CP
chr1	69031600	69032020	1	ENSG00000033122	LRRC7	DAE_CP
chr1	69034325	69034667	1	ENSG00000033122	LRRC7	DAE_CP
chr1	69037188	69037300	1	ENSG00000033122	LRRC7	DAE_CP
chr1	69037725	69038110	1	ENSG00000033122	LRRC7	DAE_CP
chr1	70881355	70882056	1	ENSG00000229639	RP3-380B4.1	DAE_CP
chr1	70887463	70888065	1	ENSG00000229639	RP3-380B4.1	DAE_CP
chr1	76053395	76054019	1	ENSG00000162623	TYW3	DAE_CP
chr1	76055325	76055925	1	ENSG00000162623	TYW3	DAE_CP
chr1	7740230	7740774	1	ENSG00000171735	CAMTA1	DAE_CP
chr1	78620700	78621240	1	ENSG00000137959	IFI44L	DAE_CP
chr1	82470925	82471425	1	ENSG00000230817	RP4-601K24.1	DAE_CP
chr1	83878900	83879540	1	ENSG00000233008	RP11-475O6.1	DAE_CP
chr1	8393767	8394475	1	ENSG00000116285	ERRFI1	DAE_CP
chr1	8395200	8396050	1	ENSG00000116285	ERRFI1	DAE_CP
chr1	84127102	84127325	1	ENSG00000231364	RP11-413G15.1	DAE_CP
chr1	84158130	84159032	1	ENSG00000231364	RP11-413G15.1	DAE_CP
chr1	84899025	84899675	1	ENSG00000142875	PRKACB	DAE_CP
chr1	85224931	85225326	1	ENSG00000142875	PRKACB	DAE_CP
chr1	8631625	8632100	1	ENSG00000142599	RERE	DAE_CP
chr1	8638100	8638375	1	ENSG00000142599	RERE	DAE_CP
chr1	8681050	8681650	1	ENSG00000142599	RERE	DAE_CP
chr1	88224184	88225163	1	ENSG00000153936	HS2ST1	DAE_CP
chr1	88736102	88736451	1	ENSG00000143013	LMO4	DAE_CP
chr1	88738300	88738933	1	ENSG00000143013	LMO4	DAE_CP
chr1	88757631	88758069	1	ENSG00000143013	LMO4	DAE_CP
chr1	88768500	88769175	1	ENSG00000143013	LMO4	DAE_CP
chr1	88771861	88772567	1	ENSG00000143013	LMO4	DAE_CP
chr1	8989975	8990170	1	ENSG00000142583	SLC2A5	DAE_CP
chr1	90570527	90571025	1	ENSG00000143032	BARHL2	DAE_CP
chr1	90588150	90588900	1	ENSG00000122482	ZNF644	DAE_CP
chr1	91171993	91172950	1	ENSG00000233593	RP4-665J23.1	DAE_CP
chr1	92364850	92365350	1	ENSG00000097046	CDC7	DAE_CP
chr1	92705443	92705816	1	ENSG00000273487	RP4-621B10.8	DAE_CP
chr1	92705870	92706139	1	ENSG00000273487	RP4-621B10.8	DAE_CP
chr1	9317560	9318199	1	ENSG00000235263	RP13-392I16.1	DAE_CP
chr1	93924915	93925545	1	ENSG00000067334	DNTTIP2	DAE_CP
chr1	99645850	99646525	1	ENSG00000156869	FRRS1	DAE_CP
chr1	9982190	9983100	1	ENSG00000142657	PGD	DAE_CP
chr10	100006625	100007051	1	ENSG00000119943	PYROXD2	DAE_CP
chr10	10250970	10251850	1	ENSG00000270111	RP11-271F18.4	DAE_CP
chr10	102719997	102720419	1	ENSG00000119906	FAM178A	DAE_CP
chr10	103001730	103002640	1	ENSG00000166171	DPCD	DAE_CP
chr10	103009225	103009475	1	ENSG00000166171	DPCD	DAE_CP
chr10	103245812	103245957	1	ENSG00000230967	RP11-107I14.5	DAE_CP
chr10	103496336	103496777	1	ENSG00000224817	RP11-190J1.3	DAE_CP
chr10	103519125	103519625	1	ENSG00000237579	RP11-324L3.1	DAE_CP
chr10	103539250	103539900	1	ENSG00000237579	RP11-324L3.1	DAE_CP
chr10	103648000	103648425	1	ENSG00000120029	C10orf76	DAE_CP
chr10	105041414	105041875	1	ENSG00000076685	NT5C2	DAE_CP
chr10	105506860	105507400	1	ENSG00000107957	SH3PXD2A	DAE_CP
chr10	105693158	105693675	1	ENSG00000156384	SFR1	DAE_CP
chr10	109465546	109465875	1	ENSG00000108018	SORCS1	DAE_CP
chr10	113306264	113306775	1	ENSG00000150594	ADRA2A	DAE_CP
chr10	113309881	113310821	1	ENSG00000150594	ADRA2A	DAE_CP
chr10	114322550	114322975	1	ENSG00000148702	HABP2	DAE_CP
chr10	114886100	114886806	1	ENSG00000148737	TCF7L2	DAE_CP
chr10	11552625	11552975	1	ENSG00000134463	ECHDC3	DAE_CP
chr10	116237015	116237450	1	ENSG00000151553	FAM160B1	DAE_CP
chr10	11749675	11750350	1	ENSG00000148429	USP6NL	DAE_CP
chr10	11763962	11764715	1	ENSG00000148429	USP6NL	DAE_CP
chr10	118670300	118671150	1	ENSG00000187164	KIAA1598	DAE_CP
chr10	118671575	118672075	1	ENSG00000187164	KIAA1598	DAE_CP
chr10	118902320	118903249	1	ENSG00000188316	ENO4	DAE_CP
chr10	118925225	118925715	1	ENSG00000188316	ENO4	DAE_CP
chr10	118934406	118934702	1	ENSG00000188316	ENO4	DAE_CP
chr10	118934907	118935336	1	ENSG00000188316	ENO4	DAE_CP
chr10	119310925	119311175	1	ENSG00000107560	RAB11FIP2	DAE_CP
chr10	119311834	119312077	1	ENSG00000107560	RAB11FIP2	DAE_CP
chr10	119769874	119770440	1	ENSG00000170370	EMX2	DAE_CP
chr10	119794325	119794900	1	ENSG00000170370	EMX2	DAE_CP
chr10	120016340	120016660	1	ENSG00000170370	EMX2	DAE_CP
chr10	120031315	120031606	1	ENSG00000170370	EMX2	DAE_CP
chr10	120031647	120031825	1	ENSG00000170370	EMX2	DAE_CP
chr10	120324500	120325090	1	ENSG00000151893	CACUL1	DAE_CP
chr10	122555429	122556080	1	ENSG00000107651	SEC23IP	DAE_CP
chr10	122757725	122758425	1	ENSG00000066468	FGFR2	DAE_CP
chr10	122811300	122812070	1	ENSG00000223432	RP11-62L18.3	DAE_CP
chr10	122831450	122831948	1	ENSG00000066468	FGFR2	DAE_CP
chr10	123440900	123441030	1	ENSG00000107669	ATE1	DAE_CP
chr10	123560050	123561025	1	ENSG00000107669	ATE1	DAE_CP
chr10	123625075	123625650	1	ENSG00000107669	ATE1	DAE_CP
chr10	125343475	125343758	1	ENSG00000121898	CPXM2	DAE_CP
chr10	12552625	12553500	1	ENSG00000181192	DHTKD1	DAE_CP
chr10	125603076	125603843	1	ENSG00000121898	CPXM2	DAE_CP
chr10	125707025	125707575	1	ENSG00000234542	RP11-282I1.2	DAE_CP
chr10	125767757	125768025	1	ENSG00000065154	OAT	DAE_CP
chr10	12687511	12687947	1	ENSG00000183049	CAMK1D	DAE_CP
chr10	126980325	126981050	1	ENSG00000228021	RP11-383C5.3	DAE_CP
chr10	126985100	126985800	1	ENSG00000228021	RP11-383C5.3	DAE_CP
chr10	126988200	126988750	1	ENSG00000228021	RP11-383C5.3	DAE_CP
chr10	127179975	127180325	1	ENSG00000175029	CTBP2	DAE_CP
chr10	127380075	127380700	1	ENSG00000175029	CTBP2	DAE_CP
chr10	127398600	127399100	1	ENSG00000175029	CTBP2	DAE_CP
chr10	127410973	127411495	1	ENSG00000175029	CTBP2	DAE_CP
chr10	128466200	128466775	1	ENSG00000148848	ADAM12	DAE_CP
chr10	129706506	129706725	1	ENSG00000132334	PTPRE	DAE_CP
chr10	129838675	129839325	1	ENSG00000132334	PTPRE	DAE_CP
chr10	130802825	130803325	1	ENSG00000108001	EBF3	DAE_CP
chr10	130819994	130820126	1	ENSG00000108001	EBF3	DAE_CP
chr10	130829400	130830100	1	ENSG00000108001	EBF3	DAE_CP
chr10	130832118	130832600	1	ENSG00000108001	EBF3	DAE_CP
chr10	130972625	130973175	1	ENSG00000108001	EBF3	DAE_CP
chr10	131193100	131193600	1	ENSG00000108001	EBF3	DAE_CP
chr10	134106850	134107000	1	ENSG00000148814	LRRC27	DAE_CP
chr10	134170910	134171811	1	ENSG00000165752	STK32C	DAE_CP
chr10	134172615	134173500	1	ENSG00000165752	STK32C	DAE_CP
chr10	1380030	1380558	1	ENSG00000185736	ADARB2	DAE_CP
chr10	13933541	13933993	1	ENSG00000151474	FRMD4A	DAE_CP
chr10	15037975	15038675	1	ENSG00000151474	FRMD4A	DAE_CP
chr10	15126464	15126625	1	ENSG00000152457	DCLRE1C	DAE_CP
chr10	19149300	19149675	1	ENSG00000204740	MALRD1	DAE_CP
chr10	22802800	22803205	1	ENSG00000078403	MLLT10	DAE_CP
chr10	241852	242209	1	ENSG00000107937	GTPBP4	DAE_CP
chr10	25277650	25278375	1	ENSG00000107863	ARHGAP21	DAE_CP
chr10	25283656	25284050	1	ENSG00000107863	ARHGAP21	DAE_CP
chr10	26046520	26046676	1	ENSG00000077420	APBB1IP	DAE_CP
chr10	26055223	26056149	1	ENSG00000077420	APBB1IP	DAE_CP
chr10	27179800	27180425	1	ENSG00000148459	PDSS1	DAE_CP
chr10	27914225	27914825	1	ENSG00000150054	MPP7	DAE_CP
chr10	29077512	29078243	1	ENSG00000204365	C10orf126	DAE_CP
chr10	29079087	29079489	1	ENSG00000204365	C10orf126	DAE_CP
chr10	29130909	29131653	1	ENSG00000232624	RP11-478H13.3	DAE_CP
chr10	29607675	29608040	1	ENSG00000095739	BAMBI	DAE_CP
chr10	297629	298448	1	ENSG00000107929	LARP4B	DAE_CP
chr10	30673559	30673996	1	ENSG00000230298	RP11-253D19.2	DAE_CP
chr10	30872750	30873175	1	ENSG00000107951	MTPAP	DAE_CP
chr10	31726347	31726893	1	ENSG00000183621	ZNF438	DAE_CP
chr10	31766450	31767030	1	ENSG00000183621	ZNF438	DAE_CP
chr10	331338	332152	1	ENSG00000231601	RP11-164C1.2	DAE_CP
chr10	426600	427050	1	ENSG00000107929	LARP4B	DAE_CP
chr10	43393350	43393825	1	ENSG00000165731	RET	DAE_CP
chr10	43521750	43522600	1	ENSG00000234944	RP11-124O11.1	DAE_CP
chr10	43597075	43598050	1	ENSG00000234944	RP11-124O11.1	DAE_CP
chr10	43614275	43615025	1	ENSG00000169813	HNRNPF	DAE_CP
chr10	43746825	43747265	1	ENSG00000198915	RASGEF1A	DAE_CP
chr10	43757150	43757877	1	ENSG00000198915	RASGEF1A	DAE_CP
chr10	43781300	43781900	1	ENSG00000234944	RP11-124O11.1	DAE_CP
chr10	44185397	44186203	1	ENSG00000269515	AL137026.1	DAE_CP
chr10	4465536	4466512	1	ENSG00000224382	LINC00703	DAE_CP
chr10	46147650	46148450	1	ENSG00000172671	ZFAND4	DAE_CP
chr10	49971344	49971650	1	ENSG00000165606	DRGX	DAE_CP
chr10	49986200	49986700	1	ENSG00000165606	DRGX	DAE_CP
chr10	50801146	50801351	1	ENSG00000227345	PARG	DAE_CP
chr10	50837217	50838208	1	ENSG00000174196	FAM21D	DAE_CP
chr10	50976350	50977250	1	ENSG00000197444	OGDHL	DAE_CP
chr10	52075450	52075900	1	ENSG00000188611	ASAH2	DAE_CP
chr10	61358356	61359019	1	ENSG00000165443	PHYHIPL	DAE_CP
chr10	61983900	61984350	1	ENSG00000151150	ANK3	DAE_CP
chr10	6253880	6254207	1	ENSG00000212743	DKFZP667F0711	DAE_CP
chr10	6369850	6370603	1	ENSG00000170525	PFKFB3	DAE_CP
chr10	6370742	6370969	1	ENSG00000170525	PFKFB3	DAE_CP
chr10	65047977	65048453	1	ENSG00000171988	JMJD1C	DAE_CP
chr10	65215900	65216780	1	ENSG00000171988	JMJD1C	DAE_CP
chr10	65297190	65297650	1	ENSG00000171988	JMJD1C	DAE_CP
chr10	65321198	65321575	1	ENSG00000171988	JMJD1C	DAE_CP
chr10	65343550	65344325	1	ENSG00000171988	JMJD1C	DAE_CP
chr10	65359225	65360057	1	ENSG00000171988	JMJD1C	DAE_CP
chr10	65382822	65383492	1	ENSG00000171988	JMJD1C	DAE_CP
chr10	65472890	65473494	1	ENSG00000171988	JMJD1C	DAE_CP
chr10	65496875	65497775	1	ENSG00000171988	JMJD1C	DAE_CP
chr10	65498203	65498538	1	ENSG00000171988	JMJD1C	DAE_CP
chr10	68582456	68582900	1	ENSG00000183230	CTNNA3	DAE_CP
chr10	70334010	70334123	1	ENSG00000122912	SLC25A16	DAE_CP
chr10	71157660	71158190	1	ENSG00000156510	HKDC1	DAE_CP
chr10	72096875	72097325	1	ENSG00000180817	PPA1	DAE_CP
chr10	72581425	72582050	1	ENSG00000166224	SGPL1	DAE_CP
chr10	73150150	73150550	1	ENSG00000107736	CDH23	DAE_CP
chr10	73164425	73164625	1	ENSG00000107736	CDH23	DAE_CP
chr10	73168625	73169100	1	ENSG00000107736	CDH23	DAE_CP
chr10	73213000	73213274	1	ENSG00000107736	CDH23	DAE_CP
chr10	73217675	73218225	1	ENSG00000107736	CDH23	DAE_CP
chr10	73221925	73222350	1	ENSG00000107736	CDH23	DAE_CP
chr10	73473598	73473750	1	ENSG00000198246	SLC29A3	DAE_CP
chr10	73541425	73542075	1	ENSG00000197746	PSAP	DAE_CP
chr10	73549675	73550250	1	ENSG00000197746	PSAP	DAE_CP
chr10	74205225	74205875	1	ENSG00000107745	MICU1	DAE_CP
chr10	74205876	74206426	1	ENSG00000107745	MICU1	DAE_CP
chr10	74215851	74216296	1	ENSG00000156026	MCU	DAE_CP
chr10	74254220	74254967	1	ENSG00000107745	MICU1	DAE_CP
chr10	74333596	74334170	1	ENSG00000107745	MICU1	DAE_CP
chr10	74572550	74573150	1	ENSG00000107745	MICU1	DAE_CP
chr10	74919027	74919370	1	ENSG00000107745	MICU1	DAE_CP
chr10	75248427	75249175	1	ENSG00000166343	MSS51	DAE_CP
chr10	75646912	75647400	1	ENSG00000035403	VCL	DAE_CP
chr10	75961809	75962708	1	ENSG00000165637	VDAC2	DAE_CP
chr10	78931802	78932316	1	ENSG00000156113	KCNMA1	DAE_CP
chr10	79596032	79596207	1	ENSG00000148606	POLR3A	DAE_CP
chr10	79751514	79752194	1	ENSG00000151208	DLG5	DAE_CP
chr10	79819625	79820175	1	ENSG00000108175	ZMIZ1	DAE_CP
chr10	81163276	81163750	1	ENSG00000225484	RP11-773D16.1	DAE_CP
chr10	82037350	82037850	1	ENSG00000225484	RP11-773D16.1	DAE_CP
chr10	87825440	87825718	1	ENSG00000182771	GRID1	DAE_CP
chr10	88470823	88471213	1	ENSG00000148672	GLUD1	DAE_CP
chr10	88529894	88530275	1	ENSG00000188100	FAM25A	DAE_CP
chr10	88627900	88628425	1	ENSG00000107779	BMPR1A	DAE_CP
chr10	88677450	88678345	1	ENSG00000122367	LDB3	DAE_CP
chr10	88688970	88689590	1	ENSG00000224914	LINC00863	DAE_CP
chr10	91596808	91596970	1	ENSG00000238291	RP11-94M14.3	DAE_CP
chr10	94707050	94707463	1	ENSG00000138119	MYOF	DAE_CP
chr10	94839825	94840123	1	ENSG00000138119	MYOF	DAE_CP
chr10	94949803	94950575	1	ENSG00000095596	CYP26A1	DAE_CP
chr10	94996040	94996730	1	ENSG00000095596	CYP26A1	DAE_CP
chr10	95012609	95013107	1	ENSG00000187553	CYP26C1	DAE_CP
chr10	95013976	95014650	1	ENSG00000187553	CYP26C1	DAE_CP
chr10	95016042	95017017	1	ENSG00000187553	CYP26C1	DAE_CP
chr10	95046425	95046601	1	ENSG00000095596	CYP26A1	DAE_CP
chr10	95661725	95662053	1	ENSG00000173145	NOC3L	DAE_CP
chr10	95813100	95813620	1	ENSG00000138193	PLCE1	DAE_CP
chr10	97366376	97367050	1	ENSG00000095637	SORBS1	DAE_CP
chr10	98856133	98856503	1	ENSG00000187122	SLIT1	DAE_CP
chr10	98869200	98869717	1	ENSG00000187122	SLIT1	DAE_CP
chr10	98873623	98873884	1	ENSG00000187122	SLIT1	DAE_CP
chr10	98888244	98888623	1	ENSG00000187122	SLIT1	DAE_CP
chr10	98908850	98909375	1	ENSG00000187122	SLIT1	DAE_CP
chr10	98920550	98921075	1	ENSG00000187122	SLIT1	DAE_CP
chr10	98930775	98931314	1	ENSG00000187122	SLIT1	DAE_CP
chr10	98936092	98936375	1	ENSG00000187122	SLIT1	DAE_CP
chr10	98939756	98940400	1	ENSG00000187122	SLIT1	DAE_CP
chr10	98964925	98965275	1	ENSG00000187122	SLIT1	DAE_CP
chr10	98967875	98968000	1	ENSG00000187122	SLIT1	DAE_CP
chr10	98969052	98969480	1	ENSG00000187122	SLIT1	DAE_CP
chr10	98974227	98974675	1	ENSG00000155629	PIK3AP1	DAE_CP
chr10	99085650	99086140	1	ENSG00000095587	TLL2	DAE_CP
chr10	99663572	99663975	1	ENSG00000095713	CRTAC1	DAE_CP
chr10	99667450	99668125	1	ENSG00000095713	CRTAC1	DAE_CP
chr10	99674768	99674844	1	ENSG00000095713	CRTAC1	DAE_CP
chr10	99983388	99984039	1	ENSG00000119943	PYROXD2	DAE_CP
chr11	104707104	104707860	1	ENSG00000254998	RP11-94P11.4	DAE_CP
chr11	105969572	105970497	1	ENSG00000152402	GUCY1A2	DAE_CP
chr11	106891509	106892136	1	ENSG00000149313	AASDHPPT	DAE_CP
chr11	10757197	10757717	1	ENSG00000133805	AMPD3	DAE_CP
chr11	110875925	110876360	1	ENSG00000137727	ARHGAP20	DAE_CP
chr11	111138101	111138502	1	ENSG00000137727	ARHGAP20	DAE_CP
chr11	1123375	1124192	1	ENSG00000215182	MUC5AC	DAE_CP
chr11	113630675	113631050	1	ENSG00000149292	TTC12	DAE_CP
chr11	113631310	113631530	1	ENSG00000149292	TTC12	DAE_CP
chr11	113842122	113843069	1	ENSG00000166741	NNMT	DAE_CP
chr11	113871940	113872600	1	ENSG00000166741	NNMT	DAE_CP
chr11	113891850	113892475	1	ENSG00000166741	NNMT	DAE_CP
chr11	117190054	117190551	1	ENSG00000177103	DSCAML1	DAE_CP
chr11	117193922	117194904	1	ENSG00000177103	DSCAML1	DAE_CP
chr11	117328925	117329295	1	ENSG00000177103	DSCAML1	DAE_CP
chr11	117344551	117344875	1	ENSG00000177103	DSCAML1	DAE_CP
chr11	117348625	117348875	1	ENSG00000177103	DSCAML1	DAE_CP
chr11	117354650	117355101	1	ENSG00000177103	DSCAML1	DAE_CP
chr11	11749855	11750460	1	ENSG00000254401	RP11-179A10.1	DAE_CP
chr11	11761802	11762274	1	ENSG00000254401	RP11-179A10.1	DAE_CP
chr11	117708400	117708900	1	ENSG00000137747	TMPRSS13	DAE_CP
chr11	118187372	118187677	1	ENSG00000160593	AMICA1	DAE_CP
chr11	119300629	119301165	1	ENSG00000137709	POU2F3	DAE_CP
chr11	119383220	119383850	1	ENSG00000137699	TRIM29	DAE_CP
chr11	120017225	120017975	1	ENSG00000110400	PVRL1	DAE_CP
chr11	120018475	120019175	1	ENSG00000110400	PVRL1	DAE_CP
chr11	120104350	120105175	1	ENSG00000110400	PVRL1	DAE_CP
chr11	120165771	120166228	1	ENSG00000173456	RNF26	DAE_CP
chr11	120942473	120942786	1	ENSG00000196914	ARHGEF12	DAE_CP
chr11	121015088	121015763	1	ENSG00000196914	ARHGEF12	DAE_CP
chr11	121112566	121112849	1	ENSG00000137642	SORL1	DAE_CP
chr11	121140900	121141400	1	ENSG00000137642	SORL1	DAE_CP
chr11	121177869	121178529	1	ENSG00000137642	SORL1	DAE_CP
chr11	121190058	121190281	1	ENSG00000137642	SORL1	DAE_CP
chr11	121208600	121209102	1	ENSG00000137642	SORL1	DAE_CP
chr11	121502175	121502625	1	ENSG00000255015	RP11-716H6.1	DAE_CP
chr11	122391668	122392176	1	ENSG00000137642	SORL1	DAE_CP
chr11	122392368	122393018	1	ENSG00000137642	SORL1	DAE_CP
chr11	122395000	122395475	1	ENSG00000137642	SORL1	DAE_CP
chr11	122427050	122428000	1	ENSG00000137642	SORL1	DAE_CP
chr11	122910775	122911210	1	ENSG00000109943	CRTAM	DAE_CP
chr11	123553610	123554020	1	ENSG00000254467	RP11-634B22.4	DAE_CP
chr11	12362453	12362882	1	ENSG00000133794	ARNTL	DAE_CP
chr11	12387804	12388055	1	ENSG00000187079	TEAD1	DAE_CP
chr11	123940211	123940443	1	ENSG00000197263	OR8D2	DAE_CP
chr11	124038300	124038675	1	ENSG00000196099	OR6M1	DAE_CP
chr11	124978027	124978537	1	ENSG00000165495	PKNOX2	DAE_CP
chr11	125490854	125491629	1	ENSG00000260209	RP11-680F20.10	DAE_CP
chr11	125491759	125492724	1	ENSG00000260209	RP11-680F20.10	DAE_CP
chr11	125830372	125831364	1	ENSG00000064309	CDON	DAE_CP
chr11	125840456	125840987	1	ENSG00000064309	CDON	DAE_CP
chr11	125953616	125954542	1	ENSG00000261257	RP11-673E11.2	DAE_CP
chr11	125958905	125959294	1	ENSG00000261257	RP11-673E11.2	DAE_CP
chr11	125982664	125982838	1	ENSG00000255124	RP11-680F20.5	DAE_CP
chr11	12701760	12702700	1	ENSG00000197702	PARVA	DAE_CP
chr11	127999008	127999367	1	ENSG00000151704	KCNJ1	DAE_CP
chr11	128684983	128685662	1	ENSG00000273415	RP11-702B10.2	DAE_CP
chr11	128693900	128694575	1	ENSG00000273415	RP11-702B10.2	DAE_CP
chr11	129613200	129614000	1	ENSG00000043039	BARX2	DAE_CP
chr11	129807423	129808094	1	ENSG00000084234	APLP2	DAE_CP
chr11	129993760	129994740	1	ENSG00000170325	PRDM10	DAE_CP
chr11	129999484	130000171	1	ENSG00000170325	PRDM10	DAE_CP
chr11	130687000	130687500	1	ENSG00000134917	ADAMTS8	DAE_CP
chr11	133022970	133023250	1	ENSG00000255258	RP11-448P19.1	DAE_CP
chr11	133724450	133724755	1	ENSG00000151503	NCAPD3	DAE_CP
chr11	1363367	1363945	1	ENSG00000174672	BRSK2	DAE_CP
chr11	1374875	1375375	1	ENSG00000174672	BRSK2	DAE_CP
chr11	14489088	14489524	1	ENSG00000133818	RRAS2	DAE_CP
chr11	1568780	1568900	1	ENSG00000078902	TOLLIP	DAE_CP
chr11	16841930	16842511	1	ENSG00000110700	RPS13	DAE_CP
chr11	17414650	17415600	1	ENSG00000006611	USH1C	DAE_CP
chr11	17620540	17620924	1	ENSG00000129158	SERGEF	DAE_CP
chr11	17627025	17627825	1	ENSG00000129158	SERGEF	DAE_CP
chr11	17742530	17743300	1	ENSG00000129158	SERGEF	DAE_CP
chr11	17760530	17760905	1	ENSG00000129158	SERGEF	DAE_CP
chr11	1806925	1807300	1	ENSG00000130595	TNNT3	DAE_CP
chr11	19561425	19561842	1	ENSG00000177054	ZDHHC13	DAE_CP
chr11	19924725	19925184	1	ENSG00000183695	MRGPRX2	DAE_CP
chr11	19975172	19975275	1	ENSG00000166833	NAV2	DAE_CP
chr11	20626825	20627475	1	ENSG00000185238	PRMT3	DAE_CP
chr11	20631305	20631996	1	ENSG00000185238	PRMT3	DAE_CP
chr11	21276005	21276903	1	ENSG00000171714	ANO5	DAE_CP
chr11	22561589	22562042	1	ENSG00000091664	SLC17A6	DAE_CP
chr11	22568800	22569080	1	ENSG00000091664	SLC17A6	DAE_CP
chr11	22900951	22901464	1	ENSG00000254861	RP11-945A11.2	DAE_CP
chr11	22901516	22901851	1	ENSG00000254861	RP11-945A11.2	DAE_CP
chr11	2348150	2348520	1	ENSG00000110651	CD81	DAE_CP
chr11	2349471	2349970	1	ENSG00000110651	CD81	DAE_CP
chr11	2408472	2408984	1	ENSG00000021762	OSBPL5	DAE_CP
chr11	2473350	2473925	1	ENSG00000110628	SLC22A18	DAE_CP
chr11	30218063	30218506	1	ENSG00000255227	RP11-460B17.2	DAE_CP
chr11	30373600	30374100	1	ENSG00000170959	DCDC1	DAE_CP
chr11	30386050	30386550	1	ENSG00000170959	DCDC1	DAE_CP
chr11	31140123	31140421	1	ENSG00000049449	RCN1	DAE_CP
chr11	3144660	3144800	1	ENSG00000183562	AC131971.1	DAE_CP
chr11	31897360	31898204	1	ENSG00000170959	DCDC1	DAE_CP
chr11	32008675	32009370	1	ENSG00000170959	DCDC1	DAE_CP
chr11	32024501	32025026	1	ENSG00000170959	DCDC1	DAE_CP
chr11	32027125	32027875	1	ENSG00000170959	DCDC1	DAE_CP
chr11	32029146	32029717	1	ENSG00000170959	DCDC1	DAE_CP
chr11	32194342	32195225	1	ENSG00000170959	DCDC1	DAE_CP
chr11	3234650	3235300	1	ENSG00000110619	CARS	DAE_CP
chr11	3250625	3251525	1	ENSG00000053918	KCNQ1	DAE_CP
chr11	3450300	3451075	1	ENSG00000167323	STIM1	DAE_CP
chr11	34607393	34607975	1	ENSG00000149089	APIP	DAE_CP
chr11	35627125	35627775	1	ENSG00000135362	PRR5L	DAE_CP
chr11	3604510	3605400	1	ENSG00000110713	NUP98	DAE_CP
chr11	3680825	3681450	1	ENSG00000254757	RP13-726E6.1	DAE_CP
chr11	3917875	3918661	1	ENSG00000254757	RP13-726E6.1	DAE_CP
chr11	4046690	4047050	1	ENSG00000167323	STIM1	DAE_CP
chr11	437400	438100	1	ENSG00000177156	TALDO1	DAE_CP
chr11	43892200	43892350	1	ENSG00000205126	ACCSL	DAE_CP
chr11	43892725	43893651	1	ENSG00000205126	ACCSL	DAE_CP
chr11	44534372	44534650	1	ENSG00000151348	EXT2	DAE_CP
chr11	44681075	44681700	1	ENSG00000255079	RP11-45A12.1	DAE_CP
chr11	44688875	44689425	1	ENSG00000255079	RP11-45A12.1	DAE_CP
chr11	44764525	44765503	1	ENSG00000157570	TSPAN18	DAE_CP
chr11	44765660	44766226	1	ENSG00000157570	TSPAN18	DAE_CP
chr11	44967159	44967725	1	ENSG00000019485	PRDM11	DAE_CP
chr11	45063081	45063550	1	ENSG00000254654	AC068858.1	DAE_CP
chr11	45295820	45296175	1	ENSG00000019485	PRDM11	DAE_CP
chr11	45320080	45320850	1	ENSG00000175274	TP53I11	DAE_CP
chr11	45457411	45458252	1	ENSG00000175264	CHST1	DAE_CP
chr11	45627883	45628698	1	ENSG00000255267	RP11-430H10.2	DAE_CP
chr11	46264726	46265198	1	ENSG00000157613	CREB3L1	DAE_CP
chr11	46830206	46830752	1	ENSG00000030066	NUP160	DAE_CP
chr11	46886740	46887640	1	ENSG00000149179	C11orf49	DAE_CP
chr11	46934088	46934892	1	ENSG00000149179	C11orf49	DAE_CP
chr11	47128312	47128975	1	ENSG00000134569	LRP4	DAE_CP
chr11	47140550	47141000	1	ENSG00000134569	LRP4	DAE_CP
chr11	47440523	47441054	1	ENSG00000165915	SLC39A13	DAE_CP
chr11	47614600	47614969	1	ENSG00000165917	RAPSN	DAE_CP
chr11	47760498	47761365	1	ENSG00000175216	CKAP5	DAE_CP
chr11	47772324	47773315	1	ENSG00000175216	CKAP5	DAE_CP
chr11	5059542	5059881	1	ENSG00000205409	OR52E6	DAE_CP
chr11	56650860	56651600	1	ENSG00000134817	APLNR	DAE_CP
chr11	57008775	57009362	1	ENSG00000255433	AP000479.1	DAE_CP
chr11	57056425	57057025	1	ENSG00000255433	AP000479.1	DAE_CP
chr11	57231259	57231587	1	ENSG00000109991	P2RX3	DAE_CP
chr11	57235149	57235584	1	ENSG00000109991	P2RX3	DAE_CP
chr11	57250179	57250826	1	ENSG00000109991	P2RX3	DAE_CP
chr11	57292495	57293121	1	ENSG00000109991	P2RX3	DAE_CP
chr11	57623311	57623864	1	ENSG00000172769	OR5B3	DAE_CP
chr11	57785423	57786026	1	ENSG00000172362	OR5B12	DAE_CP
chr11	58253565	58254140	1	ENSG00000156587	UBE2L6	DAE_CP
chr11	5855250	5856125	1	ENSG00000205495	OR52J3	DAE_CP
chr11	590977	591803	1	ENSG00000070047	PHRF1	DAE_CP
chr11	59193675	59194150	1	ENSG00000110042	DTX4	DAE_CP
chr11	59888796	59889010	1	ENSG00000134812	GIF	DAE_CP
chr11	60647900	60648843	1	ENSG00000229859	PGA3	DAE_CP
chr11	60742148	60742450	1	ENSG00000013725	CD6	DAE_CP
chr11	60749850	60750400	1	ENSG00000013725	CD6	DAE_CP
chr11	60820425	60820725	1	ENSG00000229859	PGA3	DAE_CP
chr11	61213850	61213984	1	ENSG00000255947	RP11-855O10.3	DAE_CP
chr11	61227852	61228500	1	ENSG00000162148	PPP1R32	DAE_CP
chr11	61293775	61294475	1	ENSG00000255947	RP11-855O10.3	DAE_CP
chr11	61298420	61299114	1	ENSG00000255947	RP11-855O10.3	DAE_CP
chr11	61370554	61370875	1	ENSG00000162148	PPP1R32	DAE_CP
chr11	61378600	61379275	1	ENSG00000162148	PPP1R32	DAE_CP
chr11	61568986	61569366	1	ENSG00000149503	INCENP	DAE_CP
chr11	61610004	61610294	1	ENSG00000149503	INCENP	DAE_CP
chr11	61618350	61618949	1	ENSG00000149503	INCENP	DAE_CP
chr11	62239700	62240185	1	ENSG00000124942	AHNAK	DAE_CP
chr11	62663375	62664000	1	ENSG00000149452	SLC22A8	DAE_CP
chr11	62697379	62697701	1	ENSG00000149452	SLC22A8	DAE_CP
chr11	63313375	63313875	1	ENSG00000176485	PLA2G16	DAE_CP
chr11	64102353	64102850	1	ENSG00000110076	NRXN2	DAE_CP
chr11	64170160	64171031	1	ENSG00000110076	NRXN2	DAE_CP
chr11	64182404	64183150	1	ENSG00000110076	NRXN2	DAE_CP
chr11	64257304	64258026	1	ENSG00000110076	NRXN2	DAE_CP
chr11	65003875	65004400	1	ENSG00000014216	CAPN1	DAE_CP
chr11	65829317	65829898	1	ENSG00000172977	KAT5	DAE_CP
chr11	65894500	65894756	1	ENSG00000175115	PACS1	DAE_CP
chr11	6656875	6657100	1	ENSG00000180909	OR52B1P	DAE_CP
chr11	67085670	67085821	1	ENSG00000173120	KDM2A	DAE_CP
chr11	67085834	67085930	1	ENSG00000173120	KDM2A	DAE_CP
chr11	67401900	67402775	1	ENSG00000254610	RP5-903G2.2	DAE_CP
chr11	67845021	67845916	1	ENSG00000110719	TCIRG1	DAE_CP
chr11	68133625	68134175	1	ENSG00000110721	CHKA	DAE_CP
chr11	68718100	68718572	1	ENSG00000110066	SUV420H1	DAE_CP
chr11	68746125	68747125	1	ENSG00000006534	ALDH3B1	DAE_CP
chr11	69048450	69048775	1	ENSG00000259854	RP11-211G23.1	DAE_CP
chr11	69213823	69214217	1	ENSG00000261347	AP000439.5	DAE_CP
chr11	69968950	69969075	1	ENSG00000131620	ANO1	DAE_CP
chr11	69969076	69969163	1	ENSG00000131620	ANO1	DAE_CP
chr11	71350225	71350840	1	ENSG00000254972	RP11-167J8.3	DAE_CP
chr11	7145163	7146082	1	ENSG00000166394	CYB5R2	DAE_CP
chr11	71690875	71691340	1	ENSG00000162129	CLPB	DAE_CP
chr11	72336680	72337208	1	ENSG00000186642	PDE2A	DAE_CP
chr11	72342725	72342829	1	ENSG00000186642	PDE2A	DAE_CP
chr11	72342838	72343314	1	ENSG00000186642	PDE2A	DAE_CP
chr11	72343384	72343650	1	ENSG00000186642	PDE2A	DAE_CP
chr11	73390345	73390949	1	ENSG00000054967	RELT	DAE_CP
chr11	73672000	73672600	1	ENSG00000175538	KCNE3	DAE_CP
chr11	75119252	75119885	1	ENSG00000158555	GDPD5	DAE_CP
chr11	75131991	75132770	1	ENSG00000137486	ARRB1	DAE_CP
chr11	75327474	75327792	1	ENSG00000171533	MAP6	DAE_CP
chr11	75359596	75360552	1	ENSG00000171533	MAP6	DAE_CP
chr11	75438650	75439250	1	ENSG00000149257	SERPINH1	DAE_CP
chr11	75584857	75585227	1	ENSG00000085741	WNT11	DAE_CP
chr11	75657800	75658100	1	ENSG00000198382	UVRAG	DAE_CP
chr11	75831450	75831950	1	ENSG00000198382	UVRAG	DAE_CP
chr11	75836030	75836864	1	ENSG00000198382	UVRAG	DAE_CP
chr11	77469400	77470025	1	ENSG00000149262	INTS4	DAE_CP
chr11	77473234	77474028	1	ENSG00000149262	INTS4	DAE_CP
chr11	8227750	8228620	1	ENSG00000130413	STK33	DAE_CP
chr11	82449200	82449375	1	ENSG00000137500	CCDC90B	DAE_CP
chr11	86230550	86230949	1	ENSG00000269895	AP000654.4	DAE_CP
chr11	86259400	86259841	1	ENSG00000150687	PRSS23	DAE_CP
chr11	87102119	87103096	1	ENSG00000109861	CTSC	DAE_CP
chr11	89290000	89290500	1	ENSG00000077498	TYR	DAE_CP
chr11	8948410	8949168	1	ENSG00000166478	ZNF143	DAE_CP
chr11	93669557	93670183	1	ENSG00000123901	GPR83	DAE_CP
chr11	94890356	94890737	1	ENSG00000077458	FAM76B	DAE_CP
chr11	9500881	9501747	1	ENSG00000166444	ST5	DAE_CP
chr12	100176956	100177740	1	ENSG00000185046	ANKS1B	DAE_CP
chr12	10242525	10242950	1	ENSG00000172322	CLEC12A	DAE_CP
chr12	103533850	103534825	1	ENSG00000179088	C12orf42	DAE_CP
chr12	103704280	103704553	1	ENSG00000179088	C12orf42	DAE_CP
chr12	10372892	10373700	1	ENSG00000256039	RP11-291B21.2	DAE_CP
chr12	104158950	104159564	1	ENSG00000111696	NT5DC3	DAE_CP
chr12	104499113	104499735	1	ENSG00000139372	TDG	DAE_CP
chr12	104669713	104670700	1	ENSG00000136010	ALDH1L2	DAE_CP
chr12	104733581	104733950	1	ENSG00000136052	SLC41A2	DAE_CP
chr12	106786390	106786800	1	ENSG00000111785	RIC8B	DAE_CP
chr12	107233956	107234375	1	ENSG00000013503	POLR3B	DAE_CP
chr12	107274962	107275413	1	ENSG00000013503	POLR3B	DAE_CP
chr12	107311300	107311700	1	ENSG00000013503	POLR3B	DAE_CP
chr12	107317940	107318503	1	ENSG00000013503	POLR3B	DAE_CP
chr12	108385523	108386505	1	ENSG00000198855	FICD	DAE_CP
chr12	109085242	109085754	1	ENSG00000110880	CORO1C	DAE_CP
chr12	109167509	109168037	1	ENSG00000110880	CORO1C	DAE_CP
chr12	109763700	109764200	1	ENSG00000139445	FOXN4	DAE_CP
chr12	109769497	109769670	1	ENSG00000139445	FOXN4	DAE_CP
chr12	109807725	109808425	1	ENSG00000076555	ACACB	DAE_CP
chr12	110220796	110221325	1	ENSG00000151148	UBE3B	DAE_CP
chr12	110405481	110406059	1	ENSG00000139436	GIT2	DAE_CP
chr12	110665588	110666206	1	ENSG00000174437	ATP2A2	DAE_CP
chr12	110666787	110667022	1	ENSG00000174437	ATP2A2	DAE_CP
chr12	110667310	110667566	1	ENSG00000174437	ATP2A2	DAE_CP
chr12	110704625	110705380	1	ENSG00000196510	ANAPC7	DAE_CP
chr12	110775671	110776348	1	ENSG00000122970	IFT81	DAE_CP
chr12	110915974	110916607	1	ENSG00000111252	SH2B3	DAE_CP
chr12	110969890	110970290	1	ENSG00000173093	CCDC63	DAE_CP
chr12	111403905	111404075	1	ENSG00000111249	CUX2	DAE_CP
chr12	111404200	111404325	1	ENSG00000111249	CUX2	DAE_CP
chr12	111406751	111407104	1	ENSG00000111249	CUX2	DAE_CP
chr12	111462191	111462286	1	ENSG00000111249	CUX2	DAE_CP
chr12	111466325	111466850	1	ENSG00000111249	CUX2	DAE_CP
chr12	111473237	111473675	1	ENSG00000111271	ACAD10	DAE_CP
chr12	111675241	111675963	1	ENSG00000111249	CUX2	DAE_CP
chr12	111685823	111686675	1	ENSG00000111249	CUX2	DAE_CP
chr12	111688250	111688925	1	ENSG00000111249	CUX2	DAE_CP
chr12	111765845	111766338	1	ENSG00000111245	MYL2	DAE_CP
chr12	112237494	112238170	1	ENSG00000111271	ACAD10	DAE_CP
chr12	112749274	112750060	1	ENSG00000173064	HECTD4	DAE_CP
chr12	113423850	113424400	1	ENSG00000179295	PTPN11	DAE_CP
chr12	113503008	113503299	1	ENSG00000123064	DDX54	DAE_CP
chr12	11352200	11352600	1	ENSG00000256888	RP13-81N3.2	DAE_CP
chr12	113723904	113724775	1	ENSG00000089060	SLC8B1	DAE_CP
chr12	113938550	113939300	1	ENSG00000122965	RBM19	DAE_CP
chr12	114102020	114102650	1	ENSG00000249550	RP11-438N16.1	DAE_CP
chr12	114107522	114108300	1	ENSG00000249550	RP11-438N16.1	DAE_CP
chr12	114123070	114123950	1	ENSG00000249550	RP11-438N16.1	DAE_CP
chr12	114132525	114133025	1	ENSG00000249550	RP11-438N16.1	DAE_CP
chr12	114135925	114136375	1	ENSG00000249550	RP11-438N16.1	DAE_CP
chr12	114220475	114221192	1	ENSG00000122965	RBM19	DAE_CP
chr12	114241645	114242052	1	ENSG00000089116	LHX5	DAE_CP
chr12	114318972	114319168	1	ENSG00000089116	LHX5	DAE_CP
chr12	114337548	114338006	1	ENSG00000089116	LHX5	DAE_CP
chr12	115087650	115088125	1	ENSG00000257407	RP11-1028N23.4	DAE_CP
chr12	116869900	116870400	1	ENSG00000258346	RP11-148B3.2	DAE_CP
chr12	117058275	117058550	1	ENSG00000123066	MED13L	DAE_CP
chr12	117081185	117081823	1	ENSG00000123066	MED13L	DAE_CP
chr12	117083750	117084250	1	ENSG00000123066	MED13L	DAE_CP
chr12	117085975	117086500	1	ENSG00000123066	MED13L	DAE_CP
chr12	11768300	11769025	1	ENSG00000121380	BCL2L14	DAE_CP
chr12	11783011	11783310	1	ENSG00000121380	BCL2L14	DAE_CP
chr12	118180893	118181834	1	ENSG00000171435	KSR2	DAE_CP
chr12	118182167	118182509	1	ENSG00000171435	KSR2	DAE_CP
chr12	118256166	118256550	1	ENSG00000089250	NOS1	DAE_CP
chr12	119020000	119020176	1	ENSG00000139767	SRRM4	DAE_CP
chr12	119294248	119294567	1	ENSG00000111707	SUDS3	DAE_CP
chr12	119408650	119409150	1	ENSG00000255618	RP11-357K6.1	DAE_CP
chr12	119462189	119462326	1	ENSG00000111707	SUDS3	DAE_CP
chr12	121158372	121158675	1	ENSG00000135100	HNF1A	DAE_CP
chr12	121329674	121330527	1	ENSG00000157837	SPPL3	DAE_CP
chr12	122492265	122492500	1	ENSG00000175727	MLXIP	DAE_CP
chr12	123069499	123070329	1	ENSG00000184445	KNTC1	DAE_CP
chr12	123099510	123099763	1	ENSG00000255398	HCAR3	DAE_CP
chr12	123119900	123120100	1	ENSG00000256249	RP11-324E6.6	DAE_CP
chr12	124092210	124092775	1	ENSG00000111328	CDK2AP1	DAE_CP
chr12	124139550	124140310	1	ENSG00000168778	TCTN2	DAE_CP
chr12	124611875	124612650	1	ENSG00000073060	SCARB1	DAE_CP
chr12	124615200	124615864	1	ENSG00000073060	SCARB1	DAE_CP
chr12	124743830	124744425	1	ENSG00000256596	RP11-522N14.2	DAE_CP
chr12	125230228	125230894	1	ENSG00000196498	NCOR2	DAE_CP
chr12	129071425	129071609	1	ENSG00000151952	TMEM132D	DAE_CP
chr12	129085655	129086350	1	ENSG00000151948	GLT1D1	DAE_CP
chr12	129415010	129415500	1	ENSG00000151952	TMEM132D	DAE_CP
chr12	129433950	129434600	1	ENSG00000251536	RP11-572C21.1	DAE_CP
chr12	12998051	12998580	1	ENSG00000134531	EMP1	DAE_CP
chr12	130538300	130538650	1	ENSG00000125207	PIWIL1	DAE_CP
chr12	130975892	130976609	1	ENSG00000256343	RP11-662M24.1	DAE_CP
chr12	130998525	130999125	1	ENSG00000256343	RP11-662M24.1	DAE_CP
chr12	131006275	131006966	1	ENSG00000256343	RP11-662M24.1	DAE_CP
chr12	131022830	131023620	1	ENSG00000060709	RIMBP2	DAE_CP
chr12	131029276	131029566	1	ENSG00000060709	RIMBP2	DAE_CP
chr12	131040300	131040825	1	ENSG00000256343	RP11-662M24.1	DAE_CP
chr12	131046890	131047650	1	ENSG00000256343	RP11-662M24.1	DAE_CP
chr12	131073575	131073820	1	ENSG00000256725	RP11-662M24.2	DAE_CP
chr12	131156611	131157025	1	ENSG00000060709	RIMBP2	DAE_CP
chr12	131257700	131258500	1	ENSG00000060709	RIMBP2	DAE_CP
chr12	131277675	131278325	1	ENSG00000060709	RIMBP2	DAE_CP
chr12	13139725	13140375	1	ENSG00000134531	EMP1	DAE_CP
chr12	131443190	131443713	1	ENSG00000061936	SFSWAP	DAE_CP
chr12	131446365	131447160	1	ENSG00000061936	SFSWAP	DAE_CP
chr12	131616701	131617266	1	ENSG00000061936	SFSWAP	DAE_CP
chr12	132088760	132089280	1	ENSG00000111452	GPR133	DAE_CP
chr12	132293175	132294075	1	ENSG00000111452	GPR133	DAE_CP
chr12	132531070	132531520	1	ENSG00000111452	GPR133	DAE_CP
chr12	13253893	13254547	1	ENSG00000273079	GRIN2B	DAE_CP
chr12	133175086	133175730	1	ENSG00000112787	FBRSL1	DAE_CP
chr12	13428289	13428813	1	ENSG00000273079	GRIN2B	DAE_CP
chr12	1392250	1392770	1	ENSG00000171823	FBXL14	DAE_CP
chr12	1400620	1401370	1	ENSG00000082805	ERC1	DAE_CP
chr12	14196050	14196841	1	ENSG00000180861	C12orf36	DAE_CP
chr12	14196940	14197510	1	ENSG00000180861	C12orf36	DAE_CP
chr12	14201301	14201631	1	ENSG00000180861	C12orf36	DAE_CP
chr12	14413561	14413925	1	ENSG00000171681	ATF7IP	DAE_CP
chr12	15642594	15643199	1	ENSG00000151490	PTPRO	DAE_CP
chr12	18397675	18397900	1	ENSG00000052126	PLEKHA5	DAE_CP
chr12	18436791	18437033	1	ENSG00000052126	PLEKHA5	DAE_CP
chr12	1885560	1885900	1	ENSG00000006831	ADIPOR2	DAE_CP
chr12	19343325	19343900	1	ENSG00000139144	PIK3C2G	DAE_CP
chr12	19387000	19387730	1	ENSG00000139144	PIK3C2G	DAE_CP
chr12	1973725	1974250	1	ENSG00000166159	LRTM2	DAE_CP
chr12	19824640	19825000	1	ENSG00000139151	PLCZ1	DAE_CP
chr12	2065806	2066342	1	ENSG00000151067	CACNA1C	DAE_CP
chr12	20904475	20905200	1	ENSG00000255910	RP11-405A12.2	DAE_CP
chr12	2144079	2144472	1	ENSG00000151067	CACNA1C	DAE_CP
chr12	2185200	2185700	1	ENSG00000151067	CACNA1C	DAE_CP
chr12	22268650	22269325	1	ENSG00000111728	ST8SIA1	DAE_CP
chr12	2255675	2256200	1	ENSG00000151067	CACNA1C	DAE_CP
chr12	2307235	2307710	1	ENSG00000151067	CACNA1C	DAE_CP
chr12	23708654	23709160	1	ENSG00000256321	RP11-153K16.1	DAE_CP
chr12	25281202	25281567	1	ENSG00000226397	C12orf77	DAE_CP
chr12	2641450	2642175	1	ENSG00000151067	CACNA1C	DAE_CP
chr12	2646825	2647650	1	ENSG00000151067	CACNA1C	DAE_CP
chr12	2649250	2650050	1	ENSG00000151067	CACNA1C	DAE_CP
chr12	2659725	2660348	1	ENSG00000151067	CACNA1C	DAE_CP
chr12	2689500	2690000	1	ENSG00000151065	DCP1B	DAE_CP
chr12	2724963	2725630	1	ENSG00000151067	CACNA1C	DAE_CP
chr12	30688458	30688912	1	ENSG00000133687	TMTC1	DAE_CP
chr12	31432100	31432281	1	ENSG00000013573	DDX11	DAE_CP
chr12	32204310	32205091	1	ENSG00000151746	BICD1	DAE_CP
chr12	32475250	32475775	1	ENSG00000256232	RP11-771K4.1	DAE_CP
chr12	3373460	3373728	1	ENSG00000011105	TSPAN9	DAE_CP
chr12	3446249	3446475	1	ENSG00000130038	EFCAB4B	DAE_CP
chr12	3464250	3464700	1	ENSG00000130038	EFCAB4B	DAE_CP
chr12	3743550	3743925	1	ENSG00000236908	RP5-1063M23.2	DAE_CP
chr12	3850700	3851550	1	ENSG00000236908	RP5-1063M23.2	DAE_CP
chr12	39514345	39514568	1	ENSG00000175548	ALG10B	DAE_CP
chr12	39518940	39519691	1	ENSG00000175548	ALG10B	DAE_CP
chr12	39969025	39969250	1	ENSG00000139116	KIF21A	DAE_CP
chr12	40146129	40146913	1	ENSG00000260943	RP11-476D10.1	DAE_CP
chr12	4140182	4140815	1	ENSG00000118971	CCND2	DAE_CP
chr12	4361734	4362071	1	ENSG00000256969	RP11-320N7.2	DAE_CP
chr12	4416977	4417475	1	ENSG00000111224	PARP11	DAE_CP
chr12	44419851	44420270	1	ENSG00000184613	NELL2	DAE_CP
chr12	44427780	44428142	1	ENSG00000184613	NELL2	DAE_CP
chr12	44428950	44429300	1	ENSG00000184613	NELL2	DAE_CP
chr12	44430802	44431321	1	ENSG00000184613	NELL2	DAE_CP
chr12	44457325	44458100	1	ENSG00000184613	NELL2	DAE_CP
chr12	44513100	44513701	1	ENSG00000184613	NELL2	DAE_CP
chr12	44650851	44651551	1	ENSG00000184613	NELL2	DAE_CP
chr12	45057025	45057675	1	ENSG00000139173	TMEM117	DAE_CP
chr12	45263236	45263580	1	ENSG00000139173	TMEM117	DAE_CP
chr12	4526575	4527225	1	ENSG00000047621	C12orf4	DAE_CP
chr12	4633624	4634124	1	ENSG00000078237	C12orf5	DAE_CP
chr12	4795650	4796174	1	ENSG00000078237	C12orf5	DAE_CP
chr12	4809875	4810600	1	ENSG00000078237	C12orf5	DAE_CP
chr12	49380550	49381050	1	ENSG00000172602	RND1	DAE_CP
chr12	49921300	49922040	1	ENSG00000135451	TROAP	DAE_CP
chr12	51372987	51373799	1	ENSG00000186452	TMPRSS12	DAE_CP
chr12	5156113	5156696	1	ENSG00000047617	ANO2	DAE_CP
chr12	5280200	5280650	1	ENSG00000110799	VWF	DAE_CP
chr12	52952450	52953000	1	ENSG00000167767	KRT80	DAE_CP
chr12	5299410	5300030	1	ENSG00000110799	VWF	DAE_CP
chr12	53765037	53765535	1	ENSG00000197111	PCBP2	DAE_CP
chr12	53934606	53935559	1	ENSG00000135390	ATP5G2	DAE_CP
chr12	53985593	53986071	1	ENSG00000135390	ATP5G2	DAE_CP
chr12	54052632	54053097	1	ENSG00000170653	ATF7	DAE_CP
chr12	54133271	54133460	1	ENSG00000123415	SMUG1	DAE_CP
chr12	54344775	54345650	1	ENSG00000249388	RP11-834C11.6	DAE_CP
chr12	54423300	54424200	1	ENSG00000123415	SMUG1	DAE_CP
chr12	54549175	54549800	1	ENSG00000123415	SMUG1	DAE_CP
chr12	56159225	56160125	1	ENSG00000110958	PTGES3	DAE_CP
chr12	56165325	56166150	1	ENSG00000110958	PTGES3	DAE_CP
chr12	56214638	56215367	1	ENSG00000135404	CD63	DAE_CP
chr12	56985100	56985650	1	ENSG00000123384	LRP1	DAE_CP
chr12	57666575	57667125	1	ENSG00000166986	MARS	DAE_CP
chr12	5905525	5906325	1	ENSG00000185652	NTF3	DAE_CP
chr12	6054226	6054360	1	ENSG00000130037	KCNA5	DAE_CP
chr12	62991925	62992575	1	ENSG00000111110	PPM1H	DAE_CP
chr12	63025378	63025956	1	ENSG00000111110	PPM1H	DAE_CP
chr12	6371100	6371900	1	ENSG00000010278	CD9	DAE_CP
chr12	6373450	6373710	1	ENSG00000010278	CD9	DAE_CP
chr12	6387392	6387558	1	ENSG00000010278	CD9	DAE_CP
chr12	6387584	6388212	1	ENSG00000010278	CD9	DAE_CP
chr12	65281275	65281825	1	ENSG00000156076	WIF1	DAE_CP
chr12	66453250	66453846	1	ENSG00000174099	MSRB3	DAE_CP
chr12	66792000	66792400	1	ENSG00000155974	GRIP1	DAE_CP
chr12	66925950	66926450	1	ENSG00000155974	GRIP1	DAE_CP
chr12	6693622	6694361	1	ENSG00000111642	CHD4	DAE_CP
chr12	67103200	67103700	1	ENSG00000155957	TMBIM4	DAE_CP
chr12	68362971	68363493	1	ENSG00000127334	DYRK2	DAE_CP
chr12	78389219	78390010	1	ENSG00000067798	NAV3	DAE_CP
chr12	78407080	78407762	1	ENSG00000067798	NAV3	DAE_CP
chr12	78519138	78519739	1	ENSG00000067798	NAV3	DAE_CP
chr12	7995680	7996510	1	ENSG00000173262	SLC2A14	DAE_CP
chr12	82671275	82671924	1	ENSG00000139220	PPFIA2	DAE_CP
chr12	82723350	82723804	1	ENSG00000139220	PPFIA2	DAE_CP
chr12	8298669	8299035	1	ENSG00000226091	LINC00937	DAE_CP
chr12	837986	838625	1	ENSG00000111181	SLC6A12	DAE_CP
chr12	8732148	8732577	1	ENSG00000175899	A2M	DAE_CP
chr12	87699180	87700030	1	ENSG00000257940	RP11-248E9.6	DAE_CP
chr12	87703640	87704450	1	ENSG00000257940	RP11-248E9.6	DAE_CP
chr12	8955150	8956075	1	ENSG00000255801	RP11-561P12.5	DAE_CP
chr12	89915175	89915975	1	ENSG00000246363	RP11-13A1.1	DAE_CP
chr12	9043406	9043650	1	ENSG00000166532	RIMKLB	DAE_CP
chr12	9047080	9047950	1	ENSG00000166532	RIMKLB	DAE_CP
chr12	93729950	93730500	1	ENSG00000257345	RP11-511B23.1	DAE_CP
chr12	93789886	93790501	1	ENSG00000257345	RP11-511B23.1	DAE_CP
chr12	93796024	93796332	1	ENSG00000257345	RP11-511B23.1	DAE_CP
chr12	93797948	93798654	1	ENSG00000257345	RP11-511B23.1	DAE_CP
chr12	94374825	94375480	1	ENSG00000120833	SOCS2	DAE_CP
chr12	94928969	94929082	1	ENSG00000136040	PLXNC1	DAE_CP
chr12	95508913	95509118	1	ENSG00000136014	USP44	DAE_CP
chr12	99444661	99445491	1	ENSG00000185046	ANKS1B	DAE_CP
chr12	99460800	99461325	1	ENSG00000180219	FAM71C	DAE_CP
chr12	99803612	99804086	1	ENSG00000185046	ANKS1B	DAE_CP
chr13	100346025	100346550	1	ENSG00000175198	PCCA	DAE_CP
chr13	100547706	100548219	1	ENSG00000043355	ZIC2	DAE_CP
chr13	100559950	100560850	1	ENSG00000175198	PCCA	DAE_CP
chr13	101668700	101669150	1	ENSG00000175198	PCCA	DAE_CP
chr13	101803250	101803925	1	ENSG00000102466	FGF14	DAE_CP
chr13	102174920	102175360	1	ENSG00000102466	FGF14	DAE_CP
chr13	102176094	102176405	1	ENSG00000102466	FGF14	DAE_CP
chr13	102551025	102551625	1	ENSG00000102452	NALCN	DAE_CP
chr13	106385350	106386025	1	ENSG00000125266	EFNB2	DAE_CP
chr13	107570039	107570752	1	ENSG00000134884	ARGLU1	DAE_CP
chr13	108942082	108942786	1	ENSG00000041515	MYO16	DAE_CP
chr13	108959427	108959742	1	ENSG00000041515	MYO16	DAE_CP
chr13	108998625	108999150	1	ENSG00000041515	MYO16	DAE_CP
chr13	109261363	109261891	1	ENSG00000041515	MYO16	DAE_CP
chr13	109262825	109263200	1	ENSG00000041515	MYO16	DAE_CP
chr13	109295353	109296015	1	ENSG00000041515	MYO16	DAE_CP
chr13	109299252	109299730	1	ENSG00000041515	MYO16	DAE_CP
chr13	109310718	109311604	1	ENSG00000041515	MYO16	DAE_CP
chr13	109770860	109771320	1	ENSG00000185950	IRS2	DAE_CP
chr13	109808700	109809243	1	ENSG00000185950	IRS2	DAE_CP
chr13	110281675	110282350	1	ENSG00000223617	LINC00370	DAE_CP
chr13	111123547	111124390	1	ENSG00000134871	COL4A2	DAE_CP
chr13	111155875	111156575	1	ENSG00000134871	COL4A2	DAE_CP
chr13	112547890	112548111	1	ENSG00000126216	TUBGCP3	DAE_CP
chr13	112548450	112548770	1	ENSG00000126216	TUBGCP3	DAE_CP
chr13	112597575	112598100	1	ENSG00000126216	TUBGCP3	DAE_CP
chr13	112627510	112628383	1	ENSG00000204398	RP11-65D24.2	DAE_CP
chr13	112630878	112631265	1	ENSG00000226903	LINC00354	DAE_CP
chr13	112650900	112651425	1	ENSG00000226903	LINC00354	DAE_CP
chr13	112772900	112773496	1	ENSG00000126216	TUBGCP3	DAE_CP
chr13	112848408	112848761	1	ENSG00000126216	TUBGCP3	DAE_CP
chr13	113000225	113001186	1	ENSG00000260343	LINC01043	DAE_CP
chr13	113007658	113008050	1	ENSG00000260343	LINC01043	DAE_CP
chr13	113018425	113019150	1	ENSG00000260102	LINC01070	DAE_CP
chr13	114160703	114161225	1	ENSG00000198176	TFDP1	DAE_CP
chr13	20175909	20176793	1	ENSG00000196199	MPHOSPH8	DAE_CP
chr13	20751400	20752150	1	ENSG00000132953	XPO4	DAE_CP
chr13	20771644	20772167	1	ENSG00000132953	XPO4	DAE_CP
chr13	20784250	20784650	1	ENSG00000150457	LATS2	DAE_CP
chr13	21865825	21866675	1	ENSG00000180776	ZDHHC20	DAE_CP
chr13	21910800	21911053	1	ENSG00000180776	ZDHHC20	DAE_CP
chr13	21916175	21916750	1	ENSG00000180776	ZDHHC20	DAE_CP
chr13	22979750	22980740	1	ENSG00000102678	FGF9	DAE_CP
chr13	23596225	23596675	1	ENSG00000229556	RP11-363G2.4	DAE_CP
chr13	24657571	24657841	1	ENSG00000182957	SPATA13	DAE_CP
chr13	25099747	25100088	1	ENSG00000205850	AL359736.1	DAE_CP
chr13	25154725	25155175	1	ENSG00000132972	RNF17	DAE_CP
chr13	25320905	25321745	1	ENSG00000205850	AL359736.1	DAE_CP
chr13	27059900	27060242	1	ENSG00000132964	CDK8	DAE_CP
chr13	27189125	27189700	1	ENSG00000132964	CDK8	DAE_CP
chr13	27272802	27273059	1	ENSG00000127870	RNF6	DAE_CP
chr13	27408475	27409025	1	ENSG00000132975	GPR12	DAE_CP
chr13	27421375	27422051	1	ENSG00000132975	GPR12	DAE_CP
chr13	27430075	27430225	1	ENSG00000132975	GPR12	DAE_CP
chr13	27462539	27462855	1	ENSG00000132975	GPR12	DAE_CP
chr13	27471825	27472550	1	ENSG00000132975	GPR12	DAE_CP
chr13	27650650	27651160	1	ENSG00000152484	USP12	DAE_CP
chr13	27771441	27772425	1	ENSG00000183463	URAD	DAE_CP
chr13	28540300	28540405	1	ENSG00000229609	LINC01079	DAE_CP
chr13	30082294	30082471	1	ENSG00000224511	LINC00365	DAE_CP
chr13	31019807	31020364	1	ENSG00000102781	KATNAL1	DAE_CP
chr13	32059675	32060225	1	ENSG00000187676	B3GALTL	DAE_CP
chr13	32316264	32316614	1	ENSG00000187676	B3GALTL	DAE_CP
chr13	34116442	34117241	1	ENSG00000083642	PDS5B	DAE_CP
chr13	35202200	35202385	1	ENSG00000172915	NBEA	DAE_CP
chr13	38177234	38177789	1	ENSG00000180138	CSNK1A1L	DAE_CP
chr13	39680580	39681325	1	ENSG00000183722	LHFP	DAE_CP
chr13	39701150	39701664	1	ENSG00000183722	LHFP	DAE_CP
chr13	39734169	39734275	1	ENSG00000183722	LHFP	DAE_CP
chr13	39734446	39734500	1	ENSG00000183722	LHFP	DAE_CP
chr13	40293960	40294580	1	ENSG00000215483	LINC00598	DAE_CP
chr13	41246100	41246950	1	ENSG00000133103	COG6	DAE_CP
chr13	42668479	42669013	1	ENSG00000172766	NAA16	DAE_CP
chr13	44565730	44566370	1	ENSG00000102804	TSC22D1	DAE_CP
chr13	44678566	44678783	1	ENSG00000102804	TSC22D1	DAE_CP
chr13	45033575	45033950	1	ENSG00000233725	LINC00284	DAE_CP
chr13	45038750	45038975	1	ENSG00000233725	LINC00284	DAE_CP
chr13	45157177	45157761	1	ENSG00000083635	NUFIP1	DAE_CP
chr13	45492137	45492940	1	ENSG00000102804	TSC22D1	DAE_CP
chr13	46177092	46177350	1	ENSG00000123200	ZC3H13	DAE_CP
chr13	46507875	46508500	1	ENSG00000215475	SIAH3	DAE_CP
chr13	46675908	46676476	1	ENSG00000136152	COG3	DAE_CP
chr13	46720825	46721425	1	ENSG00000136152	COG3	DAE_CP
chr13	47229982	47230294	1	ENSG00000136141	LRCH1	DAE_CP
chr13	50410477	50410850	1	ENSG00000152213	ARL11	DAE_CP
chr13	50414325	50414975	1	ENSG00000152213	ARL11	DAE_CP
chr13	50421951	50422369	1	ENSG00000123179	EBPL	DAE_CP
chr13	50697300	50697493	1	ENSG00000136104	RNASEH2B	DAE_CP
chr13	51599775	51600275	1	ENSG00000176124	DLEU1	DAE_CP
chr13	51608575	51609071	1	ENSG00000176124	DLEU1	DAE_CP
chr13	51614900	51615775	1	ENSG00000176124	DLEU1	DAE_CP
chr13	52530000	52530542	1	ENSG00000197168	NEK5	DAE_CP
chr13	53741525	53742025	1	ENSG00000136099	PCDH8	DAE_CP
chr13	53788570	53788904	1	ENSG00000165416	SUGT1	DAE_CP
chr13	63618525	63619225	1	ENSG00000219926	RP11-394A14.2	DAE_CP
chr13	75793739	75794219	1	ENSG00000236678	LINC00347	DAE_CP
chr13	76336675	76337326	1	ENSG00000136153	LMO7	DAE_CP
chr13	76382895	76383260	1	ENSG00000136153	LMO7	DAE_CP
chr13	76386875	76387425	1	ENSG00000136153	LMO7	DAE_CP
chr13	78052275	78053010	1	ENSG00000005810	MYCBP2	DAE_CP
chr13	79182725	79183075	1	ENSG00000139746	RBM26	DAE_CP
chr13	79183584	79183958	1	ENSG00000139746	RBM26	DAE_CP
chr13	80123237	80124225	1	ENSG00000136158	SPRY2	DAE_CP
chr13	80297480	80298100	1	ENSG00000136158	SPRY2	DAE_CP
chr13	85440175	85440350	1	ENSG00000184564	SLITRK6	DAE_CP
chr13	95358901	95359534	1	ENSG00000125257	ABCC4	DAE_CP
chr13	95359639	95359720	1	ENSG00000125257	ABCC4	DAE_CP
chr13	97339500	97340200	1	ENSG00000102595	UGGT2	DAE_CP
chr13	97394085	97394442	1	ENSG00000185352	HS6ST3	DAE_CP
chr13	97395446	97395750	1	ENSG00000185352	HS6ST3	DAE_CP
chr13	97396425	97397250	1	ENSG00000185352	HS6ST3	DAE_CP
chr13	97399000	97399975	1	ENSG00000185352	HS6ST3	DAE_CP
chr13	97765800	97766194	1	ENSG00000139793	MBNL2	DAE_CP
chr13	98709550	98710025	1	ENSG00000152767	FARP1	DAE_CP
chr13	98912750	98913225	1	ENSG00000152767	FARP1	DAE_CP
chr13	99063843	99064125	1	ENSG00000152767	FARP1	DAE_CP
chr13	99274298	99274690	1	ENSG00000065150	IPO5	DAE_CP
chr13	99511325	99511602	1	ENSG00000088387	DOCK9	DAE_CP
chr13	99523213	99523806	1	ENSG00000088387	DOCK9	DAE_CP
chr13	99531075	99531500	1	ENSG00000088387	DOCK9	DAE_CP
chr14	100163300	100163900	1	ENSG00000066629	EML1	DAE_CP
chr14	100166456	100166799	1	ENSG00000066629	EML1	DAE_CP
chr14	100187250	100187750	1	ENSG00000066629	EML1	DAE_CP
chr14	100631946	100632525	1	ENSG00000258693	RP11-436M15.3	DAE_CP
chr14	100641000	100641625	1	ENSG00000258693	RP11-436M15.3	DAE_CP
chr14	100659173	100659604	1	ENSG00000258693	RP11-436M15.3	DAE_CP
chr14	101962785	101963571	1	ENSG00000176473	WDR25	DAE_CP
chr14	101967432	101968250	1	ENSG00000176473	WDR25	DAE_CP
chr14	101980400	101980950	1	ENSG00000183092	BEGAIN	DAE_CP
chr14	102223126	102223375	1	ENSG00000078304	PPP2R5C	DAE_CP
chr14	102360184	102361101	1	ENSG00000078304	PPP2R5C	DAE_CP
chr14	102369232	102370013	1	ENSG00000078304	PPP2R5C	DAE_CP
chr14	102443666	102444201	1	ENSG00000197102	DYNC1H1	DAE_CP
chr14	102446890	102447660	1	ENSG00000197102	DYNC1H1	DAE_CP
chr14	102729140	102729840	1	ENSG00000140153	WDR20	DAE_CP
chr14	103041150	103041650	1	ENSG00000259230	CTD-2555C10.3	DAE_CP
chr14	103088250	103089100	1	ENSG00000166126	AMN	DAE_CP
chr14	103155595	103155902	1	ENSG00000166126	AMN	DAE_CP
chr14	103269550	103270075	1	ENSG00000198752	CDC42BPB	DAE_CP
chr14	103391900	103392675	1	ENSG00000089902	RCOR1	DAE_CP
chr14	103644567	103645024	1	ENSG00000131323	TRAF3	DAE_CP
chr14	103645300	103645900	1	ENSG00000131323	TRAF3	DAE_CP
chr14	103777750	103778290	1	ENSG00000089902	RCOR1	DAE_CP
chr14	104706021	104706700	1	ENSG00000258913	RP11-260M19.2	DAE_CP
chr14	105088651	105088950	1	ENSG00000166183	ASPG	DAE_CP
chr14	105225100	105225546	1	ENSG00000166428	PLD4	DAE_CP
chr14	23155025	23155775	1	ENSG00000255804	OR6J1	DAE_CP
chr14	23875503	23875775	1	ENSG00000100938	GMPR2	DAE_CP
chr14	23972686	23972936	1	ENSG00000136367	ZFHX2	DAE_CP
chr14	24353053	24353404	1	ENSG00000100867	DHRS2	DAE_CP
chr14	24511625	24512075	1	ENSG00000100867	DHRS2	DAE_CP
chr14	25264173	25264500	1	ENSG00000258098	RP11-89K22.1	DAE_CP
chr14	30014095	30014660	1	ENSG00000184304	PRKD1	DAE_CP
chr14	31634184	31634760	1	ENSG00000100852	ARHGAP5	DAE_CP
chr14	31972870	31973304	1	ENSG00000151320	AKAP6	DAE_CP
chr14	31974325	31975300	1	ENSG00000151320	AKAP6	DAE_CP
chr14	50099755	50099895	1	ENSG00000165525	NEMF	DAE_CP
chr14	50315784	50316764	1	ENSG00000100483	VCPKMT	DAE_CP
chr14	51605725	51605975	1	ENSG00000100490	CDKL1	DAE_CP
chr14	51777225	51777790	1	ENSG00000139926	FRMD6	DAE_CP
chr14	51785440	51785525	1	ENSG00000259111	RP11-280K24.1	DAE_CP
chr14	53773615	53773750	1	ENSG00000100522	GNPNAT1	DAE_CP
chr14	55230600	55231100	1	ENSG00000020577	SAMD4A	DAE_CP
chr14	55285000	55285375	1	ENSG00000020577	SAMD4A	DAE_CP
chr14	56928000	56928950	1	ENSG00000126777	KTN1	DAE_CP
chr14	57018402	57019040	1	ENSG00000070367	EXOC5	DAE_CP
chr14	57056930	57057726	1	ENSG00000070367	EXOC5	DAE_CP
chr14	57687881	57688439	1	ENSG00000070269	TMEM260	DAE_CP
chr14	57692918	57693808	1	ENSG00000070269	TMEM260	DAE_CP
chr14	58527325	58528125	1	ENSG00000100557	C14orf105	DAE_CP
chr14	59411059	59411479	1	ENSG00000165617	DACT1	DAE_CP
chr14	59536025	59536775	1	ENSG00000165617	DACT1	DAE_CP
chr14	59552980	59553730	1	ENSG00000165617	DACT1	DAE_CP
chr14	62195249	62195921	1	ENSG00000027075	PRKCH	DAE_CP
chr14	62307690	62308025	1	ENSG00000027075	PRKCH	DAE_CP
chr14	63854495	63854861	1	ENSG00000140006	WDR89	DAE_CP
chr14	67599926	67600140	1	ENSG00000100564	PIGH	DAE_CP
chr14	68408000	68408650	1	ENSG00000185650	ZFP36L1	DAE_CP
chr14	68555311	68555602	1	ENSG00000185650	ZFP36L1	DAE_CP
chr14	68606588	68606776	1	ENSG00000185650	ZFP36L1	DAE_CP
chr14	70059860	70060270	1	ENSG00000100650	SRSF5	DAE_CP
chr14	70060300	70060510	1	ENSG00000100650	SRSF5	DAE_CP
chr14	70454125	70454550	1	ENSG00000198732	SMOC1	DAE_CP
chr14	70475100	70475750	1	ENSG00000198732	SMOC1	DAE_CP
chr14	70499625	70500225	1	ENSG00000198732	SMOC1	DAE_CP
chr14	70564942	70565262	1	ENSG00000100678	SLC8A3	DAE_CP
chr14	71288510	71289150	1	ENSG00000100731	PCNX	DAE_CP
chr14	71636475	71637049	1	ENSG00000197555	SIPA1L1	DAE_CP
chr14	72117230	72117450	1	ENSG00000269927	RP6-91H8.3	DAE_CP
chr14	72117692	72118650	1	ENSG00000269927	RP6-91H8.3	DAE_CP
chr14	72318950	72319275	1	ENSG00000269927	RP6-91H8.3	DAE_CP
chr14	72357979	72358375	1	ENSG00000100731	PCNX	DAE_CP
chr14	72798925	72799300	1	ENSG00000182732	RGS6	DAE_CP
chr14	73343375	73343475	1	ENSG00000182732	RGS6	DAE_CP
chr14	73428802	73429138	1	ENSG00000182732	RGS6	DAE_CP
chr14	73826150	73826750	1	ENSG00000187105	HEATR4	DAE_CP
chr14	74377605	74377981	1	ENSG00000184227	ACOT1	DAE_CP
chr14	74399861	74400580	1	ENSG00000119661	DNAL1	DAE_CP
chr14	75943300	75943600	1	ENSG00000170348	TMED10	DAE_CP
chr14	75946800	75947150	1	ENSG00000170348	TMED10	DAE_CP
chr14	76378240	76378559	1	ENSG00000119685	TTLL5	DAE_CP
chr14	76465652	76466536	1	ENSG00000119685	TTLL5	DAE_CP
chr14	76468850	76469500	1	ENSG00000119685	TTLL5	DAE_CP
chr14	76800923	76801283	1	ENSG00000119650	IFT43	DAE_CP
chr14	76804325	76804575	1	ENSG00000119650	IFT43	DAE_CP
chr14	77144936	77145441	1	ENSG00000119650	IFT43	DAE_CP
chr14	77466876	77467207	1	ENSG00000259058	RP11-488C13.4	DAE_CP
chr14	78255409	78255725	1	ENSG00000021645	NRXN3	DAE_CP
chr14	78257191	78257422	1	ENSG00000021645	NRXN3	DAE_CP
chr14	80482214	80482563	1	ENSG00000211448	DIO2	DAE_CP
chr14	81930875	81931550	1	ENSG00000140022	STON2	DAE_CP
chr14	89559343	89560033	1	ENSG00000152315	KCNK13	DAE_CP
chr14	89573896	89574314	1	ENSG00000140025	EFCAB11	DAE_CP
chr14	89595250	89595510	1	ENSG00000140025	EFCAB11	DAE_CP
chr14	90379057	90379529	1	ENSG00000053254	FOXN3	DAE_CP
chr14	90885700	90885990	1	ENSG00000165914	TTC7B	DAE_CP
chr14	91338125	91338800	1	ENSG00000119720	NRDE2	DAE_CP
chr14	91350855	91351105	1	ENSG00000119720	NRDE2	DAE_CP
chr14	91716428	91716828	1	ENSG00000133943	C14orf159	DAE_CP
chr14	91726300	91726925	1	ENSG00000100784	RPS6KA5	DAE_CP
chr14	91921611	91922509	1	ENSG00000100815	TRIP11	DAE_CP
chr14	92864050	92864731	1	ENSG00000100599	RIN3	DAE_CP
chr14	93077154	93077549	1	ENSG00000140090	SLC24A4	DAE_CP
chr14	93474387	93474455	1	ENSG00000100605	ITPK1	DAE_CP
chr14	93616836	93617193	1	ENSG00000100604	CHGA	DAE_CP
chr14	94476024	94476644	1	ENSG00000259066	RP11-371E8.4	DAE_CP
chr14	96428400	96429400	1	ENSG00000258390	RP11-1070N10.4	DAE_CP
chr15	100076725	100077275	1	ENSG00000068305	MEF2A	DAE_CP
chr15	100562475	100562900	1	ENSG00000259363	CTD-2054N24.2	DAE_CP
chr15	100978900	100979170	1	ENSG00000154227	CERS3	DAE_CP
chr15	101299900	101300440	1	ENSG00000259579	RP11-66B24.5	DAE_CP
chr15	101342568	101343468	1	ENSG00000259579	RP11-66B24.5	DAE_CP
chr15	101548100	101549000	1	ENSG00000131873	CHSY1	DAE_CP
chr15	101582700	101583700	1	ENSG00000131873	CHSY1	DAE_CP
chr15	101587625	101588097	1	ENSG00000131873	CHSY1	DAE_CP
chr15	22952197	22952830	1	ENSG00000197414	GOLGA6L1	DAE_CP
chr15	23004207	23004878	1	ENSG00000153575	TUBGCP5	DAE_CP
chr15	23006630	23007502	1	ENSG00000153575	TUBGCP5	DAE_CP
chr15	24105300	24105605	1	ENSG00000254585	MAGEL2	DAE_CP
chr15	25018281	25018456	1	ENSG00000259905	PWRN1	DAE_CP
chr15	26370800	26371750	1	ENSG00000186297	GABRA5	DAE_CP
chr15	26391336	26391670	1	ENSG00000186297	GABRA5	DAE_CP
chr15	26443150	26443400	1	ENSG00000186297	GABRA5	DAE_CP
chr15	26907025	26907825	1	ENSG00000206190	ATP10A	DAE_CP
chr15	28179774	28180264	1	ENSG00000182256	GABRG3	DAE_CP
chr15	28181475	28181974	1	ENSG00000182256	GABRG3	DAE_CP
chr15	28283075	28283575	1	ENSG00000128731	HERC2	DAE_CP
chr15	28289175	28289290	1	ENSG00000128731	HERC2	DAE_CP
chr15	29087425	29087925	1	ENSG00000034053	APBA2	DAE_CP
chr15	29462592	29463034	1	ENSG00000104067	TJP1	DAE_CP
chr15	29463106	29463639	1	ENSG00000104067	TJP1	DAE_CP
chr15	29531326	29532136	1	ENSG00000179938	GOLGA8J	DAE_CP
chr15	29538974	29539260	1	ENSG00000179938	GOLGA8J	DAE_CP
chr15	31115375	31116275	1	ENSG00000134160	TRPM1	DAE_CP
chr15	32605100	32605800	1	ENSG00000175344	CHRNA7	DAE_CP
chr15	33027625	33028275	1	ENSG00000268759	AC135983.2	DAE_CP
chr15	33585950	33586800	1	ENSG00000184984	CHRM5	DAE_CP
chr15	33969557	33970379	1	ENSG00000198838	RYR3	DAE_CP
chr15	33987198	33987425	1	ENSG00000198838	RYR3	DAE_CP
chr15	37175939	37176275	1	ENSG00000134138	MEIS2	DAE_CP
chr15	37403504	37403682	1	ENSG00000134138	MEIS2	DAE_CP
chr15	40268381	40268610	1	ENSG00000150667	FSIP1	DAE_CP
chr15	40302900	40303480	1	ENSG00000128829	EIF2AK4	DAE_CP
chr15	40303550	40303796	1	ENSG00000128829	EIF2AK4	DAE_CP
chr15	41233584	41234441	1	ENSG00000128908	INO80	DAE_CP
chr15	41325224	41325993	1	ENSG00000251161	RP11-540O11.1	DAE_CP
chr15	41486864	41487741	1	ENSG00000251161	RP11-540O11.1	DAE_CP
chr15	41487883	41488302	1	ENSG00000251161	RP11-540O11.1	DAE_CP
chr15	41946654	41947353	1	ENSG00000174197	MGA	DAE_CP
chr15	42559926	42560297	1	ENSG00000103994	ZNF106	DAE_CP
chr15	43164341	43165027	1	ENSG00000242866	STRC	DAE_CP
chr15	43254992	43255799	1	ENSG00000242866	STRC	DAE_CP
chr15	43378450	43379075	1	ENSG00000159459	UBR1	DAE_CP
chr15	44331201	44331315	1	ENSG00000171877	FRMD5	DAE_CP
chr15	44331321	44331531	1	ENSG00000171877	FRMD5	DAE_CP
chr15	44543275	44543403	1	ENSG00000185880	TRIM69	DAE_CP
chr15	45076274	45076475	1	ENSG00000104133	SPG11	DAE_CP
chr15	45076497	45076611	1	ENSG00000104133	SPG11	DAE_CP
chr15	45076622	45076949	1	ENSG00000104133	SPG11	DAE_CP
chr15	45076962	45077054	1	ENSG00000104133	SPG11	DAE_CP
chr15	48289412	48290299	1	ENSG00000137872	SEMA6D	DAE_CP
chr15	49539636	49540277	1	ENSG00000140285	FGF7	DAE_CP
chr15	51344000	51344660	1	ENSG00000259240	RP11-108K3.1	DAE_CP
chr15	53064705	53065561	1	ENSG00000166415	WDR72	DAE_CP
chr15	53330475	53331000	1	ENSG00000166415	WDR72	DAE_CP
chr15	53951175	53951691	1	ENSG00000169856	ONECUT1	DAE_CP
chr15	55944504	55944950	1	ENSG00000138587	MNS1	DAE_CP
chr15	59472730	59473675	1	ENSG00000157470	FAM81A	DAE_CP
chr15	63856603	63857279	1	ENSG00000138613	APH1B	DAE_CP
chr15	64342525	64342975	1	ENSG00000103657	HERC1	DAE_CP
chr15	64764673	64765320	1	ENSG00000180357	ZNF609	DAE_CP
chr15	64866875	64867300	1	ENSG00000180357	ZNF609	DAE_CP
chr15	64889387	64889839	1	ENSG00000180357	ZNF609	DAE_CP
chr15	65209325	65209540	1	ENSG00000157734	SNX22	DAE_CP
chr15	65375575	65376375	1	ENSG00000186198	SLC51B	DAE_CP
chr15	66913693	66914526	1	ENSG00000137834	SMAD6	DAE_CP
chr15	69167681	69168063	1	ENSG00000261425	RP11-709B3.2	DAE_CP
chr15	69168215	69168543	1	ENSG00000261425	RP11-709B3.2	DAE_CP
chr15	69805350	69806150	1	ENSG00000140332	TLE3	DAE_CP
chr15	73411655	73412213	1	ENSG00000259783	RP11-1006G14.2	DAE_CP
chr15	73472455	73472844	1	ENSG00000140463	BBS4	DAE_CP
chr15	73483918	73484746	1	ENSG00000159322	ADPGK	DAE_CP
chr15	73486700	73487400	1	ENSG00000159322	ADPGK	DAE_CP
chr15	73501471	73501945	1	ENSG00000159322	ADPGK	DAE_CP
chr15	73530150	73530570	1	ENSG00000159322	ADPGK	DAE_CP
chr15	73532300	73532792	1	ENSG00000159322	ADPGK	DAE_CP
chr15	73550578	73551452	1	ENSG00000159322	ADPGK	DAE_CP
chr15	73718835	73719184	1	ENSG00000215186	GOLGA6B	DAE_CP
chr15	74174025	74174525	1	ENSG00000260469	RP11-8P11.3	DAE_CP
chr15	74326290	74327171	1	ENSG00000140459	CYP11A1	DAE_CP
chr15	75205495	75206199	1	ENSG00000179151	EDC3	DAE_CP
chr15	75530000	75530525	1	ENSG00000138621	PPCDC	DAE_CP
chr15	75600375	75600900	1	ENSG00000138621	PPCDC	DAE_CP
chr15	75823751	75824047	1	ENSG00000169410	PTPN9	DAE_CP
chr15	76094475	76094753	1	ENSG00000182950	ODF3L1	DAE_CP
chr15	76442825	76443125	1	ENSG00000140386	SCAPER	DAE_CP
chr15	76929206	76930062	1	ENSG00000140386	SCAPER	DAE_CP
chr15	76930249	76930944	1	ENSG00000140386	SCAPER	DAE_CP
chr15	77551880	77552625	1	ENSG00000140382	HMG20A	DAE_CP
chr15	78041619	78041922	1	ENSG00000169783	LINGO1	DAE_CP
chr15	78046675	78047075	1	ENSG00000169783	LINGO1	DAE_CP
chr15	78074204	78074535	1	ENSG00000169783	LINGO1	DAE_CP
chr15	78076200	78076321	1	ENSG00000169783	LINGO1	DAE_CP
chr15	78102325	78103150	1	ENSG00000169783	LINGO1	DAE_CP
chr15	78714775	78715175	1	ENSG00000136425	CIB2	DAE_CP
chr15	79032250	79033025	1	ENSG00000117971	CHRNB4	DAE_CP
chr15	79070543	79070792	1	ENSG00000185787	MORF4L1	DAE_CP
chr15	79505063	79505590	1	ENSG00000117971	CHRNB4	DAE_CP
chr15	81129700	81130137	1	ENSG00000172379	ARNT2	DAE_CP
chr15	81575101	81575751	1	ENSG00000140598	EFTUD1	DAE_CP
chr15	82058913	82059846	1	ENSG00000183496	MEX3B	DAE_CP
chr15	82117469	82117955	1	ENSG00000259610	RP11-499F3.1	DAE_CP
chr15	82274025	82274625	1	ENSG00000259594	CTD-2034I4.2	DAE_CP
chr15	83599475	83600301	1	ENSG00000103942	HOMER2	DAE_CP
chr15	83687250	83687450	1	ENSG00000166503	HDGFRP3	DAE_CP
chr15	89967225	89967700	1	ENSG00000255571	LINC00925	DAE_CP
chr15	90020775	90021325	1	ENSG00000255571	LINC00925	DAE_CP
chr15	90717660	90718150	1	ENSG00000185033	SEMA4B	DAE_CP
chr15	90844403	90844650	1	ENSG00000196547	MAN2A2	DAE_CP
chr15	91229725	91230454	1	ENSG00000140564	FURIN	DAE_CP
chr15	91592930	91593175	1	ENSG00000185518	SV2B	DAE_CP
chr15	92740775	92741520	1	ENSG00000258676	RP11-386M24.3	DAE_CP
chr15	92748288	92748718	1	ENSG00000258676	RP11-386M24.3	DAE_CP
chr15	93363500	93363953	1	ENSG00000173575	CHD2	DAE_CP
chr15	93382902	93383311	1	ENSG00000173575	CHD2	DAE_CP
chr15	93388025	93388500	1	ENSG00000173575	CHD2	DAE_CP
chr15	93673020	93673650	1	ENSG00000259724	CTD-2643K12.3	DAE_CP
chr15	93679350	93679900	1	ENSG00000259724	CTD-2643K12.3	DAE_CP
chr15	93822940	93823870	1	ENSG00000259724	CTD-2643K12.3	DAE_CP
chr15	93971471	93972050	1	ENSG00000259724	CTD-2643K12.3	DAE_CP
chr15	97013950	97014450	1	ENSG00000259664	CTD-2147F2.2	DAE_CP
chr15	99047350	99048120	1	ENSG00000183571	PGPEP1L	DAE_CP
chr15	99143175	99144060	1	ENSG00000183571	PGPEP1L	DAE_CP
chr15	99163400	99163975	1	ENSG00000140443	IGF1R	DAE_CP
chr15	99194140	99194490	1	ENSG00000140443	IGF1R	DAE_CP
chr15	99395530	99395859	1	ENSG00000140443	IGF1R	DAE_CP
chr16	10294840	10295600	1	ENSG00000260362	RP11-297M9.1	DAE_CP
chr16	10711247	10711411	1	ENSG00000153060	TEKT5	DAE_CP
chr16	11142225	11142475	1	ENSG00000175643	RMI2	DAE_CP
chr16	1131275	1131825	1	ENSG00000116176	TPSG1	DAE_CP
chr16	11764728	11765202	1	ENSG00000188897	CTD-3088G3.8	DAE_CP
chr16	12950325	12950655	1	ENSG00000234719	RP11-166B2.1	DAE_CP
chr16	12955825	12956550	1	ENSG00000234719	RP11-166B2.1	DAE_CP
chr16	13923300	13923825	1	ENSG00000237515	SHISA9	DAE_CP
chr16	13926868	13927089	1	ENSG00000237515	SHISA9	DAE_CP
chr16	13932700	13933500	1	ENSG00000237515	SHISA9	DAE_CP
chr16	13967350	13967792	1	ENSG00000237515	SHISA9	DAE_CP
chr16	15130617	15131132	1	ENSG00000179889	PDXDC1	DAE_CP
chr16	15612340	15613136	1	ENSG00000103512	NOMO1	DAE_CP
chr16	15905700	15905950	1	ENSG00000183426	NPIPA1	DAE_CP
chr16	16130460	16130780	1	ENSG00000183793	NPIPA5	DAE_CP
chr16	16135830	16136000	1	ENSG00000183793	NPIPA5	DAE_CP
chr16	16269180	16269520	1	ENSG00000091262	ABCC6	DAE_CP
chr16	16909875	16909975	1	ENSG00000260126	RP11-14N9.2	DAE_CP
chr16	16953050	16953425	1	ENSG00000103489	XYLT1	DAE_CP
chr16	17078475	17079075	1	ENSG00000103226	NOMO3	DAE_CP
chr16	17107600	17107972	1	ENSG00000260126	RP11-14N9.2	DAE_CP
chr16	17877936	17878211	1	ENSG00000259929	CTA-481E9.4	DAE_CP
chr16	18843364	18843964	1	ENSG00000157106	SMG1	DAE_CP
chr16	18853885	18854765	1	ENSG00000157106	SMG1	DAE_CP
chr16	19819421	19820135	1	ENSG00000174628	IQCK	DAE_CP
chr16	19827279	19827628	1	ENSG00000174628	IQCK	DAE_CP
chr16	19940340	19940760	1	ENSG00000169344	UMOD	DAE_CP
chr16	19949090	19949382	1	ENSG00000169344	UMOD	DAE_CP
chr16	19950995	19951597	1	ENSG00000183747	ACSM2A	DAE_CP
chr16	20826025	20826240	1	ENSG00000005187	ACSM3	DAE_CP
chr16	21368470	21369330	1	ENSG00000158486	DNAH3	DAE_CP
chr16	21566176	21566466	1	ENSG00000140743	CDR2	DAE_CP
chr16	21600454	21601102	1	ENSG00000243716	NPIPB5	DAE_CP
chr16	21615325	21615825	1	ENSG00000243716	NPIPB5	DAE_CP
chr16	21631090	21631790	1	ENSG00000140740	UQCRC2	DAE_CP
chr16	21718621	21718900	1	ENSG00000169246	NPIPB3	DAE_CP
chr16	21946225	21946825	1	ENSG00000185864	NPIPB4	DAE_CP
chr16	22201740	22202123	1	ENSG00000243716	NPIPB5	DAE_CP
chr16	22202596	22202840	1	ENSG00000243716	NPIPB5	DAE_CP
chr16	22241200	22241925	1	ENSG00000185864	NPIPB4	DAE_CP
chr16	22291080	22291510	1	ENSG00000185864	NPIPB4	DAE_CP
chr16	2231930	2232835	1	ENSG00000131653	TRAF7	DAE_CP
chr16	22429739	22430466	1	ENSG00000140743	CDR2	DAE_CP
chr16	22849900	22850425	1	ENSG00000243716	NPIPB5	DAE_CP
chr16	23171715	23172268	1	ENSG00000168447	SCNN1B	DAE_CP
chr16	23290977	23291500	1	ENSG00000243716	NPIPB5	DAE_CP
chr16	24046500	24047050	1	ENSG00000260072	CTD-2313J23.1	DAE_CP
chr16	24066000	24066848	1	ENSG00000260072	CTD-2313J23.1	DAE_CP
chr16	24089152	24089672	1	ENSG00000006116	CACNG3	DAE_CP
chr16	24299950	24300525	1	ENSG00000166501	PRKCB	DAE_CP
chr16	24580822	24581561	1	ENSG00000090905	TNRC6A	DAE_CP
chr16	24790439	24790791	1	ENSG00000122257	RBBP6	DAE_CP
chr16	24824773	24825707	1	ENSG00000122257	RBBP6	DAE_CP
chr16	28956713	28957310	1	ENSG00000251417	RP11-1348G14.4	DAE_CP
chr16	30740133	30740949	1	ENSG00000258130	RP11-347C12.3	DAE_CP
chr16	31490025	31490975	1	ENSG00000140691	ARMC5	DAE_CP
chr16	4385306	4386173	1	ENSG00000126602	TRAP1	DAE_CP
chr16	47928900	47929400	1	ENSG00000171208	NETO2	DAE_CP
chr16	49438875	49439525	1	ENSG00000261751	RP11-305A4.3	DAE_CP
chr16	49445050	49445501	1	ENSG00000261751	RP11-305A4.3	DAE_CP
chr16	49453143	49453480	1	ENSG00000261751	RP11-305A4.3	DAE_CP
chr16	49458150	49458775	1	ENSG00000261751	RP11-305A4.3	DAE_CP
chr16	49506425	49507276	1	ENSG00000261751	RP11-305A4.3	DAE_CP
chr16	49517725	49518175	1	ENSG00000261751	RP11-305A4.3	DAE_CP
chr16	49809875	49810701	1	ENSG00000102935	ZNF423	DAE_CP
chr16	49819975	49820675	1	ENSG00000102935	ZNF423	DAE_CP
chr16	49845480	49846040	1	ENSG00000102935	ZNF423	DAE_CP
chr16	49900332	49901025	1	ENSG00000102935	ZNF423	DAE_CP
chr16	49909900	49910702	1	ENSG00000102935	ZNF423	DAE_CP
chr16	4993153	4993685	1	ENSG00000168096	ANKS3	DAE_CP
chr16	49955801	49956004	1	ENSG00000261623	RP11-189E14.4	DAE_CP
chr16	5216300	5216825	1	ENSG00000267070	RP11-10K17.6	DAE_CP
chr16	52895500	52896225	1	ENSG00000261190	C16orf97	DAE_CP
chr16	58026935	58027780	1	ENSG00000140859	KIFC3	DAE_CP
chr16	58097278	58097825	1	ENSG00000103034	NDRG4	DAE_CP
chr16	58460050	58460550	1	ENSG00000103034	NDRG4	DAE_CP
chr16	58465798	58466020	1	ENSG00000103034	NDRG4	DAE_CP
chr16	58473660	58474399	1	ENSG00000103034	NDRG4	DAE_CP
chr16	597125	597633	1	ENSG00000007541	PIGQ	DAE_CP
chr16	61271833	61272200	1	ENSG00000261310	RP11-354I13.1	DAE_CP
chr16	6240175	6240373	1	ENSG00000078328	RBFOX1	DAE_CP
chr16	6240825	6241198	1	ENSG00000078328	RBFOX1	DAE_CP
chr16	67344619	67345124	1	ENSG00000125122	LRRC29	DAE_CP
chr16	69587180	69587723	1	ENSG00000103018	CYB5B	DAE_CP
chr16	69998925	69999650	1	ENSG00000198373	WWP2	DAE_CP
chr16	70441925	70442475	1	ENSG00000157353	FUK	DAE_CP
chr16	70970525	70971330	1	ENSG00000157423	HYDIN	DAE_CP
chr16	71087925	71088475	1	ENSG00000157423	HYDIN	DAE_CP
chr16	71089575	71090130	1	ENSG00000157423	HYDIN	DAE_CP
chr16	71642035	71642751	1	ENSG00000157423	HYDIN	DAE_CP
chr16	71644869	71645228	1	ENSG00000157423	HYDIN	DAE_CP
chr16	74430475	74430826	1	ENSG00000168411	RFWD3	DAE_CP
chr16	74521490	74522240	1	ENSG00000090863	GLG1	DAE_CP
chr16	75192079	75192462	1	ENSG00000103091	WDR59	DAE_CP
chr16	75245925	75246700	1	ENSG00000153774	CFDP1	DAE_CP
chr16	77229078	77230065	1	ENSG00000152910	CNTNAP4	DAE_CP
chr16	81244455	81245305	1	ENSG00000261218	RP11-960L18.1	DAE_CP
chr16	81248375	81249000	1	ENSG00000261218	RP11-960L18.1	DAE_CP
chr16	81709275	81710101	1	ENSG00000153815	CMIP	DAE_CP
chr16	81731265	81731450	1	ENSG00000272923	RP11-391L3.1	DAE_CP
chr16	81731462	81732114	1	ENSG00000272923	RP11-391L3.1	DAE_CP
chr16	84143177	84143650	1	ENSG00000140950	TLDC1	DAE_CP
chr16	84195493	84195704	1	ENSG00000140950	TLDC1	DAE_CP
chr16	84986150	84986825	1	ENSG00000103194	USP10	DAE_CP
chr16	85478982	85479226	1	ENSG00000154102	C16orf74	DAE_CP
chr16	85659880	85660695	1	ENSG00000179219	LINC00311	DAE_CP
chr16	86644437	86644852	1	ENSG00000261095	RP11-899L11.1	DAE_CP
chr16	87649350	87650025	1	ENSG00000140948	ZCCHC14	DAE_CP
chr16	87652950	87653450	1	ENSG00000140948	ZCCHC14	DAE_CP
chr16	87654106	87654491	1	ENSG00000140948	ZCCHC14	DAE_CP
chr16	87654786	87655574	1	ENSG00000140948	ZCCHC14	DAE_CP
chr16	87655650	87656150	1	ENSG00000140948	ZCCHC14	DAE_CP
chr16	87818550	87819100	1	ENSG00000103257	SLC7A5	DAE_CP
chr16	87957900	87958450	1	ENSG00000104731	KLHDC4	DAE_CP
chr16	88076375	88077125	1	ENSG00000140948	ZCCHC14	DAE_CP
chr16	88143750	88144450	1	ENSG00000172530	BANP	DAE_CP
chr16	88152550	88153380	1	ENSG00000260162	RP11-863P13.1	DAE_CP
chr16	88162275	88162775	1	ENSG00000260166	RP11-863P13.6	DAE_CP
chr16	88521511	88522244	1	ENSG00000172530	BANP	DAE_CP
chr16	88522501	88522764	1	ENSG00000172530	BANP	DAE_CP
chr16	88632579	88632952	1	ENSG00000172530	BANP	DAE_CP
chr16	88837160	88837669	1	ENSG00000141012	GALNS	DAE_CP
chr16	88991625	88992300	1	ENSG00000170100	ZNF778	DAE_CP
chr16	89028550	89029500	1	ENSG00000176715	ACSF3	DAE_CP
chr16	89152050	89152550	1	ENSG00000129993	CBFA2T3	DAE_CP
chr16	89251740	89252267	1	ENSG00000103335	PIEZO1	DAE_CP
chr16	89258300	89258610	1	ENSG00000103335	PIEZO1	DAE_CP
chr16	9102693	9102989	1	ENSG00000260362	RP11-297M9.1	DAE_CP
chr16	9129734	9130182	1	ENSG00000261392	RP11-473I1.6	DAE_CP
chr16	9389823	9390502	1	ENSG00000260362	RP11-297M9.1	DAE_CP
chr17	1003383	1004099	1	ENSG00000159842	ABR	DAE_CP
chr17	10219860	10220572	1	ENSG00000007237	GAS7	DAE_CP
chr17	1093925	1094601	1	ENSG00000159842	ABR	DAE_CP
chr17	11525532	11526262	1	ENSG00000264016	CTC-297N7.9	DAE_CP
chr17	1227175	1228075	1	ENSG00000185924	RTN4RL1	DAE_CP
chr17	14212700	14213030	1	ENSG00000153976	HS3ST3A1	DAE_CP
chr17	14219301	14219850	1	ENSG00000153976	HS3ST3A1	DAE_CP
chr17	14650356	14651291	1	ENSG00000241322	CDRT1	DAE_CP
chr17	15280711	15281316	1	ENSG00000241322	CDRT1	DAE_CP
chr17	15869590	15869983	1	ENSG00000241322	CDRT1	DAE_CP
chr17	15879786	15880677	1	ENSG00000221926	TRIM16	DAE_CP
chr17	16901200	16901700	1	ENSG00000141030	COPS3	DAE_CP
chr17	17225796	17226405	1	ENSG00000205309	NT5M	DAE_CP
chr17	18183585	18184046	1	ENSG00000213077	FAM106A	DAE_CP
chr17	18184165	18184501	1	ENSG00000213077	FAM106A	DAE_CP
chr17	18250277	18251195	1	ENSG00000171916	LGALS9C	DAE_CP
chr17	1902708	1903625	1	ENSG00000167711	SERPINF2	DAE_CP
chr17	19410575	19411099	1	ENSG00000108602	ALDH3A1	DAE_CP
chr17	19411222	19411705	1	ENSG00000108602	ALDH3A1	DAE_CP
chr17	19868426	19869120	1	ENSG00000205212	CCDC144NL	DAE_CP
chr17	20981587	20981688	1	ENSG00000260907	AC008088.4	DAE_CP
chr17	21179100	21179414	1	ENSG00000212719	C17orf51	DAE_CP
chr17	2455300	2455707	1	ENSG00000007168	PAFAH1B1	DAE_CP
chr17	25707230	25707554	1	ENSG00000141068	KSR1	DAE_CP
chr17	25806431	25807075	1	ENSG00000141068	KSR1	DAE_CP
chr17	25943199	25944050	1	ENSG00000265246	RP11-663N22.1	DAE_CP
chr17	26578475	26579075	1	ENSG00000007171	NOS2	DAE_CP
chr17	2689462	2689896	1	ENSG00000196689	TRPV1	DAE_CP
chr17	27005119	27005756	1	ENSG00000109111	SUPT6H	DAE_CP
chr17	27009828	27010607	1	ENSG00000109111	SUPT6H	DAE_CP
chr17	27017815	27018265	1	ENSG00000109111	SUPT6H	DAE_CP
chr17	27122940	27123670	1	ENSG00000109118	PHF12	DAE_CP
chr17	28275875	28276250	1	ENSG00000063015	SEZ6	DAE_CP
chr17	28693454	28693906	1	ENSG00000176390	CRLF3	DAE_CP
chr17	29020650	29021200	1	ENSG00000108576	SLC6A4	DAE_CP
chr17	29021970	29022940	1	ENSG00000108576	SLC6A4	DAE_CP
chr17	29542643	29543354	1	ENSG00000178691	SUZ12	DAE_CP
chr17	30031970	30032712	1	ENSG00000185158	LRRC37B	DAE_CP
chr17	30785119	30785782	1	ENSG00000176658	MYO1D	DAE_CP
chr17	30788657	30789487	1	ENSG00000176658	MYO1D	DAE_CP
chr17	30872984	30873544	1	ENSG00000176658	MYO1D	DAE_CP
chr17	30997860	30998651	1	ENSG00000176749	CDK5R1	DAE_CP
chr17	31042360	31042989	1	ENSG00000176749	CDK5R1	DAE_CP
chr17	31054100	31054800	1	ENSG00000176658	MYO1D	DAE_CP
chr17	31105590	31106500	1	ENSG00000264643	RP11-118G23.2	DAE_CP
chr17	31346311	31347185	1	ENSG00000264643	RP11-118G23.2	DAE_CP
chr17	31422720	31423200	1	ENSG00000265689	RP11-118G23.1	DAE_CP
chr17	32051925	32052300	1	ENSG00000176658	MYO1D	DAE_CP
chr17	33083550	33084175	1	ENSG00000092871	RFFL	DAE_CP
chr17	35589900	35590375	1	ENSG00000005955	GGNBP2	DAE_CP
chr17	35592477	35593287	1	ENSG00000005955	GGNBP2	DAE_CP
chr17	35884358	35884743	1	ENSG00000185128	TBC1D3F	DAE_CP
chr17	35887788	35888404	1	ENSG00000185128	TBC1D3F	DAE_CP
chr17	36841825	36842265	1	ENSG00000225485	ARHGAP23	DAE_CP
chr17	37365901	37366645	1	ENSG00000108294	PSMB3	DAE_CP
chr17	3741647	3742403	1	ENSG00000083457	ITGAE	DAE_CP
chr17	37437141	37437640	1	ENSG00000125686	MED1	DAE_CP
chr17	37437720	37438447	1	ENSG00000125686	MED1	DAE_CP
chr17	37910411	37911238	1	ENSG00000167258	CDK12	DAE_CP
chr17	37918233	37918945	1	ENSG00000167258	CDK12	DAE_CP
chr17	39355680	39356184	1	ENSG00000212658	KRTAP29-1	DAE_CP
chr17	41194100	41194650	1	ENSG00000012048	BRCA1	DAE_CP
chr17	41451108	41451968	1	ENSG00000067596	DHX8	DAE_CP
chr17	41589833	41590752	1	ENSG00000267440	CTC-501O10.1	DAE_CP
chr17	41594690	41595580	1	ENSG00000267440	CTC-501O10.1	DAE_CP
chr17	41722975	41723920	1	ENSG00000175832	ETV4	DAE_CP
chr17	42215650	42216150	1	ENSG00000161664	ASB16	DAE_CP
chr17	42255311	42255869	1	ENSG00000125319	C17orf53	DAE_CP
chr17	42259329	42259725	1	ENSG00000125319	C17orf53	DAE_CP
chr17	43099359	43099703	1	ENSG00000073670	ADAM11	DAE_CP
chr17	43108830	43109730	1	ENSG00000073670	ADAM11	DAE_CP
chr17	43758375	43759200	1	ENSG00000225190	PLEKHM1	DAE_CP
chr17	44961125	44961500	1	ENSG00000073969	NSF	DAE_CP
chr17	44967379	44967725	1	ENSG00000073969	NSF	DAE_CP
chr17	44971850	44972700	1	ENSG00000073969	NSF	DAE_CP
chr17	452774	453150	1	ENSG00000141252	VPS53	DAE_CP
chr17	45352893	45353274	1	ENSG00000141279	NPEPPS	DAE_CP
chr17	45697594	45698311	1	ENSG00000141279	NPEPPS	DAE_CP
chr17	46080436	46080890	1	ENSG00000108465	CDK5RAP3	DAE_CP
chr17	46534200	46535050	1	ENSG00000141293	SKAP1	DAE_CP
chr17	46662684	46662780	1	ENSG00000141293	SKAP1	DAE_CP
chr17	46713931	46714196	1	ENSG00000005243	COPZ2	DAE_CP
chr17	4693343	4693967	1	ENSG00000129219	PLD2	DAE_CP
chr17	47077101	47077355	1	ENSG00000173917	HOXB2	DAE_CP
chr17	471717	472200	1	ENSG00000141252	VPS53	DAE_CP
chr17	48643155	48643556	1	ENSG00000006283	CACNA1G	DAE_CP
chr17	48670670	48671090	1	ENSG00000006283	CACNA1G	DAE_CP
chr17	48768001	48768420	1	ENSG00000006283	CACNA1G	DAE_CP
chr17	48863082	48863575	1	ENSG00000173714	WFIKKN2	DAE_CP
chr17	49046459	49047077	1	ENSG00000141232	TOB1	DAE_CP
chr17	55319530	55319975	1	ENSG00000166329	CCDC182	DAE_CP
chr17	55811040	55811837	1	ENSG00000121057	AKAP1	DAE_CP
chr17	5603200	5603475	1	ENSG00000129221	AIPL1	DAE_CP
chr17	5621945	5622350	1	ENSG00000091622	PITPNM3	DAE_CP
chr17	56805928	56806615	1	ENSG00000108395	TRIM37	DAE_CP
chr17	56866067	56867039	1	ENSG00000108384	RAD51C	DAE_CP
chr17	571987	572197	1	ENSG00000141252	VPS53	DAE_CP
chr17	57334229	57334840	1	ENSG00000108406	DHX40	DAE_CP
chr17	57349815	57350188	1	ENSG00000108406	DHX40	DAE_CP
chr17	576468	576822	1	ENSG00000141252	VPS53	DAE_CP
chr17	57814653	57814958	1	ENSG00000062716	VMP1	DAE_CP
chr17	57817550	57818003	1	ENSG00000062716	VMP1	DAE_CP
chr17	57843498	57844102	1	ENSG00000062716	VMP1	DAE_CP
chr17	5796776	5796830	1	ENSG00000129204	USP6	DAE_CP
chr17	58439370	58439775	1	ENSG00000170832	USP32	DAE_CP
chr17	58679304	58679426	1	ENSG00000170832	USP32	DAE_CP
chr17	59430075	59430925	1	ENSG00000141376	BCAS3	DAE_CP
chr17	59494052	59494548	1	ENSG00000270033	RP11-51L5.7	DAE_CP
chr17	60283830	60284300	1	ENSG00000108510	MED13	DAE_CP
chr17	60730128	60731110	1	ENSG00000170921	TANC2	DAE_CP
chr17	61248752	61249654	1	ENSG00000146872	TLK2	DAE_CP
chr17	61413380	61413544	1	ENSG00000146872	TLK2	DAE_CP
chr17	61423135	61423499	1	ENSG00000146872	TLK2	DAE_CP
chr17	6211178	6211673	1	ENSG00000091592	NLRP1	DAE_CP
chr17	6278000	6278554	1	ENSG00000091592	NLRP1	DAE_CP
chr17	6299262	6300066	1	ENSG00000091592	NLRP1	DAE_CP
chr17	63058375	63058825	1	ENSG00000176809	LRRC37A3	DAE_CP
chr17	63070760	63071260	1	ENSG00000176809	LRRC37A3	DAE_CP
chr17	63111800	63112530	1	ENSG00000176809	LRRC37A3	DAE_CP
chr17	63140175	63140825	1	ENSG00000176809	LRRC37A3	DAE_CP
chr17	63143124	63143442	1	ENSG00000176809	LRRC37A3	DAE_CP
chr17	63276473	63276838	1	ENSG00000154240	CEP112	DAE_CP
chr17	63485686	63486239	1	ENSG00000176809	LRRC37A3	DAE_CP
chr17	63583025	63583690	1	ENSG00000176809	LRRC37A3	DAE_CP
chr17	63584640	63585576	1	ENSG00000176809	LRRC37A3	DAE_CP
chr17	6358960	6359257	1	ENSG00000091592	NLRP1	DAE_CP
chr17	6394522	6395055	1	ENSG00000091592	NLRP1	DAE_CP
chr17	6411901	6412175	1	ENSG00000091622	PITPNM3	DAE_CP
chr17	65705925	65706230	1	ENSG00000197170	PSMD12	DAE_CP
chr17	65707901	65708737	1	ENSG00000197170	PSMD12	DAE_CP
chr17	65898350	65899050	1	ENSG00000154217	PITPNC1	DAE_CP
chr17	67605050	67605601	1	ENSG00000267109	CTD-2378E21.1	DAE_CP
chr17	68133450	68134150	1	ENSG00000227517	AC003051.1	DAE_CP
chr17	70510963	70511861	1	ENSG00000125398	SOX9	DAE_CP
chr17	70511867	70512210	1	ENSG00000125398	SOX9	DAE_CP
chr17	70514972	70515765	1	ENSG00000125398	SOX9	DAE_CP
chr17	70782030	70782353	1	ENSG00000133195	SLC39A11	DAE_CP
chr17	70782516	70783015	1	ENSG00000133195	SLC39A11	DAE_CP
chr17	70809570	70810200	1	ENSG00000180616	SSTR2	DAE_CP
chr17	70849290	70850075	1	ENSG00000133195	SLC39A11	DAE_CP
chr17	70858475	70858975	1	ENSG00000133195	SLC39A11	DAE_CP
chr17	71162203	71162423	1	ENSG00000133195	SLC39A11	DAE_CP
chr17	71168132	71168693	1	ENSG00000133195	SLC39A11	DAE_CP
chr17	71185409	71185825	1	ENSG00000133195	SLC39A11	DAE_CP
chr17	71406734	71407726	1	ENSG00000172809	RPL38	DAE_CP
chr17	71596190	71596770	1	ENSG00000069188	SDK2	DAE_CP
chr17	71699225	71699961	1	ENSG00000170412	GPRC5C	DAE_CP
chr17	72292817	72292992	1	ENSG00000167851	CD300A	DAE_CP
chr17	72476426	72476847	1	ENSG00000171595	DNAI2	DAE_CP
chr17	73156412	73157004	1	ENSG00000180901	KCTD2	DAE_CP
chr17	73603744	73604264	1	ENSG00000125450	NUP85	DAE_CP
chr17	74982350	74982751	1	ENSG00000167889	MGAT5B	DAE_CP
chr17	74984923	74985240	1	ENSG00000167889	MGAT5B	DAE_CP
chr17	74985825	74986325	1	ENSG00000167889	MGAT5B	DAE_CP
chr17	75020400	75020778	1	ENSG00000267535	LINC00868	DAE_CP
chr17	75502726	75503500	1	ENSG00000078687	TNRC6C	DAE_CP
chr17	75512670	75513450	1	ENSG00000078687	TNRC6C	DAE_CP
chr17	75538833	75539233	1	ENSG00000078687	TNRC6C	DAE_CP
chr17	75539550	75540500	1	ENSG00000078687	TNRC6C	DAE_CP
chr17	75567305	75567615	1	ENSG00000078687	TNRC6C	DAE_CP
chr17	75869675	75869725	1	ENSG00000267466	RP11-13K12.5	DAE_CP
chr17	75904475	75905125	1	ENSG00000267506	RP11-13K12.1	DAE_CP
chr17	75920625	75921400	1	ENSG00000267506	RP11-13K12.1	DAE_CP
chr17	75931150	75931662	1	ENSG00000267665	RP11-13K12.2	DAE_CP
chr17	75953939	75954287	1	ENSG00000267665	RP11-13K12.2	DAE_CP
chr17	76513440	76513960	1	ENSG00000108669	CYTH1	DAE_CP
chr17	76801533	76802361	1	ENSG00000268470	DNAH17-AS1	DAE_CP
chr17	77044251	77044600	1	ENSG00000214105	CTD-2116F7.1	DAE_CP
chr17	77089900	77090255	1	ENSG00000214105	CTD-2116F7.1	DAE_CP
chr17	77099475	77099611	1	ENSG00000214105	CTD-2116F7.1	DAE_CP
chr17	77099620	77099851	1	ENSG00000214105	CTD-2116F7.1	DAE_CP
chr17	77160900	77161418	1	ENSG00000167281	RBFOX3	DAE_CP
chr17	77358150	77358545	1	ENSG00000167281	RBFOX3	DAE_CP
chr17	77358607	77358953	1	ENSG00000167281	RBFOX3	DAE_CP
chr17	7816177	7817053	1	ENSG00000132518	GUCY2D	DAE_CP
chr17	78251950	78252575	1	ENSG00000141519	CCDC40	DAE_CP
chr17	78253600	78254150	1	ENSG00000141519	CCDC40	DAE_CP
chr17	78400825	78400938	1	ENSG00000141564	RPTOR	DAE_CP
chr17	79566405	79567360	1	ENSG00000167302	ENTHD2	DAE_CP
chr17	79567450	79568119	1	ENSG00000167302	ENTHD2	DAE_CP
chr17	79588406	79589214	1	ENSG00000157637	SLC38A10	DAE_CP
chr17	9018625	9019475	1	ENSG00000170310	STX8	DAE_CP
chr18	10059891	10060461	1	ENSG00000154856	APCDD1	DAE_CP
chr18	10060468	10060806	1	ENSG00000154856	APCDD1	DAE_CP
chr18	10296949	10297650	1	ENSG00000154856	APCDD1	DAE_CP
chr18	10332477	10332801	1	ENSG00000265554	RP11-419J16.1	DAE_CP
chr18	10518587	10518836	1	ENSG00000101558	VAPA	DAE_CP
chr18	10518875	10518961	1	ENSG00000101558	VAPA	DAE_CP
chr18	10560067	10560875	1	ENSG00000154864	PIEZO2	DAE_CP
chr18	10830800	10831295	1	ENSG00000267143	RP11-677O4.6	DAE_CP
chr18	11106625	11107100	1	ENSG00000266604	RP11-856M7.6	DAE_CP
chr18	11107426	11108306	1	ENSG00000266604	RP11-856M7.6	DAE_CP
chr18	11654950	11655925	1	ENSG00000141401	IMPA2	DAE_CP
chr18	11678150	11678650	1	ENSG00000267643	RP11-64C12.4	DAE_CP
chr18	11720616	11721332	1	ENSG00000267643	RP11-64C12.4	DAE_CP
chr18	11723575	11724075	1	ENSG00000267643	RP11-64C12.4	DAE_CP
chr18	11729025	11729675	1	ENSG00000267643	RP11-64C12.4	DAE_CP
chr18	11785748	11785900	1	ENSG00000267643	RP11-64C12.4	DAE_CP
chr18	11789737	11790300	1	ENSG00000267643	RP11-64C12.4	DAE_CP
chr18	11821575	11822250	1	ENSG00000141404	GNAL	DAE_CP
chr18	12271598	12272191	1	ENSG00000176194	CIDEA	DAE_CP
chr18	12796410	12797380	1	ENSG00000175354	PTPN2	DAE_CP
chr18	12855985	12856627	1	ENSG00000175354	PTPN2	DAE_CP
chr18	13120925	13121525	1	ENSG00000168675	LDLRAD4	DAE_CP
chr18	13136229	13136723	1	ENSG00000168675	LDLRAD4	DAE_CP
chr18	13222339	13222740	1	ENSG00000168675	LDLRAD4	DAE_CP
chr18	13327275	13327800	1	ENSG00000168675	LDLRAD4	DAE_CP
chr18	13374941	13375140	1	ENSG00000168675	LDLRAD4	DAE_CP
chr18	13923379	13923827	1	ENSG00000176136	MC5R	DAE_CP
chr18	14012829	14013210	1	ENSG00000185231	MC2R	DAE_CP
chr18	14015662	14016165	1	ENSG00000185231	MC2R	DAE_CP
chr18	14018566	14019169	1	ENSG00000185231	MC2R	DAE_CP
chr18	1412425	1413325	1	ENSG00000079134	THOC1	DAE_CP
chr18	1646861	1647623	1	ENSG00000264080	CTD-2015H3.1	DAE_CP
chr18	18690520	18690770	1	ENSG00000067900	ROCK1	DAE_CP
chr18	19173815	19174413	1	ENSG00000101752	MIB1	DAE_CP
chr18	19234278	19235085	1	ENSG00000101752	MIB1	DAE_CP
chr18	20363550	20364175	1	ENSG00000134490	TMEM241	DAE_CP
chr18	20721175	20721625	1	ENSG00000134490	TMEM241	DAE_CP
chr18	20937925	20938425	1	ENSG00000134508	CABLES1	DAE_CP
chr18	21101719	21102162	1	ENSG00000168234	TTC39C	DAE_CP
chr18	2217240	2217932	1	ENSG00000264080	CTD-2015H3.1	DAE_CP
chr18	2218033	2218170	1	ENSG00000264080	CTD-2015H3.1	DAE_CP
chr18	22183200	22183468	1	ENSG00000266573	RP11-449D8.5	DAE_CP
chr18	2236280	2236730	1	ENSG00000266602	RP11-476K15.1	DAE_CP
chr18	22411450	22412250	1	ENSG00000265485	RP11-449D8.1	DAE_CP
chr18	22641200	22641700	1	ENSG00000198795	ZNF521	DAE_CP
chr18	22643200	22643800	1	ENSG00000198795	ZNF521	DAE_CP
chr18	2266715	2267322	1	ENSG00000132204	LINC00470	DAE_CP
chr18	23045025	23045750	1	ENSG00000264345	RP11-958F21.1	DAE_CP
chr18	2926534	2927518	1	ENSG00000101605	MYOM1	DAE_CP
chr18	29415952	29416212	1	ENSG00000134760	DSG1	DAE_CP
chr18	2956310	2956647	1	ENSG00000101605	MYOM1	DAE_CP
chr18	2961675	2962050	1	ENSG00000101605	MYOM1	DAE_CP
chr18	2997925	2998612	1	ENSG00000101605	MYOM1	DAE_CP
chr18	30548850	30549400	1	ENSG00000228835	AC012123.1	DAE_CP
chr18	32374640	32375625	1	ENSG00000134769	DTNA	DAE_CP
chr18	33529938	33530718	1	ENSG00000153391	INO80C	DAE_CP
chr18	3485400	3485877	1	ENSG00000177426	TGIF1	DAE_CP
chr18	3526584	3526908	1	ENSG00000266835	RP11-838N2.4	DAE_CP
chr18	3624338	3624601	1	ENSG00000118680	MYL12B	DAE_CP
chr18	39855125	39855675	1	ENSG00000132872	SYT4	DAE_CP
chr18	39878950	39879117	1	ENSG00000132872	SYT4	DAE_CP
chr18	39890965	39891345	1	ENSG00000132872	SYT4	DAE_CP
chr18	39899953	39900430	1	ENSG00000132872	SYT4	DAE_CP
chr18	39942800	39943025	1	ENSG00000132872	SYT4	DAE_CP
chr18	39943300	39943975	1	ENSG00000132872	SYT4	DAE_CP
chr18	40225699	40226055	1	ENSG00000132872	SYT4	DAE_CP
chr18	40238075	40238750	1	ENSG00000132872	SYT4	DAE_CP
chr18	4049209	4050205	1	ENSG00000266268	RP11-172F10.1	DAE_CP
chr18	4057665	4058500	1	ENSG00000266268	RP11-172F10.1	DAE_CP
chr18	40972840	40973625	1	ENSG00000132872	SYT4	DAE_CP
chr18	4119325	4119687	1	ENSG00000170579	DLGAP1	DAE_CP
chr18	4195790	4196623	1	ENSG00000266268	RP11-172F10.1	DAE_CP
chr18	42860700	42861200	1	ENSG00000152217	SETBP1	DAE_CP
chr18	43510630	43511374	1	ENSG00000152223	EPG5	DAE_CP
chr18	43512657	43513386	1	ENSG00000152223	EPG5	DAE_CP
chr18	43733192	43733425	1	ENSG00000167210	LOXHD1	DAE_CP
chr18	43761942	43762548	1	ENSG00000167210	LOXHD1	DAE_CP
chr18	44211925	44212175	1	ENSG00000141622	RNF165	DAE_CP
chr18	45534141	45535139	1	ENSG00000184828	ZBTB7C	DAE_CP
chr18	45626975	45627625	1	ENSG00000184828	ZBTB7C	DAE_CP
chr18	47123920	47124213	1	ENSG00000154839	SKA1	DAE_CP
chr18	47325240	47325666	1	ENSG00000101670	LIPG	DAE_CP
chr18	47328240	47328735	1	ENSG00000101670	LIPG	DAE_CP
chr18	47420825	47421310	1	ENSG00000167306	MYO5B	DAE_CP
chr18	47480600	47481175	1	ENSG00000167306	MYO5B	DAE_CP
chr18	47492400	47493000	1	ENSG00000167306	MYO5B	DAE_CP
chr18	4750180	4750750	1	ENSG00000170579	DLGAP1	DAE_CP
chr18	47503363	47504000	1	ENSG00000167306	MYO5B	DAE_CP
chr18	475199	476000	1	ENSG00000177143	CETN1	DAE_CP
chr18	4754884	4755162	1	ENSG00000170579	DLGAP1	DAE_CP
chr18	47618350	47619125	1	ENSG00000167306	MYO5B	DAE_CP
chr18	47641475	47641675	1	ENSG00000167306	MYO5B	DAE_CP
chr18	49104950	49105825	1	ENSG00000141646	SMAD4	DAE_CP
chr18	49918525	49918900	1	ENSG00000187323	DCC	DAE_CP
chr18	5022725	5023350	1	ENSG00000170579	DLGAP1	DAE_CP
chr18	5024450	5025100	1	ENSG00000170579	DLGAP1	DAE_CP
chr18	5029550	5030076	1	ENSG00000170579	DLGAP1	DAE_CP
chr18	5055050	5055925	1	ENSG00000170579	DLGAP1	DAE_CP
chr18	5059000	5059775	1	ENSG00000170579	DLGAP1	DAE_CP
chr18	51421200	51421750	1	ENSG00000263438	RP11-202D1.3	DAE_CP
chr18	51627722	51627980	1	ENSG00000263438	RP11-202D1.3	DAE_CP
chr18	53346230	53347032	1	ENSG00000267284	RP11-397A16.1	DAE_CP
chr18	54047700	54048350	1	ENSG00000196628	TCF4	DAE_CP
chr18	54081150	54081725	1	ENSG00000196628	TCF4	DAE_CP
chr18	55094558	55095500	1	ENSG00000258609	LINC-ROR	DAE_CP
chr18	55200600	55201175	1	ENSG00000091157	WDR7	DAE_CP
chr18	55302225	55303041	1	ENSG00000049759	NEDD4L	DAE_CP
chr18	55315350	55316250	1	ENSG00000081923	ATP8B1	DAE_CP
chr18	55319302	55319800	1	ENSG00000081923	ATP8B1	DAE_CP
chr18	55785011	55785524	1	ENSG00000267209	RP11-693L9.2	DAE_CP
chr18	56172975	56173525	1	ENSG00000081923	ATP8B1	DAE_CP
chr18	56179164	56179882	1	ENSG00000081923	ATP8B1	DAE_CP
chr18	56483576	56483888	1	ENSG00000074657	ZNF532	DAE_CP
chr18	56628000	56628750	1	ENSG00000267593	RP11-108P20.4	DAE_CP
chr18	56709120	56709925	1	ENSG00000267593	RP11-108P20.4	DAE_CP
chr18	56716761	56717600	1	ENSG00000267593	RP11-108P20.4	DAE_CP
chr18	582210	582920	1	ENSG00000264265	RP11-14P20.1	DAE_CP
chr18	59249051	59249481	1	ENSG00000197563	PIGN	DAE_CP
chr18	60283575	60284500	1	ENSG00000081913	PHLPP1	DAE_CP
chr18	61207130	61207575	1	ENSG00000268706	AC009802.1	DAE_CP
chr18	62229967	62230275	1	ENSG00000263863	AC007948.1	DAE_CP
chr18	6428525	6429325	1	ENSG00000206432	TMEM200C	DAE_CP
chr18	65242502	65243158	1	ENSG00000265425	RP11-128D14.1	DAE_CP
chr18	72336497	72336824	1	ENSG00000180011	ZADH2	DAE_CP
chr18	73719610	73720225	1	ENSG00000266312	RP11-111H3.3	DAE_CP
chr18	74372225	74372900	1	ENSG00000101493	ZNF516	DAE_CP
chr18	74379975	74380925	1	ENSG00000101493	ZNF516	DAE_CP
chr18	74409414	74409802	1	ENSG00000101493	ZNF516	DAE_CP
chr18	74768573	74769030	1	ENSG00000264015	RP11-176N18.2	DAE_CP
chr18	75347386	75347850	1	ENSG00000197971	MBP	DAE_CP
chr18	75362823	75363037	1	ENSG00000197971	MBP	DAE_CP
chr18	75934300	75935000	1	ENSG00000166377	ATP9B	DAE_CP
chr18	77043275	77043725	1	ENSG00000166377	ATP9B	DAE_CP
chr18	8004175	8004540	1	ENSG00000173482	PTPRM	DAE_CP
chr18	9869892	9870120	1	ENSG00000168461	RAB31	DAE_CP
chr19	1028310	1028900	1	ENSG00000129946	SHC2	DAE_CP
chr19	10596488	10597198	1	ENSG00000130734	ATG4D	DAE_CP
chr19	11253932	11254075	1	ENSG00000102575	ACP5	DAE_CP
chr19	11275527	11276000	1	ENSG00000130176	CNN1	DAE_CP
chr19	11354390	11354442	1	ENSG00000213339	QTRT1	DAE_CP
chr19	11533250	11533578	1	ENSG00000161888	SPC24	DAE_CP
chr19	12666051	12666500	1	ENSG00000197054	ZNF763	DAE_CP
chr19	12868274	12868925	1	ENSG00000095066	HOOK2	DAE_CP
chr19	1302392	1303350	1	ENSG00000129968	ABHD17A	DAE_CP
chr19	13273480	13274155	1	ENSG00000141837	CACNA1A	DAE_CP
chr19	13274594	13275113	1	ENSG00000141837	CACNA1A	DAE_CP
chr19	13275373	13275659	1	ENSG00000141837	CACNA1A	DAE_CP
chr19	1331472	1332250	1	ENSG00000267372	AC005330.2	DAE_CP
chr19	1333900	1334300	1	ENSG00000267372	AC005330.2	DAE_CP
chr19	1339825	1340675	1	ENSG00000267372	AC005330.2	DAE_CP
chr19	13492739	13493580	1	ENSG00000187867	PALM3	DAE_CP
chr19	13818580	13819530	1	ENSG00000141837	CACNA1A	DAE_CP
chr19	13826525	13827281	1	ENSG00000141837	CACNA1A	DAE_CP
chr19	14364500	14365100	1	ENSG00000123159	GIPC1	DAE_CP
chr19	14376031	14376833	1	ENSG00000267723	CTD-2189E23.1	DAE_CP
chr19	14382725	14383225	1	ENSG00000267723	CTD-2189E23.1	DAE_CP
chr19	14477380	14477740	1	ENSG00000105011	ASF1B	DAE_CP
chr19	14488650	14489020	1	ENSG00000072071	LPHN1	DAE_CP
chr19	1503175	1503800	1	ENSG00000130270	ATP8B3	DAE_CP
chr19	15288350	15288703	1	ENSG00000171954	CYP4F22	DAE_CP
chr19	17067790	17068660	1	ENSG00000167461	RAB8A	DAE_CP
chr19	17490300	17490658	1	ENSG00000130304	SLC27A1	DAE_CP
chr19	17501277	17501857	1	ENSG00000130304	SLC27A1	DAE_CP
chr19	1767529	1767679	1	ENSG00000185761	ADAMTSL5	DAE_CP
chr19	18731304	18732176	1	ENSG00000005007	UPF1	DAE_CP
chr19	1929410	1929654	1	ENSG00000104885	DOT1L	DAE_CP
chr19	19324892	19325302	1	ENSG00000105705	SUGP1	DAE_CP
chr19	19599959	19600433	1	ENSG00000129933	MAU2	DAE_CP
chr19	2003801	2004126	1	ENSG00000178297	TMPRSS9	DAE_CP
chr19	20067030	20068010	1	ENSG00000160161	CILP2	DAE_CP
chr19	20069650	20070150	1	ENSG00000160161	CILP2	DAE_CP
chr19	2013750	2013976	1	ENSG00000178297	TMPRSS9	DAE_CP
chr19	2061356	2061737	1	ENSG00000130332	LSM7	DAE_CP
chr19	2072960	2073760	1	ENSG00000178297	TMPRSS9	DAE_CP
chr19	22610525	22611225	1	ENSG00000160321	ZNF208	DAE_CP
chr19	2302260	2303100	1	ENSG00000099875	MKNK2	DAE_CP
chr19	2370976	2371450	1	ENSG00000133243	BTBD2	DAE_CP
chr19	28446503	28446729	1	ENSG00000266928	CTB-70G10.1	DAE_CP
chr19	28602994	28603260	1	ENSG00000266977	CTC-459F4.5	DAE_CP
chr19	28603532	28603947	1	ENSG00000266977	CTC-459F4.5	DAE_CP
chr19	3003151	3003427	1	ENSG00000065717	TLE2	DAE_CP
chr19	3004760	3005430	1	ENSG00000065717	TLE2	DAE_CP
chr19	3012450	3013075	1	ENSG00000065717	TLE2	DAE_CP
chr19	3133536	3133734	1	ENSG00000104953	TLE6	DAE_CP
chr19	32718150	32718725	1	ENSG00000121297	TSHZ3	DAE_CP
chr19	33310500	33311125	1	ENSG00000124302	CHST8	DAE_CP
chr19	33532051	33532675	1	ENSG00000124302	CHST8	DAE_CP
chr19	34121075	34121314	1	ENSG00000124299	PEPD	DAE_CP
chr19	34129550	34129902	1	ENSG00000124299	PEPD	DAE_CP
chr19	34222590	34223257	1	ENSG00000131941	RHPN2	DAE_CP
chr19	34242025	34242290	1	ENSG00000124299	PEPD	DAE_CP
chr19	34242950	34243200	1	ENSG00000124299	PEPD	DAE_CP
chr19	3821950	3822214	1	ENSG00000161082	CELF5	DAE_CP
chr19	3825238	3825957	1	ENSG00000161082	CELF5	DAE_CP
chr19	3826045	3826502	1	ENSG00000161082	CELF5	DAE_CP
chr19	3950725	3951450	1	ENSG00000167658	EEF2	DAE_CP
chr19	3955406	3956254	1	ENSG00000167658	EEF2	DAE_CP
chr19	40993575	40994150	1	ENSG00000167600	CYP2S1	DAE_CP
chr19	4115086	4116076	1	ENSG00000161082	CELF5	DAE_CP
chr19	41168663	41169636	1	ENSG00000167600	CYP2S1	DAE_CP
chr19	41230892	41231608	1	ENSG00000105329	TGFB1	DAE_CP
chr19	41239872	41240560	1	ENSG00000105329	TGFB1	DAE_CP
chr19	41354175	41355025	1	ENSG00000268166	CTC-471F3.6	DAE_CP
chr19	41414002	41414975	1	ENSG00000007306	CEACAM7	DAE_CP
chr19	44203600	44204140	1	ENSG00000221826	PSG3	DAE_CP
chr19	4570189	4571188	1	ENSG00000185361	TNFAIP8L1	DAE_CP
chr19	45829294	45829775	1	ENSG00000104866	PPP1R37	DAE_CP
chr19	4583954	4584597	1	ENSG00000185361	TNFAIP8L1	DAE_CP
chr19	4584725	4585088	1	ENSG00000185361	TNFAIP8L1	DAE_CP
chr19	46012498	46012650	1	ENSG00000012061	ERCC1	DAE_CP
chr19	46508978	46509692	1	ENSG00000104967	NOVA2	DAE_CP
chr19	46519128	46519404	1	ENSG00000124440	HIF3A	DAE_CP
chr19	46774915	46775523	1	ENSG00000204869	IGFL4	DAE_CP
chr19	47016865	47016980	1	ENSG00000011485	PPP5C	DAE_CP
chr19	47055890	47056580	1	ENSG00000124440	HIF3A	DAE_CP
chr19	47176123	47176778	1	ENSG00000160007	ARHGAP35	DAE_CP
chr19	47364250	47364496	1	ENSG00000160007	ARHGAP35	DAE_CP
chr19	47372536	47373186	1	ENSG00000160007	ARHGAP35	DAE_CP
chr19	47393610	47394530	1	ENSG00000160007	ARHGAP35	DAE_CP
chr19	47399344	47400123	1	ENSG00000160007	ARHGAP35	DAE_CP
chr19	4742890	4743334	1	ENSG00000205784	ARRDC5	DAE_CP
chr19	4773225	4773725	1	ENSG00000127666	TICAM1	DAE_CP
chr19	4776625	4777220	1	ENSG00000127666	TICAM1	DAE_CP
chr19	4780847	4781417	1	ENSG00000176840	MIR7-3HG	DAE_CP
chr19	4781625	4782275	1	ENSG00000176840	MIR7-3HG	DAE_CP
chr19	47960720	47960973	1	ENSG00000118160	SLC8A2	DAE_CP
chr19	48173296	48174221	1	ENSG00000197405	C5AR1	DAE_CP
chr19	4842633	4842869	1	ENSG00000223573	TINCR	DAE_CP
chr19	48678600	48679100	1	ENSG00000161558	TMEM143	DAE_CP
chr19	4877780	4878775	1	ENSG00000130254	SAFB2	DAE_CP
chr19	4911710	4912450	1	ENSG00000130254	SAFB2	DAE_CP
chr19	50819350	50819750	1	ENSG00000179213	SIGLECL1	DAE_CP
chr19	51242565	51242727	1	ENSG00000131400	NAPSA	DAE_CP
chr19	5338459	5338816	1	ENSG00000127663	KDM4B	DAE_CP
chr19	54323158	54323403	1	ENSG00000248385	TARM1	DAE_CP
chr19	5441075	5441651	1	ENSG00000142002	DPP9	DAE_CP
chr19	54527175	54527475	1	ENSG00000105605	CACNG7	DAE_CP
chr19	5472239	5472796	1	ENSG00000127663	KDM4B	DAE_CP
chr19	5478050	5478728	1	ENSG00000127663	KDM4B	DAE_CP
chr19	5512575	5513250	1	ENSG00000205784	ARRDC5	DAE_CP
chr19	5525957	5526505	1	ENSG00000205784	ARRDC5	DAE_CP
chr19	5529450	5529796	1	ENSG00000205784	ARRDC5	DAE_CP
chr19	5539340	5539966	1	ENSG00000127663	KDM4B	DAE_CP
chr19	5546175	5547050	1	ENSG00000127663	KDM4B	DAE_CP
chr19	5572475	5573101	1	ENSG00000127663	KDM4B	DAE_CP
chr19	5585506	5586332	1	ENSG00000127663	KDM4B	DAE_CP
chr19	6516200	6516617	1	ENSG00000125733	TRIP10	DAE_CP
chr19	6516836	6517247	1	ENSG00000125733	TRIP10	DAE_CP
chr19	6659550	6660550	1	ENSG00000087903	RFX2	DAE_CP
chr19	8003748	8004273	1	ENSG00000090661	CERS4	DAE_CP
chr19	830525	831150	1	ENSG00000129946	SHC2	DAE_CP
chr19	831441	831813	1	ENSG00000129946	SHC2	DAE_CP
chr19	836300	837075	1	ENSG00000129946	SHC2	DAE_CP
chr19	8570590	8571486	1	ENSG00000090661	CERS4	DAE_CP
chr2	100498150	100499100	1	ENSG00000144218	AFF3	DAE_CP
chr2	100658440	100658811	1	ENSG00000144218	AFF3	DAE_CP
chr2	100814146	100814510	1	ENSG00000144218	AFF3	DAE_CP
chr2	101011900	101012550	1	ENSG00000170500	LONRF2	DAE_CP
chr2	101256569	101257375	1	ENSG00000170485	NPAS2	DAE_CP
chr2	101946850	101947350	1	ENSG00000071054	MAP4K4	DAE_CP
chr2	101966647	101967141	1	ENSG00000071054	MAP4K4	DAE_CP
chr2	102851800	102852775	1	ENSG00000115590	IL1R2	DAE_CP
chr2	10327075	10327700	1	ENSG00000115756	HPCAL1	DAE_CP
chr2	10379725	10380125	1	ENSG00000115756	HPCAL1	DAE_CP
chr2	10384925	10385650	1	ENSG00000115756	HPCAL1	DAE_CP
chr2	104035975	104036500	1	ENSG00000227157	AC068535.2	DAE_CP
chr2	104061550	104062220	1	ENSG00000225765	AC068535.3	DAE_CP
chr2	104064810	104065650	1	ENSG00000225765	AC068535.3	DAE_CP
chr2	104355800	104356765	1	ENSG00000225765	AC068535.3	DAE_CP
chr2	104567464	104568376	1	ENSG00000198914	POU3F3	DAE_CP
chr2	106214375	106214550	1	ENSG00000269000	AC108868.1	DAE_CP
chr2	106559163	106559495	1	ENSG00000153165	RGPD3	DAE_CP
chr2	107149525	107150200	1	ENSG00000115652	UXS1	DAE_CP
chr2	107177350	107178050	1	ENSG00000115652	UXS1	DAE_CP
chr2	10936957	10937835	1	ENSG00000169016	E2F6	DAE_CP
chr2	109752046	109752675	1	ENSG00000172985	SH3RF3	DAE_CP
chr2	110517920	110518625	1	ENSG00000186522	SEPT10	DAE_CP
chr2	111452400	111453090	1	ENSG00000172965	MIR4435-1HG	DAE_CP
chr2	111546675	111547450	1	ENSG00000172965	MIR4435-1HG	DAE_CP
chr2	111691925	111692700	1	ENSG00000172965	MIR4435-1HG	DAE_CP
chr2	112103710	112104510	1	ENSG00000153093	ACOXL	DAE_CP
chr2	1125350	1125758	1	ENSG00000235779	AC079779.5	DAE_CP
chr2	1128207	1128816	1	ENSG00000235779	AC079779.5	DAE_CP
chr2	112897380	112898180	1	ENSG00000169629	RGPD8	DAE_CP
chr2	11343520	11344350	1	ENSG00000143870	PDIA6	DAE_CP
chr2	113443840	113444490	1	ENSG00000136682	CBWD2	DAE_CP
chr2	113970182	113970485	1	ENSG00000272563	RP11-480C16.1	DAE_CP
chr2	114361400	114361699	1	ENSG00000175497	DPP10	DAE_CP
chr2	114361708	114361780	1	ENSG00000175497	DPP10	DAE_CP
chr2	114361798	114361901	1	ENSG00000175497	DPP10	DAE_CP
chr2	114361903	114361962	1	ENSG00000175497	DPP10	DAE_CP
chr2	114475040	114475578	1	ENSG00000184492	FOXD4L1	DAE_CP
chr2	114580948	114581657	1	ENSG00000234148	RP11-395L14.3	DAE_CP
chr2	114798250	114798773	1	ENSG00000175497	DPP10	DAE_CP
chr2	115052385	115052625	1	ENSG00000136682	CBWD2	DAE_CP
chr2	115183519	115183850	1	ENSG00000136682	CBWD2	DAE_CP
chr2	115215100	115215875	1	ENSG00000231943	RP11-395L14.4	DAE_CP
chr2	115266003	115266992	1	ENSG00000231943	RP11-395L14.4	DAE_CP
chr2	11675850	11676350	1	ENSG00000196208	GREB1	DAE_CP
chr2	120936772	120937305	1	ENSG00000163075	PCDP1	DAE_CP
chr2	122127469	122127953	1	ENSG00000074054	CLASP1	DAE_CP
chr2	122277350	122277750	1	ENSG00000074054	CLASP1	DAE_CP
chr2	1244900	1245289	1	ENSG00000115705	TPO	DAE_CP
chr2	12716722	12717235	1	ENSG00000224184	AC096559.1	DAE_CP
chr2	128165360	128165423	1	ENSG00000115718	PROC	DAE_CP
chr2	128165538	128165990	1	ENSG00000115718	PROC	DAE_CP
chr2	129494031	129494910	1	ENSG00000136720	HS6ST1	DAE_CP
chr2	131094650	131095367	1	ENSG00000196834	POTEI	DAE_CP
chr2	131556420	131556780	1	ENSG00000178206	CYP4F31P	DAE_CP
chr2	131655675	131656125	1	ENSG00000188219	POTEE	DAE_CP
chr2	131658200	131659007	1	ENSG00000188219	POTEE	DAE_CP
chr2	131774525	131775200	1	ENSG00000188219	POTEE	DAE_CP
chr2	131911850	131912012	1	ENSG00000188219	POTEE	DAE_CP
chr2	132767300	132768075	1	ENSG00000244337	AJ239322.3	DAE_CP
chr2	135280159	135280575	1	ENSG00000152128	TMEM163	DAE_CP
chr2	135627190	135628165	1	ENSG00000152128	TMEM163	DAE_CP
chr2	135915544	135916415	1	ENSG00000048991	R3HDM1	DAE_CP
chr2	136092760	136093550	1	ENSG00000115839	RAB3GAP1	DAE_CP
chr2	136397758	136398490	1	ENSG00000144224	UBXN4	DAE_CP
chr2	136507324	136508003	1	ENSG00000176601	MAP3K19	DAE_CP
chr2	138127012	138127161	1	ENSG00000144229	THSD7B	DAE_CP
chr2	141821357	141821769	1	ENSG00000168702	LRP1B	DAE_CP
chr2	1422750	1423350	1	ENSG00000035115	SH3YL1	DAE_CP
chr2	144449525	144450325	1	ENSG00000169554	ZEB2	DAE_CP
chr2	144562325	144562950	1	ENSG00000075884	ARHGAP15	DAE_CP
chr2	144704700	144704863	1	ENSG00000169554	ZEB2	DAE_CP
chr2	144706910	144707400	1	ENSG00000169554	ZEB2	DAE_CP
chr2	144713150	144713279	1	ENSG00000169554	ZEB2	DAE_CP
chr2	144713303	144713509	1	ENSG00000169554	ZEB2	DAE_CP
chr2	144717456	144718278	1	ENSG00000169554	ZEB2	DAE_CP
chr2	1451593	1452200	1	ENSG00000151353	TMEM18	DAE_CP
chr2	149398375	149398900	1	ENSG00000168280	KIF5C	DAE_CP
chr2	149634441	149634670	1	ENSG00000115947	ORC4	DAE_CP
chr2	150454400	150455000	1	ENSG00000115963	RND3	DAE_CP
chr2	150536475	150537200	1	ENSG00000115963	RND3	DAE_CP
chr2	150543250	150543563	1	ENSG00000115963	RND3	DAE_CP
chr2	150828525	150829290	1	ENSG00000115963	RND3	DAE_CP
chr2	151668275	151668980	1	ENSG00000115963	RND3	DAE_CP
chr2	151889020	151889925	1	ENSG00000115963	RND3	DAE_CP
chr2	153602700	153603076	1	ENSG00000177519	RPRM	DAE_CP
chr2	153861225	153861750	1	ENSG00000177519	RPRM	DAE_CP
chr2	153863524	153864227	1	ENSG00000177519	RPRM	DAE_CP
chr2	156233950	156234450	1	ENSG00000153234	NR4A2	DAE_CP
chr2	156403352	156403854	1	ENSG00000153234	NR4A2	DAE_CP
[truncated: 23,856 more rows]

## Sheet: Gene per DAE_Enrichr
Number of gene	HiC type	Term: Biological Process 2015	P-value	Adjusted P-value	Combined Score	Genes
1	CP	neuron projection guidance (GO:0097485)	4.70894e-08	0.000109883	35.4231	ROBO2;NRP2;TRIO;YWHAB;PTPRO;PTPRM;TREM2;GLI3;ARHGAP35;ROBO1;RND1;RPS6KA5;ZIC2;DPYSL5;CHL1;KIF5C;RPS6KA2;RPS6KA1;TNR;NRCAM;PLXNC1;FEZF2;EPHB1;SPTAN1;ARHGEF12;CSNK2A1;DCC;SEMA6D;WNT5A;ANK3;ISL1;ANK1;ETV4;VAV2;ENAH;COL4A2;LMX1A;KCNQ3;B3GNT2;ITGA9;ROCK1;DLX5;NRXN1;MYCBP2;NRXN3;CRMP1;CACNA1D;CACNA1C;MYL12B;CACNA1G;EFNB2;CACNA1I;ABLIM2;GBX2;ABLIM3;GPC1;NTF3;ABL1;SLIT1;APBB2;CLASP1;CAP2;DRGX;TGFB2;SMAD4…
1	CP	axon guidance (GO:0007411)	4.70894e-08	0.000109883	35.4231	ROBO2;NRP2;TRIO;YWHAB;PTPRO;PTPRM;TREM2;GLI3;ARHGAP35;ROBO1;RND1;RPS6KA5;ZIC2;DPYSL5;CHL1;KIF5C;RPS6KA2;RPS6KA1;TNR;NRCAM;PLXNC1;FEZF2;EPHB1;SPTAN1;ARHGEF12;CSNK2A1;DCC;SEMA6D;WNT5A;ANK3;ISL1;ANK1;ETV4;VAV2;ENAH;COL4A2;LMX1A;KCNQ3;B3GNT2;ITGA9;ROCK1;DLX5;NRXN1;MYCBP2;NRXN3;CRMP1;CACNA1D;CACNA1C;MYL12B;CACNA1G;EFNB2;CACNA1I;ABLIM2;GBX2;ABLIM3;GPC1;NTF3;ABL1;SLIT1;APBB2;CLASP1;CAP2;DRGX;TGFB2;SMAD4…
1	CP	regulation of potassium ion transport (GO:0043266)	5.92952e-07	0.000922436	68.91	KCNE1;KCNE3;NOS3;STK39;NEDD4L;AKAP6;KCNA5;CACNA1D;WWP2;ANK3;ADRA2A;DPP6;DLG1;KCNQ1;PTK2B;KCNN2;HBP1;NOS1;DRD1;KCNJ1
1	CP	synaptic transmission (GO:0007268)	4.15681e-06	0.00484996	22.3571	KCNK9;GRIK3;SLC6A1;GRIP1;GRM2;HTR6;GRM4;RPS6KA2;RPS6KA1;DLGAP1;KIF1B;BSN;PRKACB;DLGAP2;UNC13B;NSF;CHRNB4;CHRNB3;PRKCB;GRID1;KCNK13;SLC6A12;KCNAB2;PDYN;GABRG3;ALDH5A1;IFT43;KCNQ1;KCNMA1;KCNQ3;KCNQ5;PLCB1;RAPSN;PAFAH1B1;GRIA1;GRIA2;CAMK2D;SHC3;STXBP1;CHRNA7;NRXN1;CHRNA6;CAMK2A;ADCY3;SLC1A3;CACNA1A;NRXN2;ADCY2;KCNA5;CACNA1C;GNAI1;CACNA1G;EPB41L1;KCNMB2;NTF3;MBP;KCNN2;DRD1;KCNN3;CACNG2;CACNG3;KCNJ1;D…
1	CP	establishment or maintenance of cell polarity (GO:0007163)	1.00528e-05	0.00938324	33.3729	CRB2;BRSK2;PRKCZ;IGF1R;CYTH3;CTNNA1;RAB11FIP2;EPHB1;CLASP1;CYTH1;CAP2;TCF15;DST;WNT7B;WNT7A;FRMD4A;PARVA;FRMD4B;PARVB;CDC42BPB;ANK1;CKAP5;PTK2;MPP7;RAB10;DLG1;DLG5;DOCK2
1	CP	neurotrophin signaling pathway (GO:0038179)	1.30063e-05	0.0101167	22.2145	TRIO;IRS1;YWHAB;ITSN1;IRS2;PIK3CB;CASP9;FGF7;RPS6KA5;FGF9;RPS6KA2;RPS6KA1;PRKACB;MEF2A;DUSP4;VAV3;PDGFRA;MEF2C;ARHGEF12;PRKCE;MAGI2;VAV2;TIAM2;TIAM1;RAPGEF1;ARHGEF3;RAPGEF2;SHC2;RALA;PHLPP1;SHC3;PDE1C;PDE1A;MAPKAP1;ITPR1;ADCY3;ADCY2;ITPR3;FURIN;PIK3R1;FOXO3;KALRN;ABR;APH1B;PRKAR2B;LINGO1;NTRK2;SORT1;EGF;PTPN11;MTOR;TNRC6C;AGO4;CAMK4;FGF18;FGFR2;TNRC6A;TNRC6B
1	CP	regulation of synaptic plasticity (GO:0048167)	2.04767e-05	0.0127926	28.0516	SERPINE2;CTNND2;STXBP1;CAMK2A;ITPR3;ABHD6;PRKCZ;HTR6;SIPA1L1;HRH2;TNR;PTK2B;DRD1;RAB8A;DRD5;UNC13B;MEF2A;EGR1;NTRK2;MEF2C;PLK2;ATP2B2;SHISA9;GRIN2B;ARC;STAR;P2RX3;GIPC1;RAPGEF2;MGLL;RAB3GAP1
1	CP	retrograde transport, vesicle recycling within Golgi (GO:0000301)	2.46696e-05	0.0127926	101.286	CUX1;PACS1;GOLGA1;TRIP11;RGPD8;RGPD2;RGPD1;SORL1;RGPD3
1	CP	establishment of protein localization to Golgi (GO:0072600)	2.46696e-05	0.0127926	101.286	PACS1;GOLGA1;TRIP11;RGPD8;RGPD2;RGPD1;SORL1;ATP9B;RGPD3
1	CP	regulation of osteoblast differentiation (GO:0045667)	3.26631e-05	0.014253	27.6417	HDAC4;BMPR2;DLX5;TOB1;GLI3;SOX2;NPPC;WNT4;CTHRC1;MEF2A;MEF2C;MSX2;WNT7B;FNDC3B;SOX11;RUNX2;PTK2;SKI;SFRP1;APC;ID2;SMOC1;GNAS;SNAI2;PRKD1;BMPR1B;FGFR2;BMPR1A
1	CP	neurotrophin TRK receptor signaling pathway (GO:0048011)	3.35939e-05	0.014253	19.8047	TRIO;IRS1;YWHAB;ITSN1;IRS2;PIK3CB;CASP9;FGF7;RPS6KA5;FGF9;RPS6KA2;RPS6KA1;PRKACB;MEF2A;DUSP4;VAV3;PDGFRA;MEF2C;ARHGEF12;PRKCE;VAV2;TIAM2;TIAM1;RAPGEF1;ARHGEF3;SHC2;RALA;PHLPP1;SHC3;PDE1C;PDE1A;MAPKAP1;ITPR1;ADCY3;ADCY2;ITPR3;FURIN;PIK3R1;FOXO3;KALRN;ABR;APH1B;PRKAR2B;LINGO1;NTRK2;SORT1;EGF;PTPN11;MTOR;TNRC6C;AGO4;CAMK4;FGF18;FGFR2;TNRC6A;TNRC6B
1	CP	regulation of synaptic transmission (GO:0050804)	8.95727e-05	0.0302968	17.864	SERPINE2;CTNND2;GRIK3;SLC6A1;SLC6A4;GRM2;HTR6;SIPA1L1;GRM4;TNR;NOS1;RAB8A;UNC13B;MEF2A;MEF2C;CHRNB4;PRKCE;CACNA2D2;SYN3;SHISA9;ARC;RAPGEF2;MGLL;CNTNAP4;STXBP1;CHRNA7;NRXN1;CAMK2A;SLC1A3;CACNA1A;ABHD6;ITPR3;PRKCZ;LRP8;HRH2;CNR1;NTF3;PTK2B;DRD1;DRD5;EGR1;NTRK2;PLK2;PLCL1;ATP2B2;GRIN2B;STAR;P2RX3;GIPC1;RAB3GAP1
1	CP	positive regulation of vasodilation (GO:0045909)	9.27717e-05	0.0302968	50.5782	NPPC;GJA1;NOS2;NOS3;EPHX2;PTPRM;HMOX1;NOS1;ADRA2A;CFTR;PPARD
1	CP	regulation of Wnt signaling pathway (GO:0030111)	9.51657e-05	0.0302968	18.4185	MACF1;LRP1;DLX5;TNKS;PTPRO;LECT2;LRP4;APCDD1;CXXC4;GLI3;ARNTL;NKD2;SOX2;WNT11;FGF9;ZNF703;SOX9;WNT4;DACT1;CTHRC1;WWTR1;EGR1;TCF7L2;TLE2;TLE1;CSNK2A1;WNT5A;WNT7A;CSNK1E;PPP2R3A;SULF1;SENP2;ISL1;SULF2;SKI;SFRP1;ZEB2;LATS2;APC;BAMBI;RAPGEF1;SNAI2;ROR2;LGR6;FGFR2
1	CP	regulation of neuron differentiation (GO:0045664)	0.000108328	0.0302968	15.2964	RET;ROBO2;BARHL2;BMPR2;PTPRO;STMN2;VLDLR;GLI3;SLC6A4;ROBO1;SOX2;SIPA1L1;TNR;NEFM;HMG20A;NRCAM;SOX9;FEZF2;LZTS1;CDK5RAP3;RGS6;CDON;MEF2A;NCOA1;TGIF1;MED1;MEF2C;WDR36;CAMK1D;DCC;MAGI2;WNT5A;SOX11;PROX1;CBFA2T2;ISL1;POU3F2;TIAM1;LMX1A;RAPGEF1;RAPGEF2;PRKD1;EPHA3;PAFAH1B1;SEZ6;LRP4;CACNA1A;RNF6;GDPD5;LRP8;CUX2;CUX1;CNR1;SLIT1;PTK2B;MBP;PACSIN1;LINGO1;NTRK2;BCL11A;SS18L1;WNT7A;PBX1;PTK2;VEGFA;MIB1;BMP…
1	CP	protein targeting to Golgi (GO:0000042)	0.000118163	0.0302968	76.7073	PACS1;GOLGA1;TRIP11;RGPD8;RGPD2;RGPD1;SORL1;RGPD3
1	CP	positive regulation of nervous system development (GO:0051962)	0.000123131	0.0302968	15.9738	RET;ROBO2;BMPR2;SERPINE2;STMN2;OTP;VLDLR;GLI3;ROBO1;SOX2;NRCAM;FEZF2;EPHB1;RGS6;CDON;MEF2A;NCOA1;TGIF1;MEF2C;PRKCH;CAMK1D;DCC;WNT5A;MAGI2;SOX11;PROX1;CBFA2T2;TIAM1;LPHN1;RAPGEF1;RAPGEF2;PRKD1;EPHA3;PAFAH1B1;NRXN1;SEZ6;NRXN3;GDPD5;LRP8;CUX2;CUX1;CNR1;NTF3;PTK2B;PACSIN1;SPEN;NTRK2;XRCC5;BCL11A;EGF;WNT7A;VEGFA;BMP5;PTPRD;STAR;ID2;TCF4;CAMK1;NEUROG1;NEUROG2
1	CP	regulation of ossification (GO:0030278)	0.000125347	0.0302968	18.8716	HDAC4;BMPR2;DLX5;LRP4;TOB1;GLI3;SOX2;NPPC;GJA1;CHSY1;CREB3L1;PTK2B;SOX9;WNT4;CTHRC1;MEF2A;MEF2C;TGFB2;TGFB1;MSX2;WNT7B;WNT5A;FNDC3B;SOX11;RUNX2;PBX1;PTK2;SKI;SFRP1;APC;ID2;SMOC1;GNAS;SNAI2;PRKD1;BMPR1B;FGFR2;BMPR1A
1	CP	regulation of axonogenesis (GO:0050770)	0.00013084	0.0302968	21.6923	RET;ROBO2;BARHL2;BMPR2;PTPRO;CACNA1A;LRP4;RNF6;ROBO1;SIPA1L1;SLIT1;TNR;NRCAM;MBP;NEFM;LINGO1;NTRK2;WDR36;BCL11A;DCC;WNT5A;WNT7A;POU3F2;PTK2;VEGFA;TIAM1;PAFAH1B1;CDK5R1
1	CP	positive regulation of neuron differentiation (GO:0045666)	0.000133704	0.0302968	17.4298	RET;ROBO2;BMPR2;STMN2;SEZ6;VLDLR;GDPD5;LRP8;ROBO1;SOX2;CUX2;CUX1;CNR1;PTK2B;NRCAM;FEZF2;RGS6;CDON;PACSIN1;MEF2A;NCOA1;TGIF1;NTRK2;MEF2C;CAMK1D;BCL11A;DCC;WNT5A;MAGI2;SOX11;PROX1;CBFA2T2;VEGFA;BMP5;PTPRD;TIAM1;RAPGEF1;RAPGEF2;TCF4;PRKD1;CAMK1;NEUROG1;EPHA3;NEUROG2;PAFAH1B1
1	CP	negative regulation of Wnt signaling pathway (GO:0030178)	0.000140126	0.0302968	20.6669	LRP1;PTPRO;LECT2;LRP4;APCDD1;CXXC4;GLI3;NKD2;SOX2;WNT11;FGF9;SOX9;WNT4;DACT1;CTHRC1;WWTR1;EGR1;TCF7L2;TLE2;TLE1;WNT5A;CSNK1E;PPP2R3A;ISL1;SFRP1;LATS2;APC;RAPGEF1;SNAI2;ROR2
1	CP	regulation of cell junction assembly (GO:1901888)	0.000142818	0.0302968	30.9805	BCAS3;MACF1;PRKCH;ROCK1;RCC2;NEDD4L;PTK2;VEGFA;GJA1;SFRP1;RAPGEF1;RAPGEF2;SNAI2;EPHA3;S100A10;WNT4
1	CP	epidermal growth factor receptor signaling pathway (GO:0007173)	0.000150856	0.0304064	17.7168	PHLPP1;SHC3;PDE1C;IRS1;YWHAB;PDE1A;MAPKAP1;ITPR1;ADCY3;ADCY2;IRS2;ITPR3;PIK3R1;PIK3CB;FOXO3;CASP9;FGF7;RPS6KA5;FGF9;PRKAR2B;PLCE1;PTK2B;SOX9;PRKACB;PAG1;PDGFRA;TGFB1;EGF;PRKCE;PTPN11;MTOR;VIL1;TNRC6C;AGO4;CAMK4;ADAM12;FGF18;SPRY2;FGFR2;TNRC6A;TNRC6B
1	CP	neuron projection morphogenesis (GO:0048812)	0.000161211	0.0304064	18.0732	PRDM8;GPM6A;BRSK2;ARHGEF28;MYCBP2;CACNA1A;LRP4;BHLHE22;NYAP2;IGF1R;GJA1;MAP2;STMN1;SLITRK6;MAP6;BAI1;NRCAM;EPHB1;RAB8A;PACSIN1;DACT1;MEF2A;FARP1;DST;DCC;WNT7B;CCK;ANK3;ISL1;PTK2;MYO16;NR4A2;RAB10;APC;DSCAML1;FGFR2;PAFAH1B1;GAS7
1	CP	sensory perception of mechanical stimulus (GO:0050954)	0.00016288	0.0304064	20.1058	KCNE1;PGAP1;TSHZ3;WDR1;TMPRSS3;USH1C;SLC1A3;CACNA1D;ESPN;SOBP;LOXHD1;CDH23;SLITRK6;OTOF;RPL38;DRGX;TBX1;SRRM4;ATP8B1;GABRA5;GPR98;EYA4;ATP2B2;NAV2;OTOS;TJP1;TMIE;KCNQ1;SNAI2;SPRY2
1	CP	cellular response to organonitrogen compound (GO:0071417)	0.000173651	0.0311678	14.2426	COL16A1;IRS1;YWHAB;IRS2;PIK3CB;TCIRG1;BRCA1;RYR3;SLC6A4;IPO5;IGF1R;RPTOR;GHR;FGF7;FGF9;GNRHR;SOX9;PRKACB;RAB8A;MEF2A;PDGFRA;MEF2C;SMARCC1;PDE4D;SPIDR;SFRP1;RAB31;RRAGC;KCNQ1;RAPGEF1;ATP6V1B2;RAPGEF2;CFTR;KCNE1;SHC2;SHC3;PIK3R4;ADCY3;ADCY2;AKAP6;UBR1;PIK3R1;PRKCZ;SOCS2;GHRHR;PRKAR2B;CYP11A1;ABL1;CTNNA1;SH3BP4;ATP6V1H;ZNF106;DRD1;MSX1;SH2B2;DRD5;EGR1;PDE2A;PTPN11;SORBS1;TRPV1;KLF4;MTOR;ASS1;PTK2;SL…
1	CP	calcium ion transmembrane transport (GO:0070588)	0.000188879	0.0311678	19.5616	GPM6A;SLC24A4;ITPR1;CACNA1A;ATP2A2;CACNA1D;ITPR3;CACNA1C;ATP2C1;NALCN;RYR3;CACNA1G;TRPM1;CACNA1I;CACNG7;LOXHD1;CACNG2;CACNG3;CACNA2D1;PDE2A;CACNA2D2;ATP2B2;TRPV1;GRIN2B;SLC8B1;TMC2;SLC8A3;STIM1;MICU1;MCU
1	CP	positive regulation of cell development (GO:0010720)	0.000190882	0.0311678	14.4878	RET;ROBO2;BMPR2;SERPINE2;STMN2;OTP;VLDLR;TRIOBP;GLI3;ROBO1;SOX2;NRCAM;FEZF2;RGS6;CDON;MEF2A;NCOA1;TGIF1;MEF2C;PRKCH;CAMK1D;DCC;WNT5A;MAGI2;RFX3;SOX11;PROX1;CBFA2T2;TIAM1;RAPGEF1;RAPGEF2;PRKD1;EPHA3;PAFAH1B1;CRB2;SEZ6;AKAP6;GDPD5;LRRC16A;LRP8;CUX2;CUX1;CNR1;ZNF703;NTF3;PTK2B;S100A10;PACSIN1;SPEN;WWTR1;NTRK2;TGFB2;SMAD4;TGFB1;XRCC5;BCL11A;VEGFA;BMP5;PTPRD;STAR;BAMBI;ID2;TCF4;CAMK1;NEUROG1;NEUROG2
1	CP	cellular response to fibroblast growth factor stimulus (GO:0044344)	0.000201242	0.0311678	17.1994	PHLPP1;PDE1C;IRS1;YWHAB;PDE1A;MAPKAP1;ITPR1;ADCY3;IRS2;ITPR3;ADCY2;PIK3R1;PIK3CB;FOXO3;CTGF;CASP9;FGF7;FGF9;CYP11A1;PRKAR2B;PRKACB;TBX1;PDGFRA;EGF;PRKCE;PTPN11;MTOR;TNRC6C;SFRP1;FGF14;STAR;AGO4;CAMK4;FGF18;SNAI2;SPRY2;FGFR2;TNRC6A;TNRC6B
1	CP	innervation (GO:0060384)	0.000211657	0.0311678	62.7891	RET;UNC13B;SERPINE2;GABRA5;SLITRK6;SULF1;ISL1;SULF2
1	CP	dentate gyrus development (GO:0021542)	0.000211657	0.0311678	62.7891	MEF2A;EMX2;MEF2C;LMX1A;NEUROD6;PROX1;DRD1;FEZF2
1	CP	ERBB signaling pathway (GO:0038127)	0.000213707	0.0311678	16.6833	PHLPP1;SHC3;PDE1C;IRS1;YWHAB;PDE1A;MAPKAP1;ITPR1;ADCY3;ADCY2;IRS2;ITPR3;PIK3R1;PIK3CB;FOXO3;CASP9;FGF7;RPS6KA5;FGF9;PRKAR2B;PLCE1;PTK2B;SOX9;PRKACB;PAG1;PDGFRA;TGFB1;EGF;PRKCE;PTPN11;MTOR;VIL1;TNRC6C;AGO4;CAMK4;ADAM12;FGF18;SPRY2;FGFR2;TNRC6A;TNRC6B
1	CP	multicellular organismal signaling (GO:0035637)	0.000227045	0.0321097	31.1776	MEF2A;CAMK2D;KCNE1;MEF2C;CHRM5;CACNA1A;KCNA5;CACNA1D;NFASC;KCNQ1;DRD1;CACNG2;DRD5;PAFAH1B1
1	CP	regulation of cell morphogenesis involved in differentiation (GO:0010769)	0.000236719	0.0324932	15.356	RET;ROBO2;BARHL2;BMPR2;PTPRO;LDLRAD4;TRIOBP;ROBO1;SIPA1L1;TNR;NEFM;NRCAM;LZTS1;WDR36;DCC;WNT5A;POU3F2;TIAM1;SFRP1;RAPGEF2;EPHA3;PAFAH1B1;CRB2;CACNA1A;LRP4;RNF6;LRRC16A;LRP8;CUX2;CUX1;ZNF703;SLIT1;MBP;S100A10;WWTR1;LINGO1;NTRK2;TGFB2;SMAD4;TGFB1;BCL11A;RCC2;WNT7A;PTK2;VEGFA;BMP5;PTPRD;BAMBI;CDK5R1
1	CP	intra-Golgi vesicle-mediated transport (GO:0006891)	0.000251151	0.0334892	35.1873	CUX1;COG6;PACS1;GOLGA1;COG3;COG2;TRIP11;RGPD8;RGPD2;RGPD1;SORL1;RGPD3
1	CP	positive regulation of neurogenesis (GO:0050769)	0.00029436	0.0381605	14.3281	RET;ROBO2;BMPR2;SERPINE2;STMN2;OTP;VLDLR;GLI3;ROBO1;SOX2;NRCAM;FEZF2;RGS6;CDON;MEF2A;NCOA1;TGIF1;MEF2C;PRKCH;CAMK1D;DCC;WNT5A;MAGI2;SOX11;PROX1;CBFA2T2;TIAM1;RAPGEF1;RAPGEF2;PRKD1;EPHA3;PAFAH1B1;SEZ6;GDPD5;LRP8;CUX2;CUX1;CNR1;NTF3;PTK2B;PACSIN1;SPEN;NTRK2;XRCC5;BCL11A;VEGFA;BMP5;PTPRD;STAR;ID2;TCF4;CAMK1;NEUROG1;NEUROG2
1	CP	response to fibroblast growth factor (GO:0071774)	0.000320436	0.0396753	15.8163	PHLPP1;PDE1C;IRS1;YWHAB;PDE1A;MAPKAP1;ITPR1;ADCY3;IRS2;ITPR3;ADCY2;PIK3R1;PIK3CB;FOXO3;CTGF;CASP9;FGF7;FGF9;CYP11A1;PRKAR2B;PRKACB;TBX1;PDGFRA;EGF;PRKCE;PTPN11;MTOR;TNRC6C;SFRP1;FGF14;STAR;AGO4;CAMK4;FGF18;SNAI2;SPRY2;FGFR2;TNRC6A;TNRC6B
1	CP	negative regulation of canonical Wnt signaling pathway (GO:0090090)	0.000323047	0.0396753	20.2353	WWTR1;EGR1;TCF7L2;TLE2;PTPRO;WNT5A;LRP4;PPP2R3A;ISL1;GLI3;NKD2;SOX2;SFRP1;LATS2;WNT11;APC;RAPGEF1;SNAI2;SOX9;ROR2;DACT1;WNT4;CTHRC1
1	CP	regulation of cell morphogenesis (GO:0022604)	0.00038738	0.045568	12.6007	USP6NL;RET;ROBO2;BARHL2;BMPR2;PTPRO;LDLRAD4;TRIOBP;ARHGAP35;ROBO1;SIPA1L1;TNR;NEFM;NRCAM;LZTS1;BBS4;WDR36;TBCCD1;DCC;WNT5A;POU3F2;FGR;TIAM1;HCK;SFRP1;ARC;CFDP1;TBC1D5;CDC42EP3;RAPGEF2;RHOU;EPHA3;PAFAH1B1;GAS7;CRB2;TBC1D9B;LRP4;CACNA1A;ATP10A;RNF6;LRRC16A;ARHGAP15;LRP8;MYL12B;FGD5;CUX2;CUX1;ZNF703;SLIT1;TBC1D14;PTK2B;MBP;S100A10;ATG5;LINGO1;NTRK2;WWTR1;TGFB2;SMAD4;TGFB1;BCL11A;RCC2;WNT7A;PARVA;PAR…
1	CP	establishment of cell polarity (GO:0030010)	0.00039367	0.045568	25.7073	BRSK2;TCF15;WNT7A;FRMD4A;FRMD4B;PRKCZ;MPP7;PTK2;IGF1R;CYTH3;RAB10;DOCK2;RAB11FIP2;EPHB1;CYTH1
1	CP	regulation of canonical Wnt signaling pathway (GO:0060828)	0.000421904	0.045568	16.0609	DLX5;TNKS;PTPRO;LRP4;GLI3;NKD2;ARNTL;SOX2;WNT11;FGF9;ZNF703;SOX9;WNT4;DACT1;CTHRC1;WWTR1;EGR1;TCF7L2;TLE2;WNT5A;WNT7A;CSNK1E;PPP2R3A;ISL1;SFRP1;LATS2;APC;BAMBI;RAPGEF1;SNAI2;ROR2;LGR6;FGFR2
1	CP	cell projection morphogenesis (GO:0048858)	0.000425765	0.045568	14.2458	PRDM8;GPM6A;BRSK2;ARHGEF28;MYCBP2;CACNA1A;LRP4;ASAP1;BHLHE22;NYAP2;IGF1R;GJA1;PCDP1;MAP2;TCTN2;STMN1;SLITRK6;MAP6;BAI1;NRCAM;EPHB1;BBS4;RAB8A;PACSIN1;DACT1;MEF2A;WWTR1;FARP1;DST;DCC;WNT7B;PARVA;CCK;ANK3;ISL1;PTK2;MYO16;NR4A2;RAB10;IFT43;APC;DSCAML1;FGFR2;PAFAH1B1;GAS7
1	CP	cellular component morphogenesis (GO:0032989)	0.000425864	0.045568	12.2339	PRDM8;PID1;PTPRO;CLU;ANTXR1;IGF1R;GJA1;BASP1;TCTN2;STMN1;DACT2;BAI1;NRCAM;SOX9;EPHB1;BBS4;RAB8A;DACT1;MEF2A;MED1;MEF2C;TBCCD1;TCF15;DST;MSX2;DCC;WNT5A;FNDC3B;ANK3;PROX1;ISL1;BIN3;IFT43;DSCAML1;PAFAH1B1;GAS7;GPM6A;CD63;LAMA5;BRSK2;ARHGEF28;MYCBP2;LRP4;SLC1A3;CACNA1A;ASAP1;BHLHE22;NYAP2;PCDP1;MAP2;HRH2;MICALL2;SLITRK6;MAP6;MSX1;CAP2;PACSIN1;WNT4;FARP1;WWTR1;TGFB2;SMAD4;TGFB1;FOXF2;WNT7B;PARVA;CCK;M…
1	CP	regulation of ion transmembrane transport (GO:0034765)	0.000429611	0.045568	13.1284	KCNK5;AHCYL1;KCNK9;IRS2;GJA1;NOS1;MEF2A;MEF2C;CACNA2D1;PRKCE;PDE4D;KCNK13;CACNA2D2;ANK3;KCNAB2;ADRA2A;STIM1;KCNQ1;KCNMA1;KCNQ3;KCNQ5;CFTR;KCNE1;CAMK2D;AHNAK;KCNE3;NRXN1;STK39;NEDD4L;CACNA1A;AKAP6;KCNA5;CACNA1D;CACNA1C;NALCN;CACNA1G;CACNA1I;CACNG7;DPP6;PTK2B;KCNN2;CACNG2;CACNG3;KCNJ1;KCNJ6;KCNB1;EGF;KCNB2;KCNJ15;WWP2;NETO2;DLG1;KCNS1;WNK2;SCN2A;CNIH3;KCNK2;KCNK3
1	CP	cellular response to nitrogen compound (GO:1901699)	0.000456495	0.0473436	12.0902	COL16A1;IRS1;YWHAB;IRS2;PIK3CB;TCIRG1;BRCA1;RYR3;SLC6A4;IPO5;IGF1R;RPTOR;GHR;FGF7;FGF9;GNRHR;SOX9;PRKACB;RAB8A;MEF2A;PDGFRA;MEF2C;SMARCC1;PDE4D;TRAF2;SPIDR;SFRP1;RAB31;RRAGC;KCNQ1;RAPGEF1;ATP6V1B2;RAPGEF2;CFTR;KCNE1;SHC2;SHC3;PIK3R4;ADCY3;ADCY2;AKAP6;UBR1;PIK3R1;PRKCZ;SOCS2;GHRHR;PRKAR2B;CYP11A1;ABL1;CTNNA1;SH3BP4;ATP6V1H;ZNF106;DRD1;MSX1;SH2B2;DRD5;EGR1;PDE2A;PTPN11;SORBS1;TRPV1;KLF4;MTOR;ASS1;P…
1	CP	synapse organization (GO:0050808)	0.000495401	0.0492126	17.3315	GPM6A;NRXN1;SEZ6;NRXN3;CACNA1A;LRP4;NRXN2;DNER;SLITRK6;TNR;NRCAM;DRD1;CACNG2;DACT1;UNC13B;NTRK2;FARP1;WNT7B;CACNA2D2;WNT7A;ATP2B2;ANK3;NFASC;TG;PDZRN3;FGFR2
1	CP	glutamate receptor signaling pathway (GO:0007215)	0.000499224	0.0492126	27.1936	GRIA1;GRIA2;HOMER2;GRID1;GRIK3;GRIN2B;TRPM1;GRM2;GRM4;PTK2B;PLCB1;CPEB4;CDK5R1
1	CP	regulation of cell projection organization (GO:0031344)	0.000506151	0.0492126	12.1658	USP6NL;RET;ROBO2;BARHL2;BMPR2;PTPRO;STMN2;VLDLR;ESPN;ROBO1;SIPA1L1;TNR;NEFM;NRCAM;LZTS1;BBS4;MEF2A;BCAS3;MEF2C;WDR36;CAMK1D;DCC;MAGI2;WNT5A;CBFA2T2;POU3F2;TIAM1;BIN3;TBC1D5;RAPGEF1;RAPGEF2;PRKD1;EPHA3;PAFAH1B1;GPM6A;RALA;TBC1D9B;NRXN1;SEZ6;LRP4;CACNA1A;RNF6;LRRC16A;LRP8;CUX2;CUX1;CNR1;SLIT1;TBC1D14;PTK2B;MBP;ATG5;PACSIN1;LINGO1;NTRK2;ATP8B1;BCL11A;SS18L1;WNT7A;MTOR;PTK2;VEGFA;BMP5;PTPRD;VIL1;SH3Y…
1	CP	negative regulation of fibroblast growth factor receptor signaling pathway (GO:0040037)	0.00053793	0.0512351	55.8464	TCF7L2;GPC1;WNT5A;SPRY2;SULF1;SULF2;WNT4
1	CP	sensory perception of sound (GO:0007605)	0.0005782	0.0539692	16.194	KCNE1;PGAP1;WDR1;TMPRSS3;USH1C;SLC1A3;CACNA1D;ESPN;SOBP;LOXHD1;CDH23;SLITRK6;OTOF;RPL38;TBX1;SRRM4;ATP8B1;GABRA5;GPR98;EYA4;ATP2B2;NAV2;OTOS;TJP1;TMIE;KCNQ1;SNAI2;SPRY2
1	CP	coagulation (GO:0050817)	0.000681727	0.0605577	11.1398	DGKG;SERPINE2;WDR1;DOCK9;JMJD1C;ATP2A2;ARRB1;PIK3CB;LYST;CLU;SLC8A2;HABP4;NOS1;AMICA1;PRKACB;VAV3;GUCY1A2;ABCC4;PRKCH;VWF;PRKCB;PRKCE;SERPINF2;ITPK1;YWHAZ;ADRA2A;VAV2;APBB1IP;FGR;SLC7A5;RAD51C;STIM1;KCNMA1;ITGA6;LCP2;MGLL;VCL;RAPGEF4;CD63;PDE1A;ITPR1;ITPR3;PLG;PIK3R1;LRRC16A;TFPI;PRKCZ;LRP8;GLG1;GNAI1;TTN;AKAP1;PRKAR2B;INPP5D;KCNMB2;PSAP;ABL1;KIF3C;A2M;SH2B3;SH2B2;TGFB2;PPIL2;TGFB1;NOS2;EGF;NOS3;…
1	CP	blood coagulation (GO:0007596)	0.000681727	0.0605577	11.1398	DGKG;SERPINE2;WDR1;DOCK9;JMJD1C;ATP2A2;ARRB1;PIK3CB;LYST;CLU;SLC8A2;HABP4;NOS1;AMICA1;PRKACB;VAV3;GUCY1A2;ABCC4;PRKCH;VWF;PRKCB;PRKCE;SERPINF2;ITPK1;YWHAZ;ADRA2A;VAV2;APBB1IP;FGR;SLC7A5;RAD51C;STIM1;KCNMA1;ITGA6;LCP2;MGLL;VCL;RAPGEF4;CD63;PDE1A;ITPR1;ITPR3;PLG;PIK3R1;LRRC16A;TFPI;PRKCZ;LRP8;GLG1;GNAI1;TTN;AKAP1;PRKAR2B;INPP5D;KCNMB2;PSAP;ABL1;KIF3C;A2M;SH2B3;SH2B2;TGFB2;PPIL2;TGFB1;NOS2;EGF;NOS3;…
1	CP	regulation of membrane potential (GO:0042391)	0.000687714	0.0605577	12.5851	PID1;GRIK3;ATP2A2;RIMS2;GJA1;PIEZO2;PIEZO1;CNGA3;UNC13B;MEF2A;MEF2C;CHRNB4;ANK3;ANO1;KCNQ1;KCNMA1;KCNQ3;CFTR;KCNE1;CHRNA7;NRXN1;CHRNA6;SEZ6;NEDD4L;CACNA1A;AKAP6;KCNA5;CACNA1D;CACNA1C;PRKCZ;NALCN;CACNA1G;CACNA1I;DPP6;CUX2;KCNMB2;ABL1;PTK2B;DRD1;CACNG2;WWP2;GRIN2B;SLC8B1;PEX5L;DLG1;P2RX3;SCN2A;CNIH3;KCNK2;RAB3GAP1
1	CP	regulation of insulin secretion (GO:0050796)	0.000721528	0.0623588	14.0828	BRSK2;IRS1;STXBP1;ITPR1;CACNA1A;IRS2;CACNA1D;ITPR3;ARRB1;KCNA5;CACNA1C;HMGCR;ARNTL;PRKAR2B;CNR1;HADH;PRKACB;TCF7L2;NOS2;KCNB1;PRKCE;CACNA2D2;RFX3;PTPN11;ISL1;SLC8B1;ADRA2A;GLUD1;SFRP1;PFKL;KCNQ1;GNAS;MCU;RAPGEF4;PPARD
1	CP	fibroblast growth factor receptor signaling pathway (GO:0008543)	0.000746424	0.0633375	14.142	PHLPP1;PDE1C;IRS1;YWHAB;PDE1A;MAPKAP1;ITPR1;ADCY3;IRS2;ITPR3;ADCY2;PIK3R1;PIK3CB;FOXO3;CTGF;CASP9;FGF7;FGF9;PRKAR2B;PRKACB;PDGFRA;EGF;PRKCE;PTPN11;MTOR;TNRC6C;FGF14;AGO4;CAMK4;FGF18;SPRY2;FGFR2;TNRC6A;TNRC6B
1	CP	regulation of Ras GTPase activity (GO:0032318)	0.000795967	0.063907	11.5215	USP6NL;ERRFI1;DOCK4;TRIO;DOCK9;DENND1A;ITSN1;TBC1D3F;ARHGEF10L;ARHGAP5;ARHGAP35;SIPA1L1;RASGEF1A;RASGEF1B;VAV3;BCAS3;PLEKHG1;USP6;ARHGEF12;VAV2;TIAM2;TIAM1;SFRP1;TBC1D5;SPATA13;RAPGEF1;ARHGEF3;RAPGEF2;RIN3;RAPGEF5;DOCK2;EPHA3;PAFAH1B1;RAPGEF4;TBC1D9B;FICD;ARHGEF28;AGAP1;ASAP1;ARHGAP15;KALRN;RASGRP3;ABR;FGD5;WNT11;NTF3;TBC1D14;PTK2B;S100A10;WNT4;ARFGEF1;FARP1;GIT2;NTRK2;RABGAP1L;PTK2;MTOR;ST5;GNAS…
1	CP	cartilage condensation (GO:0001502)	0.000807909	0.063907	33.9766	TGFB2;MYCN;WNT7A;UNCX;SOX9;ROR2;BMPR1B;BARX2;CTGF
1	CP	cell aggregation (GO:0098743)	0.000807909	0.063907	33.9766	TGFB2;MYCN;WNT7A;UNCX;SOX9;ROR2;BMPR1B;BARX2;CTGF
1	CP	positive regulation of potassium ion transport (GO:0043268)	0.000807909	0.063907	33.9766	KCNE1;DPP6;DLG1;KCNQ1;STK39;AKAP6;HBP1;DRD1;ADRA2A
1	CP	regulation of neuron projection development (GO:0010975)	0.000839543	0.0644783	12.0389	RET;ROBO2;BARHL2;BMPR2;PTPRO;STMN2;VLDLR;ROBO1;SIPA1L1;TNR;NEFM;NRCAM;LZTS1;MEF2A;MEF2C;WDR36;CAMK1D;DCC;WNT5A;MAGI2;CBFA2T2;POU3F2;TIAM1;RAPGEF1;RAPGEF2;PRKD1;EPHA3;PAFAH1B1;SEZ6;CACNA1A;LRP4;RNF6;LRP8;CUX2;CUX1;CNR1;SLIT1;PTK2B;MBP;PACSIN1;LINGO1;NTRK2;BCL11A;SS18L1;WNT7A;PTK2;VEGFA;BMP5;PTPRD;CAMK1;CDK5R1
1	CP	neuron differentiation (GO:0030182)	0.000842764	0.0644783	12.6847	BARHL2;BRSK2;NRXN1;USH1C;CACNA1A;OTP;BHLHE22;GDPD5;SOX2;WNT11;HERC1;CUX1;NTF3;PSD3;SOX9;PROM1;WNT4;NTRK2;MEF2C;EMX2;AGTPBP1;LMO4;WNT7B;WNT5A;WNT7A;UNCX;SOX11;FOXN4;ATP2B2;PROX1;PPP2R3A;ISL1;POU3F2;VEGFA;PTPRD;NR4A2;LMX1A;LHX5;LMX1B;NEUROG1;MDGA1;PAFAH1B1;CDK5R1
1	CP	axonogenesis (GO:0007409)	0.000873566	0.065757	15.6007	PRDM8;BRSK2;ARHGEF28;MYCBP2;BHLHE22;IGF1R;MAP2;STMN1;SLITRK6;BAI1;NRCAM;EPHB1;RAB8A;DST;DCC;CCK;ANK3;ISL1;PTK2;NR4A2;RAB10;APC;DSCAML1;FGFR2;PAFAH1B1
1	CP	retinal ganglion cell axon guidance (GO:0031290)	0.00089401	0.0660109	37.8821	ROBO2;ZIC2;SLIT1;PTPRM;NRCAM;BMPR1B;ISL1;EPHB1
1	CP	chondrocyte development (GO:0002063)	0.000905227	0.0660109	45.4845	BMPR2;MSX2;FGF18;SERPINH1;SULF1;RUNX2;SULF2
1	CP	hemostasis (GO:0007599)	0.00099554	0.0708628	10.3984	DGKG;SERPINE2;WDR1;DOCK9;JMJD1C;ATP2A2;ARRB1;PIK3CB;LYST;CLU;SLC8A2;HABP4;NOS1;AMICA1;PRKACB;VAV3;GUCY1A2;ABCC4;PRKCH;VWF;PRKCB;PRKCE;SERPINF2;ITPK1;YWHAZ;ADRA2A;VAV2;APBB1IP;FGR;SLC7A5;RAD51C;STIM1;KCNMA1;ITGA6;LCP2;MGLL;VCL;RAPGEF4;CD63;PDE1A;ITPR1;ITPR3;PLG;PIK3R1;LRRC16A;TFPI;PRKCZ;LRP8;GLG1;GNAI1;TTN;AKAP1;PRKAR2B;INPP5D;KCNMB2;PSAP;ABL1;KIF3C;A2M;SH2B3;SH2B2;TGFB2;PPIL2;TGFB1;NOS2;EGF;NOS3;…
1	CP	neuron migration (GO:0001764)	0.00100213	0.0708628	14.8491	GPM6A;BARHL2;NRP2;SATB2;GJA1;CHL1;DNER;NRCAM;APBB2;DRD1;FEZF2;CCR4;DRGX;MEF2A;NTRK2;MEF2C;DCC;CCK;PTK2;NR4A2;RAPGEF2;LMX1B;MDGA1;NEUROG2;PAFAH1B1;CDK5R1
1	CP	negative regulation of neurogenesis (GO:0050768)	0.0010821	0.0753753	12.5605	PTPRO;STMN2;SEZ6;LRP4;RNF6;GLI3;SLC6A4;SOX2;PCM1;SLIT1;CTNNA1;TNR;MBP;HMG20A;SOX9;MED1;LINGO1;TGFB1;BCL11A;DCC;WNT5A;WNT7A;SOX11;CBFA2T2;ISL1;SORL1;PBX1;PTK2;MIB1;SKI;OLFM1;MYCN;LMX1A;ID2;RAPGEF2;BMPR1A;PAFAH1B1;CDK5R1
1	CP	positive regulation of osteoblast differentiation (GO:0045669)	0.0011239	0.077136	18.7789	MEF2A;MEF2C;BMPR2;MSX2;DLX5;WNT7B;SOX11;GLI3;RUNX2;NPPC;GNAS;PRKD1;BMPR1B;WNT4;CTHRC1;BMPR1A
1	CP	cell differentiation involved in kidney development (GO:0061005)	0.00115716	0.0779859	30.1099	MEF2A;MEF2C;TSHZ3;BASP1;PTPRO;PROM1;POU3F3;GLI3;WNT4
1	CP	embryonic morphogenesis (GO:0048598)	0.0011697	0.0779859	10.4268	SPEF2;AFF3;SOBP;GLI3;SOX2;GJA1;LMBR1;FGF9;RPL38;SOX9;TEAD1;BBS4;CDON;DACT1;MEF2A;NCOA1;MED1;PDGFRA;MEF2C;MSX2;NCOA3;WNT5A;SOX11;PROX1;RUNX2;UGDH;SFRP1;MYCN;SYF2;APLNR;HOXB2;ROR2;DSCAML1;CCDC40;LAMA5;LUZP1;DLX5;SATB2;TCF7;USH1C;LRP4;ABR;GBX2;NSD1;SLITRK6;MSX1;CTHRC1;TBX1;ZBTB17;TCF7L2;SMAD4;FOXF2;WNT7B;PCDH8;EYA4;WNT7A;FOXN4;PBX1;MIB1;SKI;TMIE;DLG1;ID2;GNAS;SPRY2;KIAA1715;NEUROG1;FGFR2;BMPR1A
1	CP	regulation of transmembrane transport (GO:0034762)	0.00119641	0.0786431	10.8353	KCNK5;AHCYL1;KCNK9;IRS2;GJA1;NOS1;MEF2A;MEF2C;CACNA2D1;PRKCE;PDE4D;KCNK13;CACNA2D2;ANK3;KCNAB2;ADRA2A;STIM1;KCNQ1;KCNMA1;KCNQ3;KCNQ5;CFTR;KCNE1;CAMK2D;AHNAK;KCNE3;NRXN1;STK39;NEDD4L;CACNA1A;AKAP6;KCNA5;CACNA1D;CACNA1C;NALCN;CACNA1G;CACNA1I;CACNG7;DPP6;PTK2B;KCNN2;CACNG2;CACNG3;KCNJ1;KCNJ6;KCNB1;EGF;KCNB2;KCNJ15;WWP2;NETO2;DLG1;KCNS1;WNK2;SCN2A;CNIH3;KCNK2;KCNK3
1	CP	regulation of Rho GTPase activity (GO:0032319)	0.00124103	0.080443	12.5548	ERRFI1;DOCK4;TRIO;FICD;DOCK9;ARHGEF28;ITSN1;ARHGEF10L;ARHGAP15;ARHGAP5;KALRN;ARHGAP35;ABR;FGD5;PTK2B;S100A10;WNT4;VAV3;ARFGEF1;BCAS3;NTRK2;FARP1;PLEKHG1;ARHGEF12;PTK2;MTOR;VAV2;TIAM2;TIAM1;SFRP1;SPATA13;ARHGEF3;DOCK2;EPHA3;PAFAH1B1
1	CP	face morphogenesis (GO:0060325)	0.00139187	0.0883725	23.3542	TBX1;SKI;PDGFRA;TCF7L2;SGPL1;TGFB2;TGFB1;DLX5;PTPN11;MSX1;RAB3GAP1
1	CP	regulation of vasodilation (GO:0042312)	0.00140124	0.0883725	21.685	NPPC;GJA1;NOS2;NOS3;EPHX2;PTPRM;HMOX1;HMGCR;NOS1;ADRA2A;CFTR;PPARD
1	CP	response to growth hormone (GO:0060416)	0.00144467	0.088449	37.7314	GHR;SOCS2;STAR;PIK3R1;TRIM16;PTK2;ASS1
1	CP	positive regulation of cell projection organization (GO:0031346)	0.0014552	0.088449	11.784	RET;ROBO2;GPM6A;RALA;BMPR2;STMN2;SEZ6;VLDLR;ESPN;LRRC16A;LRP8;ROBO1;CUX2;CUX1;CNR1;PTK2B;BBS4;PACSIN1;BCAS3;NTRK2;CAMK1D;BCL11A;DCC;WNT5A;MAGI2;CBFA2T2;MTOR;VEGFA;BMP5;PTPRD;TIAM1;APC;RAPGEF1;RAPGEF2;PRKD1;CAMK1;EPHA3;PAFAH1B1
1	CP	cell part morphogenesis (GO:0032990)	0.0014593	0.088449	11.0916	PRDM8;GPM6A;BRSK2;PID1;ARHGEF28;MYCBP2;CACNA1A;LRP4;ASAP1;BHLHE22;NYAP2;IGF1R;GJA1;PCDP1;MAP2;TCTN2;STMN1;SLITRK6;MAP6;BAI1;NRCAM;EPHB1;BBS4;RAB8A;PACSIN1;DACT1;MEF2A;WWTR1;FARP1;DST;DCC;WNT7B;PARVA;CCK;ANK3;ISL1;PTK2;MYO16;NR4A2;RAB10;IFT43;APC;DSCAML1;FGFR2;PAFAH1B1;GAS7
1	CP	calcium ion transport (GO:0006816)	0.00149643	0.089159	11.4266	GPM6A;CAMK2D;SLC24A4;SLC24A3;CHRNA7;CAMK2A;ITPR1;CACNA1A;ATP2A2;CACNA1D;ITPR3;CACNA1C;ATP2C1;NALCN;RYR3;SLC8A2;CTGF;CACNA1G;TRPM1;CACNA1I;CACNG7;LOXHD1;PLCZ1;CDH23;CACNG2;CACNG3;PRKCB;CACNA2D1;PRKCE;PDE2A;CACNA2D2;ATP2B2;TRPV1;GRIN2B;SLC8B1;TMC2;SLC8A3;IBTK;STIM1;MICU1;MCU
1	CP	positive regulation of neuron projection development (GO:0010976)	0.00150923	0.089159	12.7287	RET;ROBO2;BMPR2;STMN2;SEZ6;VLDLR;LRP8;ROBO1;CUX2;CUX1;CNR1;PTK2B;PACSIN1;NTRK2;CAMK1D;BCL11A;DCC;WNT5A;MAGI2;CBFA2T2;BMP5;VEGFA;PTPRD;TIAM1;RAPGEF1;RAPGEF2;PRKD1;CAMK1;EPHA3;PAFAH1B1
1	CP	positive regulation of blood circulation (GO:1903524)	0.00158402	0.0924077	15.9762	TGFB2;NOS2;NOS3;PDE4D;CHRNA7;EPHX2;PTPRM;ATP2A2;ADRA1B;ADRA2A;CTGF;NPPC;GJA1;HRH2;HMOX1;NOS1;CFTR;PPARD
1	CP	central nervous system neuron development (GO:0021954)	0.00176799	0.100625	23.5219	ROBO2;NTRK2;LINGO1;GBX2;MAP2;WNT5A;RAPGEF2;LMX1B;NEUROG2;FGFR2
1	CP	long-term synaptic potentiation (GO:0060291)	0.00176799	0.100625	23.5219	NTRK2;EGR1;HTR6;SERPINE2;PLK2;TNR;PTK2B;ITPR3;DRD1;PRKCZ
1	CP	negative regulation of nervous system development (GO:0051961)	0.00189858	0.106755	10.9256	ROBO2;PTPRO;STMN2;SEZ6;LRP4;RNF6;GLI3;SLC6A4;SOX2;PCM1;CTNNA1;SLIT1;TNR;MBP;HMG20A;SOX9;PRKACB;MED1;LINGO1;TGFB1;BCL11A;DCC;WNT5A;WNT7A;SOX11;CBFA2T2;ISL1;SORL1;PBX1;PTK2;MIB1;SKI;OLFM1;MYCN;LMX1A;ID2;RAPGEF2;PAFAH1B1;CDK5R1;BMPR1A
1	CP	cellular response to growth hormone stimulus (GO:0071378)	0.00198222	0.108836	57.6745	GHR;SOCS2;STAR;PIK3R1;PTK2
1	CP	peristalsis (GO:0030432)	0.00198222	0.108836	57.6745	DLG1;P2RX3;TSHZ3;DRD1;SSTR2
1	CP	platelet activation (GO:0030168)	0.00200877	0.109011	10.873	DGKG;CD63;WDR1;ITPR1;ITPR3;ARRB1;PLG;PIK3R1;PIK3CB;PRKCZ;CLU;GNAI1;TTN;PSAP;HABP4;A2M;VAV3;ABCC4;TGFB2;PRKCH;TGFB1;VWF;PRKCB;EGF;PRKCE;SERPINF2;YWHAZ;PTK2;ADRA2A;VAV2;VEGFA;TREML1;APBB1IP;RAP2B;CD9;LCP2;MGLL;VCL;RAPGEF4
1	CP	cellular response to transforming growth factor beta stimulus (GO:0071560)	0.00205643	0.109061	11.4319	CX3CR1;WFIKKN2;NEDD4L;FURIN;PRKCZ;CLEC3B;FNTA;CYP11A1;PMEPA1;SOX9;WNT4;TGIF1;WWTR1;MEF2C;TGFB2;SMAD4;TGFB1;WNT5A;PDE2A;WNT7A;SMAD6;PTK2;UCHL5;NCOR2;SKI;CDK8;SFRP1;TFDP1;COL4A2;STAR;TFDP2;BAMBI;BMPR1A
1	CP	response to transforming growth factor beta (GO:0071559)	0.00205643	0.109061	11.4319	CX3CR1;WFIKKN2;NEDD4L;FURIN;PRKCZ;CLEC3B;FNTA;CYP11A1;PMEPA1;SOX9;WNT4;TGIF1;WWTR1;MEF2C;TGFB2;SMAD4;TGFB1;WNT5A;PDE2A;WNT7A;SMAD6;PTK2;UCHL5;NCOR2;SKI;CDK8;SFRP1;TFDP1;COL4A2;STAR;TFDP2;BAMBI;BMPR1A
1	CP	negative regulation of cell development (GO:0010721)	0.00212036	0.111188	10.3566	FOXC1;PTPRO;STMN2;SEZ6;LRP4;RNF6;LDLRAD4;GLI3;SLC6A4;SOX2;NPPC;PCM1;CTNNA1;SLIT1;TNR;MBP;HMG20A;SOX9;MED1;LINGO1;TGFB1;BCL11A;DCC;RCC2;WNT5A;WNT7A;SOX11;CBFA2T2;ISL1;SORL1;PBX1;PTK2;MIB1;BMP5;SKI;OLFM1;SFRP1;MYCN;LMX1A;ID2;RAPGEF2;PAFAH1B1;CDK5R1;BMPR1A
1	CP	neurotransmitter secretion (GO:0007269)	0.0021982	0.112471	16.238	SYT4;STXBP1;NRXN1;GAD1;NRXN3;SLC6A12;NRXN2;CACNA1A;WNT7A;SLC6A1;SYN3;RIMS2;GRM4;ALDH5A1;PPT1
1	CP	transmission of nerve impulse (GO:0019226)	0.00220526	0.112471	31.7603	NFASC;CHRM5;CACNA1A;DRD1;CACNG2;PAFAH1B1;DRD5
1	CP	positive regulation of lipid kinase activity (GO:0090218)	0.00221712	0.112471	24.01	VAV3;FGR;PDGFRA;TGFB1;IRS1;CD81;PTK2B;PTK2;VAV2
1	CP	regulation of synapse assembly (GO:0051963)	0.00225774	0.1133	18.7216	ROBO2;MEF2A;MEF2C;CUX2;NRXN1;WNT5A;NRXN3;SLIT1;WNT7A;EPHB1;PTK2;PVRL1
1	CP	positive regulation of Wnt signaling pathway (GO:0030177)	0.00230332	0.114357	13.6828	MACF1;CSNK2A1;DLX5;TNKS;WNT7A;CSNK1E;PPP2R3A;SULF1;ARNTL;SULF2;SKI;ZEB2;SFRP1;FGF9;BAMBI;ROR2;LGR6;FGFR2;DACT1;WNT4
1	CP	blood vessel remodeling (GO:0001974)	0.0023352	0.11472	19.7933	MEF2A;TBX1;FOXC1;TGFB2;MEF2C;BMPR2;NOS3;ADRA1B;CCR2;ATG5;VEGFA
1	CP	regulation of cGMP metabolic process (GO:0030823)	0.00272538	0.131127	25.034	GUCY1A2;NPPC;NOS2;NOS3;WNT5A;GUCA1B;NOS1;AIPL1
1	CP	protein localization to Golgi apparatus (GO:0034067)	0.00272538	0.131127	25.034	PACS1;GOLGA1;TRIP11;RGPD8;RGPD2;RGPD1;SORL1;RGPD3
1	CP	regulation of peptide hormone secretion (GO:0090276)	0.00285546	0.135984	10.2671	BRSK2;IRS1;STXBP1;ITPR1;CACNA1A;IRS2;CACNA1D;ITPR3;ARRB1;KCNA5;CACNA1C;HMGCR;ARNTL;GHRHR;PRKAR2B;CNR1;HADH;PRKACB;TCF7L2;NOS2;KCNB1;PRKCE;CACNA2D2;RFX3;PTPN11;ISL1;SLC8B1;ADRA2A;GLUD1;SFRP1;PFKL;KCNQ1;GNAS;MCU;RAPGEF4;PPARD
1	CP	positive regulation of mesenchymal cell proliferation (GO:0002053)	0.00297098	0.140056	18.2746	TBX1;MYCN;FGF9;IRS1;WNT5A;IRS2;SOX9;ARHGAP5;FGFR2;VEGFA;BMPR1A
1	CP	regulation of potassium ion transmembrane transport (GO:1901379)	0.00303891	0.141279	19.5538	KCNE1;DPP6;KCNQ1;STK39;NEDD4L;AKAP6;CACNA1D;KCNN2;WWP2;KCNJ1
1	CP	lung development (GO:0030324)	0.00305747	0.141279	12.9793	PDGFRA;LAMA5;TSHZ3;FBXW7;NOS3;WNT7B;WNT5A;PROX1;GLI3;CTGF;VEGFA;ADAMTS2;MYCN;CUX1;FGF18;CFTR;FGFR2;CCDC40;BMPR1A
1	CP	positive regulation of Ras GTPase activity (GO:0032320)	0.00316021	0.144595	9.08661	USP6NL;ERRFI1;DOCK4;TRIO;DOCK9;DENND1A;ITSN1;TBC1D3F;ARHGEF10L;ARHGAP5;ARHGAP35;SIPA1L1;RASGEF1A;RASGEF1B;VAV3;BCAS3;PLEKHG1;USP6;ARHGEF12;VAV2;TIAM2;TIAM1;SFRP1;TBC1D5;SPATA13;RAPGEF1;ARHGEF3;RAPGEF2;RIN3;RAPGEF5;DOCK2;RAPGEF4;TBC1D9B;ARHGEF28;ARHGAP15;KALRN;RASGRP3;ABR;FGD5;WNT11;NTF3;TBC1D14;PTK2B;S100A10;WNT4;FARP1;RABGAP1L;ST5;GNAS;SERGEF;RAB3GAP1
1	CP	divalent inorganic cation transport (GO:0072511)	0.00339199	0.146357	9.3448	GPM6A;CAMK2D;SLC24A4;SLC24A3;CHRNA7;CAMK2A;ITPR1;CACNA1A;ATP2A2;CACNA1D;ITPR3;CACNA1C;ATP2C1;NALCN;RYR3;SLC8A2;CTGF;CACNA1G;TRPM1;CACNA1I;CACNG7;LOXHD1;PLCZ1;CDH23;CACNG2;CACNG3;PRKCB;GIF;CACNA2D1;PRKCE;PDE2A;CACNA2D2;ZDHHC13;ATP2B2;TRPV1;GRIN2B;SLC8B1;TMC2;SLC8A3;IBTK;STIM1;MICU1;MCU
1	CP	regulation of binding (GO:0051098)	0.00348305	0.146357	9.47578	HDAC4;EPB41;TNKS;WFIKKN2;DOT1L;ARRB1;TDG;HABP4;HMOX1;MSX1;LDLRAP1;CDON;S100A10;RUNX1T1;NKX3-1;CTHRC1;MEF2A;ZNF462;TCF7L2;MEF2C;SMAD4;TGFB1;MSX2;EGF;APLP2;PLCL1;SOX11;TRAF2;TICAM1;SENP2;ISL1;SORL1;GTPBP4;PEX14;SKI;BAMBI;LHX2;ID2;RAPGEF2;CAMK1
1	CP	cellular response to cAMP (GO:0071320)	0.00349956	0.146357	16.2522	SLC8A3;EGR1;KCNE1;STAR;CYP11A1;PDE4D;KCNQ1;RAPGEF1;RAPGEF2;AKAP6;ASS1;CFTR
1	CP	regulation of mesenchymal cell proliferation (GO:0010464)	0.00349956	0.146357	16.2522	TBX1;WNT11;MYCN;FGF9;IRS1;WNT5A;IRS2;SOX9;ARHGAP5;FGFR2;VEGFA;BMPR1A
1	CP	regulation of dendrite development (GO:0050773)	0.00352371	0.146357	12.1696	MEF2A;NTRK2;MEF2C;CAMK1D;DCC;BCL11A;SS18L1;SEZ6;VLDLR;LRP8;BMP5;PTPRD;SIPA1L1;CUX2;CUX1;RAPGEF2;CAMK1;LZTS1;PACSIN1;CDK5R1
1	CP	learning or memory (GO:0007611)	0.00352613	0.146357	9.66659	GRIA1;SHC3;CTNND2;CHRNA7;NRXN1;NRXN3;NRXN2;ITPR3;VLDLR;CACNA1C;HMGCR;SLC6A1;ADRA1B;PRKCZ;SLC6A4;HTR6;CUX2;GRM4;PRKAR2B;HRH2;CNR1;TNR;DRD1;DRD5;MEF2A;EGR1;NTRK2;MEF2C;GABRA5;PLK2;GRIN2B;ARC;CAMK4;PPT1;SGK1;PLCB1;PAFAH1B1
1	CP	positive regulation of ossification (GO:0045778)	0.00353168	0.146357	12.4576	MEF2A;MEF2C;TGFB2;BMPR2;TGFB1;MSX2;DLX5;WNT7B;WNT5A;SOX11;GLI3;RUNX2;NPPC;GNAS;PRKD1;BMPR1B;WNT4;CTHRC1;BMPR1A
1	CP	lens fiber cell development (GO:0070307)	0.0035769	0.146357	41.761	BFSP2;BFSP1;WNT7B;WNT7A;FGFR2
1	CP	biotin metabolic process (GO:0006768)	0.0035769	0.146357	41.761	MCCC2;PCCA;HLCS;MCCC1;ACACB
1	CP	long term synaptic depression (GO:0060292)	0.00362882	0.146357	31.2485	STXBP1;PLK2;ABHD6;DRD1;MGLL;DRD5
1	CP	cell proliferation in forebrain (GO:0021846)	0.00362882	0.146357	31.2485	NCOR2;EMX2;ZEB2;WNT7A;LHX5;GLI3
1	CP	positive regulation of meiosis (GO:0045836)	0.00362882	0.146357	31.2485	MSX2;WNT5A;MSX1;PLCB1;EIF4G3;WNT4
1	CP	regulation of meiotic cell cycle (GO:0051445)	0.00373881	0.146357	16.9016	NPPC;MSX2;MSH2;DUSP1;RPS6KA2;WNT5A;MSX1;PLCB1;PRKACB;EIF4G3;WNT4
1	CP	regulation of peptide secretion (GO:0002791)	0.00374187	0.146357	9.60337	BRSK2;IRS1;STXBP1;ITPR1;CACNA1A;IRS2;CACNA1D;ITPR3;ARRB1;KCNA5;CACNA1C;HMGCR;ARNTL;GHRHR;PRKAR2B;CNR1;HADH;PRKACB;TCF7L2;NOS2;KCNB1;PRKCE;CACNA2D2;RFX3;PTPN11;ISL1;SLC8B1;ADRA2A;GLUD1;SFRP1;PFKL;KCNQ1;GNAS;MCU;RAPGEF4;PPARD
1	CP	response to catecholamine (GO:0071869)	0.00374803	0.146357	22.1031	EGR1;STAR;PDE4D;KCNQ1;GNAS;ABL1;DRD1;DRD5
1	CP	response to monoamine (GO:0071867)	0.00374803	0.146357	22.1031	EGR1;STAR;PDE4D;KCNQ1;GNAS;ABL1;DRD1;DRD5
1	CP	cAMP-mediated signaling (GO:0019933)	0.00374803	0.146357	22.1031	RIMS2;GHRHR;PDE4D;PDE2A;RAPGEF2;AKAP6;SOX9;RAPGEF4
1	CP	actin cytoskeleton organization (GO:0030036)	0.0037632	0.146357	9.00176	BRSK2;RALA;ROCK1;EPB41;ARPC1A;TESK2;LDB3;ATP2C1;ANTXR1;PRKCZ;RND3;TRIOBP;CORO1C;TTN;ABR;CNN1;FGD5;FGF7;SIPA1L1;ABLIM2;ABLIM3;EPB41L1;EPB41L2;MICALL2;ABL1;SH2B2;MEF2A;PDGFRA;MEF2C;LIMCH1;PARVA;PARVB;PROX1;CFLAR;CDC42BPB;ADRA2A;DLG1;MYL2;TRIP10;ELMO1;FSCN1;RHOU;CASQ1;DOCK2;PAFAH1B1
1	CP	regulation of neurotransmitter levels (GO:0001505)	0.00403434	0.155389	11.7076	SYT4;AGTPBP1;STXBP1;NRXN1;GAD1;NRXN3;SLC6A12;NRXN2;SLC1A3;CACNA1A;WNT7A;SLC6A1;SYN3;SLC6A4;RIMS2;GRM4;ALDH5A1;PPT1;SLC17A6;NOS1
1	CP	palate development (GO:0060021)	0.00406202	0.155389	12.2744	MEF2A;PDGFRA;MEF2C;SMAD4;FOXF2;DLX5;SATB2;WFIKKN2;WNT5A;WNT7A;GLI3;SKI;SGPL1;WNT11;PRDM16;SNAI2;MSX1;BMPR1A
1	CP	cognition (GO:0050890)	0.00417386	0.158369	8.9975	GRIA1;SHC3;CTNND2;CHRNA7;NRXN1;NRXN3;NRXN2;ITPR3;VLDLR;CACNA1C;HMGCR;SLC6A1;ADRA1B;PRKCZ;SLC6A4;HTR6;CUX2;GRM4;PRKAR2B;CHL1;HRH2;CNR1;TNR;DRD1;BBS4;DRD5;MEF2A;EGR1;NTRK2;MEF2C;GABRA5;PLK2;GRIN2B;DOPEY2;ARC;CAMK4;PPT1;GNAS;SGK1;PLCB1;PAFAH1B1
1	CP	divalent metal ion transport (GO:0070838)	0.00423488	0.159389	8.906	GPM6A;CAMK2D;SLC24A4;SLC24A3;CHRNA7;CAMK2A;ITPR1;CACNA1A;ATP2A2;CACNA1D;ITPR3;CACNA1C;ATP2C1;NALCN;RYR3;SLC8A2;CTGF;CACNA1G;TRPM1;CACNA1I;CACNG7;LOXHD1;PLCZ1;CDH23;CACNG2;CACNG3;PRKCB;CACNA2D1;PRKCE;PDE2A;CACNA2D2;ZDHHC13;ATP2B2;TRPV1;GRIN2B;SLC8B1;TMC2;SLC8A3;IBTK;STIM1;MICU1;MCU
1	CP	neural crest cell development (GO:0014032)	0.00461017	0.172125	23.2735	CYP26A1;FOXC1;CYP26C1;SNAI2;SOX11;SOX9;BMPR1A
1	CP	detection of mechanical stimulus (GO:0050982)	0.00465715	0.172499	15.6566	SOX2;LOXHD1;SERPINE2;STRC;GPR98;PIEZO2;PIEZO1;ATP2B2;GRIN2B;TTN;TMC2
1	CP	epithelium development (GO:0060429)	0.00470953	0.173066	8.51574	RET;ROBO2;ERRFI1;LAMA5;FOXC1;SERPINE2;TSHZ3;SATB1;TCF7;ATP2A2;LRP4;UMOD;PLOD1;APCDD1;ATP2C1;AGPAT2;CTGF;IGF1R;GJA1;FGF7;WNT11;NTF3;RBBP6;SOX9;MSX1;WNT4;MED1;TCF7L2;TGFB2;TGFB1;WNT7B;EMP1;SOX11;PROX1;PPP2R3A;SMAD6;POU3F2;POU2F3;POU3F3;SFRP1;TFDP1;APC;SNAI2;SIM1;FGFR2
1	CP	ephrin receptor signaling pathway (GO:0048013)	0.00494799	0.179278	16.415	EFNB2;CD63;TIAM1;SIPA1L1;EPHA6;PTPN11;EPHB1;PTK2;EPHA3;CDK5R1
1	CP	ionotropic glutamate receptor signaling pathway (GO:0035235)	0.00504348	0.179278	19.6194	GRIA1;GRIA2;GRID1;GRIK3;PTK2B;GRIN2B;CPEB4;CDK5R1
1	CP	heparan sulfate proteoglycan metabolic process (GO:0030201)	0.00504348	0.179278	19.6194	EXT2;GPC1;XYLT1;SULF1;HS6ST1;EXTL3;SULF2;HS6ST3
1	CP	vascular endothelial growth factor receptor signaling pathway (GO:0048010)	0.00504348	0.179278	19.6194	NRP2;FOXC1;BMPR2;FLT4;PTK2B;PRKD1;SULF1;VEGFA
1	CP	central nervous system neuron axonogenesis (GO:0021955)	0.00510905	0.179278	17.6178	PRDM8;NR4A2;DCC;ARHGEF28;MYCBP2;BHLHE22;EPHB1;PTK2;PAFAH1B1
1	CP	regulation of fibroblast growth factor receptor signaling pathway (GO:0040036)	0.00510905	0.179278	17.6178	TCF7L2;GPC1;WNT5A;SPRY2;SULF1;RUNX2;FGFR2;WNT4;SULF2
1	CP	regulation of stem cell proliferation (GO:0072091)	0.00533361	0.184128	11.029	TBX1;TGFB1;IRS1;WNT5A;OTP;IRS2;SOX11;ARHGAP5;GLI3;VEGFA;SOX2;MYCN;WNT11;FGF9;CTNNA1;SNAI2;SOX9;FGFR2;BMPR1A
1	CP	response to alkaloid (GO:0043279)	0.00540936	0.184128	10.1426	EGR1;CHRNB4;TMED10;HOMER2;PRKCE;CHRNA7;PPP2R2A;TRPV1;SLC6A1;ADRA1B;SPIDR;RYR3;GHR;PPP5C;GNAL;STAR;CYP11A1;CNR1;HMOX1;PTK2B;DRD1;MSX1;DRD5
1	CP	positive regulation of meiotic cell cycle (GO:0051446)	0.00544455	0.184128	25.7694	MSX2;WNT5A;MSX1;PLCB1;EIF4G3;WNT4
1	CP	androgen biosynthetic process (GO:0006702)	0.00544455	0.184128	25.7694	MED1;SCARB1;STAR;CYP11A1;HSD17B3;WNT4
1	CP	neuron cell-cell adhesion (GO:0007158)	0.00544455	0.184128	25.7694	RET;NRXN1;NRXN3;NRXN2;TNR;CDK5R1
1	CP	single organism cell adhesion (GO:0098602)	0.00585151	0.195908	8.05475	RET;PTPRU;LAMA5;MEGF10;ROCK1;STXBP1;CTNND2;NRXN1;NRXN3;NRXN2;UMOD;PIK3CB;ANTXR1;STK10;MICALL2;CTNNA1;TNR;CTNNA3;NRCAM;SOX9;PDGFRA;KIRREL;WNT7B;GPR98;FNDC3B;PARVA;LMO7;VMP1;ZAP70;DLG1;NFASC;RAP2B;DLG5;COL8A2;RAPGEF1;GNAS;DSG1;RADIL;ITGA6;KIFC3;SIGLEC1;PVRL3;VCL;PVRL1;CDK5R1
1	CP	epithelial cell differentiation involved in kidney development (GO:0035850)	0.0059188	0.195908	31.6877	MEF2A;MEF2C;BASP1;PTPRO;PROM1
1	CP	cartilage morphogenesis (GO:0060536)	0.0059188	0.195908	31.6877	MEF2A;MEF2C;WNT7B;SNAI2;MSX1
1	CP	regulation of receptor activity (GO:0010469)	0.00607989	0.196986	10.5943	MEF2A;ERRFI1;MED1;MEF2C;FBXW7;EGF;NCOA3;APLP2;PDE4D;PRKCE;NRXN1;NETO2;BICD1;ADRA2A;CACNG7;PTK2B;CACNG2;CACNG3;CNIH3
1	CP	platelet degranulation (GO:0002576)	0.00617724	0.196986	10.7981	ABCC4;CD63;TGFB2;TGFB1;WDR1;VWF;EGF;STXBP1;SERPINF2;PLG;CLU;TTN;VEGFA;PSAP;HABP4;CD9;A2M;VCL
1	CP	positive regulation of muscle organ development (GO:0048636)	0.00633727	0.196986	13.26	EFNB2;MEF2A;TBX1;GJA1;MEF2C;FGF9;GPC1;AKAP6;HMGCR;FGFR2;ARNTL;CDON
1	CP	positive regulation of striated muscle tissue development (GO:0045844)	0.00633727	0.196986	13.26	EFNB2;MEF2A;TBX1;GJA1;MEF2C;FGF9;GPC1;AKAP6;HMGCR;FGFR2;ARNTL;CDON
1	CP	regulation of membrane repolarization (GO:0060306)	0.00637344	0.196986	20.1887	KCNE1;GJA1;KCNQ1;NEDD4L;KCNA5;AKAP6;CACNA1D
1	CP	regulation of alpha-amino-3-hydroxy-5-methyl-4-isoxazole propionate selective glutamate receptor activity (GO:2000311)	0.00637344	0.196986	20.1887	MEF2A;CACNG7;MEF2C;NRXN1;CACNG2;CNIH3;CACNG3
1	CP	neuromuscular synaptic transmission (GO:0007274)	0.00637344	0.196986	20.1887	CHRNB4;DTNA;P2RX3;STXBP1;NTF3;CACNA1A;KIF1B
1	CP	cellular response to monoamine stimulus (GO:0071868)	0.00637344	0.196986	20.1887	STAR;PDE4D;KCNQ1;GNAS;ABL1;DRD1;DRD5
1	CP	positive regulation of cGMP metabolic process (GO:0030825)	0.00637344	0.196986	20.1887	GUCY1A2;NPPC;NOS2;NOS3;WNT5A;GUCA1B;NOS1
1	CP	cellular response to catecholamine stimulus (GO:0071870)	0.00637344	0.196986	20.1887	STAR;PDE4D;KCNQ1;GNAS;ABL1;DRD1;DRD5
1	CP	regulation of glutamate receptor signaling pathway (GO:1900449)	0.00654094	0.200382	15.9923	MEF2A;CACNG7;MEF2C;NRXN1;PTK2B;NETO2;CACNG2;CACNG3;CNIH3
1	CP	positive regulation of GTP catabolic process (GO:0033126)	0.00662904	0.200382	6.9946	USP6NL;ERRFI1;DOCK4;TRIO;DOCK9;DENND1A;ITSN1;TBC1D3F;ARRB1;ARHGEF10L;ARHGAP5;ARHGAP35;HERC2;SIPA1L1;RGS3;HERC1;RASGEF1A;RASGEF1B;PSD3;PLCE1;RGS6;GARNL3;VAV3;BCAS3;PLEKHG1;USP6;ARHGEF12;IPCEF1;VAV2;TIAM2;TIAM1;DEPDC1B;SFRP1;TBC1D5;SPATA13;RAPGEF1;ARHGEF3;RAPGEF2;RIN3;RAPGEF5;PLCB1;DOCK2;RAPGEF6;RAPGEF4;TBC1D9B;ARHGEF28;AGAP1;ASAP1;ARHGAP15;KALRN;RASGRP3;CYTH3;ABR;ARHGAP21;FGD5;ARHGAP20;RIC8B;WNT11…
1	CP	positive regulation of phosphatidylinositol 3-kinase activity (GO:0043552)	0.00665508	0.200382	17.4964	VAV3;FGR;PDGFRA;TGFB1;IRS1;PTK2B;PTK2;VAV2
1	CP	detection of mechanical stimulus involved in sensory perception (GO:0050974)	0.00665508	0.200382	17.4964	SOX2;SERPINE2;STRC;GPR98;PIEZO2;ATP2B2;GRIN2B;TMC2
1	CP	neuron-neuron synaptic transmission (GO:0007270)	0.00701139	0.207486	11.7185	UNC13B;GRIA1;GRIA2;SHC3;GRID1;GRIK3;CACNA1A;GRIN2B;CAMK4;KIF1B;DRD1;DLGAP2;CNIH3;DRD5
1	CP	actin cytoskeleton reorganization (GO:0031532)	0.00702437	0.207486	13.4928	BRSK2;RALA;FGF7;SIPA1L1;MICALL2;PARVA;PARVB;CDC42BPB;ATP2C1;PRKCZ;ANTXR1
1	CP	somitogenesis (GO:0001756)	0.00702437	0.207486	13.4928	CRB2;FOXC1;ZEB2;TCF15;WNT5A;PCDH8;ROR2;TTN;NKX3-1;MIB1;BMPR1A
1	CP	positive regulation of stem cell proliferation (GO:2000648)	0.00715046	0.209637	11.2313	TBX1;IRS1;WNT5A;OTP;IRS2;SOX11;ARHGAP5;GLI3;VEGFA;SOX2;MYCN;FGF9;SOX9;FGFR2;BMPR1A
1	CP	response to estrogen (GO:0043627)	0.00718705	0.209637	8.43198	NRF1;BRCA1;SLC6A1;GLI3;CTGF;SLC6A4;SOCS2;GHR;CASP9;GHRHR;HTR6;KAT5;CYP11A1;ZNF703;CTNNA1;HMOX1;NCOA1;GSTM3;BCAS3;ARNT2;TGFB1;MSX2;DUSP1;WNT7A;SMAD6;SSTR2;ASS1;NCOR2;SFRP1;STAR;CFTR
1	CP	neural precursor cell proliferation (GO:0061351)	0.00760778	0.212323	12.4154	NCOR2;EMX2;ZEB2;MELK;GBX2;C5AR1;WNT7A;LHX5;EPHB1;EML1;GLI3;PAFAH1B1
1	CP	negative regulation of synaptic transmission (GO:0050805)	0.00760778	0.212323	12.4154	HTR6;STXBP1;PLK2;GRIK3;TNR;ABHD6;NOS1;DRD1;SLC6A1;MGLL;SLC6A4;DRD5
1	CP	positive regulation of cyclase activity (GO:0031281)	0.00760778	0.212323	12.4154	GHRHR;NTRK2;GNAL;NOS2;NOS3;ADORA3;GUCA1B;GNAS;NOS1;DRD1;CAP2;DRD5
1	CP	smooth muscle contraction (GO:0006939)	0.00760778	0.212323	12.4154	CHRNB4;DLG1;ROCK1;TSHZ3;P2RX3;PDE4D;KCNMA1;CACNA1C;DRD1;SSTR2;SULF1;SULF2
1	CP	regulation of synaptic transmission, glutamatergic (GO:0051966)	0.00760778	0.212323	12.4154	MEF2A;GRM2;NTRK2;MEF2C;GRM4;SERPINE2;CNR1;NRXN1;GRIK3;TNR;PTK2B;DRD1
1	CP	positive regulation of muscle tissue development (GO:1901863)	0.00760778	0.212323	12.4154	EFNB2;MEF2A;TBX1;GJA1;MEF2C;FGF9;GPC1;AKAP6;HMGCR;FGFR2;ARNTL;CDON
1	CP	regulation of phosphatidylinositol 3-kinase activity (GO:0043551)	0.00768858	0.212323	13.8927	VAV3;FGR;PDGFRA;TGFB1;IRS1;PTK2B;PIK3R1;KLF4;PTK2;VAV2
1	CP	regulation of focal adhesion assembly (GO:0051893)	0.00768858	0.212323	13.8927	MACF1;BCAS3;SFRP1;ROCK1;RCC2;PTK2;EPHA3;S100A10;WNT4;VEGFA
1	CP	regulation of cell-substrate junction assembly (GO:0090109)	0.00768858	0.212323	13.8927	MACF1;BCAS3;SFRP1;ROCK1;RCC2;PTK2;EPHA3;S100A10;WNT4;VEGFA
1	CP	negative regulation of neuron differentiation (GO:0045665)	0.00784294	0.21285	8.48404	PTPRO;STMN2;SEZ6;LRP4;RNF6;GLI3;SLC6A4;SOX2;SLIT1;TNR;MBP;HMG20A;SOX9;MED1;LINGO1;BCL11A;DCC;WNT5A;CBFA2T2;ISL1;PBX1;PTK2;MIB1;LMX1A;ID2;RAPGEF2;PAFAH1B1;CDK5R1
1	CP	cardiac myofibril assembly (GO:0055003)	0.00784448	0.21285	21.5665	MEF2A;PDGFRA;MEF2C;MYL2;PROX1;TTN
1	CP	positive regulation of skeletal muscle tissue development (GO:0048643)	0.00784448	0.21285	21.5665	TBX1;MEF2C;GPC1;HMGCR;ARNTL;CDON
1	CP	regulation of lipid kinase activity (GO:0043550)	0.00851492	0.228776	12.5501	VAV3;FGR;PDGFRA;TGFB1;IRS1;CD81;PTK2B;PIK3R1;KLF4;PTK2;VAV2
1	CP	secretion by cell (GO:0032940)	0.00858118	0.228776	6.71276	SERPINE2;WDR1;SLC6A1;LYST;CLU;CTGF;RIMS2;GRM2;FGF7;GRM4;ADORA3;HABP4;NSF;ABCC4;VWF;SERPINF2;SLC6A12;HNF1A;SYN3;ANK1;YWHAZ;HCK;RAB31;ALDH5A1;EXOC3;LCP2;EXOC5;TSNARE1;VCL;PAFAH1B1;RAPGEF4;CD63;BRSK2;RALA;TMED10;STXBP1;NRXN1;NRXN3;CACNA1A;NRXN2;FURIN;PLG;CACNA1C;TTN;NKD2;GHRHR;PSAP;OTOF;RAB11FIP2;A2M;RAB11FIP5;ARFGEF1;NTRK2;SYT4;TGFB2;TGFB1;EGF;GAD1;CADPS;MICAL3;WNT7A;VEGFA;GIPC1;PPT1;GNAS;CD9
1	CP	embryonic digestive tract morphogenesis (GO:0048557)	0.00859311	0.228776	17.6376	PDGFRA;TCF7L2;ID2;TCF7;SOX11;GLI3;FGFR2
1	CP	cell differentiation in hindbrain (GO:0021533)	0.00862752	0.228776	15.6677	AGTPBP1;HERC1;NRXN1;CACNA1A;WNT7A;ATP2B2;LHX5;PROX1
1	CP	vitamin metabolic process (GO:0006766)	0.00886754	0.233813	8.60239	MCCC2;VKORC1L1;UBIAD1;AMN;MMAA;GIF;MCCC1;AKR1A1;ACACB;PPCDC;SLC25A16;CYP26A1;GCLC;CYP26C1;RXRA;PCCA;NMNAT1;CYP11A1;HLCS;ACP5;ACPP;MOCS1;AASDHPPT;PPARD
1	CP	negative regulation of axonogenesis (GO:0050771)	0.00906958	0.235493	11.635	LINGO1;DCC;BCL11A;PTPRO;WNT5A;SLIT1;LRP4;TNR;RNF6;MBP;PTK2;CDK5R1
1	CP	positive regulation of GTPase activity (GO:0043547)	0.00907105	0.235493	6.4682	USP6NL;ERRFI1;DOCK4;TRIO;DOCK9;DENND1A;ITSN1;TBC1D3F;ARRB1;ARHGEF10L;ARHGAP5;ARHGAP35;HERC2;SIPA1L1;RGS3;HERC1;RASGEF1A;RASGEF1B;PSD3;PLCE1;RGS6;GARNL3;VAV3;BCAS3;PLEKHG1;USP6;ARHGEF12;VAV2;TIAM2;TIAM1;DEPDC1B;SFRP1;TBC1D5;SPATA13;RAPGEF1;ARHGEF3;RAPGEF2;RIN3;RAPGEF5;PLCB1;DOCK2;RAPGEF6;RAPGEF4;TBC1D9B;ARHGEF28;AGAP1;ASAP1;ARHGAP15;KALRN;RASGRP3;CYTH3;ABR;ARHGAP21;FGD5;ARHGAP20;RIC8B;WNT11;CYTH4;…
1	CP	integrin-mediated signaling pathway (GO:0007229)	0.00911161	0.235493	9.51806	VAV3;LAMA5;COL16A1;DST;RCC2;ADAM11;PTPN11;ITGAE;PTK2;CTGF;FGR;HCK;ADAMTS1;PTK2B;ITGA6;ITGB6;PRKD1;ITGA9
1	CP	positive regulation of Rho GTPase activity (GO:0032321)	0.00942205	0.235493	8.02718	ERRFI1;DOCK4;TRIO;DOCK9;ARHGEF28;ITSN1;ARHGEF10L;ARHGAP15;ARHGAP5;KALRN;ARHGAP35;ABR;FGD5;PTK2B;S100A10;WNT4;VAV3;BCAS3;FARP1;PLEKHG1;ARHGEF12;VAV2;TIAM2;TIAM1;SFRP1;SPATA13;ARHGEF3;DOCK2
1	CP	growth hormone receptor signaling pathway (GO:0060396)	0.00943311	0.235493	34.5596	GHR;SOCS2;PIK3R1;PTK2
1	CP	auditory behavior (GO:0031223)	0.00943311	0.235493	34.5596	NRXN1;SLITRK6;NRXN2;SLC1A3
1	CP	positive regulation of protein kinase C signaling (GO:0090037)	0.00943311	0.235493	34.5596	WNT11;FLT4;WNT5A;VEGFA
1	CP	nerve growth factor signaling pathway (GO:0038180)	0.00943311	0.235493	34.5596	SORT1;MAGI2;RAPGEF1;RAPGEF2
1	CP	urinary tract smooth muscle contraction (GO:0014848)	0.00943311	0.235493	34.5596	P2RX3;TSHZ3;KCNMA1;CACNA1C
1	CP	regulation of adherens junction organization (GO:1903391)	0.00943585	0.235493	12.8147	MACF1;BCAS3;SFRP1;ROCK1;RCC2;PTK2;EPHA3;S100A10;WNT4;VEGFA
1	CP	regulation of cellular response to growth factor stimulus (GO:0090287)	0.00949081	0.235604	7.6996	CD63;ONECUT1;NEDD4L;LDLRAD4;GLG1;ADAMTS3;FGF9;GPC1;ZNF703;PRDM16;PMEPA1;WNT4;TCF7L2;SMAD4;TGFB1;PRKCB;WNT5A;MYOF;CIDEA;SOX11;SMAD6;SULF1;RUNX2;UCHL5;VEGFA;SULF2;SKI;BAMBI;GIPC1;FGF18;SPRY2;FGFR2
1	CP	regulation of neuron death (GO:1901214)	0.0101417	0.250429	7.16562	LRP1;ROCK1;STXBP1;ITSN1;C5AR1;CACNA1A;FOXO3;CLU;GHR;CASP9;GRM4;CHL1;TRIM2;NTF3;HMOX1;PTK2B;EPHB1;MEF2A;EGR1;NTRK2;MEF2C;TGFB2;GABRA5;FBXW7;DCC;RRAS2;TRAF2;ISL1;SORL1;VEGFA;NR4A2;GCLC;STAR;MSH2;PPT1;STAMBP;RAPSN;CPEB4;CDK5R1
1	CP	positive regulation of actin filament bundle assembly (GO:0032233)	0.0102389	0.251501	11.6869	VIL1;SFRP1;WNT11;SERPINF2;ARHGEF10L;LRRC16A;SORBS3;MTOR;CTGF;S100A10;WNT4
1	CP	calcium ion import (GO:0070509)	0.0103052	0.251804	13.2805	SLC8A3;CACNA1I;CACNA1A;CACNA1D;CACNA1C;MICU1;NALCN;MCU;CACNA1G
1	CP	regulation of ion transmembrane transporter activity (GO:0032412)	0.0106165	0.256824	7.91521	KCNE1;CAMK2D;AHCYL1;AHNAK;NRXN1;STK39;NEDD4L;CACNA1D;AKAP6;CACNG7;PTK2B;CACNG2;CACNG3;KCNJ1;MEF2A;MEF2C;PRKCE;PDE4D;WWP2;ANK3;NETO2;ADRA2A;STIM1;WNK2;CNIH3;CFTR
1	CP	synapse assembly (GO:0007416)	0.0107408	0.256824	10.9128	GPM6A;FARP1;TG;NRXN1;DNER;NRXN3;SLITRK6;NRXN2;LRP4;CACNA1A;NRCAM;DRD1
1	CP	tube development (GO:0035295)	0.0107963	0.256824	7.5403	RET;ROBO2;FOXC1;TSHZ3;TCF7;UMOD;GLI3;WNT11;FGF9;HRH2;DACT2;SOX9;WNT4;MED1;TCF7L2;TGFB2;TGFB1;FOXF2;WNT7B;WNT5A;WNT7A;PROX1;SMAD6;POU3F3;ASS1;SFRP1;DLG5;ITGA6;SIM1;FGFR2
1	CP	epithelial cell proliferation (GO:0050673)	0.0108567	0.256824	9.42783	MEF2A;SCARB1;MED1;MEF2C;WNT5A;PROX1;DLG1;ID2;C6ORF89;COL8A2;COL8A1;HMOX1;SOX9;FGFR2;NKX3-1;PPARD
1	CP	regionalization (GO:0003002)	0.010882	0.256824	6.89548	CRB2;FOXC1;PGAP1;BMPR2;LRP4;BHLHE22;DPCD;GLI3;TTN;BASP1;TTC21B;MSX1;FEZF2;SF3B1;CDON;NKX3-1;MEF2A;TGIF1;TBX1;MEF2C;EMX2;TCF15;MSX2;WNT7B;WNT5A;PCDH8;WNT7A;ISL1;PBX1;MIB1;CYP26A1;ARC;ZEB2;CYP26C1;APC;LHX2;HOXB2;ROR2;LMX1B;BMPR1B;DSCAML1;BMPR1A
1	CP	exocytosis (GO:0006887)	0.0108992	0.256824	6.97185	CD63;BRSK2;RALA;TMED10;WDR1;STXBP1;CACNA1A;PLG;CACNA1C;CLU;NKD2;TTN;RIMS2;PSAP;HABP4;OTOF;RAB11FIP2;A2M;RAB11FIP5;NSF;ARFGEF1;SYT4;ABCC4;TGFB2;TGFB1;VWF;EGF;SERPINF2;CADPS;MICAL3;ANK1;VEGFA;HCK;RAB31;EXOC3;CD9;EXOC5;TSNARE1;VCL;RAPGEF4
1	CP	camera-type eye morphogenesis (GO:0048593)	0.0109204	0.256824	18.267	SKI;COL8A2;COL8A1;EPHB1;GLI3;VEGFA
1	CP	positive regulation of epithelial cell proliferation (GO:0050679)	0.0109548	0.256824	7.74495	NRP2;BMPR2;DLX5;FLT4;C5AR1;ARHGAP5;RPTOR;FGF7;FGF9;ZNF703;SOX9;AMICA1;TBX1;MED1;TCF7L2;TGFB1;WNT5A;WNT7A;SOX11;PROX1;MTOR;BMP5;VEGFA;SFRP1;PRKD1;FGFR2;BMPR1A
1	CP	neuronal action potential (GO:0019228)	0.011006	0.256824	14.0819	CACNA1I;DPP6;P2RX3;CHRNA7;KCNMB2;DRD1;ANK3;SCN2A
1	CP	Notch signaling pathway (GO:0007219)	0.0112572	0.26051	7.86594	FOXC1;ARRB1;FURIN;DTX4;APH1B;GMDS;DNER;ZNF423;SPEN;TLE3;TLE2;TLE1;FBXW7;MIB1;NCOR2;TNRC6C;CDK8;ITCH;TFDP1;TFDP2;TBL1XR1;AGO4;SNAI2;TNRC6A;TNRC6B
1	CP	central nervous system projection neuron axonogenesis (GO:0021952)	0.0113314	0.26051	15.5036	PRDM8;NR4A2;DCC;MYCBP2;BHLHE22;EPHB1;PAFAH1B1
1	CP	myofibril assembly (GO:0030239)	0.0113314	0.26051	15.5036	MEF2A;PDGFRA;MEF2C;MYL2;CFLAR;PROX1;TTN
1	CP	neurotransmitter transport (GO:0006836)	0.0119896	0.274293	8.32	SYT4;STXBP1;NRXN1;GAD1;ICA1;NRXN3;SLC6A12;SLC1A3;CACNA1A;NRXN2;WNT7A;SLC6A1;SYN3;SLC6A4;RIMS2;GRM4;ALDH5A1;SV2B;PPT1;SLC17A6
1	CP	regulation of transmembrane receptor protein serine/threonine kinase signaling pathway (GO:0090092)	0.0122142	0.27548	7.06771	CRB2;BMPR2;ONECUT1;NEDD4L;LDLRAD4;TOB1;GLG1;ZNF703;PRDM16;DACT2;PMEPA1;MSX1;ZNF423;DACT1;WWTR1;TCF7L2;SMAD4;TGFB1;MSX2;RBPMS;WNT5A;MAGI2;CIDEA;SOX11;SMAD6;SULF1;UCHL5;BMP5;SKI;SFRP1;BAMBI;GIPC1;BMPR1A
1	CP	segmentation (GO:0035282)	0.0122186	0.27548	10.8949	CRB2;FOXC1;ZEB2;TCF15;WNT5A;PCDH8;ROR2;TTN;NKX3-1;MIB1;BMPR1A
1	CP	hormone biosynthetic process (GO:0042446)	0.0122186	0.27548	10.8949	CHST8;SCARB1;MED1;TPO;TG;STAR;CYP11A1;HSD17B3;DIO2;HSD17B7;WNT4
1	CP	positive regulation of cellular component biogenesis (GO:0044089)	0.0124286	0.278868	6.62734	GPM6A;MAGEL2;RALA;ROCK1;NRXN1;NRXN3;ARHGEF10L;FMN2;ESPN;LRRC16A;CLU;CTGF;CUX2;WNT11;PIEZO1;PTK2B;SOX9;EPHB1;BBS4;S100A10;WNT4;UNC13B;BCAS3;TGFB1;KIRREL;PRKCE;SERPINF2;WNT7A;CCK;HNF1A;PROX1;TERF1;SORBS3;SPIDR;MPP7;MTOR;VEGFA;VIL1;HCK;SFRP1;DLG1;APC
1	CP	single organismal cell-cell adhesion (GO:0016337)	0.0124997	0.27912	6.69036	RET;PTPRU;MEGF10;ROCK1;STXBP1;CTNND2;NRXN1;NRXN3;NRXN2;UMOD;PIK3CB;STK10;CTNNA1;TNR;CTNNA3;NRCAM;SOX9;PDGFRA;KIRREL;WNT7B;GPR98;PARVA;LMO7;VMP1;ZAP70;DLG1;NFASC;RAP2B;DLG5;COL8A2;RAPGEF1;GNAS;DSG1;ITGA6;KIFC3;SIGLEC1;PVRL3;VCL;PVRL1;CDK5R1
1	CP	positive regulation of lyase activity (GO:0051349)	0.0126399	0.280907	10.2435	GHRHR;NTRK2;GNAL;NOS2;NOS3;ADORA3;GUCA1B;GNAS;NOS1;DRD1;DRD5;CAP2
1	CP	lamellipodium assembly (GO:0030032)	0.0127064	0.281047	12.1438	VAV3;ABLIM3;NUP85;PTPRO;SPATA13;PARVB;LRRC16A;VCL;VAV2
1	CP	stem cell differentiation (GO:0048863)	0.0127904	0.281569	9.43796	MEF2A;GPM6A;MEF2C;TGFB2;SMAD4;XRCC5;CHD2;ETV4;ISL1;RUNX2;SFRP1;A2M;FGFR2;WNT4
1	CP	brain development (GO:0007420)	0.0131847	0.282697	6.89956	ROBO2;FOXC1;BMPR2;TCF7;IRS2;IGF1R;ABR;HTR6;ZIC2;CDH22;NTF3;MACROD2;CDK5RAP3;MED1;ARNT2;TCF7L2;XRCC5;NCOA6;GABRA5;PTPN11;ACSL3;PROX1;EML1;SFRP1;STAR;PPT1;CD9;PLCB1;DSCAML1;MDGA1;KCNK3;RAB3GAP1;CDK5R1
1	CP	response to estradiol (GO:0032355)	0.0133567	0.282697	8.01501	NCOA1;ARNT2;TGFB1;MSX2;DUSP1;WNT7A;NRF1;SLC6A1;SSTR2;ASS1;CTGF;SLC6A4;SOCS2;GHR;CASP9;NCOR2;HTR6;SFRP1;KAT5;ZNF703
1	CP	regulation of transporter activity (GO:0032409)	0.0133605	0.282697	7.1869	KCNE1;CAMK2D;AHCYL1;AHNAK;NRXN1;STK39;NEDD4L;CACNA1D;AKAP6;CACNG7;PTK2B;CACNG2;CACNG3;KCNJ1;MEF2A;MEF2C;NDFIP1;PRKCE;PDE4D;WWP2;ANK3;NETO2;ADRA2A;STIM1;WNK2;SGK1;CNIH3;CFTR
1	CP	response to auditory stimulus (GO:0010996)	0.0134474	0.282697	19.9614	NTRK2;NRXN1;SLITRK6;NRXN2;SLC1A3
1	CP	cellular response to nerve growth factor stimulus (GO:1990090)	0.0134474	0.282697	19.9614	SORT1;MAGI2;STMN2;RAPGEF1;RAPGEF2
1	CP	cerebellar Purkinje cell differentiation (GO:0021702)	0.0134474	0.282697	19.9614	AGTPBP1;HERC1;CACNA1A;ATP2B2;LHX5
1	CP	establishment of epithelial cell polarity (GO:0090162)	0.0134474	0.282697	19.9614	CYTH3;TCF15;FRMD4A;FRMD4B;CYTH1
1	CP	vascular endothelial growth factor signaling pathway (GO:0038084)	0.0134474	0.282697	19.9614	PDGFRA;NRP2;FLT4;PRKD1;VEGFA
1	CP	response to nerve growth factor (GO:1990089)	0.0134474	0.282697	19.9614	SORT1;MAGI2;STMN2;RAPGEF1;RAPGEF2
1	CP	cellular response to antibiotic (GO:0071236)	0.0134474	0.282697	19.9614	MEF2A;EGR1;MEF2C;STAR;CYP11A1
1	CP	cell junction assembly (GO:0034329)	0.0136042	0.284449	7.07348	LAMA5;PTPRO;TESK2;MLLT4;GJA1;WNT11;ZNF703;MICALL2;CTNNA1;PTK2B;DST;RCC2;PARVA;PARVB;SORBS1;INADL;MPP7;TJP1;VMP1;DLG1;NFASC;APC;DLG5;DSG1;CD9;ITGA6;PVRL3;VCL;PVRL1
1	CP	positive regulation of stress fiber assembly (GO:0051496)	0.0138199	0.284449	10.9533	SFRP1;WNT11;SERPINF2;ARHGEF10L;LRRC16A;SORBS3;MTOR;CTGF;S100A10;WNT4
1	CP	response to fluid shear stress (GO:0034405)	0.0138354	0.284449	12.6983	MEF2A;GJA1;MEF2C;TGFB1;NOS3;KLF4;SMAD6;ASS1
1	CP	stem cell development (GO:0048864)	0.0138354	0.284449	12.6983	CYP26A1;FOXC1;CYP26C1;WNT7A;SNAI2;SOX11;SOX9;BMPR1A
1	CP	positive regulation of BMP signaling pathway (GO:0030513)	0.0138354	0.284449	12.6983	CRB2;SMAD4;BMPR2;MSX2;SOX11;MSX1;ZNF423;SULF1
1	CP	cellular response to acid chemical (GO:0071229)	0.0142514	0.28969	7.11001	RET;COL16A1;PID1;UBR1;IPO5;SLC6A4;RPTOR;WNT11;SH3BP4;PTK2B;SOX9;S100A10;MEF2A;TBX1;PDGFRA;EGR1;MEF2C;XRCC5;WNT7B;WNT5A;ASS1;CYP26A1;SFRP1;RRAGC;GNAS;EPHA3;CPEB4
1	CP	regulation of hormone secretion (GO:0046883)	0.0143347	0.28969	6.45025	BRSK2;IRS1;STXBP1;ITPR1;CACNA1A;KCNA5;IRS2;CACNA1D;ITPR3;ARRB1;CACNA1C;HMGCR;ARNTL;GHRHR;C1QTNF3;PRKAR2B;CNR1;HADH;PRKACB;NKX3-1;TCF7L2;NOS2;KCNB1;PRKCE;CACNA2D2;RFX3;SOX11;PTPN11;ISL1;SLC8B1;ADRA2A;GLUD1;SFRP1;PFKL;KCNQ1;GNAS;MCU;RAPGEF4;PPARD
1	CP	action potential (GO:0001508)	0.0144088	0.28969	8.74355	CHRNB4;KCNE1;CHRNA7;NEDD4L;AKAP6;KCNA5;ANK3;CACNA1I;GJA1;DPP6;P2RX3;KCNQ1;KCNMB2;DRD1;SCN2A
1	CP	excretion (GO:0007588)	0.0144763	0.28969	10.1668	KCNK5;UNC13B;AMN;KIRREL;SLC22A18;SCNN1B;KCNMA1;NEDD4L;HMOX1;UMOD;KCNJ1
1	CP	negative regulation of GTP catabolic process (GO:0033125)	0.0146491	0.28969	13.7007	ARFGEF1;BCAS3;FICD;RCC2;SH3BP4;SPRY2;ARRB1
1	CP	negative regulation of GTPase activity (GO:0034260)	0.0146491	0.28969	13.7007	ARFGEF1;BCAS3;FICD;RCC2;SH3BP4;SPRY2;ARRB1
1	CP	regulation of keratinocyte differentiation (GO:0045616)	0.0146491	0.28969	13.7007	ERRFI1;MED1;PRKCH;ROCK1;MSX2;NCOA3;TRIM16
1	CP	viral entry into host cell (GO:0046718)	0.0147601	0.28969	15.627	UVRAG;ITCH;CD81;ZNF639;WWP2;PVRL1
1	CP	positive regulation of cGMP biosynthetic process (GO:0030828)	0.0147601	0.28969	15.627	GUCY1A2;NPPC;NOS2;NOS3;GUCA1B;NOS1
1	CP	regulation of axon extension (GO:0030516)	0.0147855	0.28969	9.62223	BARHL2;WDR36;BMPR2;BCL11A;WNT5A;SLIT1;TNR;NRCAM;RNF6;PAFAH1B1;VEGFA;CDK5R1
1	CP	second-messenger-mediated signaling (GO:0019932)	0.0148281	0.28969	7.17849	HDAC4;CAMK2D;MCTP1;ITPR1;ITPR3;AKAP6;CACNA1C;RIMS2;GHRHR;PLCE1;SOX9;NOS1;NTRK2;NOS2;HOMER2;NOS3;PDE4D;PDE2A;KSR2;TREML1;LPHN1;RAPGEF2;CASQ1;MCU;RAPGEF4
1	CP	regulation of transmembrane transporter activity (GO:0022898)	0.0151974	0.28969	7.03536	KCNE1;CAMK2D;AHCYL1;AHNAK;NRXN1;STK39;NEDD4L;CACNA1D;AKAP6;CACNG7;PTK2B;CACNG2;CACNG3;KCNJ1;MEF2A;MEF2C;PRKCE;PDE4D;WWP2;ANK3;NETO2;ADRA2A;STIM1;WNK2;CNIH3;CFTR
1	CP	neuron development (GO:0048666)	0.0152911	0.28969	7.29027	DGKG;ROBO2;LINGO1;NTRK2;MEF2C;TGFB2;ATP8B1;GABRA5;WNT5A;HS6ST1;VEGFA;TRPM1;GBX2;MAP2;PPT1;RAPGEF2;CNGA3;LMX1B;INSM1;FGFR2;BBS4;NEUROG2;PACSIN1
1	CP	cell junction organization (GO:0034330)	0.015313	0.28969	6.57488	LAMA5;PTPRO;TESK2;MLLT4;GJA1;WNT11;ZNF703;MICALL2;CTNNA1;PTK2B;TGFB2;TGFB1;DST;RCC2;PARVA;PARVB;SORBS1;INADL;MPP7;TJP1;VMP1;DLG1;NFASC;APC;DLG5;SNAI2;DSG1;CD9;ITGA6;KIFC3;PVRL3;VCL;PVRL1
1	CP	lymph vessel development (GO:0001945)	0.0153938	0.28969	24.7428	EFNB2;TBX1;FOXC1;FLT4
1	CP	eye photoreceptor cell differentiation (GO:0001754)	0.0153938	0.28969	24.7428	AGTPBP1;PPP2R3A;SOX9;PROM1
1	CP	negative regulation of sodium ion transport (GO:0010766)	0.0153938	0.28969	24.7428	CAMK2D;SERPINE2;PRKCE;NEDD4L
1	CP	photoreceptor cell differentiation (GO:0046530)	0.0153938	0.28969	24.7428	AGTPBP1;PPP2R3A;SOX9;PROM1
1	CP	epithelial to mesenchymal transition involved in endocardial cushion formation (GO:0003198)	0.0153938	0.28969	24.7428	SMAD4;MSX2;SNAI2;MSX1
1	CP	tooth mineralization (GO:0034505)	0.0153938	0.28969	24.7428	TBX1;MSX2;ALPL;PVRL1
1	CP	artery development (GO:0060840)	0.0153938	0.28969	24.7428	BMPR2;LUZP1;GLI3;NKX3-1
1	CP	regulation of protein binding (GO:0043393)	0.0157801	0.295766	7.11496	MEF2A;HDAC4;TCF7L2;MEF2C;EPB41;APLP2;PLCL1;WFIKKN2;ARRB1;TRAF2;TICAM1;SENP2;ISL1;SORL1;GTPBP4;PEX14;BAMBI;TDG;RAPGEF2;CAMK1;LDLRAP1;CDON;NKX3-1;CTHRC1
1	CP	actin filament-based process (GO:0030029)	0.0158838	0.296519	5.95068	ARPC1A;TESK2;LDB3;ANTXR1;RND3;TRIOBP;FGF7;SIPA1L1;MEF2A;PDGFRA;MEF2C;LIMCH1;PROX1;ADRA2A;FRMD6;MYL2;TNNT3;ELMO1;FSCN1;RHOU;CASQ1;DOCK2;PAFAH1B1;BRSK2;RALA;CAMK2D;ROCK1;EPB41;ATP2C1;PRKCZ;CORO1C;TTN;ABR;CNN1;FGD5;ABLIM2;ABLIM3;EPB41L1;EPB41L2;MICALL2;ABL1;SH2B2;PARVA;PARVB;CFLAR;CDC42BPB;VIL1;DLG1;TRIP10
1	CP	positive regulation of muscle cell differentiation (GO:0051149)	0.0163774	0.303407	8.32482	MEF2A;TBX1;MEF2C;TGFB1;TSHZ3;NEK5;AKAP6;PROX1;MTOR;EFNB2;CTNNA1;ABL1;CAMK1;PLCB1;CDON
1	CP	regulation of phospholipase activity (GO:0010517)	0.0163828	0.303407	7.74071	PDGFRA;LRP1;PDE1C;PRKCE;PDE1A;C5AR1;ITPR1;ADCY3;ITPR3;ADCY2;BICD1;PRKCZ;PRKAR2B;CAMK4;ABL1;PPT1;PRKACB;FGFR2
1	CP	negative regulation of catabolic process (GO:0009895)	0.0164764	0.303935	6.41816	HDAC4;SERPINE2;FICD;MYCBP2;ARRB1;FURIN;FMN2;ADRA1B;TOB1;HERC1;CNR1;TLK2;TBC1D14;SH3BP4;LZTS1;BANP;ARFGEF1;BCAS3;SMAD4;ANAPC7;NOS2;RCC2;USP44;CIDEA;TERF1;ADRA2A;LRPPRC;MTOR;APC;GIPC1;SPRY2;MDM4;MAD1L1
1	CP	single-organism behavior (GO:0044708)	0.0166319	0.305594	5.70351	SERPINE2;CTNND2;VLDLR;SLC6A1;ADRA1B;SLC6A4;HTR6;GRM4;CHL1;TNR;BBS4;MEF2A;MEF2C;CHRNB4;AGTPBP1;PRKCE;ARC;SGK1;PLCB1;PAFAH1B1;GRIA1;SHC3;CHRNA7;NRXN1;SEZ6;NRXN3;SLC1A3;CACNA1A;NRXN2;ITPR3;CACNA1C;HMGCR;PRKCZ;NPAS2;CUX2;PRKAR2B;HRH2;CNR1;SLITRK6;DRD1;DRD5;EGR1;GIT2;NTRK2;ZFHX2;HOMER2;GABRA5;PLK2;CCK;TRPV1;GRIN2B;NR4A2;FGF14;P2RX3;ID2;CAMK4;PPT1
1	CP	regulation of muscle cell differentiation (GO:0051147)	0.0167834	0.30634	7.05547	MEF2A;ANKRD17;HDAC4;TBX1;MEF2C;TGFB1;TSHZ3;MEGF10;NEK5;AKAP6;PROX1;CFLAR;SUPT6H;MTOR;EFNB2;ABL1;CTNNA1;SOX9;MSX1;CAMK1;PLCB1;FGFR2;CDON
1	CP	regulation of synapse organization (GO:0050807)	0.0168037	0.30634	8.49223	ROBO2;MEF2A;MEF2C;NRXN1;WNT5A;NRXN3;WNT7A;PTK2;LPHN1;CUX2;SLIT1;CAMK1;EPHB1;PVRL1
1	CP	cellular response to peptide hormone stimulus (GO:0071375)	0.016948	0.306352	5.98614	SHC2;SHC3;IRS1;YWHAB;PIK3R4;ADCY3;ADCY2;IRS2;PIK3R1;PIK3CB;TCIRG1;PRKCZ;IGF1R;RPTOR;SOCS2;GHR;GHRHR;FGF7;FGF9;PRKAR2B;CYP11A1;GNRHR;ATP6V1H;ZNF106;PRKACB;RAB8A;SH2B2;EGR1;SMARCC1;PTPN11;SORBS1;PTK2;ASS1;MTOR;RAB10;RAB31;STAR;FGF18;GNAS;GNB4;ATP6V1B2;FGFR2;PTPN2
1	CP	proteoglycan metabolic process (GO:0006029)	0.0170343	0.306352	9.49637	CSGALNACT1;CHST8;EXT2;GPC1;XYLT1;SULF1;HS6ST1;EXTL3;HS6ST3;SULF2;PPARD
1	CP	positive regulation of Rac GTPase activity (GO:0032855)	0.0170343	0.306352	9.49637	VAV3;ABR;FARP1;TIAM1;DOCK4;SFRP1;SPATA13;PTK2B;ARHGAP15;DOCK2;S100A10
1	CP	smooth muscle cell differentiation (GO:0051145)	0.0171597	0.306352	11.4846	MEF2A;MEF2C;TSHZ3;WNT7B;NTF3;SOX9;SMARCA2;WNT4
1	CP	non-canonical Wnt signaling pathway (GO:0035567)	0.0171597	0.306352	11.4846	SFRP1;WNT11;MAGI2;WNT5A;WNT7A;ROR2;WNT4;CTHRC1
1	CP	cellular potassium ion transport (GO:0071804)	0.0172639	0.306352	6.89416	KCNK5;KCNE1;KCNJ6;KCNE3;KCNK9;KCNB1;KCNB2;KCNK13;KCNJ15;KCNA5;KCNAB2;KCNS1;SLC9A8;KCNQ1;KCNMB2;KCNMA1;KCNQ3;KCNQ5;KCNN2;CNGA3;KCNN3;KCNJ1;KCNK2;KCNK3
1	CP	potassium ion transmembrane transport (GO:0071805)	0.0172639	0.306352	6.89416	KCNK5;KCNE1;KCNJ6;KCNE3;KCNK9;KCNB1;KCNB2;KCNK13;KCNJ15;KCNA5;KCNAB2;KCNS1;SLC9A8;KCNQ1;KCNMB2;KCNMA1;KCNQ3;KCNQ5;KCNN2;CNGA3;KCNN3;KCNJ1;KCNK2;KCNK3
1	CP	ossification (GO:0001503)	0.0178382	0.309722	7.00073	CSGALNACT1;MEF2A;MEF2C;SLC26A2;FOXC1;TGFB1;DLX5;SORT1;RUNX2;CTGF;BMP5;NPPC;IGSF10;EXT2;MN1;CLEC3B;FGF18;GNAS;ALPL;RPL38;SOX9;CTHRC1
1	CP	regulation of DNA binding (GO:0051101)	0.0178694	0.309722	7.83725	ZNF462;TGFB1;MSX2;TNKS;EGF;WFIKKN2;DOT1L;SOX11;ISL1;SKI;LHX2;ID2;HABP4;HMOX1;MSX1;RUNX1T1
1	CP	positive regulation of lipid metabolic process (GO:0045834)	0.0182077	0.309722	7.16948	VAV3;SCARB1;PDGFRA;TCF7L2;TGFB1;CD81;IRS1;PRKCE;IRS2;ACSL3;SORBS1;PTK2;MTOR;IGF1R;VAV2;FGR;PTK2B;LDLRAP1;ABCG1;WNT4
1	CP	regulation of organ morphogenesis (GO:2000027)	0.0182986	0.309722	6.52758	FOXC1;FGF7;RXRA;BASP1;SOX9;MSX1;WNT4;CTHRC1;TBX1;MED1;SMAD4;SEC24B;TGFB1;FBXW7;WNT5A;MAGI2;SULF1;ISL1;ETV4;RUNX2;VEGFA;SFRP1;APC;SNAI2;ROR2;FGFR2;BMPR1A
1	CP	anterior/posterior pattern specification (GO:0009952)	0.0182986	0.309722	6.52758	CRB2;FOXC1;BMPR2;GLI3;TTN;BASP1;MSX1;FEZF2;SF3B1;CDON;NKX3-1;TBX1;EMX2;MSX2;TCF15;WNT5A;PCDH8;PBX1;MIB1;CYP26A1;ARC;ZEB2;CYP26C1;APC;HOXB2;ROR2;BMPR1A
1	CP	tissue remodeling (GO:0048771)	0.0185459	0.309722	7.92845	MEF2A;TBX1;MEF2C;FOXC1;TGFB2;BMPR2;TGFB1;NOS3;MITF;PLG;ADRA1B;VEGFA;GJA1;CCR2;ATG5
1	CP	regulation of actin cytoskeleton reorganization (GO:2000249)	0.0186044	0.309722	12.1643	PDGFRA;BCAS3;HCK;TGFB1;NTF3;ABL1;PTK2B
1	CP	branching involved in mammary gland duct morphogenesis (GO:0060444)	0.0186044	0.309722	12.1643	MED1;TGFB1;MSX2;NCOA3;WNT5A;ETV4;WNT4
1	CP	mesenchymal cell development (GO:0014031)	0.0186044	0.309722	12.1643	CYP26A1;FOXC1;CYP26C1;SNAI2;SOX11;SOX9;BMPR1A
1	CP	skin development (GO:0043588)	0.018718	0.309722	10.2138	TCF7L2;ADAMTS2;TCF15;COL5A1;PTGES3;ARRDC3;DACT2;GNAS;ITGA6
1	CP	G-protein coupled glutamate receptor signaling pathway (GO:0007216)	0.0189021	0.309722	16.3405	TRPM1;GRM2;GRM4;HOMER2;GRIK3
1	CP	dopaminergic neuron differentiation (GO:0071542)	0.0189021	0.309722	16.3405	NR4A2;LMX1A;WNT5A;LMX1B;VEGFA
1	CP	outflow tract septum morphogenesis (GO:0003148)	0.0189021	0.309722	16.3405	TBX1;MSX2;PARVA;ISL1;FGFR2
1	CP	histone mRNA catabolic process (GO:0071044)	0.0189021	0.309722	16.3405	UPF1;EXOSC10;ERI1;MTPAP;DCP2
1	CP	positive regulation of Rap GTPase activity (GO:0032854)	0.0189021	0.309722	16.3405	SIPA1L1;RAPGEF1;RAPGEF2;RAPGEF5;RASGRP3
1	CP	dorsal/ventral axis specification (GO:0009950)	0.0189021	0.309722	16.3405	SFRP1;SMAD6;SENP2;CXXC4;BMPR1A
1	CP	positive regulation of CREB transcription factor activity (GO:0032793)	0.0189021	0.309722	16.3405	CAMK1D;RPS6KA5;PRKD1;LRP8;VEGFA
1	CP	insulin-like growth factor receptor signaling pathway (GO:0048009)	0.0189021	0.309722	16.3405	GHR;IRS1;PIK3R1;PLCB1;IGF1R
1	CP	adrenergic receptor signaling pathway (GO:0071875)	0.0189021	0.309722	16.3405	PDE4D;GNAS;RAPGEF2;ADRA1B;ADRA2A
1	CP	regulation of SMAD protein import into nucleus (GO:0060390)	0.0189021	0.309722	16.3405	WWTR1;SMAD4;TGFB1;RBPMS;BMPR1A
1	CP	negative regulation of epithelial cell proliferation (GO:0050680)	0.0189436	0.309722	6.95158	MEF2A;MED1;MEF2C;TGFB2;TGFB1;FBXW7;WNT5A;PTPRM;SULF1;ETV4;ROBO1;SOX2;EFNB2;SFRP1;DLG1;APC;SNAI2;SOX9;FGFR2;NKX3-1;PPARD
1	CP	peptidyl-serine phosphorylation (GO:0018105)	0.0191778	0.309722	7.44886	SMG1;MORC3;CAMK2D;BRSK2;TNKS;PRKCE;NEK6;CAMK2A;STK39;PRKCZ;MTOR;RPS6KA5;RPS6KA2;TLK2;PRKD1;CLSPN;CDK5R1
1	CP	positive regulation of purine nucleotide biosynthetic process (GO:1900373)	0.0191778	0.309722	7.44886	GUCY1A2;NTRK2;PID1;NOS2;NOS3;GUCA1B;NPPC;GHRHR;MC2R;GNAL;ADORA3;MC5R;GNAS;NOS1;DRD1;DRD5;CAP2
1	CP	positive regulation of nucleotide biosynthetic process (GO:0030810)	0.0191778	0.309722	7.44886	GUCY1A2;NTRK2;PID1;NOS2;NOS3;GUCA1B;NPPC;GHRHR;MC2R;GNAL;ADORA3;MC5R;GNAS;NOS1;DRD1;DRD5;CAP2
1	CP	peptidyl-serine modification (GO:0018209)	0.0192494	0.309722	7.14596	MORC3;BRSK2;SMG1;CAMK2D;TNKS;GALNT2;PRKCE;NEK6;MAMDC2;CAMK2A;STK39;PRKCZ;MTOR;RPS6KA5;RPS6KA2;TLK2;PRKD1;CLSPN;CDK5R1
1	CP	regulation of small GTPase mediated signal transduction (GO:0051056)	0.0193199	0.309722	5.76374	TRIO;MAPKAP1;DENND1A;ITSN1;ARRB1;ARHGAP5;ARHGAP15;KALRN;ABRA;ARHGAP35;CYTH3;ABR;ARHGAP20;SIPA1L1;CYTH4;RASGEF1A;RASGEF1B;PSD3;PLCE1;A2M;SCAI;SH2B2;CYTH1;CDON;GARNL3;VAV3;ARFGEF1;ARHGEF12;VAV2;ARHGAP23;TIAM2;TIAM1;DEPDC1B;RAPGEF1;ARHGEF3;TRIP10;SPRY2;RHOU;STAMBP;RAPGEF5;RAPGEF6;RAPGEF4
1	CP	regulation of cGMP biosynthetic process (GO:0030826)	0.0194447	0.309722	13.481	GUCY1A2;NPPC;NOS2;NOS3;GUCA1B;NOS1
1	CP	positive regulation of histone acetylation (GO:0035066)	0.0194447	0.309722	13.481	TGFB1;RPS6KA5;SNAI2;ARRB1;BRCA1;NOS1
1	CP	negative regulation of potassium ion transport (GO:0043267)	0.0194447	0.309722	13.481	NOS3;STK39;NEDD4L;PTK2B;KCNA5;NOS1
1	CP	membrane assembly (GO:0071709)	0.0194447	0.309722	13.481	PTPRD;NRXN1;NRXN2;LRP4;ANK3;S100A10
1	CP	negative regulation of cell-cell adhesion (GO:0022408)	0.0195718	0.310179	9.41284	TGFB1;SERPINE2;ZNF703;TNR;SNAI2;PLG;KLF4;GTPBP4;PTK2;ASS1
1	CP	positive regulation of canonical Wnt signaling pathway (GO:0090263)	0.0196064	0.310179	8.24617	DLX5;TNKS;WNT7A;CSNK1E;PPP2R3A;ARNTL;SFRP1;FGF9;BAMBI;ROR2;LGR6;FGFR2;WNT4
1	CP	potassium ion transport (GO:0006813)	0.0198329	0.312703	6.34427	KCNK5;KCNE1;SLC24A4;SLC24A3;KCNE3;KCNK9;KCNA5;KCNMB2;KCNN2;CNGA3;KCNN3;KCNJ1;NSF;KCNJ6;KCNB1;KCNB2;KCNK13;KCNJ15;KCNAB2;KCNS1;SLC9A8;KCNQ1;KCNMA1;KCNQ3;KCNQ5;KCNK2;KCNK3
1	CP	cellular response to hormone stimulus (GO:0032870)	0.0199953	0.314202	5.20774	ROBO2;SLC27A1;PID1;IRS1;YWHAB;IRS2;PIK3CB;TCIRG1;IGF1R;RPTOR;GHR;CASP9;FGF7;FGF9;KAT5;GNRHR;PRKACB;BBS4;RAB8A;NKX3-1;NCOA1;MED1;BCAS3;MEF2C;SMARCC1;MSX2;DUSP1;SSTR2;ISL1;PRLR;ADRA2A;SFRP1;RAB31;LATS2;ATP6V1B2;CFTR;PPARD;SHC2;SHC3;PIK3R4;ADCY3;ADCY2;PIK3R1;PRKCZ;ADIPOR2;SOCS2;GHRHR;RXRA;PRKAR2B;CYP11A1;ZNF703;ATP6V1H;ZNF106;SMYD3;SH2B2;EGR1;TGFB1;PTPN11;SORBS1;MTOR;ASS1;PTK2;RAB10;NR4A2;STAR;FGF18…
1	CP	signal release (GO:0023061)	0.0201105	0.314952	6.60901	SYT4;STXBP1;NRXN1;GAD1;NRXN3;SLC6A12;CACNA1A;NRXN2;WNT7A;HNF1A;CACNA1C;SLC6A1;SYN3;YWHAZ;RIMS2;GHRHR;GRM4;ALDH5A1;ADORA3;PPT1;RAB11FIP2;RAB11FIP5;RAPGEF4
1	CP	positive regulation of cyclic nucleotide metabolic process (GO:0030801)	0.0203157	0.317101	7.13384	GUCY1A2;NTRK2;NOS2;NOS3;WNT5A;GUCA1B;NPPC;GHRHR;MC2R;CXCL11;GNAL;ADORA3;MC5R;GNAS;NOS1;DRD1;DRD5;CAP2
1	CP	endochondral ossification (GO:0001958)	0.0210211	0.324853	10.4147	MEF2A;CSGALNACT1;MEF2C;DLX5;FGF18;GNAS;ALPL;RUNX2
1	CP	replacement ossification (GO:0036075)	0.0210211	0.324853	10.4147	MEF2A;CSGALNACT1;MEF2C;DLX5;FGF18;GNAS;ALPL;RUNX2
1	CP	lens development in camera-type eye (GO:0002088)	0.0210211	0.324853	10.4147	CRYGS;MED1;GJA1;DLG1;WNT5A;SLITRK6;PROX1;CDON
1	CP	response to organophosphorus (GO:0046683)	0.0214401	0.330234	6.54102	EGR1;KCNE1;DUSP1;PDE4D;PDE2A;AKAP6;TRPV1;RYR3;ASS1;SLC6A4;SLC8A3;ALDH3A1;STAR;P2RX3;CYP11A1;KCNQ1;RAPGEF1;RAPGEF2;PTK2B;CNGA3;TRIM16;CFTR
1	CP	regulation of phosphatidylinositol 3-kinase signaling (GO:0014066)	0.0217115	0.332035	7.65267	PDGFRA;NTRK2;TGFB2;SERPINE2;PRR5L;KLF4;PTK2;FGR;ADORA3;SOX9;STAMBP;PIK3AP1;NKX3-1;PPARD
1	CP	response to ammonium ion (GO:0060359)	0.0217115	0.332035	7.65267	EGR1;HOMER2;PRKCE;PPP2R2A;ADRA1B;SLC6A1;ASS1;GHR;PPP5C;CNR1;ABL1;PTK2B;DRD1;DRD5
1	CP	regulation of epithelial cell proliferation (GO:0050678)	0.0217704	0.332035	5.53695	NRP2;BMPR2;DLX5;FLT4;C5AR1;PTPRM;ARHGAP5;ROBO1;SOX2;RPTOR;EFNB2;FGF7;FGF9;ZNF703;SOX9;AMICA1;NKX3-1;MEF2A;TBX1;MED1;TCF7L2;MEF2C;TGFB2;TGFB1;FBXW7;WNT5A;WNT7A;SOX11;PROX1;SULF1;ETV4;MTOR;VEGFA;BMP5;SFRP1;DLG1;APC;SNAI2;PRKD1;FGFR2;PPARD;BMPR1A
1	CP	microtubule-based movement (GO:0007018)	0.0218896	0.33269	5.86598	DNAH3;FMN2;PRKCZ;BICD1;DPCD;ARHGAP21;PCM1;OPA1;PCDP1;KIF5C;TTC21B;HYDIN;KIF21A;ROPN1L;KIF1B;NEFM;KIF3C;MAP4;DNAI1;DYNC1H1;DST;DNAH14;RFX3;PEX14;LRPPRC;KTN1;IFT43;IFT81;KIF4B;KIFC3;PAFAH1B1;CCDC40
1	CP	phosphatidylinositol metabolic process (GO:0046488)	0.021956	0.33269	6.39677	SLC27A1;SMG1;PGAP1;MTMR3;PIGO;CD81;PIGN;MTMR14;PIGQ;PIK3R4;PIK3C2G;CWH43;PIK3R1;PIK3CB;PLA2G16;SH3YL1;IMPA2;INPP5D;PITPNM3;PLCH2;IP6K1;PLCB1;PIGH
1	CP	regulation of protein complex assembly (GO:0043254)	0.0222461	0.332781	5.55103	MAGEL2;STXBP1;ARPC1A;STMN2;LDLRAD4;FMN2;LRRC16A;PRKCZ;CLU;TRIOBP;STMN1;PIEZO1;PMEPA1;PTK2B;SPTAN1;UNC13B;ARFGEF1;ATF7IP;SEC24B;TGFB1;KIRREL;BCL11A;LMO4;PRKCE;CCK;HNF1A;TERF1;SMAD6;SPIDR;SORL1;PEX14;MPP7;MTOR;VEGFA;VIL1;HCK;DLG1;APC;VDAC2;INSM1
1	CP	inner ear morphogenesis (GO:0042472)	0.0223845	0.332781	7.79827	TBX1;DLX5;USH1C;SOBP;SOX2;ABR;TMIE;FGF9;GBX2;SPRY2;ROR2;NEUROG1;FGFR2
1	CP	synaptic transmission, glutamatergic (GO:0035249)	0.0223945	0.332781	9.39165	GRIA1;UNC13B;GRIA2;SHC3;GRID1;GRIK3;CACNA1A;GRIN2B;CNIH3
1	CP	lamellipodium organization (GO:0097581)	0.0223945	0.332781	9.39165	VAV3;ABLIM3;NUP85;PTPRO;SPATA13;PARVB;LRRC16A;VCL;VAV2
1	CP	positive regulation of epithelial cell migration (GO:0010634)	0.0224745	0.332781	7.15531	SCARB1;BCAS3;NRP2;TGFB2;BMPR2;TGFB1;FLT4;PRKCE;WNT5A;PROX1;VEGFA;VIL1;FGF7;PTK2B;SOX9;PRKD1
1	CP	cellular response to peptide (GO:1901653)	0.0225083	0.332781	5.42426	SHC2;SHC3;IRS1;YWHAB;PIK3R4;ADCY3;ADCY2;IRS2;PIK3R1;PIK3CB;TCIRG1;PRKCZ;IGF1R;RPTOR;SOCS2;GHR;GHRHR;FGF7;FGF9;PRKAR2B;CYP11A1;GNRHR;ATP6V1H;ZNF106;PRKACB;RAB8A;SH2B2;EGR1;SMARCC1;PTPN11;SORBS1;KLF4;PTK2;ASS1;MTOR;RAB10;RAB31;STAR;FGF18;GNAS;GNB4;ATP6V1B2;FGFR2;PTPN2
1	CP	negative regulation of DNA binding (GO:0043392)	0.023027	0.332781	8.74131	ZNF462;MSX2;TNKS;LHX2;ID2;WFIKKN2;HABP4;HMOX1;SOX11;MSX1
1	CP	positive regulation of heart growth (GO:0060421)	0.0232513	0.332781	10.845	MEF2A;MEF2C;FGF9;BASP1;AKAP6;PROX1;FGFR2
1	CP	membrane hyperpolarization (GO:0060081)	0.0232513	0.332781	10.845	RIMS2;UNC13B;KCNQ3;KCNA5;CACNG2;PRKCZ;CFTR
1	CP	regulation of potassium ion transmembrane transporter activity (GO:1901016)	0.0232513	0.332781	10.845	KCNE1;STK39;NEDD4L;AKAP6;CACNA1D;WWP2;KCNJ1
1	CP	regulation of tight junction assembly (GO:2000810)	0.0232718	0.332781	18.5763	GJA1;PRKCH;SNAI2;NEDD4L
1	CP	adenylate cyclase-activating dopamine receptor signaling pathway (GO:0007191)	0.0232718	0.332781	18.5763	GNAL;GNAS;DRD1;DRD5
1	CP	nucleobase catabolic process (GO:0046113)	0.0232718	0.332781	18.5763	GDA;DPYSL5;DPYS;CRMP1
1	CP	positive regulation of keratinocyte differentiation (GO:0045618)	0.0232718	0.332781	18.5763	MED1;PRKCH;NCOA3;TRIM16
1	CP	negative regulation of protein oligomerization (GO:0032460)	0.0232718	0.332781	18.5763	BCL11A;CLU;SORL1;PEX14
1	CP	cranial suture morphogenesis (GO:0060363)	0.0232718	0.332781	18.5763	TGFB1;MSX2;FGFR2;GLI3
1	CP	Rap protein signal transduction (GO:0032486)	0.0232718	0.332781	18.5763	RAP2B;PLK2;RAPGEF1;RAPGEF2
1	CP	cerebellar granule cell differentiation (GO:0021707)	0.0232718	0.332781	18.5763	NRXN1;WNT7A;ATP2B2;PROX1
1	CP	regulation of purine nucleotide biosynthetic process (GO:1900371)	0.02344	0.332781	6.32297	GUCY1A2;NTRK2;PID1;NOS2;NOS3;PDE2A;GUCA1B;AKAP6;ADRA2A;NPPC;GHRHR;GRM2;MC2R;GNAL;ADORA3;MC5R;GNAS;DRD1;NOS1;DRD5;CCR2;CAP2
1	CP	regulation of nucleotide biosynthetic process (GO:0030808)	0.02344	0.332781	6.32297	GUCY1A2;NTRK2;PID1;NOS2;NOS3;PDE2A;GUCA1B;AKAP6;ADRA2A;NPPC;GHRHR;GRM2;MC2R;GNAL;ADORA3;MC5R;GNAS;DRD1;NOS1;DRD5;CCR2;CAP2
1	CP	regulation of neuron apoptotic process (GO:0043523)	0.0234635	0.332781	5.72216	ROCK1;LRP1;STXBP1;ITSN1;C5AR1;CACNA1A;FOXO3;CASP9;GRM4;CHL1;TRIM2;NTF3;HMOX1;PTK2B;MEF2A;EGR1;NTRK2;MEF2C;TGFB2;FBXW7;GABRA5;ISL1;VEGFA;NR4A2;GCLC;MSH2;STAR;PPT1;STAMBP;RAPSN;CPEB4;CDK5R1
1	CP	regulation of cyclase activity (GO:0031279)	0.0235307	0.332781	7.19723	NTRK2;NOS2;NOS3;GUCA1B;ADRA2A;GRM2;GHRHR;GNAL;ADORA3;GNAS;NOS1;DRD1;CCR2;DRD5;CAP2
1	CP	regulation of developmental growth (GO:0048638)	0.0243264	0.340969	6.07869	MEF2A;BARHL2;MEF2C;WDR36;BMPR2;BCL11A;DCC;WNT5A;AKAP6;RNF6;PROX1;PPP2R3A;VEGFA;GJA1;SFRP1;FGF9;BASP1;SLIT1;TNR;NRCAM;PLCB1;FGFR2;PAFAH1B1;CDK5R1
1	CP	regulation of cyclic nucleotide metabolic process (GO:0030799)	0.0243264	0.340969	6.07869	GUCY1A2;NTRK2;NOS2;NOS3;WNT5A;PDE2A;GUCA1B;AKAP6;ADRA2A;NPPC;GHRHR;GRM2;MC2R;CXCL11;GNAL;ADORA3;MC5R;GNAS;AIPL1;DRD1;NOS1;DRD5;CCR2;CAP2
1	CP	membrane depolarization (GO:0051899)	0.0243288	0.340969	6.41769	MEF2A;MEF2C;NRXN1;CHRNA6;SEZ6;CACNA1A;CACNA1D;CACNA1C;NALCN;PRKCZ;GRIN2B;CACNA1G;RIMS2;CACNA1I;CUX2;ABL1;PTK2B;SCN2A;CACNG2;RAB3GAP1
1	CP	nucleobase metabolic process (GO:0009112)	0.0245346	0.342824	7.26822	GDA;DPYS;GMPR2;URAD;GMPR;CRMP1;AMPD3;NT5C2;DCK;NT5C3A;CECR1;DPYSL5;NT5M;ACPP
1	CP	cell morphogenesis involved in differentiation (GO:0000904)	0.024877	0.345721	5.89739	LAMA5;SLC1A3;ANTXR1;BASP1;HRH2;DACT2;MICALL2;SLITRK6;SOX9;MSX1;WNT4;MEF2A;MEF2C;TGFB2;SMAD4;TGFB1;MSX2;FOXF2;TCF15;WNT5A;FNDC3B;PARVA;PROX1;SNAI2;RADIL;FGFR2
1	CP	negative regulation of DNA metabolic process (GO:0051053)	0.0250884	0.345721	6.83894	BMPR2;PID1;TGFB1;NDFIP1;FBXW7;PINX1;THOC1;TERF1;PDS5A;GTPBP4;MSH6;NPPC;MSH2;CHEK2;ERCC1;POT1
1	CP	cell-cell junction organization (GO:0045216)	0.0251592	0.345721	5.76132	LAMA5;PTPRO;TESK2;MLLT4;GJA1;WNT11;ZNF703;MICALL2;CTNNA1;PTK2B;TGFB2;TGFB1;RCC2;SORBS1;INADL;MPP7;TJP1;DLG1;NFASC;APC;DLG5;SNAI2;DSG1;CD9;KIFC3;PVRL3;VCL;PVRL1
1	CP	regulation of meiosis (GO:0040020)	0.0254592	0.345721	9.46727	MSX2;MSH2;RPS6KA2;WNT5A;MSX1;PLCB1;EIF4G3;WNT4
1	CP	negative regulation of insulin secretion (GO:0046676)	0.0254592	0.345721	9.46727	PFKL;SFRP1;IRS1;KCNQ1;PTPN11;HMGCR;HADH;ADRA2A
1	CP	cyclic-nucleotide-mediated signaling (GO:0019935)	0.0254592	0.345721	9.46727	RIMS2;GHRHR;PDE4D;PDE2A;RAPGEF2;AKAP6;SOX9;RAPGEF4
1	CP	adherens junction assembly (GO:0034333)	0.0254592	0.345721	9.46727	LAMA5;RCC2;DLG5;ZNF703;TESK2;PTK2B;SORBS1;VCL
1	CP	positive regulation of cell division (GO:0051781)	0.0255803	0.345721	6.1124	TGFB2;TGFB1;MSX2;MRGPRX2;EGF;PRKCE;WNT5A;TERF1;IGF1R;VEGFA;FGF7;FGF9;APC;GIPC1;TAS1R2;MSX1;PLCB1;EIF4G3;NEUROG1;FGFR2;WNT4;NKX3-1
1	CP	regulation of establishment of cell polarity (GO:2000114)	0.0256309	0.345721	13.5771	ARFGEF1;BCAS3;ROCK1;KIAA1598;PTK2B
1	CP	negative regulation of stem cell proliferation (GO:2000647)	0.0256309	0.345721	13.5771	TGFB1;WNT11;WNT5A;CTNNA1;SNAI2
1	CP	detection of mechanical stimulus involved in sensory perception of sound (GO:0050910)	0.0256309	0.345721	13.5771	SOX2;STRC;GPR98;ATP2B2;TMC2
1	CP	cellular response to dexamethasone stimulus (GO:0071549)	0.0256309	0.345721	13.5771	CASP9;TGFB1;STAR;SMYD3;ASS1
1	CP	regulation of organ growth (GO:0046620)	0.0263703	0.354144	6.85986	MEF2A;TCF7L2;MEF2C;FOXC1;CACNA2D2;AKAP6;PROX1;CACNA1C;PTK2;SLC6A4;GJA1;LATS2;FGF9;BASP1;FGFR2
1	CP	central nervous system neuron differentiation (GO:0021953)	0.0264105	0.354144	6.55149	AGTPBP1;LMO4;NRXN1;CACNA1A;WNT7A;UNCX;OTP;ATP2B2;PROX1;GDPD5;ISL1;SOX2;HERC1;LMX1A;LHX5;MDGA1;PAFAH1B1
1	CP	cell morphogenesis (GO:0000902)	0.0265589	0.354144	5.39513	CD63;LAMA5;PTPRO;SLC1A3;ANTXR1;CLU;BASP1;HRH2;MICALL2;DACT2;SLITRK6;SOX9;MSX1;CAP2;WNT4;MEF2A;MED1;MEF2C;TGFB2;SMAD4;TBCCD1;TGFB1;FOXF2;TCF15;MSX2;WNT5A;FNDC3B;PARVA;PROX1;BIN3;SNAI2;RADIL;FGFR2;CSNK1A1L
1	CP	negative regulation of locomotion (GO:0040013)	0.0265589	0.354144	5.39513	ROBO2;CX3CR1;PTPRU;LRP1;PTPRO;PTPRM;ABHD6;LDLRAD4;ROBO1;ABR;WNT11;CTNNA1;SLIT1;HMOX1;SCAI;WNT4;TGFB1;CD300A;SEMA6D;ARRDC3;WNT5A;MAGI2;SULF1;KLF4;GTPBP4;BMP5;OLFM1;SFRP1;RAP2B;PADI2;PLCB1;VCL;PTPN2;PPARD
1	CP	forebrain cell migration (GO:0021885)	0.0269022	0.3577	8.12635	CX3CR1;NRP2;EMX2;TNR;DRD1;FEZF2;POU3F2;MDGA1;GLI3;POU3F3
1	CP	cellular response to organic cyclic compound (GO:0071407)	0.027238	0.361136	5.03369	KCNE1;AKAP6;BRCA1;LRP8;RYR3;SLC6A4;CASP9;RXRA;KAT5;CYP11A1;ZNF703;CTNNA1;ABL1;MSX1;SMYD3;DRD1;DRD5;NKX3-1;MEF2A;MED1;EGR1;BCAS3;MEF2C;TGFB1;MSX2;PDE4D;PDE2A;TRPV1;SSTR2;KLF4;ISL1;SPIDR;ASS1;SLC8A3;NR4A2;SFRP1;MAVS;STAR;KCNQ1;RAPGEF1;GNAS;RAPGEF2;ALPL;ITGA6;CFTR;PPARD
1	CP	tube formation (GO:0035148)	0.0273379	0.361434	6.03597	RET;TGIF1;BCAS3;SEC24B;LMO4;WNT5A;SOX11;ARHGAP35;VEGFA;MIB1;ENAH;SKI;SFRP1;ZEB2;OPA1;ZIC2;LHX2;SOX9;PRKACB;BBS4;WNT4
1	CP	negative regulation of extrinsic apoptotic signaling pathway via death domain receptors (GO:1902042)	0.0286391	0.371752	9.70442	NOS3;HMOX1;BRCA1;CFLAR;RFFL;BMP5;FAIM
1	CP	positive regulation of protein localization to plasma membrane (GO:1903078)	0.0286391	0.371752	9.70442	DLG1;NRXN1;TREM2;PIK3R1;ACSL3;SORBS1;NKD2
1	CP	positive regulation of epithelial to mesenchymal transition (GO:0010718)	0.0286391	0.371752	9.70442	CRB2;WWTR1;TGFB2;SMAD4;TGFB1;BAMBI;ZNF703
1	CP	response to isoquinoline alkaloid (GO:0014072)	0.0286391	0.371752	9.70442	GHR;EGR1;PPP5C;CNR1;PRKCE;PPP2R2A;ADRA1B
1	CP	positive regulation of epidermis development (GO:0045684)	0.0286391	0.371752	9.70442	MED1;TGFB2;PRKCH;MSX2;NCOA3;TRIM16;PPARD
1	CP	cardiac conduction (GO:0061337)	0.0286391	0.371752	9.70442	MEF2A;CAMK2D;KCNE1;MEF2C;KCNQ1;KCNA5;CACNA1D
1	CP	kidney epithelium development (GO:0072073)	0.0288022	0.371752	6.9829	RET;ROBO2;FOXC1;TGFB1;TSHZ3;WNT7B;UMOD;SMAD6;POU3F3;SFRP1;WNT11;SIM1;FGFR2
1	CP	regulation of extent of cell growth (GO:0061387)	0.0288022	0.371752	6.9829	BARHL2;WDR36;BMPR2;DCC;BCL11A;WNT5A;RNF6;VEGFA;SLIT1;TNR;NRCAM;PAFAH1B1;CDK5R1
1	CP	positive regulation of cytoskeleton organization (GO:0051495)	0.0288353	0.371752	5.62891	MAGEL2;STMN2;ARHGEF10L;FMN2;LRRC16A;CTGF;WNT11;NTF3;PTK2B;S100A10;WNT4;BCAS3;KIRREL;PRKCE;RCC2;SERPINF2;PROX1;TERF1;SORBS3;MTOR;VIL1;HCK;SFRP1;DLG1;APC
1	CP	negative regulation of cell morphogenesis involved in differentiation (GO:0010771)	0.0292258	0.375749	6.27882	LINGO1;DCC;BCL11A;RCC2;PTPRO;WNT5A;LRP4;RNF6;LDLRAD4;PTK2;BMP5;SFRP1;SLIT1;TNR;RAPGEF2;MBP;CDK5R1
1	CP	extracellular matrix organization (GO:0030198)	0.0296595	0.380277	4.73799	COLGALT2;COL16A1;COL12A1;PLOD1;ITGAE;OLFML2A;ADAMTS2;ADAMTS3;TNR;SOX9;CAPN1;ITGB6;CSGALNACT1;PDGFRA;DST;VWF;APLP2;SERPINF2;COL23A1;MUC5AC;VCAN;COL4A2;PXDN;COL8A2;COL8A1;COL21A1;ITGA6;LMX1B;COL6A5;ITGA9;LAMA5;FOXC1;NRXN1;LRP4;FURIN;PLG;SERPINH1;APBB2;A2M;COL28A1;TGFB2;CRTAP;TGFB1;FOXF2;COL22A1;LEPREL1;SULF1;PTK2;SULF2;COL5A1;SMOC1;MFAP3;COL9A1;TLL2;COL9A2
1	CP	learning (GO:0007612)	0.0298207	0.381297	5.8272	NTRK2;GABRA5;CTNND2;CHRNA7;NRXN1;NRXN3;NRXN2;CACNA1C;HMGCR;SLC6A1;ADRA1B;GRIN2B;HTR6;ARC;GRM4;PRKAR2B;HRH2;PPT1;TNR;DRD1;DRD5
1	CP	adenylate cyclase-modulating G-protein coupled receptor signaling pathway (GO:0007188)	0.0303052	0.38538	5.71254	PDE4D;CHRM5;NPY1R;GRIK3;ADCY3;CACNA1D;ADCY2;ADRA1B;SSTR2;ADRA2A;GNAI1;GHRHR;GRM2;GNAL;GRM4;CNR1;PSAP;GNAS;RAPGEF2;DRD1;PRKACB;DRD5
1	CP	regulation of lipase activity (GO:0060191)	0.0303052	0.38538	5.71254	PDGFRA;PDE1C;LRP1;CD300A;SORT1;PRKCE;PDE1A;MAGI2;C5AR1;ITPR1;ADCY3;ITPR3;AKAP6;ADCY2;PRKCZ;BICD1;PRKAR2B;CAMK4;ABL1;PPT1;PRKACB;FGFR2
1	CP	activation of adenylate cyclase activity (GO:0007190)	0.0305105	0.38568	8.62494	GHRHR;NTRK2;GNAL;ADORA3;GNAS;DRD1;CAP2;DRD5
1	CP	neuroepithelial cell differentiation (GO:0060563)	0.0305105	0.38568	8.62494	MEF2A;MEF2C;WNT11;MITF;SOX11;INSM1;GLI3;WNT4
1	CP	epithelial to mesenchymal transition (GO:0001837)	0.0307013	0.38568	7.288	TGFB2;SMAD4;TGFB1;MSX2;FOXF2;WNT5A;SNAI2;SOX9;MSX1;FGFR2;WNT4
1	CP	inositol lipid-mediated signaling (GO:0048017)	0.030946	0.38568	5.53177	PDGFRA;PHLPP1;IRS1;EGF;MAPKAP1;IRS2;PIK3C2G;PTPN11;PIK3R1;PIK3CB;NYAP2;FOXO3;MYO16;MTOR;IGF1R;CASP9;TNRC6C;FGF7;FGF9;AGO4;FGF18;FGFR2;TNRC6A;TNRC6B
1	CP	phosphatidylinositol-mediated signaling (GO:0048015)	0.030946	0.38568	5.53177	PDGFRA;PHLPP1;IRS1;EGF;MAPKAP1;IRS2;PIK3C2G;PTPN11;PIK3R1;PIK3CB;NYAP2;FOXO3;MYO16;MTOR;IGF1R;CASP9;TNRC6C;FGF7;FGF9;AGO4;FGF18;FGFR2;TNRC6A;TNRC6B
1	CP	regulation of phospholipase C activity (GO:1900274)	0.0309847	0.38568	6.56226	PDGFRA;PDE1C;PRKCE;PDE1A;C5AR1;ITPR1;ADCY3;ITPR3;ADCY2;BICD1;PRKAR2B;CAMK4;ABL1;PRKACB
1	CP	odontogenesis of dentin-containing tooth (GO:0042475)	0.0309847	0.38568	6.56226	TBX1;PDGFRA;LAMA5;TCF7L2;FOXC1;SLC24A4;WNT7B;LRP4;GLI3;RUNX2;CTNNA1;ITGA6;MSX1;BMPR1A
1	CP	positive regulation of cyclic nucleotide biosynthetic process (GO:0030804)	0.0309899	0.38568	6.25083	GUCY1A2;NTRK2;NOS2;NOS3;GUCA1B;NPPC;GHRHR;MC2R;GNAL;ADORA3;MC5R;GNAS;NOS1;DRD1;DRD5;CAP2
1	CP	extracellular structure organization (GO:0043062)	0.0310793	0.38574	4.65942	COLGALT2;COL16A1;COL12A1;PLOD1;ITGAE;OLFML2A;ADAMTS2;ADAMTS3;TNR;SOX9;CAPN1;ITGB6;CSGALNACT1;PDGFRA;DST;VWF;APLP2;SERPINF2;COL23A1;MUC5AC;VCAN;COL4A2;PXDN;COL8A2;COL8A1;COL21A1;ITGA6;LMX1B;COL6A5;ITGA9;LAMA5;FOXC1;NRXN1;LRP4;FURIN;PLG;SERPINH1;APBB2;A2M;COL28A1;TGFB2;CRTAP;TGFB1;FOXF2;COL22A1;LEPREL1;SULF1;PTK2;SULF2;COL5A1;SMOC1;MFAP3;COL9A1;TLL2;COL9A2
1	CP	mesonephric tubule development (GO:0072164)	0.0312209	0.38574	7.56213	RET;ROBO2;FOXC1;SFRP1;WNT11;TGFB1;TSHZ3;SMAD6;SIM1;FGFR2
1	CP	regulation of pathway-restricted SMAD protein phosphorylation (GO:0060393)	0.0312427	0.38574	7.97665	SMAD4;BMPR2;TGFB1;RBPMS;PMEPA1;LDLRAD4;SMAD6;BMP5;BMPR1A
1	CP	regulation of metal ion transport (GO:0010959)	0.031565	0.38641	4.89497	CD63;KCNE1;CAMK2D;AHCYL1;SERPINE2;AHNAK;KCNE3;CAMK2A;STK39;NEDD4L;AKAP6;KCNA5;CACNA1D;CACNA1C;GJA1;DPP6;PTK2B;KCNN2;DRD1;NOS1;KCNJ1;TGFB1;EGF;NOS3;CACNA2D1;PRKCE;PDE4D;WWP2;ATP2B2;ANK3;ADRA2A;CXCL11;DLG1;FGF14;STIM1;P2RX3;KCNQ1;WNK2;HBP1;CASQ1
1	CP	negative regulation of exocytosis (GO:0045920)	0.0316281	0.38641	10.2398	SYT4;ABR;CD300A;HMOX1;ADRA2A;CCR2
1	CP	positive regulation of protein acetylation (GO:1901985)	0.0316281	0.38641	10.2398	TGFB1;RPS6KA5;SNAI2;ARRB1;BRCA1;NOS1
1	CP	positive regulation of peptidyl-lysine acetylation (GO:2000758)	0.0316281	0.38641	10.2398	TGFB1;RPS6KA5;SNAI2;ARRB1;BRCA1;NOS1
1	CP	regulation of cyclic nucleotide biosynthetic process (GO:0030802)	0.0324695	0.390201	5.62586	GUCY1A2;NTRK2;NOS2;NOS3;PDE2A;GUCA1B;AKAP6;ADRA2A;NPPC;GHRHR;GRM2;MC2R;GNAL;ADORA3;MC5R;GNAS;DRD1;NOS1;DRD5;CCR2;CAP2
1	CP	neural nucleus development (GO:0048857)	0.0324708	0.390201	6.61158	SEC24B;MAPKAP1;CCDC14;CACNA1A;GLUD1;FGF9;BASP1;GNB4;POTEE;PADI2;HOXB2;MBP;SUDS3
1	CP	positive regulation of cell morphogenesis involved in differentiation (GO:0010770)	0.032901	0.390201	5.52273	ROBO2;CRB2;WWTR1;NTRK2;TGFB2;SMAD4;TGFB1;BMPR2;BCL11A;LRRC16A;LRP8;TRIOBP;ROBO1;VEGFA;PTPRD;TIAM1;CUX2;CUX1;BAMBI;ZNF703;S100A10;PAFAH1B1
1	CP	regulation of nuclear cell cycle DNA replication (GO:0033262)	0.0331878	0.390201	14.4189	CHEK2;CDC7;INO80;TERF1
1	CP	positive regulation of guanylate cyclase activity (GO:0031284)	0.0331878	0.390201	14.4189	NOS2;NOS3;GUCA1B;NOS1
1	CP	cell morphogenesis involved in neuron differentiation (GO:0048667)	0.0331878	0.390201	14.4189	MEF2A;MEF2C;SLITRK6;SLC1A3
1	CP	positive regulation of protein ubiquitination involved in ubiquitin-dependent protein catabolic process (GO:2000060)	0.0331878	0.390201	14.4189	FBXW7;EGF;CLU;PTK2
1	CP	regulation of beta-amyloid formation (GO:1902003)	0.0331878	0.390201	14.4189	OLFM1;TMED10;CLU;SORL1
1	CP	lung-associated mesenchyme development (GO:0060484)	0.0331878	0.390201	14.4189	WNT11;FGF9;WNT7B;FGFR2
1	CP	negative regulation of Ras GTPase activity (GO:0034261)	0.0331878	0.390201	14.4189	ARFGEF1;BCAS3;FICD;SPRY2
1	CP	positive regulation of SMAD protein import into nucleus (GO:0060391)	0.0331878	0.390201	14.4189	SMAD4;TGFB1;RBPMS;BMPR1A
1	CP	mechanosensory behavior (GO:0007638)	0.0331878	0.390201	14.4189	NRXN1;SLITRK6;NRXN2;SLC1A3
1	CP	fat cell differentiation (GO:0045444)	0.0332946	0.390201	5.82839	MED1;TCF7L2;PID1;CTBP2;ARL6;NOC3L;KLF4;SMAD6;NCOR2;C1QTNF3;PRDM16;SNAI2;ITGA6;PLCB1;BBS4;SH2B2;CREB5;RUNX1T1
1	CP	nucleotide-sugar biosynthetic process (GO:0009226)	0.0337156	0.390201	11.4186	UGDH;PMM1;GMDS;UXS1;GNPNAT1
1	CP	response to dexamethasone (GO:0071548)	0.0337156	0.390201	11.4186	CASP9;TGFB1;STAR;SMYD3;ASS1
1	CP	regulation of protein kinase C signaling (GO:0090036)	0.0337156	0.390201	11.4186	WNT11;FLT4;WNT5A;SEZ6;VEGFA
1	CP	phasic smooth muscle contraction (GO:0014821)	0.0337156	0.390201	11.4186	DLG1;TSHZ3;P2RX3;DRD1;SSTR2
1	CP	purine-containing compound salvage (GO:0043101)	0.0337156	0.390201	11.4186	CECR1;GMPR2;GMPR;AMPD3;DCK
1	CP	regulation of Rap GTPase activity (GO:0032317)	0.0337156	0.390201	11.4186	SIPA1L1;RAPGEF1;RAPGEF2;RAPGEF5;RASGRP3
1	CP	regulation of cellular amide metabolic process (GO:0034248)	0.0337156	0.390201	11.4186	DEFB103A;OLFM1;TMED10;CLU;SORL1
1	CP	cochlea development (GO:0090102)	0.0337156	0.390201	11.4186	KCNK9;GABRA5;SLITRK6;ATP2B2;KCNK3
1	CP	actomyosin structure organization (GO:0031032)	0.0338614	0.390201	6.69722	MEF2A;PDGFRA;CNN1;MEF2C;LIMCH1;MYL2;LDB3;PROX1;CASQ1;CFLAR;CDC42BPB;TTN
1	CP	protein ubiquitination involved in ubiquitin-dependent protein catabolic process (GO:0042787)	0.0338614	0.390201	6.69722	MYLIP;ITCH;HERC2;HECTD4;UBR4;LNX1;NEDD4L;RBBP6;WWP2;UBE3B;RFFL;FBXL14
1	CP	collagen metabolic process (GO:0032963)	0.0342972	0.394249	5.97747	COL16A1;COL12A1;COL23A1;FURIN;LEPREL1;PEPD;ADAMTS2;ADAMTS3;COL4A2;COL5A1;COL8A2;SERPINH1;COL9A1;COL8A1;COL6A5;COL9A2
1	CP	cellular response to alcohol (GO:0097306)	0.0346365	0.397171	6.23803	TGFB1;MSX2;PRKCE;BRCA1;SSTR2;LRP8;ASS1;CASP9;SFRP1;KAT5;STAR;ZNF703;CTNNA1;SMYD3
1	CP	negative regulation of chemotaxis (GO:0050922)	0.0348106	0.397216	8.71233	ROBO2;PTPRO;WNT5A;SLIT1;PADI2;PTPN2;ROBO1
1	CP	regulation of vascular endothelial growth factor production (GO:0010574)	0.0348106	0.397216	8.71233	TGFB1;FLT4;BRCA1;SULF1;ISL1;CCR2;SULF2
1	CP	positive regulation of phosphatidylinositol 3-kinase signaling (GO:0014068)	0.0350781	0.399291	6.83355	FGR;PDGFRA;NTRK2;TGFB2;ADORA3;PRR5L;SOX9;PIK3AP1;PTK2;NKX3-1;PPARD
1	CP	water-soluble vitamin metabolic process (GO:0006767)	0.0355162	0.402964	5.76916	MCCC2;AMN;MMAA;GIF;MCCC1;AKR1A1;ACACB;PPCDC;SLC25A16;GCLC;PCCA;NMNAT1;HLCS;ACP5;ACPP;MOCS1;AASDHPPT
1	CP	regulation of lipid metabolic process (GO:0019216)	0.0358243	0.402964	4.68613	SCARB1;SLC27A1;CD81;IRS1;CHRM5;IRS2;PIK3R1;BRCA1;IGF1R;CNR1;PSAP;FAM132B;PTK2B;MALRD1;LDLRAP1;BBS4;WNT4;VAV3;PDGFRA;TCF7L2;TGFB1;FBXW7;PRKCE;EPHX2;CIDEA;ACSL3;PROX1;SORBS1;KLF4;PTK2;ADRA2A;MTOR;VAV2;BMP5;FGR;STAR;ID2;SNAI2;ABCG1
1	CP	positive regulation of intracellular protein transport (GO:0090316)	0.0359121	0.402964	5.26117	MED1;BCAS3;TCF7L2;SMAD4;TGFB1;RBPMS;EGF;AKAP6;ACSL3;ANK3;SLC51B;SORL1;GLI3;IPO5;MAVS;PCM1;XPO4;BAMBI;CAMK4;CAMK1;BMPR1A;DACT1;CDK5R1
1	CP	response to antibiotic (GO:0046677)	0.0360051	0.402964	7.04355	CASP9;MEF2A;EGR1;MEF2C;STAR;RSRC1;CYP11A1;SLC1A3;ALPL;CCR4
1	CP	substantia nigra development (GO:0021762)	0.0360051	0.402964	7.04355	GLUD1;FGF9;BASP1;MAPKAP1;CCDC14;GNB4;POTEE;PADI2;MBP;SUDS3
1	CP	mesonephric epithelium development (GO:0072163)	0.0360051	0.402964	7.04355	RET;ROBO2;FOXC1;SFRP1;WNT11;TGFB1;TSHZ3;SMAD6;SIM1;FGFR2
1	CP	neuromuscular process controlling balance (GO:0050885)	0.0360051	0.402964	7.04355	ABR;RBFOX1;HERC1;NRXN1;APLP2;CACNA1A;SLC1A3;TNR;ATP2B2;PAFAH1B1
1	CP	regulation of lyase activity (GO:0051339)	0.0364131	0.404283	5.94749	NTRK2;NOS2;NOS3;GUCA1B;ADRA2A;GRM2;GHRHR;GNAL;ADORA3;GNAS;NOS1;DRD1;CCR2;DRD5;CAP2
1	CP	cell-cell junction assembly (GO:0007043)	0.0364131	0.404283	5.94749	PTPRO;INADL;MPP7;TJP1;GJA1;DLG1;NFASC;WNT11;APC;DLG5;MICALL2;CTNNA1;DSG1;CD9;VCL
1	CP	positive regulation of receptor-mediated endocytosis (GO:0048260)	0.0364695	0.404283	7.3662	CD63;NTF3;MAGI2;PPT1;NEDD4L;ARRB1;LDLRAP1;BICD1;VEGFA
1	CP	positive regulation of dendrite development (GO:1900006)	0.0364695	0.404283	7.3662	PTPRD;CUX2;CUX1;SEZ6;VLDLR;CAMK1;LRP8;PACSIN1;BMP5
1	CP	regulation of protein catabolic process (GO:0042176)	0.036619	0.404978	4.60397	SERPINE2;MYCBP2;NEDD4L;FURIN;FMN2;CLU;ARNTL;NKD2;GJA1;CHEK2;TLK2;PTK2B;SOX9;CTSC;BANP;DACT1;MYLIP;SMAD4;NDFIP1;CSNK2A1;ANAPC7;NOS2;FBXW7;EGF;PLK2;NEK6;USP44;WNT5A;CSNK1E;COMMD1;PPP2R3A;TERF1;SORL1;PTK2;UCHL5;ADRA2A;GCLC;APC;GIPC1;MDM4;MAD1L1
1	CP	regulation of peptide transport (GO:0090087)	0.0369231	0.407376	4.67721	BRSK2;IRS1;STXBP1;ITPR1;CACNA1A;KCNA5;IRS2;CACNA1D;ITPR3;ARRB1;CACNA1C;HMGCR;ARNTL;GHRHR;C1QTNF3;PRKAR2B;CNR1;HADH;PRKACB;TCF7L2;NOS2;KCNB1;PRKCE;CACNA2D2;RFX3;PTPN11;ISL1;SLC8B1;ADRA2A;GLUD1;SFRP1;PFKL;KCNQ1;GNAS;MCU;RAPGEF4;PPARD
1	CP	cellular response to insulin stimulus (GO:0032869)	0.0370929	0.408284	4.80608	SHC2;SHC3;IRS1;YWHAB;PIK3R4;IRS2;PIK3R1;PIK3CB;TCIRG1;PRKCZ;IGF1R;RPTOR;GHR;GHRHR;FGF7;FGF9;ATP6V1H;ZNF106;RAB8A;SH2B2;EGR1;SMARCC1;PTPN11;SORBS1;MTOR;RAB10;RAB31;STAR;FGF18;ATP6V1B2;FGFR2;PTPN2
1	CP	negative regulation of cellular response to growth factor stimulus (GO:0090288)	0.0372652	0.409215	5.45873	TCF7L2;TGFB1;WNT5A;ONECUT1;CIDEA;NEDD4L;LDLRAD4;SMAD6;SULF1;GLG1;UCHL5;SULF2;SKI;BAMBI;GPC1;PRDM16;PMEPA1;SPRY2;WNT4
1	CP	inorganic cation transmembrane transport (GO:0098662)	0.0385652	0.420024	4.20133	KCNK5;KCNK9;ATP2A2;TCIRG1;ATP5G2;RYR3;SLC8A2;CNGA3;CACNA2D1;KCNK13;CACNA2D2;SLC39A13;KCNAB2;TMC2;STIM1;SLC9A8;KCNQ1;SCNN1B;KCNMA1;KCNQ3;ATP6V1B2;KCNQ5;MICU1;RHCE;GPM6A;KCNE1;SLC24A4;SLC24A3;KCNE3;SLC20A2;ITPR1;CACNA1A;KCNA5;ITPR3;CACNA1D;CACNA1C;ATP2C1;NALCN;CACNA1G;TRPM1;CACNG7;CACNA1I;LOXHD1;KCNMB2;ATP6V1H;KCNN2;KCNN3;CACNG2;CACNG3;KCNJ1;KCNJ6;KCNB1;KCNB2;PDE2A;KCNJ15;ATP2B2;TRPV1;GRIN2B;SLC8B1…
1	CP	G-protein coupled receptor signaling pathway, coupled to cyclic nucleotide second messenger (GO:0007187)	0.0387476	0.420024	4.94303	CHRM5;GRIK3;ADCY3;CACNA1D;ADCY2;ADRA1B;GNAI1;GHRHR;GRM2;HTR6;MC2R;GRM4;HRH2;CNR1;PSAP;DRD1;PRKACB;DRD5;PDE4D;NPY1R;SSTR2;ADRA2A;GNAL;MC5R;GNAS;RAPGEF2
1	CP	response to purine-containing compound (GO:0014074)	0.0387672	0.420024	5.09274	EGR1;KCNE1;DUSP1;PDE4D;PDE2A;AKAP6;TRPV1;SLC6A1;RYR3;ASS1;SLC6A4;SLC8A3;ALDH3A1;GNAL;STAR;P2RX3;CYP11A1;KCNQ1;RAPGEF1;RAPGEF2;PTK2B;CNGA3;CFTR
1	CP	negative regulation of neuron projection development (GO:0010977)	0.0390083	0.420024	5.53097	LINGO1;DCC;BCL11A;PTPRO;WNT5A;STMN2;SEZ6;LRP4;RNF6;CBFA2T2;PTK2;SLIT1;TNR;RAPGEF2;MBP;PAFAH1B1;CDK5R1
1	CP	entry into host cell (GO:0030260)	0.0392394	0.420024	8.99997	UVRAG;ITCH;CD81;ZNF639;WWP2;PVRL1
1	CP	entry into host (GO:0044409)	0.0392394	0.420024	8.99997	UVRAG;ITCH;CD81;ZNF639;WWP2;PVRL1
1	CP	movement in environment of other organism involved in symbiotic interaction (GO:0052192)	0.0392394	0.420024	8.99997	UVRAG;ITCH;CD81;ZNF639;WWP2;PVRL1
1	CP	negative regulation of axon extension (GO:0030517)	0.0392394	0.420024	8.99997	BCL11A;WNT5A;SLIT1;TNR;RNF6;CDK5R1
1	CP	entry into other organism involved in symbiotic interaction (GO:0051828)	0.0392394	0.420024	8.99997	UVRAG;ITCH;CD81;ZNF639;WWP2;PVRL1
1	CP	entry into cell of other organism involved in symbiotic interaction (GO:0051806)	0.0392394	0.420024	8.99997	UVRAG;ITCH;CD81;ZNF639;WWP2;PVRL1
1	CP	movement in host environment (GO:0052126)	0.0392394	0.420024	8.99997	UVRAG;ITCH;CD81;ZNF639;WWP2;PVRL1
1	CP	positive regulation of epithelial cell differentiation (GO:0030858)	0.0398756	0.424181	6.41142	SOX2;MED1;ZEB2;PRKCH;APC;NCOA3;RFX3;SOX9;TRIM16;PROM1;ADAMTS9
1	CP	regulation of epithelial to mesenchymal transition (GO:0010717)	0.0398756	0.424181	6.41142	CRB2;WWTR1;SFRP1;TGFB2;SMAD4;TGFB1;BAMBI;ZNF703;LDLRAD4;EPHA3;BMP5
1	CP	behavior (GO:0007610)	0.0399005	0.424181	4.09344	SERPINE2;CTNND2;VLDLR;SLC6A1;ADRA1B;ESPN;SOBP;SLC6A4;HTR6;GRM4;CHL1;TNR;FEZF2;BBS4;MEF2A;NCOA1;MEF2C;CHRNB4;AGTPBP1;TCF15;GRID1;PRKCE;APLP2;NPY1R;NAV2;MSS51;ARC;PLCB1;SGK1;PAFAH1B1;GRIA1;SHC3;CHRNA7;NRXN1;SEZ6;NRXN3;SLC1A3;CACNA1A;NRXN2;ITPR3;CACNA1C;HMGCR;PRKCZ;NPAS2;CUX2;PRKAR2B;CYP11A1;HRH2;CNR1;SLITRK6;DRD1;DRD5;TBX1;NTRK2;EGR1;GIT2;ZFHX2;HOMER2;GABRA5;PLK2;CCK;ATP2B2;TRPV1;GRIN2B;NR4A2;FGF14…
1	CP	regulation of cell-matrix adhesion (GO:0001952)	0.040304	0.427497	5.6734	BCAS3;MACF1;ROCK1;RCC2;ONECUT1;PIK3CB;PIK3R1;PRKCZ;PTK2;VEGFA;SFRP1;PTK2B;EPHA3;S100A10;WNT4
1	CP	negative regulation of ossification (GO:0030279)	0.0407957	0.430755	5.93327	HDAC4;MEF2C;TGFB1;FNDC3B;LRP4;TOB1;SOX2;SKI;SFRP1;CHSY1;ID2;PTK2B;SOX9
1	CP	regulation of neural precursor cell proliferation (GO:2000177)	0.0407957	0.430755	5.93327	TGFB1;EGF;OTP;PROX1;GLI3;SLC6A4;VEGFA;SOX2;ID2;RAPGEF1;CTNNA1;INSM1;CDON
1	CP	regulation of blood circulation (GO:1903522)	0.0413773	0.435909	4.56749	HDAC4;KCNE1;CAMK2D;BMPR2;CHRNA7;PTPRM;ATP2A2;KCNA5;CACNA1D;CACNA1C;HMGCR;ADRA1B;CTGF;CACNA1G;NPPC;GJA1;HRH2;ADORA3;KCNMB2;HMOX1;NOS1;MEF2A;MEF2C;TGFB2;NOS2;NOS3;EPHX2;PDE4D;FOXN4;ADRA2A;KCNQ1;CFTR;PPARD
1	CP	negative regulation of neuron apoptotic process (GO:0043524)	0.0417866	0.43923	4.9297	MEF2A;NTRK2;MEF2C;ROCK1;LRP1;GABRA5;STXBP1;ITSN1;C5AR1;CACNA1A;ISL1;VEGFA;NR4A2;GCLC;MSH2;STAR;CHL1;NTF3;PPT1;HMOX1;PTK2B;STAMBP;CPEB4
1	CP	ureteric bud development (GO:0001657)	0.0422638	0.440279	6.81075	RET;ROBO2;FOXC1;SFRP1;TGFB1;TSHZ3;SMAD6;SIM1;FGFR2
1	CP	outflow tract morphogenesis (GO:0003151)	0.0422638	0.440279	6.81075	MEF2A;TBX1;SEC24B;MEF2C;WNT11;NPY1R;SOX11;ISL1;VEGFA
1	CP	telencephalon cell migration (GO:0022029)	0.0422638	0.440279	6.81075	CX3CR1;NRP2;TNR;DRD1;FEZF2;POU3F2;MDGA1;GLI3;POU3F3
1	CP	purine nucleobase metabolic process (GO:0006144)	0.0422638	0.440279	6.81075	CECR1;GDA;GMPR2;URAD;GMPR;AMPD3;NT5C2;ACPP;DCK
1	CP	neuromuscular junction development (GO:0007528)	0.0425797	0.440345	7.20025	UNC13B;NTRK2;LRP4;CACNA2D2;ANK3;CACNG2;PDZRN3;FGFR2
1	CP	regulation of DNA-dependent DNA replication (GO:0090329)	0.0425797	0.440345	7.20025	PID1;FBXW7;CHEK2;CDC7;INO80;TERF1;SENP2;BMP5
1	CP	response to cocaine (GO:0042220)	0.0425797	0.440345	7.20025	EGR1;CNR1;HOMER2;PTK2B;DRD1;SLC6A1;ADRA1B;DRD5
1	CP	negative regulation of cellular component movement (GO:0051271)	0.0429137	0.440345	4.58652	CX3CR1;PTPRU;LRP1;PTPRO;PTPRM;ABHD6;LDLRAD4;ABR;WNT11;SLIT1;CTNNA1;HMOX1;SCAI;WNT4;TGFB1;CD300A;SEMA6D;WNT5A;MAGI2;SULF1;KLF4;GTPBP4;BMP5;OLFM1;SFRP1;RAP2B;PADI2;PLCB1;VCL;PPARD
1	CP	forebrain neuron development (GO:0021884)	0.0432137	0.440345	9.70015	ROBO2;GBX2;WNT5A;RAPGEF2;FGFR2
1	CP	regulation of axon guidance (GO:1902667)	0.0432137	0.440345	9.70015	BMPR2;PTPRO;WNT5A;SLIT1;VEGFA
1	CP	organ growth (GO:0035265)	0.0432137	0.440345	9.70015	SPRY2;PTPN11;LMX1B;ADRA1B;FGFR2
1	CP	monocyte differentiation (GO:0030224)	0.0432137	0.440345	9.70015	MEF2A;MED1;MEF2C;PDE2A;VEGFA
1	CP	regulation of ARF protein signal transduction (GO:0032012)	0.0432137	0.440345	9.70015	ARFGEF1;CYTH3;CYTH4;PSD3;CYTH1
1	CP	positive regulation of glycogen metabolic process (GO:0070875)	0.0432137	0.440345	9.70015	DYRK2;IRS1;IRS2;SORBS1;ADRA1B
1	CP	negative regulation of neuron death (GO:1901215)	0.0444582	0.44599	4.66005	ROCK1;LRP1;STXBP1;ITSN1;C5AR1;CACNA1A;GHR;CHL1;NTF3;HMOX1;PTK2B;MEF2A;NTRK2;MEF2C;GABRA5;TRAF2;ISL1;SORL1;VEGFA;NR4A2;GCLC;MSH2;STAR;PPT1;STAMBP;CPEB4
1	CP	neuromuscular process (GO:0050905)	0.0444828	0.44599	5.41288	RBFOX1;AGTPBP1;TCF15;APLP2;NRXN1;SLC1A3;CACNA1A;ATP2B2;GRIN2B;ABR;FGF14;HERC1;SLITRK6;TNR;PAFAH1B1
1	CP	insulin receptor signaling pathway (GO:0008286)	0.044708	0.44599	4.69055	SHC2;SHC3;IRS1;YWHAB;PIK3R4;IRS2;PIK3R1;PIK3CB;TCIRG1;PRKCZ;IGF1R;RPTOR;FGF7;FGF9;ATP6V1H;ZNF106;SH2B2;SMARCC1;PTPN11;SORBS1;MTOR;FGF18;ATP6V1B2;FGFR2;PTPN2
1	CP	positive regulation of protein binding (GO:0032092)	0.0451098	0.44599	6.01885	MEF2A;TCF7L2;MEF2C;EPB41;BAMBI;PLCL1;RAPGEF2;ARRB1;TRAF2;TICAM1;CTHRC1
1	CP	cellular component disassembly involved in execution phase of apoptosis (GO:0006921)	0.0451098	0.44599	6.01885	TJP1;FNTA;ROCK1;APC;SATB1;DSG1;CLSPN;SPTAN1;BLCAP;PTK2;LMNB1
1	CP	regulation of morphogenesis of a branching structure (GO:0060688)	0.0451098	0.44599	6.01885	FGF7;SFRP1;RXRA;TGFB1;WNT5A;SNAI2;SOX9;SULF1;ETV4;FGFR2;VEGFA
1	CP	regulation of telomerase activity (GO:0051972)	0.045201	0.44599	11.4714	PARM1;PINX1;POT1;TERF1
1	CP	positive regulation of cardiac muscle cell differentiation (GO:2000727)	0.045201	0.44599	11.4714	EFNB2;MEF2A;MEF2C;AKAP6
1	CP	regulation of skeletal muscle cell differentiation (GO:2001014)	0.045201	0.44599	11.4714	TBX1;MEF2C;GPC1;ARNTL
1	CP	regulation of guanylate cyclase activity (GO:0031282)	0.045201	0.44599	11.4714	NOS2;NOS3;GUCA1B;NOS1
1	CP	cellular response to fluid shear stress (GO:0071498)	0.045201	0.44599	11.4714	MEF2A;MEF2C;KLF4;ASS1
1	CP	determination of adult lifespan (GO:0008340)	0.045201	0.44599	11.4714	MSH6;GHRHR;MSH2;INPP5D
1	CP	response to vitamin E (GO:0033197)	0.045201	0.44599	11.4714	MEF2A;MEF2C;CYP11A1;IGF1R
1	CP	positive regulation of glycoprotein biosynthetic process (GO:0010560)	0.045201	0.44599	11.4714	ARFGEF1;TCF7L2;SLC51B;PLCB1
1	CP	myotube differentiation (GO:0014902)	0.045201	0.44599	11.4714	SKI;MEF2C;SORT1;BARX2
1	CP	protein autophosphorylation (GO:0046777)	0.0466787	0.459599	4.48817	SMG1;CAMK2D;FLT4;CAMK2A;IGF1R;STK10;STK33;CHEK2;PIM1;PTK2B;EPHB1;PDGFRA;NTRK2;CSNK2A1;NEK6;VRK2;PTK2;MTOR;FGR;HCK;ZAP70;MEX3B;MELK;WNK2;PRKD1;CDK12;MAP3K13;FGFR2
1	CP	regulation of BMP signaling pathway (GO:0030510)	0.0474365	0.466076	5.36623	CRB2;TCF7L2;SMAD4;BMPR2;MSX2;WNT5A;SOX11;SULF1;SMAD6;TOB1;SKI;SFRP1;MSX1;ZNF423
1	CP	phosphatidylinositol 3-kinase signaling (GO:0014065)	0.0479184	0.466538	7.9474	IRS1;PIK3CB;PIK3R1;NYAP2;MYO16;IGF1R
1	CP	regulation of establishment of planar polarity (GO:0090175)	0.0479184	0.466538	7.9474	SEC24B;SFRP1;MAGI2;WNT5A;ROR2;CTHRC1
1	CP	mesenchymal cell differentiation (GO:0048762)	0.0479184	0.466538	7.9474	MEF2A;MEF2C;SMAD4;ISL1;FGFR2;WNT4
1	CP	positive regulation vascular endothelial growth factor production (GO:0010575)	0.0479184	0.466538	7.9474	TGFB1;FLT4;BRCA1;SULF1;ISL1;SULF2
1	CP	regulation of sodium ion transport (GO:0002028)	0.0481433	0.466538	5.62504	CAMK2D;DLG1;AHCYL1;TGFB1;FGF14;SERPINE2;NOS3;PRKCE;WNK2;NEDD4L;NOS1;ANK3
1	CP	establishment of protein localization to plasma membrane (GO:0090002)	0.0481433	0.466538	5.62504	RAB10;MACF1;LAMA5;AMN;RAB31;PACS1;ANK3;ANK1;NKD2;S100A10;PACSIN1;WNT4
1	CP	pattern specification process (GO:0007389)	0.0481833	0.466538	3.92121	PGAP1;BMPR2;GLI3;BASP1;FEZF2;NKX3-1;CDON;MEF2A;TGIF1;MEF2C;EMX2;TCF15;MSX2;WNT5A;SENP2;ISL1;ZEB2;SFRP1;ARC;CYP26C1;HOXB2;ROR2;LMX1B;MNS1;DSCAML1;CCDC40;CRB2;FOXC1;ARL6;SATB2;LRP4;BHLHE22;CXXC4;DPCD;TTN;GBX2;TTC21B;MSX1;SF3B1;TBX1;SMAD4;WNT7B;PCDH8;WNT7A;UNCX;SMAD6;PBX1;VEGFA;MIB1;BMP5;SKI;CYP26A1;APC;LHX2;BMPR1B;FGFR2;BMPR1A
1	CP	collagen fibril organization (GO:0030199)	0.0486459	0.470042	6.30427	FOXC1;ADAMTS2;TGFB2;ADAMTS3;COL5A1;COL12A1;SERPINF2;SERPINH1;LMX1B
1	CP	cellular response to ketone (GO:1901655)	0.0496432	0.473856	7.08228	CASP9;SFRP1;TGFB1;STAR;GNAS;SMYD3;ASS1
1	CP	response to amphetamine (GO:0001975)	0.0496432	0.473856	7.08228	NR4A2;EGR1;GNAL;DCC;DRD1;ADRA1B;DRD5
1	CP	organelle transport along microtubule (GO:0072384)	0.0496498	0.473856	6.59575	ARHGAP21;KIF1B;KIF3C;PRKCZ;BICD1;PEX14;LRPPRC;PAFAH1B1
1	CP	negative regulation of peptide hormone secretion (GO:0090278)	0.0496498	0.473856	6.59575	PFKL;SFRP1;IRS1;KCNQ1;PTPN11;HMGCR;HADH;ADRA2A
1	CP	negative regulation of nucleoside metabolic process (GO:0045978)	0.0496498	0.473856	6.59575	ARFGEF1;BCAS3;PID1;FICD;RCC2;SH3BP4;SPRY2;ARRB1
1	CP	positive regulation of neural precursor cell proliferation (GO:2000179)	0.0496498	0.473856	6.59575	SOX2;EGF;OTP;PROX1;INSM1;GLI3;CDON;VEGFA
2	CP	ribonucleoside bisphosphate biosynthetic process (GO:0034030)	0.000716835	0.987315	46.4489	PANK4;SLC35B2;SLC26A2;ACOT7;DCAKD;PPCDC;COASY
2	CP	purine nucleoside bisphosphate biosynthetic process (GO:0034033)	0.000716835	0.987315	46.4489	PANK4;SLC35B2;SLC26A2;ACOT7;DCAKD;PPCDC;COASY
2	CP	nucleoside bisphosphate biosynthetic process (GO:0033866)	0.000716835	0.987315	46.4489	PANK4;SLC35B2;SLC26A2;ACOT7;DCAKD;PPCDC;COASY
2	CP	lipid particle organization (GO:0034389)	0.00136537	0.987315	45.32	BSCL2;FAF2;RAB3GAP1;PPID;SPG20;PLIN5
2	CP	protein import into nucleus, translocation (GO:0000060)	0.00153	0.987315	29.7089	CEP57;TGFB1;BCL6;SLC11A1;AKR1C3;AKT1;SEC61B;TNPO1
2	CP	striated muscle cell differentiation (GO:0051146)	0.00155952	0.987315	19.2773	RB1;SORT1;IGF2;AVPR1A;BARX2;FOXP1;SKI;IFT20;RXRA;MYOD1;RARA;AKT1;TDGF1
2	CP	regulation of establishment of cell polarity (GO:2000114)	0.0020868	0.987315	37.6917	KANK1;BCAS3;ROCK1;KIAA1598;ROCK2;RNF41
2	CP	coenzyme A biosynthetic process (GO:0015937)	0.00258004	0.987315	45.4794	PANK4;ACOT7;DCAKD;PPCDC;COASY
2	CP	neural tube closure (GO:0001843)	0.00267361	0.987315	14.5042	RARG;ROCK2;PTCH1;IFT122;ZIC5;CELSR1;ARID1A;SKI;SFRP2;OPA1;ZIC2;T;LHX2;RARA;BBS4;PHACTR4
2	CP	regulation of cell junction assembly (GO:1901888)	0.00283979	0.987315	16.9872	BCAS3;PRKCH;ROCK1;FZD5;ROCK2;PTEN;RAPGEF1;APOD;THBS1;PPM1F;PTK2;LIMS1
2	CP	tube closure (GO:0060606)	0.00307214	0.987315	13.931	RARG;ROCK2;PTCH1;IFT122;ZIC5;CELSR1;ARID1A;SKI;SFRP2;OPA1;ZIC2;T;LHX2;RARA;BBS4;PHACTR4
2	CP	positive regulation of epithelial cell migration (GO:0010634)	0.0040168	0.987315	12.8622	NRP1;SCARB1;BCAS3;FOXC2;TGFB1;FLT4;PRKCE;PRKCA;THBS1;HIF1A;PPM1F;VIL1;AKT1;TDGF1;BCAR1;GPR124
2	CP	neuronal ion channel clustering (GO:0045161)	0.00406589	0.987315	36.0055	MTCH1;SPTBN4;KCNIP2;PICK1;NRCAM
2	CP	myotube differentiation (GO:0014902)	0.00406589	0.987315	36.0055	SKI;SORT1;MYOD1;AVPR1A;BARX2
2	CP	enteric nervous system development (GO:0048484)	0.00406589	0.987315	36.0055	RET;KIF26A;NTF3;PHOX2B;PHACTR4
2	CP	negative regulation of neurogenesis (GO:0050768)	0.00417036	0.987315	9.70677	NRP1;KANK1;CNTF;FOXG1;PTEN;ASCL1;RTN4;PCM1;SYNGAP1;TNR;HES1;NKX2-2;RAP1GAP2;TGFB1;DCC;SOX11;VAX1;LBX1;PTK2;PHOX2B;SKI;OLFM1;ADCYAP1;MEIS1;ULK1;VIM;FKBP4;TP73;BMPR1A;SPG20;CDK5R1
2	CP	cellular response to abiotic stimulus (GO:0071214)	0.00420161	0.987315	9.25255	SLC24A1;CDKN1A;GUCY2D;EPO;GPR68;ASCL1;GRM1;MAPK9;FNTA;GNA11;TLK2;AKT1;TMEM109;BAK1;PDE6A;KCNJ2;RAB11FIP5;ASIC1;MAPK3;ACTR5;IGF2;SLC6A12;PRKCA;INO80;AVPR1A;COL1A1;NET1;SFRP2;CRY2;NMT1;PRKCQ;TLR5;SIPA1;PPID;TP73;BCL2L1
2	CP	cell cycle G2/M phase transition (GO:0044839)	0.00467252	0.987315	10.292	YWHAE;CEP57;DYNC1I2;DYNC1H1;CDKN1A;NUMA1;FBXW11;NDE1;DCTN3;PPP2R2A;PKMYT1;TERF1;TUBG1;DNM2;PCM1;MELK;CEP72;CEP192;TUBGCP3;PLCB1;CEP76;NINL;OPTN;CLASP1
2	CP	G2/M transition of mitotic cell cycle (GO:0000086)	0.00467252	0.987315	10.292	YWHAE;CEP57;DYNC1I2;DYNC1H1;CDKN1A;NUMA1;FBXW11;NDE1;DCTN3;PPP2R2A;PKMYT1;TERF1;TUBG1;DNM2;PCM1;MELK;CEP72;CEP192;TUBGCP3;PLCB1;CEP76;NINL;OPTN;CLASP1
2	CP	cellular response to hepatocyte growth factor stimulus (GO:0035729)	0.00477028	0.987315	48.928	VIL1;NRP1;TDGF1;BCAR1
2	CP	response to hepatocyte growth factor (GO:0035728)	0.00477028	0.987315	48.928	VIL1;NRP1;TDGF1;BCAR1
2	CP	Golgi vesicle transport (GO:0048193)	0.004891	0.987315	9.21351	VCP;ATL3;ARL1;HTT;GCC2;RGPD4;BLOC1S4;GOLGA3;GOLGA4;CUX1;RAB26;CREB3L2;STX6;AP1S1;TBC1D14;SNX8;SEC31A;AMN;TRAPPC2L;SORT1;COG1;PUM1;ANK1;AP3B2;DNM2;KRT18;PICK1;SPIRE1;MPPE1;CORO7;EXOC5;OPTN
2	CP	regulation of establishment or maintenance of cell polarity (GO:0032878)	0.00597593	0.999996	23.4461	KANK1;BCAS3;ROCK1;KIAA1598;ROCK2;RNF41
2	CP	positive regulation of endothelial cell migration (GO:0010595)	0.00647676	0.999996	12.8977	NRP1;SCARB1;BCAS3;FOXC2;TGFB1;FLT4;AKT1;PRKCA;THBS1;TDGF1;BCAR1;GPR124
2	CP	negative regulation of cell development (GO:0010721)	0.00678826	0.999996	8.14714	NRP1;FOXC2;KANK1;CNTF;FOXG1;MFI2;PTEN;LDLRAD4;ASCL1;RTN4;PCM1;SYNGAP1;TNR;HES1;NKX2-2;RAP1GAP2;TGFB1;DCC;SOX11;VAX1;LBX1;PTK2;PHOX2B;SKI;OLFM1;ADCYAP1;MEIS1;SFRP2;ULK1;VIM;PI16;FKBP4;TP73;CDK5R1;BMPR1A;SPG20
2	CP	regulation of focal adhesion assembly (GO:0051893)	0.00697743	0.999996	15.1683	BCAS3;ROCK1;ROCK2;PTEN;APOD;THBS1;PPM1F;PTK2;LIMS1
2	CP	regulation of cell-substrate junction assembly (GO:0090109)	0.00697743	0.999996	15.1683	BCAS3;ROCK1;ROCK2;PTEN;APOD;THBS1;PPM1F;PTK2;LIMS1
2	CP	tube formation (GO:0035148)	0.00776889	0.999996	9.49024	RET;BCAS3;RARG;ROCK2;PTCH1;IFT122;SOX11;ZIC5;CELSR1;ARID1A;COQ7;SKI;SFRP2;T;OPA1;ZIC2;LHX2;RARA;BBS4;PHACTR4
2	CP	cerebral cortex development (GO:0021987)	0.00784871	0.999996	13.4649	YWHAE;ZBTB18;PTPRS;LHX2;NDE1;TACC1;ASCL1;PLCB1;HIF1A;BBS4
2	CP	neuron fate determination (GO:0048664)	0.00791991	0.999996	35.428	FOXG1;HES1;LBX1;NKX2-2
2	CP	hepatocyte apoptotic process (GO:0097284)	0.00791991	0.999996	35.428	RB1;KRT18;KRT8;BCL2L1
2	CP	tooth mineralization (GO:0034505)	0.00791991	0.999996	35.428	COL1A1;TBX1;ALPL;FAM20C
2	CP	negative regulation of glial cell proliferation (GO:0060253)	0.00791991	0.999996	35.428	SKI;ADCYAP1;HES1;SOX11
2	CP	regulation of adherens junction organization (GO:1903391)	0.00843016	0.999996	14.0686	BCAS3;ROCK1;ROCK2;PTEN;APOD;THBS1;PPM1F;PTK2;LIMS1
2	CP	long term synaptic depression (GO:0060292)	0.0086918	0.999996	24.1368	STXBP1;PTEN;PICK1;DRD1;MGLL
2	CP	positive regulation of Rap GTPase activity (GO:0032854)	0.0086918	0.999996	24.1368	RAP1GAP2;ADCYAP1;RAPGEF1;SIPA1;RASGRP3
2	CP	mitotic cell cycle phase transition (GO:0044772)	0.00917309	0.999996	7.28728	RB1;CEP57;YWHAE;DYNC1I2;CDKN1A;PSMD12;PSMD11;NUMA1;PRIM1;DCTN3;PPP2R2A;PKMYT1;PSMB7;PCM1;CCND1;CDC27;EIF4EBP1;RBBP8;CEP72;CEP192;CEP76;NINL;CLASP1;CDT1;DYNC1H1;FBXW11;NDE1;TERF1;TUBG1;DNM2;PSMA5;MELK;DBF4;PSMA2;RPA3;TUBGCP3;MCM5;PLCB1;OPTN;MCM2
2	CP	cell fate determination (GO:0001709)	0.00927983	0.999996	12.6166	CYP26B1;FOXG1;MYOD1;NTF3;HES1;ASCL1;LBX1;DSCAML1;NKX2-2;TBX2
2	CP	negative regulation of nervous system development (GO:0051961)	0.00930273	0.999996	7.689	NRP1;KANK1;CNTF;FOXG1;PTEN;ASCL1;RTN4;PCM1;SYNGAP1;TNR;HES1;NKX2-2;RAP1GAP2;TGFB1;DCC;IFT122;SOX11;VAX1;LBX1;PTK2;PHOX2B;SKI;OLFM1;ADCYAP1;MEIS1;ULK1;VIM;FKBP4;TP73;CDK5R1;BMPR1A;SPG20
2	CP	regulation of carbohydrate biosynthetic process (GO:0043255)	0.00966032	0.999996	9.97631	RANBP2;POU1F1;TGFB1;IRS1;IGF2;NR3C1;SOGA1;FOXO1;STK11;PPP1R3B;GPER1;LEP;SESN2;AKT1;INPP5K
2	CP	cell recognition (GO:0008037)	0.00996601	0.999996	8.93106	CNTNAP3;COLEC12;SCARB1;NRP1;LAMA5;ATP8B3;MEGF10;FOXG1;DOCK8;RTN4;DLG1;CD5;SPACA3;NRCAM;SPA17;DSCAML1;ST6GALNAC6;CCT4;CDK5R1
2	CP	cell cycle phase transition (GO:0044770)	0.0109063	0.999996	6.92956	RB1;CEP57;YWHAE;DYNC1I2;CDKN1A;PSMD12;PSMD11;NUMA1;PRIM1;DCTN3;PPP2R2A;PKMYT1;PSMB7;PCM1;CCND1;CDC27;EIF4EBP1;RBBP8;CEP72;CEP192;CEP76;NINL;CLASP1;CDT1;DYNC1H1;FBXW11;NDE1;TERF1;TUBG1;DNM2;PSMA5;MELK;DBF4;PSMA2;RPA3;TUBGCP3;MCM5;PLCB1;OPTN;MCM2
2	CP	grooming behavior (GO:0007625)	0.0119943	0.999996	20.2477	HTT;AVPR1A;DRD1;HOXB8;APRT
2	CP	cerebral cortex radially oriented cell migration (GO:0021799)	0.0119943	0.999996	20.2477	FOXG1;POU3F2;MDGA1;RTN4;POU3F3
2	CP	regulation of glial cell proliferation (GO:0060251)	0.0119943	0.999996	20.2477	SKI;ADCYAP1;PRKCH;SOX11;HES1
2	CP	protein localization to cilium (GO:0061512)	0.012179	0.999996	26.896	IFT20;TTC21B;IFT122;SNX10
2	CP	response to ionizing radiation (GO:0010212)	0.0126181	0.999996	7.95312	CDKN1A;RRM1;RNF8;INO80;NET1;STK11;SFRP2;MTA1;CCND1;KAT5;RFWD2;XRRA1;UIMC1;TRIM13;NABP2;TLK2;TMEM109;BAK1;NHEJ1;TP73;BCL2L1
2	CP	cellular response to corticosteroid stimulus (GO:0071384)	0.0129832	0.999996	12.7353	ADCYAP1;TGFB1;GPER1;MYOD1;AKR1C3;SMYD3;NR3C1;SSTR2
2	CP	establishment of protein localization to plasma membrane (GO:0090002)	0.0130685	0.999996	9.94197	SPTBN4;LAMA5;GOLGA4;AMN;KRT18;RAB26;PTCH1;INPP5K;GCC2;ANK1;OPTN;NKD2
2	CP	negative regulation of production of molecular mediator of immune response (GO:0002701)	0.0135119	0.999996	15.7655	TGFB1;NDFIP1;BCL6;THOC1;XCL1;HMOX1
2	CP	outflow tract morphogenesis (GO:0003151)	0.0141746	0.999996	11.3227	TBX1;JUN;SFRP2;PLXND1;HES1;SOX11;THBS1;HIF1A;TBX2
2	CP	telencephalon cell migration (GO:0022029)	0.0141746	0.999996	11.3227	NRP1;FOXG1;OGDH;TNR;DRD1;POU3F2;MDGA1;RTN4;POU3F3
2	CP	muscle fiber development (GO:0048747)	0.0141746	0.999996	11.3227	SKI;UCHL1;PTCD2;BIN3;MYOD1;MYL2;CACNA2D2;TCAP;CACNA1S
2	CP	negative regulation of synaptic transmission (GO:0050805)	0.0147795	0.999996	10.4389	ACHE;STXBP1;PTEN;TNR;PICK1;NOS1;DRD1;PLA2G6;MGLL;ASIC1
2	CP	angiogenesis (GO:0001525)	0.0158463	0.999996	6.41335	NRP1;LAMA5;PLXND1;FLT4;PTEN;PRCP;FGF1;HIF1A;THBS1;RTN4;ATP5B;PDCD10;ZC3H12A;HMOX1;APOD;NRCAM;CD34;JAM3;TBX1;JUN;FZD5;MCAM;TIE1;PRKCA;PLXDC1;PTK2;VAV2;MEIS1;NCL;FGF18;ACKR3;RAMP1;PLCD1;GPR124
2	CP	retrograde transport, vesicle recycling within Golgi (GO:0000301)	0.0160543	0.999996	17.1929	GOLGA4;CUX1;GCC2;RGPD4;OPTN
2	CP	regulation of Rap GTPase activity (GO:0032317)	0.0160543	0.999996	17.1929	RAP1GAP2;ADCYAP1;RAPGEF1;SIPA1;RASGRP3
2	CP	SMAD protein signal transduction (GO:0060395)	0.0160543	0.999996	17.1929	SKI;JUN;T;HNF4A;MAGI2
2	CP	protein localization to Golgi apparatus (GO:0034067)	0.017062	0.999996	13.9783	IFT20;GOLGA4;ARL1;GCC2;RGPD4;OPTN
2	CP	negative regulation of axonogenesis (GO:0050771)	0.0170648	0.999996	9.81694	NRP1;SYNGAP1;DCC;PTEN;TNR;ULK1;RTN4;PTK2;SPG20;CDK5R1
2	CP	cell division (GO:0051301)	0.0175532	0.999996	7.08377	WWTR1;SEPT10;CDC123;SEPT12;PRKCE;ZBTB16;CABLES1;POU3F2;POU3F3;DSN1;CCND2;CCND1;CDC27;SPECC1L;NUMB;MCM5;TACC1;MAP4;CLASP1;BCAR1;SPG20
2	CP	negative regulation of neuron differentiation (GO:0045665)	0.0175747	0.999996	6.88205	RAP1GAP2;NRP1;KANK1;CNTF;DCC;FOXG1;PTEN;ASCL1;LBX1;RTN4;PTK2;PHOX2B;MEIS1;SYNGAP1;TNR;ULK1;HES1;VIM;FKBP4;NKX2-2;TP73;SPG20;CDK5R1
2	CP	negative regulation of Rho protein signal transduction (GO:0035024)	0.0176642	0.999996	21.1079	KANK1;BCL6;ARAP3;TNFAIP1
2	CP	negative regulation of focal adhesion assembly (GO:0051895)	0.0176642	0.999996	21.1079	BCAS3;PTEN;APOD;THBS1
2	CP	regulation of timing of cell differentiation (GO:0048505)	0.0176642	0.999996	21.1079	HES1;GDPD5;HES3;ASCL1
2	CP	negative regulation of adherens junction organization (GO:1903392)	0.0176642	0.999996	21.1079	BCAS3;PTEN;APOD;THBS1
2	CP	telomere maintenance via telomerase (GO:0007004)	0.0176642	0.999996	21.1079	TERT;PINX1;POT1;TERF1
2	CP	negative regulation of cell junction assembly (GO:1901889)	0.0176642	0.999996	21.1079	BCAS3;PTEN;APOD;THBS1
2	CP	striatum development (GO:0021756)	0.0176642	0.999996	21.1079	OGDH;HTT;DRD1;BBS4
2	CP	negative regulation of dephosphorylation (GO:0035305)	0.0183024	0.999996	8.36563	YWHAE;FARP1;NIFK;ELFN2;PKMYT1;SPOCD1;MYO1D;PPP2R4;WNK1;CRY2;RIMBP2;INPP5K;CEP192
2	CP	nucleoside bisphosphate metabolic process (GO:0033865)	0.018457	0.999996	10.8358	PANK4;SULT1A1;SLC35B2;SLC26A2;ACOT7;DCAKD;PPCDC;COASY
2	CP	ribonucleoside bisphosphate metabolic process (GO:0033875)	0.018457	0.999996	10.8358	PANK4;SULT1A1;SLC35B2;SLC26A2;ACOT7;DCAKD;PPCDC;COASY
2	CP	purine nucleoside bisphosphate metabolic process (GO:0034032)	0.018457	0.999996	10.8358	PANK4;SULT1A1;SLC35B2;SLC26A2;ACOT7;DCAKD;PPCDC;COASY
2	CP	neural crest cell migration (GO:0001755)	0.018457	0.999996	10.8358	RET;TBX1;NRP1;LAMA5;GBX2;HIF1A;PHOX2B;PHACTR4
2	CP	lipid catabolic process (GO:0016042)	0.0204733	0.999996	5.92596	SCARB1;IRS1;HEXB;AKR1D1;HSD17B6;PLA2G6;PLD1;ABHD12;CYP26B1;ACOXL;LIPG;SESN2;PLCG2;ACOT7;PNPLA8;PLCL1;AKR1C3;DDHD1;PAFAH2;HADHB;BSCL2;HADHA;ACOX1;EHHADH;LEP;ASPG;CLPSL1;CLPSL2;ACOX3;PLCB1;CRAT;MGLL;PLCD1
2	CP	protein homotrimerization (GO:0070207)	0.0209344	0.999996	14.7469	SKI;MGST1;TRAF2;TRPM8;ASIC1
2	CP	response to radiation (GO:0009314)	0.0216703	0.999996	5.22361	CDKN1A;STK11;SYNGAP1;FNTA;KAT5;CCND1;GRM6;UIMC1;TLK2;AKT1;TMEM109;CNGA3;EYS;ACTR5;PRKCA;UBE4B;CACNA2D4;SFRP2;CRY2;TRIM13;PRKCQ;AIPL1;PPID;SLC24A1;GUCY2D;RNF8;HTT;TULP1;HIF1A;RELA;MAPK9;AANAT;MTA1;HRH2;XRRA1;GPC1;DRD1;BAK1;PDE6A;NHEJ1;ELANE;MAP4K3;ZRANB3;JUN;RRM1;TGFB1;IGF2;AKR1C3;INO80;NET1;IFT20;RFWD2;NMT1;NABP2;ERCC5;BCL2L1;TP73
2	CP	regulation of insulin receptor signaling pathway (GO:0046626)	0.0217369	0.999996	10.0202	KANK1;IRS1;LEP;IGF2;INPP5K;PRKCA;PRKCQ;RELA
2	CP	negative regulation of endocytosis (GO:0045806)	0.0217369	0.999996	10.0202	SCAMP5;ATXN2;TGFB1;DLG4;PTEN;HMGB1;SNX33;PROM2
2	CP	cellular response to radiation (GO:0071478)	0.0221796	0.999996	6.59398	SLC24A1;CDKN1A;GUCY2D;ACTR5;PRKCA;INO80;NET1;MAPK9;SFRP2;FNTA;CRY2;NMT1;TLK2;TMEM109;PRKCQ;BAK1;PDE6A;PPID;TP73;BCL2L1
2	CP	forebrain cell migration (GO:0021885)	0.0223909	0.999996	9.21311	NRP1;FOXG1;OGDH;TNR;DRD1;POU3F2;MDGA1;RTN4;POU3F3
2	CP	regulation of fat cell differentiation (GO:0045598)	0.0224779	0.999996	7.25051	WWTR1;TGFB1;LMO3;ZBTB16;FNDC3B;LRP5;FOXO1;SFRP2;GPER1;LEP;ZC3H12A;AKT1;HES1;TRIB2;DACT1
2	CP	DNA catabolic process, endonucleolytic (GO:0000737)	0.0238573	0.999996	7.75248	TATDN3;ZRANB3;CECR2;H1F0;RAD51C;NEIL2;XRCC3;RBBP8;ERCC5;HMGB1;NEIL1;FAN1
2	CP	negative regulation of actin filament depolymerization (GO:0030835)	0.0240663	0.999996	10.3874	EPS8;VIL1;SPTBN4;SPECC1L;CAPG;VILL;SPTAN1
2	CP	G-protein coupled acetylcholine receptor signaling pathway (GO:0007213)	0.0244633	0.999996	16.9784	GNA15;ADRBK1;PLCB1;CDK5R1
2	CP	negative regulation of nitric oxide biosynthetic process (GO:0045019)	0.0244633	0.999996	16.9784	ZC3H12A;ATP2B4;ACP5;CD34
2	CP	regulation of development, heterochronic (GO:0040034)	0.0244633	0.999996	16.9784	HES1;GDPD5;HES3;ASCL1
2	CP	response to water (GO:0009415)	0.0244633	0.999996	16.9784	ATP2B4;KRT8;AVPR1A;SIPA1
2	CP	regulation of skeletal muscle cell differentiation (GO:2001014)	0.0244633	0.999996	16.9784	TBX1;CYP26B1;UQCC2;GPC1
2	CP	protein-DNA complex subunit organization (GO:0071824)	0.0257077	0.999996	6.13453	SMARCD1;SMARCC1;SHPRH;NPM1;RNF8;CHD5;ARID1A;NAP1L5;CABIN1;H1FOO;RAD52;H1F0;CHAF1A;MIS18A;KAT6B;RPA3;RUVBL1;TCF4;SMYD3;ASF1B;MCM2
2	CP	connective tissue development (GO:0061448)	0.0257623	0.999996	8.61898	DGAT2;COL5A1;FGL1;LEP;LRP5;RARA;THBS1;SPG20;UMODL1
2	CP	Golgi to plasma membrane protein transport (GO:0043001)	0.0259752	0.999996	11.1411	AMN;GOLGA4;KRT18;RAB26;GCC2;OPTN
2	CP	retinoic acid receptor signaling pathway (GO:0048384)	0.0266877	0.999996	12.7569	TBX1;RARG;CYP26B1;RXRA;RARA
2	CP	coenzyme A metabolic process (GO:0015936)	0.0266877	0.999996	12.7569	PANK4;ACOT7;DCAKD;PPCDC;COASY
2	CP	intracellular estrogen receptor signaling pathway (GO:0030520)	0.0266877	0.999996	12.7569	RARA;DDX54;ARID1A;SAFB;PPARGC1B
2	CP	regulation of autophagy (GO:0010506)	0.0271006	0.999996	6.70617	UVRAG;DAPK2;TFEB;SOGA1;FOXO1;IFT20;ZC3H12A;KIAA1324;TLK2;TRIM13;AKT1;TBC1D14;ULK1;LZTS1;BCL2L1
2	CP	regulation of epithelial cell migration (GO:0010632)	0.0278685	0.999996	6.02705	SCARB1;NRP1;BCAS3;FOXC2;TGFB1;PRKCE;FLT4;PRKCA;PRCP;HIF1A;THBS1;PTK2;PPM1F;VIL1;APOH;AKT1;EVL;TDGF1;BCAR1;GPR124
2	CP	positive regulation of fat cell differentiation (GO:0045600)	0.0294894	0.999996	8.60614	SFRP2;LMO3;ZBTB16;ZC3H12A;LRP5;FNDC3B;AKT1;DACT1
2	CP	muscle cell development (GO:0055001)	0.0309198	0.999996	6.68109	PTCD2;MEGF10;CACNA2D2;SKI;UCHL1;BIN3;MYOD1;MYL2;SPEG;TCAP;HES1;SMYD3;CACNA1S
2	CP	inner ear morphogenesis (GO:0042472)	0.0311714	0.999996	7.13428	TBX1;HMX3;ABR;COL2A1;GBX2;DLX5;DLX6;FOXG1;ITGA8;CELSR1;HMX2
2	CP	release of cytochrome c from mitochondria (GO:0001836)	0.0314086	0.999996	10.0051	MAPK9;JUN;IFI6;BAK1;TP73;BCL2L1
2	CP	actin filament capping (GO:0051693)	0.0314086	0.999996	10.0051	EPS8;VIL1;SPTBN4;CAPG;VILL;SPTAN1
2	CP	lipid storage (GO:0019915)	0.0314086	0.999996	10.0051	BSCL2;DGAT2;HEXB;NRIP1;CRY2;PLIN5
2	CP	cellular component disassembly involved in execution phase of apoptosis (GO:0006921)	0.032529	0.999996	7.29856	H1F0;FNTA;ROCK1;PRKCQ;HMGB1;VIM;SPTAN1;BLCAP;PTK2;LMNB1
2	CP	peripheral nervous system axon ensheathment (GO:0032292)	0.0326358	0.999996	13.9188	SKI;ADAM22;POU3F1;POU3F2
2	CP	replication fork processing (GO:0031297)	0.0326358	0.999996	13.9188	ZRANB3;SMARCAL1;APITD1;THOC1
2	CP	lens morphogenesis in camera-type eye (GO:0002089)	0.0326358	0.999996	13.9188	SKI;MEIS1;SOX1;SOX11
2	CP	myelination in peripheral nervous system (GO:0022011)	0.0326358	0.999996	13.9188	SKI;ADAM22;POU3F1;POU3F2
2	CP	endothelial cell proliferation (GO:0001935)	0.0333563	0.999996	11.116	SCARB1;DLG1;HMOX1;NRARP;CD34
2	CP	negative regulation of developmental growth (GO:0048640)	0.0335511	0.999996	7.56363	NRP1;SFRP2;DCC;TNR;ULK1;PI16;RTN4;SPG20;CDK5R1
2	CP	response to corticosteroid (GO:0031960)	0.03409	0.999996	5.47011	PTPRU;CDKN1A;TGFB1;AKR1C3;GRIK4;AVPR1A;NR3C1;SSTR2;COL1A1;ADCYAP1;AANAT;CCND1;UCN3;GPER1;MYOD1;SCGB1A1;ALPL;CNGA3;ACSBG1;SMYD3;PPARGC1B
2	CP	regulation of endothelial cell migration (GO:0010594)	0.0353044	0.999996	5.97153	NRP1;SCARB1;BCAS3;FOXC2;TGFB1;FLT4;PRKCA;PRCP;THBS1;PTK2;APOH;AKT1;TDGF1;BCAR1;GPR124
2	CP	iron ion homeostasis (GO:0055072)	0.0353044	0.999996	5.97153	NDFIP1;SLC11A1;MFI2;HTT;TTC7A;BTBD9;HIF1A;ATP6V1B2;HMOX1;ATP6V1H;ACO1;SFXN1;ATP6V0E2;SFXN5;MON1A
2	CP	cell differentiation involved in metanephros development (GO:0072202)	0.0367335	0.999996	18.1358	OSR1;CD34;POU3F3
2	CP	phospholipase C-activating dopamine receptor signaling pathway (GO:0060158)	0.0367335	0.999996	18.1358	GNA15;GNA11;DRD1
2	CP	growth hormone receptor signaling pathway (GO:0060396)	0.0367335	0.999996	18.1358	SOCS2;GH1;PTK2
2	CP	mannose metabolic process (GO:0006013)	0.0367335	0.999996	18.1358	MAN2A2;MAN2B2;PMM2
2	CP	negative regulation of telomerase activity (GO:0051974)	0.0367335	0.999996	18.1358	PINX1;POT1;TERF1
2	CP	ganglion development (GO:0061548)	0.0367335	0.999996	18.1358	NRP1;ASCL1;PHOX2B
2	CP	low-density lipoprotein particle clearance (GO:0034383)	0.0367335	0.999996	18.1358	SCARB1;DGAT2;HMOX1
2	CP	establishment of protein localization to mitochondrial membrane (GO:0090151)	0.0367335	0.999996	18.1358	SAMM50;HSPA4;TIMM10
2	CP	lactate metabolic process (GO:0006089)	0.0367335	0.999996	18.1358	PER2;HTT;HIF1A
2	CP	positive regulation of fibroblast migration (GO:0010763)	0.0367335	0.999996	18.1358	TGFB1;PRKCE;THBS1
2	CP	nerve growth factor signaling pathway (GO:0038180)	0.0367335	0.999996	18.1358	SORT1;MAGI2;RAPGEF1
2	CP	protein localization to plasma membrane (GO:0072659)	0.0374114	0.999996	6.1168	AMN;PTCH1;GCC2;ZDHHC22;ANK1;NKD2;GOLGA4;DLG1;KRT18;RAB26;INPP5K;RAMP1;OPTN
2	CP	negative regulation of insulin receptor signaling pathway (GO:0046627)	0.0375317	0.999996	9.01514	KANK1;IRS1;INPP5K;PRKCA;PRKCQ;RELA
2	CP	positive regulation of glial cell differentiation (GO:0045687)	0.0375317	0.999996	9.01514	NTF3;GSX2;HES1;RELA;NKX2-2;TP73
2	CP	establishment of spindle localization (GO:0051293)	0.0375317	0.999996	9.01514	NUMA1;NDE1;HTT;SPIRE1;MAP4;CLASP1
2	CP	fatty acid beta-oxidation (GO:0006635)	0.037997	0.999996	7.09423	HADHB;HADHA;ACOXL;ACOX1;LEP;EHHADH;SESN2;ACOX3;CRAT
2	CP	histone H4 acetylation (GO:0043967)	0.037997	0.999996	7.09423	MEAF6;TRRAP;MYOD1;KANSL3;RUVBL1;CHD5;KAT8;TRIM16;MSL1
2	CP	blood vessel development (GO:0001568)	0.038069	0.999996	5.9071	TBX1;PROP1;LUZP1;FZD5;OSR1;ARID1A;PKD1;FOXO1;COL1A1;COL5A1;RAPGEF1;AKT1;HES1;PLCD1
2	CP	cellular response to light stimulus (GO:0071482)	0.038069	0.999996	5.9071	SLC24A1;GUCY2D;ACTR5;PRKCA;INO80;MAPK9;FNTA;CRY2;NMT1;PRKCQ;BAK1;PDE6A;PPID;TP73
2	CP	negative regulation of cytoskeleton organization (GO:0051494)	0.0384745	0.999996	5.62212	SPTBN4;KANK1;NPM1;CAPG;ESPN;EPS8;VIL1;STMN1;SPECC1L;INPP5K;PICK1;VILL;FKBP4;GAS2L2;SPTAN1;CLASP1
2	CP	protein import (GO:0017038)	0.0384745	0.999996	5.62212	IPO13;RERE;RANBP2;JUN;TGFB1;HSPA4;HTT;ADAR;PEX10;SNX33;TIMM10;PEX5L;SAMM50;CRY2;HES1;DRD1
2	CP	axon cargo transport (GO:0008088)	0.0389567	0.999996	7.42993	AP3M2;BLOC1S4;UCHL1;OPA1;HTT;KIF1B;HIF1A;AP3B2
2	CP	positive regulation of autophagy (GO:0010508)	0.039018	0.999996	7.99619	UVRAG;ZC3H12A;KIAA1324;TFEB;TRIM13;ULK1;FOXO1
2	CP	rhodopsin mediated signaling pathway (GO:0016056)	0.039018	0.999996	7.99619	SLC24A1;GUCY2D;FNTA;NMT1;PRKCA;PRKCQ;PDE6A
2	CP	intra-Golgi vesicle-mediated transport (GO:0006891)	0.039018	0.999996	7.99619	GOLGA3;GOLGA4;CUX1;COG1;GCC2;RGPD4;OPTN
2	CP	regulation of cytoskeleton organization (GO:0051493)	0.0393844	0.999996	4.38642	CYFIP1;SPTBN4;KANK1;ROCK1;ROCK2;ASAP3;FMN1;CAPG;ARHGEF10L;CELSR1;ESPN;PKD1;PPM1E;PPM1F;EPS8;BAIAP2L2;STMN1;NTF3;INPP5K;VILL;CEP76;SPTAN1;GAS2L2;CLASP1;JAM3;MAPK3;BCAS3;NPM1;TGFB1;PRKCE;XRCC3;TERF1;PTK2;VIL1;TPX2;DLG1;ARPC3;FES;SPECC1L;PICK1;CRIPAK;EVL;FKBP4;CRK;CDK5R1
2	CP	regulation of dephosphorylation (GO:0035303)	0.0403569	0.999996	5.22742	YWHAE;FARP1;CDCA2;TGFB1;NIFK;MAGI2;HTT;PKMYT1;ELFN2;SPOCD1;MYO1D;PPP2R4;WNK1;PPP6R3;CRY2;RIMBP2;INPP5K;CEP192;PPARGC1B
2	CP	regulation of synaptic transmission (GO:0050804)	0.0406659	0.999996	4.57755	ACHE;STXBP1;PTEN;HTT;PLA2G6;GRM1;JPH4;SYNGAP1;JPH3;GRM4;HRH2;GRM6;GPER1;NTF3;TNR;DRD1;NOS1;GLUL;ASIC1;PRKCE;PLCL1;CACNA2D2;BTBD9;PER2;ADCYAP1;PNKD;DLG4;GIPC1;RARA;PICK1;CSPG5;MGLL;RAB3GAP1
2	CP	chromatin remodeling (GO:0006338)	0.040913	0.999996	5.27572	RB1;RERE;HDAC4;SMARCD1;SMARCC1;PBRM1;NPM1;RNF8;CHD5;BAZ2A;INO80;ACTR8;TTF1;ARID1A;ACTB;CECR2;MIS18A;RUVBL1
2	CP	neuromuscular synaptic transmission (GO:0007274)	0.0409712	0.999996	9.747	MYLK2;EGR3;STXBP1;NTF3;KIF1B
2	CP	establishment of spindle orientation (GO:0051294)	0.0409712	0.999996	9.747	NUMA1;NDE1;HTT;MAP4;CLASP1
2	CP	response to magnesium ion (GO:0032026)	0.0422134	0.999996	11.5844	CCND1;CNGA3;THBS1;RYR3
2	CP	membrane repolarization (GO:0086009)	0.0422134	0.999996	11.5844	YWHAE;KCNIP2;CACNA1D;KCNJ2
2	CP	cartilage development involved in endochondral bone morphogenesis (GO:0060351)	0.0422134	0.999996	11.5844	COL1A1;COL2A1;RARA;THBS1
2	CP	negative regulation of DNA recombination (GO:0045910)	0.0422134	0.999996	11.5844	ZRANB3;NDFIP1;BCL6;THOC1
2	CP	cellular response to extracellular stimulus (GO:0031668)	0.0439354	0.999996	5.10673	JUN;CDKN1A;SLC2A1;AKR1C3;AVPR1A;FOXO1;ASGR1;SFRP2;UCN3;MYOD1;LEP;KIAA1324;HMOX1;PICK1;ULK1;GLUL;OPTN;SIPA1
2	CP	bone morphogenesis (GO:0060349)	0.044366	0.999996	8.14784	SKI;CYP26B1;SFRP2;T;LRP5;ACP5
2	CP	response to epidermal growth factor (GO:0070849)	0.044366	0.999996	8.14784	VIL1;AKT1;INPP5K;ASCL1;TDGF1;MAPK3
2	CP	negative regulation of protein complex disassembly (GO:0043242)	0.0454964	0.999996	6.15335	EPS8;PER2;VIL1;SPTBN4;SPECC1L;CAPG;VILL;SPTAN1;GAS2L2;CLASP1
2	CP	nucleosome organization (GO:0034728)	0.0471148	0.999996	4.94333	SMARCD1;SMARCC1;SHPRH;NPM1;RNF8;CHD5;ARID1A;NAP1L5;CABIN1;H1FOO;H1F0;CHAF1A;MIS18A;KAT6B;RUVBL1;SMYD3;ASF1B;MCM2
2	CP	regulation of carbohydrate metabolic process (GO:0006109)	0.0472375	0.999996	4.74143	HDAC4;RANBP2;POU1F1;TGFB1;IRS1;PRKCE;FGL1;IGF2;NR3C1;SOGA1;HIF1A;FOXO1;STK11;PPP1R3B;GPER1;LEP;SESN2;DDIT4;AKT1;INPP5K;RAMP1
2	CP	regulation of cellular carbohydrate metabolic process (GO:0010675)	0.0483688	0.999996	4.74813	HDAC4;RANBP2;POU1F1;IRS1;PRKCE;FGL1;IGF2;NR3C1;SOGA1;HIF1A;FOXO1;STK11;PPP1R3B;GPER1;LEP;SESN2;DDIT4;AKT1;INPP5K;RAMP1
2	CP	negative regulation of cell morphogenesis involved in differentiation (GO:0010771)	0.049021	0.999996	5.22829	NRP1;KANK1;DCC;MFI2;PTEN;LDLRAD4;RTN4;PTK2;SYNGAP1;SFRP2;TNR;ULK1;SPG20;CDK5R1
2	CP	myotube cell development (GO:0014904)	0.0495522	0.999996	8.59346	SKI;BIN3;MYOD1;SMYD3;CACNA1S
3	CP	negative regulation of endocytosis (GO:0045806)	0.000567811	0.999995	33.9982	RABGEF1;LRSAM1;CD300A;NR1H2;PACSIN3;CSK;PROM2;PACSIN1;ARF6
3	CP	osteoblast development (GO:0002076)	0.00128543	0.999995	41.8675	HDAC4;ACHE;JUND;SATB2;PTH1R;LIMD1
3	CP	phosphatidylinositol-3-phosphate biosynthetic process (GO:0036092)	0.00253229	0.999995	40.7133	FIG4;INPP4A;PIK3R3;PIK3CB;PIK3C2B
3	CP	regulation of cholesterol homeostasis (GO:2000188)	0.00331115	0.999995	51.8227	ACOX1;HNF4A;NR1H2;FGFR4
3	CP	associative learning (GO:0008306)	0.00441071	0.999995	15.078	GPR162;BTG2;GRIN2A;ATXN1;RGS14;HRH2;SRF;NF1;HTT;CLN8;ASIC1
3	CP	positive regulation of protein sumoylation (GO:0033235)	0.00492265	0.999995	41.3326	HDAC4;TOLLIP;MUL1;AHRR
3	CP	regulation of cell size (GO:0008361)	0.00518903	0.999995	20.0768	RET;RPTOR;HSP90AB1;DEPTOR;CLN8;MTOR;WDTC1
3	CP	one-carbon metabolic process (GO:0006730)	0.00518903	0.999995	20.0768	CA1;AHCYL1;MAT2A;CA3;CA2;CA5A;GNMT
3	CP	retrograde vesicle-mediated transport, Golgi to ER (GO:0006890)	0.00588814	0.999995	22.09	COPA;LMAN2;COG4;GBF1;HTT;COPZ1
3	CP	positive regulation of establishment of protein localization to plasma membrane (GO:0090004)	0.00588814	0.999995	22.09	PDPK1;GPER1;ARHGEF16;RHOG;CIB1;ARF6
3	CP	positive regulation of protein localization to plasma membrane (GO:1903078)	0.00721822	0.999995	20.152	PDPK1;GPER1;ARHGEF16;RHOG;CIB1;ARF6
3	CP	platelet formation (GO:0030220)	0.00779348	0.999995	23.6078	MEF2A;SRF;NBEAL2;CIB1;ZNF385A
3	CP	embryonic heart tube morphogenesis (GO:0003143)	0.00912677	0.999995	12.3183	MEF2A;RYR2;CCDC39;C2CD3;SRF;NPHP3;PSEN1;LBX1;ENG;MIB1
3	CP	regulation of endocytosis (GO:0030100)	0.00934578	0.999995	8.81126	SCARB1;RAB4A;LRSAM1;CD300A;SLC11A1;TNK2;NR1H2;PIK3CB;MIB1;VAMP8;RABGEF1;HCK;LMAN2;PACSIN3;CSK;CBLL1;TSPAN1;PROM2;PACSIN1;ARF6
3	CP	negative regulation of nervous system development (GO:0051961)	0.0102326	0.999995	8.04519	RAP1GAP2;RNF10;LINGO1;ZHX2;DTX1;TULP3;CIB1;PSEN1;OLIG2;SEMA3F;CBFA2T2;VAX1;LBX1;MIB1;FIG4;OLFM1;MYCN;SIX3;CTNNA1;NF1;ULK1;ARHGEF2;NGEF;ITM2C
3	CP	protein O-linked glycosylation (GO:0006493)	0.0108272	0.999995	10.437	GALNT11;ST6GALNAC2;GALNT4;SLC35C2;POMT1;MUC5B;POMGNT1;MUC4;MUC20;GALNT9;MUC5AC;GALNT8
3	CP	phosphatidylinositol metabolic process (GO:0046488)	0.011552	0.999995	8.94279	PLA2G2F;PLA2G1B;MTMR14;PIK3R3;PLA2G5;PIK3CB;PIK3C2B;INPP4A;FIG4;SH3YL1;INPP5A;INPP5D;PITPNM3;PI4KA;MPPE1;PLCH2
3	CP	heart looping (GO:0001947)	0.0119057	0.999995	11.8184	MEF2A;CCDC39;C2CD3;SRF;NPHP3;PSEN1;LBX1;ENG;MIB1
3	CP	negative regulation of neurogenesis (GO:0050768)	0.0124911	0.999995	7.75479	RAP1GAP2;RNF10;LINGO1;ZHX2;DTX1;CIB1;PSEN1;OLIG2;SEMA3F;CBFA2T2;VAX1;LBX1;MIB1;OLFM1;MYCN;SIX3;NF1;CTNNA1;ULK1;ARHGEF2;NGEF;ITM2C
3	CP	response to pH (GO:0009268)	0.0124957	0.999995	15.5708	CA2;GNA11;GBA;PKD2L1;SLC9A1;ASIC1
3	CP	insulin-like growth factor receptor signaling pathway (GO:0048009)	0.0126556	0.999995	23.7878	GIGYF1;GRB10;IGF2R;GIGYF2
3	CP	cell proliferation in forebrain (GO:0021846)	0.0126556	0.999995	23.7878	NCOR2;RRM1;SIX3;LHX5
3	CP	O-glycan processing (GO:0016266)	0.0133466	0.999995	11.2681	GALNT11;ST6GALNAC2;GALNT4;MUC5B;MUC4;MUC20;GALNT9;MUC5AC;GALNT8
3	CP	negative regulation of cell development (GO:0010721)	0.0133899	0.999995	7.20321	RNF10;DTX1;CIB1;LDLRAD4;PSEN1;SEMA3F;NPPC;SIX3;CTNNA1;RAP1GAP2;LINGO1;ZHX2;OLIG2;CBFA2T2;VAX1;LBX1;MIB1;OLFM1;MYCN;NF1;STRAP;ULK1;ARHGEF2;PI16;NGEF;ITM2C
3	CP	skin morphogenesis (GO:0043589)	0.0138887	0.999995	34.9063	SRF;GBA;PSEN1
3	CP	negative regulation of stem cell proliferation (GO:2000647)	0.0163368	0.999995	20.3606	CTNNBIP1;NF1;CTNNA1;VAX1
3	CP	cellular response to pH (GO:0071467)	0.0163368	0.999995	20.3606	GNA11;PKD2L1;SLC9A1;ASIC1
3	CP	L-amino acid import (GO:0043092)	0.0197829	0.999995	26.6811	SLC11A1;HTT;CLN8
3	CP	regulation of extracellular matrix disassembly (GO:0010715)	0.0197829	0.999995	26.6811	DPP4;FAP;FGFR4
3	CP	glucose 6-phosphate metabolic process (GO:0051156)	0.0197829	0.999995	26.6811	HK3;HKDC1;HK1
3	CP	positive regulation of inositol phosphate biosynthetic process (GO:0060732)	0.0197829	0.999995	26.6811	MAS1;GPER1;PTH1R
3	CP	regulation of organelle assembly (GO:1902115)	0.0203358	0.999995	8.46816	MEF2A;ATXN2L;GPR162;HCK;CNOT6;TBC1D9B;IFT140;ODF2;TBC1D24;TBC1D2B;RNF4
3	CP	regulation of bone resorption (GO:0045124)	0.0230893	0.999995	11.4032	TFRC;CA2;INPP5D;NF1;CSK;PPARGC1B
3	CP	peptidyl-glutamic acid modification (GO:0018200)	0.0253238	0.999995	12.5097	AGBL5;VKORC1L1;TTLL4;GGCX;TTLL11
3	CP	regulation of protein sumoylation (GO:0033233)	0.0255379	0.999995	15.3559	HDAC4;TOLLIP;MUL1;AHRR
3	CP	nucleosome disassembly (GO:0006337)	0.0255379	0.999995	15.3559	SMARCD1;NFE2;SMARCC1;HMGA1
3	CP	cardiac muscle hypertrophy (GO:0003300)	0.0255379	0.999995	15.3559	MEF2A;HDAC4;RYR2;GATA6
3	CP	protein-DNA complex disassembly (GO:0032986)	0.0255379	0.999995	15.3559	SMARCD1;NFE2;SMARCC1;HMGA1
3	CP	cellular modified amino acid catabolic process (GO:0042219)	0.0255379	0.999995	15.3559	ALDH4A1;CCBL1;PCYOX1L;GGT1
3	CP	learning (GO:0007612)	0.0258002	0.999995	6.91642	BTG2;RGS14;SRF;HTT;CLN8;GPR162;GRIN2A;ATXN1;GRM4;JPH3;HRH3;HRH2;NF1;ASIC1
3	CP	regulation of establishment of protein localization to plasma membrane (GO:0090003)	0.0258418	0.999995	9.68204	PDPK1;GPER1;ARHGEF16;RHOG;CIB1;CSK;ARF6
3	CP	regulation of clathrin-mediated endocytosis (GO:2000369)	0.0268422	0.999995	21.0894	TNK2;PIK3CB;PROM2
3	CP	modulation by virus of host process (GO:0019054)	0.0268422	0.999995	21.0894	CD4;BCL2L11;PABPN1
3	CP	neuromuscular process controlling posture (GO:0050884)	0.0268422	0.999995	21.0894	ATP8A2;GAA;CLN8
3	CP	visual learning (GO:0008542)	0.0289733	0.999995	9.12513	GPR162;GRIN2A;ATXN1;RGS14;HRH2;NF1;HTT
3	CP	regulation of the force of heart contraction (GO:0002026)	0.0296346	0.999995	11.4039	GAA;MYL3;ATP2B4;MYH6;SLC9A1
3	CP	dopamine receptor signaling pathway (GO:0007212)	0.0296346	0.999995	11.4039	SLC9A3R1;GNAL;GNA11;HTT;NSG1
3	CP	striated muscle hypertrophy (GO:0014897)	0.0310971	0.999995	13.4926	MEF2A;HDAC4;RYR2;GATA6
3	CP	regulation of extracellular matrix organization (GO:1903053)	0.0310971	0.999995	13.4926	DPP4;FAP;CIB1;FGFR4
3	CP	maintenance of fidelity involved in DNA-dependent DNA replication (GO:0045005)	0.0310971	0.999995	13.4926	TIPIN;APITD1;POLD1;THOC1
3	CP	regulation of mast cell degranulation (GO:0043304)	0.0310971	0.999995	13.4926	RABGEF1;CD300A;PDPK1;ADORA2B
3	CP	SCF-dependent proteasomal ubiquitin-dependent protein catabolic process (GO:0031146)	0.0310971	0.999995	13.4926	FBXO2;FBXO6;BTRC;FBXO31
3	CP	mitochondrial electron transport, NADH to ubiquinone (GO:0006120)	0.0323512	0.999995	8.60786	NDUFA9;NDUFB9;NDUFA8;NDUFB8;NDUFA10;NDUFV1;DLD
3	CP	response to epidermal growth factor (GO:0070849)	0.0343806	0.999995	10.4255	MCM7;PDPK1;MUC5B;TDGF1;MAPK3
3	CP	regulation of inositol phosphate biosynthetic process (GO:0010919)	0.0350621	0.999995	17.0897	MAS1;GPER1;PTH1R
3	CP	purine deoxyribonucleoside triphosphate metabolic process (GO:0009215)	0.0350621	0.999995	17.0897	ADK;SAMHD1;AK9
3	CP	phosphate ion homeostasis (GO:0055062)	0.0350621	0.999995	17.0897	SLC9A3R1;FGFR4;FGF23
3	CP	trivalent inorganic anion homeostasis (GO:0072506)	0.0350621	0.999995	17.0897	SLC9A3R1;FGFR4;FGF23
3	CP	negative regulation of pathway-restricted SMAD protein phosphorylation (GO:0060394)	0.0350621	0.999995	17.0897	STRAP;LDLRAD4;ENG
3	CP	cellular response to peptide (GO:1901653)	0.035615	0.999995	5.00257	PLA2G1B;PIK3R3;ADCY3;PIK3CB;FGF1;SLC2A8;RPTOR;FGF6;GNG3;GPER1;GRB10;CSK;FGF23;SH2B2;EIF4B;WDTC1;MAPK3;KLF11;SMARCC1;PDPK1;GCG;MTOR;MAS1;PRKAR1B;GNB3;ARHGEF2;FGFR4
3	CP	regulation of Ras protein signal transduction (GO:0046578)	0.0357739	0.999995	6.1502	ICMT;IQSEC3;GPR55;GBF1;FOXM1;RABGEF1;PSD4;NF1;ARHGEF2;SQSTM1;RALGPS1;SH2B2;ARF6
3	CP	neurotrophin TRK receptor signaling pathway (GO:0048011)	0.0370298	0.999995	4.92385	ADCY3;PIK3CB;FGF1;AP2A2;FGD2;FGF6;BCL2L11;CD19;FGF23;MAPK3;MEF2A;LINGO1;ARHGEF12;PDPK1;ARHGEF17;ARHGEF16;MTOR;MAPK13;TIAM2;PRKAR1B;MAPKAPK2;ARHGEF2;CALM1;FGFR4;SQSTM1;NGEF;TNRC6B
3	CP	neuron maturation (GO:0042551)	0.0373114	0.999995	11.9314	RET;CDKN1C;IRX5;ANKS1A
3	CP	regulation of mast cell activation involved in immune response (GO:0033006)	0.0373114	0.999995	11.9314	RABGEF1;CD300A;PDPK1;ADORA2B
3	CP	negative regulation of neural precursor cell proliferation (GO:2000178)	0.0373114	0.999995	11.9314	BTG2;NF1;CTNNA1;VAX1
3	CP	positive regulation of calcium ion transmembrane transporter activity (GO:1901021)	0.0373114	0.999995	11.9314	RYR2;STIM1;HTT;CALM1
3	CP	DNA conformation change (GO:0071103)	0.0382551	0.999995	6.13673	SUPV3L1;DFFB;FBXO18;MCM7;DDX1;TOP1MT;GPER1;HMGA1;DNA2;CHD3;ASH1L;PRM3
3	CP	positive regulation of dephosphorylation (GO:0035306)	0.0384719	0.999995	8.5844	MEF2A;CD300A;GBA;NSMF;CALM1;PPARGC1B
3	CP	negative regulation of phosphorylation (GO:0042326)	0.0395304	0.999995	4.65734	CDKN1C;RGS14;PRKRIP1;GBA;CIB1;LDLRAD4;PSEN1;FOXM1;PPM1E;RABGEF1;SLC9A3R1;UCHL1;DEPTOR;ATXN1;CAMK2N1;GRB10;CSK;CD300A;PDPK1;LEMD2;MAS1;PRKAR1B;TAOK3;WNK1;MYADM;NF1;STRAP;CALM1;PKIG;ZMYND11;ENG
3	CP	phospholipid metabolic process (GO:0006644)	0.0395869	0.999995	4.7528	ACHE;SAMD8;PLA2G1B;MTMR14;GATA6;PIK3R3;LPL;PLA2G5;PIK3CB;CLN8;PIK3C2B;INPP5A;INPP5D;PLA2G2F;PCYT1A;INPP4A;FIG4;SH3YL1;ETNK2;PITPNM3;GPD1;ASPG;PI4KA;MPPE1;PLCH2;SERINC3;PLCD1;PNPLA2
3	CP	neurotrophin signaling pathway (GO:0038179)	0.043113	0.999995	4.62078	ADCY3;PIK3CB;FGF1;AP2A2;FGD2;FGF6;BCL2L11;CD19;FGF23;MAPK3;MEF2A;LINGO1;ARHGEF12;PDPK1;ARHGEF17;ARHGEF16;MTOR;MAPK13;TIAM2;PRKAR1B;MAPKAPK2;ARHGEF2;CALM1;FGFR4;SQSTM1;NGEF;TNRC6B
3	CP	regulation of cilium assembly (GO:1902017)	0.0431346	0.999995	8.02369	GPR162;TBC1D9B;ODF2;IFT140;TBC1D24;TBC1D2B
3	CP	cell differentiation in spinal cord (GO:0021515)	0.0431346	0.999995	8.02369	GSX1;LHX5;OLIG2;CLN8;LBX1;GIGYF2
3	CP	neuromuscular process (GO:0050905)	0.0432129	0.999995	6.20414	BLOC1S4;HMX3;CHRND;UCHL1;GRIN2A;ATP8A2;JPH3;GAA;CLN8;GIGYF2
3	CP	tube morphogenesis (GO:0035239)	0.0436109	0.999995	5.75735	MEF2A;RYR2;CCDC39;C2CD3;SRF;GATA6;NPHP3;PSEN1;LBX1;MTSS1;ENG;MIB1
3	CP	epithelial tube morphogenesis (GO:0060562)	0.0436807	0.999995	5.94142	MEF2A;RYR2;CCDC39;C2CD3;SRF;NPHP3;PSEN1;LBX1;MTSS1;ENG;MIB1
3	CP	regulation of protein localization to plasma membrane (GO:1903076)	0.0440262	0.999995	7.26037	PDPK1;GPER1;ARHGEF16;RHOG;CIB1;CSK;ARF6
3	CP	phospholipid transport (GO:0015914)	0.0440262	0.999995	7.26037	SCARB1;PRELID1;ATP8A2;SLMO1;ATP8B3;PITPNM3;ATP11A
3	CP	muscle hypertrophy (GO:0014896)	0.0441857	0.999995	10.6099	MEF2A;HDAC4;RYR2;GATA6
3	CP	positive regulation of alcohol biosynthetic process (GO:1902932)	0.0441857	0.999995	10.6099	MAS1;GPER1;PTH1R;FGF1
3	CP	regulation of cell projection organization (GO:0031344)	0.0441909	0.999995	4.32639	RET;ACHE;ATP8A2;TBC1D9B;SRF;CIB1;SEMA3F;PSEN1;TTL;CDC20;CUX1;PROM2;PACSIN1;MEF2A;RAP1GAP2;LINGO1;IFT140;ODF2;TGFB3;SS18L1;RHOG;TRPV2;TBR1;TBC1D2B;CBFA2T2;MTOR;FIG4;GPR162;SH3YL1;MOB2;TBC1D24;NSMF;ULK1;NGEF;ARF6;ITM2C
3	CP	multicellular organismal movement (GO:0050879)	0.0444205	0.999995	14.1175	CHRND;CLN8;GIGYF2
3	CP	amino acid import (GO:0043090)	0.0444205	0.999995	14.1175	SLC11A1;HTT;CLN8
3	CP	negative regulation of nitric oxide biosynthetic process (GO:0045019)	0.0444205	0.999995	14.1175	ZC3H12A;ATP2B4;GIMAP5
3	CP	positive regulation of mitochondrial membrane permeability (GO:0035794)	0.0444205	0.999995	14.1175	BCL2L11;BLOC1S2;SLC9A1
3	CP	detection of calcium ion (GO:0005513)	0.0444205	0.999995	14.1175	RYR2;STIM1;CALM1
3	CP	response to acidic pH (GO:0010447)	0.0444205	0.999995	14.1175	PKD2L1;SLC9A1;ASIC1
3	CP	musculoskeletal movement (GO:0050881)	0.0444205	0.999995	14.1175	CHRND;CLN8;GIGYF2
3	CP	modulation by symbiont of host cellular process (GO:0044068)	0.0444205	0.999995	14.1175	CD4;BCL2L11;PABPN1
3	CP	cardiac muscle cell differentiation (GO:0055007)	0.0452113	0.999995	8.7792	GPR162;RXRA;GATA6;TDGF1;SLC9A1
3	CP	regulation of mitochondrial membrane permeability (GO:0046902)	0.0452113	0.999995	8.7792	BCL2L11;BLOC1S2;HTT;GIMAP5;SLC9A1
3	CP	positive regulation of calcium ion transport (GO:0051928)	0.0467408	0.999995	5.73995	RYR2;STIM1;PDPK1;PLA2G1B;GPER1;TRPV2;HTT;GCG;GIMAP5;ZP3;CALM1
3	CP	regulation of small GTPase mediated signal transduction (GO:0051056)	0.0474763	0.999995	4.50458	FOXM1;FGD2;RABGEF1;ARHGAP20;RASGEF1C;PSD4;RALGPS1;SH2B2;GARNL3;ICMT;ARHGEF12;RASA4B;ARHGEF17;IQSEC3;GBF1;GPR55;ARHGEF16;RHOG;ARHGAP26;TIAM2;NF1;ARHGEF2;SQSTM1;NGEF;ARF6
3	CP	visual behavior (GO:0007632)	0.048449	0.999995	6.86988	GPR162;GRIN2A;ATXN1;RGS14;HRH2;NF1;HTT
3	CP	cellular glucose homeostasis (GO:0001678)	0.048449	0.999995	6.86988	MEF2A;HK3;GPER1;HKDC1;SRF;SLC29A1;HK1
3	CP	phosphatidylinositol biosynthetic process (GO:0006661)	0.0499118	0.999995	5.75216	INPP4A;FIG4;SH3YL1;MTMR14;INPP5D;PI4KA;PIK3R3;PIK3CB;MPPE1;PIK3C2B
4	CP	muscle fiber development (GO:0048747)	0.00106104	0.981685	34.345	AFG3L2;PTCD2;SGCB;P2RX2;MYL2;MYH11;VEGFA
4	CP	positive regulation of calcium ion-dependent exocytosis (GO:0045956)	0.00263012	0.981685	50.9429	STXBP1;ZP3;CACNA1H;SYT7
4	CP	endothelial cell chemotaxis (GO:0035767)	0.00325973	0.981685	80.945	NR4A1;PLEKHG5;VEGFA
4	CP	cellular response to nicotine (GO:0071316)	0.00325973	0.981685	80.945	TH;MSX1;RELA
4	CP	cellular response to tumor necrosis factor (GO:0071356)	0.00337883	0.981685	17.0511	MAPK9;CYP11A1;TRADD;KRT8;PTK2B;CYBA;TNFRSF25;ARHGEF2;RELA;TNFRSF1A
4	CP	muscle cell development (GO:0055001)	0.00341055	0.981685	18.3283	AFG3L2;PTCD2;SGCB;P2RX2;MYL2;AXIN1;SPEG;MYH11;VEGFA
4	CP	neurotrophin TRK receptor signaling pathway (GO:0048011)	0.00442243	0.981685	10.7009	RTN4R;LINGO1;CDKN1A;PLEKHG5;PDGFA;ADCY3;PIK3CD;MAPK14;RELA;FGD2;FGF17;NR4A1;FGF8;OBSCN;PRKAR1B;RPS6KA2;FGF18;AP2S1;AKT1;ARHGEF2;SQSTM1
4	CP	striated muscle cell development (GO:0055002)	0.00482863	0.981685	17.6961	AFG3L2;PTCD2;SGCB;P2RX2;MYL2;SPEG;MYH11;VEGFA
4	CP	neurotrophin signaling pathway (GO:0038179)	0.0052127	0.981685	10.2127	RTN4R;LINGO1;CDKN1A;PLEKHG5;PDGFA;ADCY3;PIK3CD;MAPK14;RELA;FGD2;FGF17;NR4A1;FGF8;OBSCN;PRKAR1B;RPS6KA2;FGF18;AP2S1;AKT1;ARHGEF2;SQSTM1
4	CP	tumor necrosis factor-mediated signaling pathway (GO:0033209)	0.00590071	0.981685	25.2302	TRADD;KRT8;PTK2B;TNFRSF25;TNFRSF1A
4	CP	protein depolymerization (GO:0051261)	0.00793751	0.981685	28.5039	VIL1;KIF19;CFL1;KIF24
4	CP	spliceosomal complex assembly (GO:0000245)	0.00793751	0.981685	28.5039	SNRPD1;USP39;PRPF19;RBM5
4	CP	nucleoside transmembrane transport (GO:1901642)	0.00876194	0.981685	41.8482	SLC35B2;SLC29A4;SLC29A1
4	CP	purine deoxyribonucleoside triphosphate metabolic process (GO:0009215)	0.00876194	0.981685	41.8482	MGEA5;NUDT1;SAMHD1
4	CP	sensory perception of taste (GO:0050909)	0.00904901	0.981685	20.5553	P2RX2;REEP2;SCNN1A;TRPM5;GNG13
4	CP	actin-mediated cell contraction (GO:0070252)	0.0106124	0.981685	16.0947	TMOD1;VIL1;DES;ROCK1;MYL2;MYL3
4	CP	response to muramyl dipeptide (GO:0032495)	0.011332	0.981685	35.1769	ARHGEF2;MAPK14;RELA
4	CP	glycoprotein catabolic process (GO:0006516)	0.011332	0.981685	35.1769	MGEA5;FBXO2;FBXO6
4	CP	regulation of calcium ion-dependent exocytosis (GO:0017158)	0.0116955	0.981685	18.0923	DOC2A;STXBP1;ZP3;CACNA1H;SYT7
4	CP	vascular endothelial growth factor receptor signaling pathway (GO:0048010)	0.0153037	0.981685	19.7035	FLT4;PTK2B;MAPK14;VEGFA
4	CP	response to tumor necrosis factor (GO:0034612)	0.0154635	0.981685	9.76089	MAPK9;CYP11A1;TRADD;KRT8;PTK2B;CYBA;TNFRSF25;ARHGEF2;RELA;TNFRSF1A
4	CP	endothelial cell migration (GO:0043542)	0.0157044	0.981685	13.3673	DPP4;NR4A1;FAP;PLEKHG5;PTK2B;VEGFA
4	CP	regulation of carbohydrate metabolic process (GO:0006109)	0.0158918	0.981685	8.84369	MLXIP;MGEA5;C1QTNF1;IGF2;AKT1;PRKAG2;PTK2B;PTH1R;CLK2;KHK;INS;GNMT
4	CP	epithelial cell migration (GO:0010631)	0.016498	0.981685	11.6963	DPP4;NR4A1;FGF8;FAP;PLEKHG5;PTK2B;VEGFA
4	CP	protein heterooligomerization (GO:0051291)	0.0174739	0.981685	10.4765	PPP5C;C1QTNF1;CHRNA2;P2RX2;TRADD;CTNNA1;SQSTM1;TNFRSF1A
4	CP	genetic imprinting (GO:0071514)	0.0176434	0.981685	18.1256	CDKN1C;AXIN1;IGF2;CTCFL
4	CP	cellular response to vascular endothelial growth factor stimulus (GO:0035924)	0.0176434	0.981685	18.1256	NR4A1;FLT4;MAPK14;VEGFA
4	CP	microtubule polymerization or depolymerization (GO:0031109)	0.0176443	0.981685	25.9339	KIF19;KIF24;TPPP
4	CP	positive regulation of axon extension (GO:0045773)	0.0201939	0.981685	16.7222	TWF2;ISLR2;VEGFA;PAFAH1B1
4	CP	organ or tissue specific immune response (GO:0002251)	0.0201939	0.981685	16.7222	HIST1H2BJ;DEFA3;DEFB1;IL6R
4	CP	antibacterial humoral response (GO:0019731)	0.0201939	0.981685	16.7222	HIST1H2BJ;DEFA4;DEFA3;DEFB1
4	CP	establishment of spindle localization (GO:0051293)	0.0201939	0.981685	16.7222	NDE1;SPIRE1;ARHGEF2;PAFAH1B1
4	CP	nuclear division (GO:0000280)	0.0209054	0.981685	6.60027	ANKLE2;MEI1;ANAPC7;BOD1;XRCC2;NDE1;HAUS3;DUSP13;PPP5C;INCENP;CLTCL1;JTB;ARHGEF2;TRIP13;NEK3;LZTS2;MAD1L1;SAC3D1;PAFAH1B1;DIS3L2
4	CP	positive regulation of glycogen biosynthetic process (GO:0045725)	0.0213979	0.981685	22.6358	IGF2;AKT1;INS
4	CP	clathrin coat assembly (GO:0048268)	0.0213979	0.981685	22.6358	NSG2;AP2S1;NSG1
4	CP	nucleoside transport (GO:0015858)	0.0213979	0.981685	22.6358	SLC35B2;SLC29A4;SLC29A1
4	CP	negative regulation of cysteine-type endopeptidase activity involved in apoptotic process (GO:0043154)	0.0222592	0.981685	10.1411	VIL1;NR4A1;INTS1;AKT1;CD27;TRIAP1;VEGFA
4	CP	adherens junction organization (GO:0034332)	0.0222592	0.981685	10.1411	TRIP6;CTNNA1;PTK2B;CDH24;AJUBA;MLLT4;ACTB
4	CP	actin filament-based process (GO:0030029)	0.0244456	0.981685	6.21976	TMOD1;ROCK1;KRT8;PDGFA;FHL3;FGD2;VIL1;INF2;OBSCN;DES;EPB41L1;MYL2;MYL3;CFL1;CDC42EP2;MICALL2;SPIRE1;MYH11;SH2B2;PAFAH1B1
4	CP	regulation of cellular carbohydrate metabolic process (GO:0010675)	0.0249033	0.981685	7.62241	MGEA5;C1QTNF1;IGF2;AKT1;PRKAG2;PTK2B;PTH1R;CLK2;KHK;INS;GNMT
4	CP	vesicle coating (GO:0006901)	0.0249627	0.981685	12.086	NSG2;AP2S1;NSG1;COPG1;COPZ1
4	CP	neuroblast proliferation (GO:0007405)	0.0255525	0.981685	19.9292	NDE1;DAGLB;PAFAH1B1
4	CP	purine deoxyribonucleotide metabolic process (GO:0009151)	0.0255525	0.981685	19.9292	MGEA5;NUDT1;SAMHD1
4	CP	positive regulation of protein autophosphorylation (GO:0031954)	0.0255525	0.981685	19.9292	PDGFA;INS;VEGFA
4	CP	negative regulation of cysteine-type endopeptidase activity (GO:2000117)	0.0256056	0.981685	9.46162	VIL1;NR4A1;INTS1;AKT1;CD27;TRIAP1;VEGFA
4	CP	antimicrobial humoral response (GO:0019730)	0.0259447	0.981685	14.3429	HIST1H2BJ;DEFA4;DEFA3;DEFB1
4	CP	regulation of protein localization to nucleus (GO:1900180)	0.0265025	0.981685	7.15542	CDKN1A;HSP90AB1;SUFU;TRIP6;AXIN1;TLR9;CD27;CABP1;LZTS2;NFKBIE;MAPK14;TNFRSF1A
4	CP	ameboidal-type cell migration (GO:0001667)	0.0292845	0.981685	7.38345	DPP4;NR4A1;FGF8;FAP;PLEKHG5;CFL1;PTK2B;SEMA3F;PAFAH1B1;VEGFA
4	CP	carbohydrate derivative transport (GO:1901264)	0.0300147	0.981685	10.8769	SLC35B2;SLC25A19;NPC2;SLC29A4;SLC29A1
4	CP	cerebral cortex development (GO:0021987)	0.0300147	0.981685	10.8769	NCOA1;TH;NDE1;GART;PAFAH1B1
4	CP	ribonucleoside bisphosphate biosynthetic process (GO:0034030)	0.0301072	0.981685	17.6769	PANK4;SLC35B2;ACOT7
4	CP	purine nucleoside bisphosphate biosynthetic process (GO:0034033)	0.0301072	0.981685	17.6769	PANK4;SLC35B2;ACOT7
4	CP	establishment of mitotic spindle orientation (GO:0000132)	0.0301072	0.981685	17.6769	NDE1;ARHGEF2;PAFAH1B1
4	CP	regulation of protein import into nucleus, translocation (GO:0033158)	0.0301072	0.981685	17.6769	CDKN1A;HSP90AB1;TNFRSF1A
4	CP	oocyte maturation (GO:0001556)	0.0301072	0.981685	17.6769	RPS6KA2;PTK2B;TRIP13
4	CP	nucleoside bisphosphate biosynthetic process (GO:0033866)	0.0301072	0.981685	17.6769	PANK4;SLC35B2;ACOT7
4	CP	positive regulation of glycogen metabolic process (GO:0070875)	0.0301072	0.981685	17.6769	IGF2;AKT1;INS
4	CP	camera-type eye development (GO:0043010)	0.0304865	0.981685	9.50055	CDKN1C;HSF4;ARHGAP35;HES5;SLC25A25;VEGFA
4	CP	actin cytoskeleton organization (GO:0030036)	0.0311236	0.981685	5.91957	TMOD1;ROCK1;KRT8;PDGFA;FHL3;FGD2;INF2;OBSCN;EPB41L1;MYL2;CFL1;CDC42EP2;MICALL2;SPIRE1;MYH11;SH2B2;PAFAH1B1
4	CP	positive regulation of glucose import (GO:0046326)	0.0325832	0.981685	12.4123	MGEA5;CLTCL1;AKT1;INS
4	CP	cerebellum development (GO:0021549)	0.0325832	0.981685	12.4123	NCOA1;CYP11A1;SEMA4C;GART
4	CP	regulation of protein import into nucleus (GO:0042306)	0.0327309	0.981685	6.73528	CDKN1A;HSP90AB1;SUFU;TRIP6;AXIN1;TLR9;CD27;CABP1;NFKBIE;MAPK14;TNFRSF1A
4	CP	regulation of nitric oxide biosynthetic process (GO:0045428)	0.0327647	0.981685	10.3325	MAPK9;HSP90AB1;ZC3H12A;AKT1;INS
4	CP	regulation of protein ubiquitination involved in ubiquitin-dependent protein catabolic process (GO:2000058)	0.035059	0.981685	15.7805	SUFU;AXIN1;PTK2B
4	CP	cardiac muscle cell development (GO:0055013)	0.0362407	0.981685	11.5806	SGCB;SPEG;MYH11;VEGFA
4	CP	actin filament-based movement (GO:0030048)	0.0377947	0.981685	8.42804	TMOD1;VIL1;DES;ROCK1;MYL2;MYL3
4	CP	mitotic nuclear division (GO:0007067)	0.0379741	0.981685	5.52988	ANKLE2;ANAPC7;BOD1;NDE1;HAUS3;PPP5C;INCENP;CLTCL1;JTB;ARHGEF2;NEK3;LZTS2;MAD1L1;SAC3D1;PAFAH1B1;DIS3L2
4	CP	response to alkaloid (GO:0043279)	0.0380314	0.981685	6.81228	PPP5C;TH;CYP11A1;CAD;IGF2;PTK2B;MSX1;RELA;TNFRSF1A
4	CP	cellular response to follicle-stimulating hormone stimulus (GO:0071372)	0.0396174	0.981685	25.3222	CYP11A1;GATA4
4	CP	microtubule severing (GO:0051013)	0.0396174	0.981685	25.3222	KATNAL2;LZTS2
4	CP	water-soluble vitamin biosynthetic process (GO:0042364)	0.0396174	0.981685	25.3222	AKR1A1;MMACHC
4	CP	plasma membrane repair (GO:0001778)	0.0396174	0.981685	25.3222	AHNAK2;SYT7
4	CP	righting reflex (GO:0060013)	0.0396174	0.981685	25.3222	USP46;AFG3L2
4	CP	actin filament depolymerization (GO:0030042)	0.0396174	0.981685	25.3222	VIL1;CFL1
4	CP	microtubule depolymerization (GO:0007019)	0.0396174	0.981685	25.3222	KIF19;KIF24
4	CP	positive regulation of protein kinase C signaling (GO:0090037)	0.0396174	0.981685	25.3222	FLT4;VEGFA
4	CP	vitamin transmembrane transport (GO:0035461)	0.0396174	0.981685	25.3222	SLC23A1;STRA6
4	CP	positive regulation of protein kinase B signaling (GO:0051897)	0.0399781	0.981685	7.48926	C1QTNF1;FAM110C;IGF2;PDGFA;ZP3;INS;VEGFA
4	CP	regulation of cell size (GO:0008361)	0.0401253	0.981685	10.8237	HSP90AB1;CFL1;AKT1;LAMTOR4
4	CP	positive regulation of nitric oxide biosynthetic process (GO:0045429)	0.0401253	0.981685	10.8237	MAPK9;HSP90AB1;AKT1;INS
4	CP	deoxyribonucleoside triphosphate metabolic process (GO:0009200)	0.0404028	0.981685	14.1671	MGEA5;NUDT1;SAMHD1
4	CP	positive regulation of adherens junction organization (GO:1903393)	0.0404028	0.981685	14.1671	ROCK1;PTPN23;VEGFA
4	CP	innate immune response in mucosa (GO:0002227)	0.0404028	0.981685	14.1671	HIST1H2BJ;DEFA3;DEFB1
4	CP	establishment of mitotic spindle localization (GO:0040001)	0.0404028	0.981685	14.1671	NDE1;ARHGEF2;PAFAH1B1
4	CP	regulation of proteolysis involved in cellular protein catabolic process (GO:1903050)	0.0404721	0.981685	6.08498	USP14;HSP90AB1;ANAPC7;ZFAND2A;SUFU;AXIN1;AKT1;PTK2B;PSMG2;MAD1L1;NKD2
4	CP	cytokinesis (GO:0000910)	0.0423864	0.981685	7.25067	ROPN1B;SON;INCENP;CFL1;JTB;SPIRE1;LZTS2
4	CP	regulation of carbohydrate biosynthetic process (GO:0043255)	0.0423864	0.981685	7.25067	IGF2;AKT1;PTK2B;PTH1R;INS;CLK2;GNMT
4	CP	positive regulation of endothelial cell proliferation (GO:0001938)	0.0432376	0.981685	7.79747	NR4A1;FLT4;AKT1;NRARP;CYBA;VEGFA
4	CP	anterior/posterior pattern specification (GO:0009952)	0.0438969	0.981685	5.84491	HOXB9;AXIN1;HOXB3;GATA4;MSX1;HOXC9;HOXB7;HOXB6;HOXC10;HOXC6;MIB1
4	CP	actin filament organization (GO:0007015)	0.0438969	0.981685	5.84491	VIL1;ARPC3;CFL1;KCTD13;CDC42EP2;MICALL2;SPIRE1;PTK2B;SORBS2;ARHGEF2;ESPN
4	CP	cardiac cell development (GO:0055006)	0.0442371	0.981685	10.1329	SGCB;SPEG;MYH11;VEGFA
4	CP	negative regulation of protein catabolic process (GO:0042177)	0.0448779	0.981685	6.58481	HSP90AB1;ANAPC7;SUFU;PSMG2;MAD1L1;RELA;BANP;INS
4	CP	regulation of protein complex disassembly (GO:0043244)	0.0448867	0.981685	7.02131	VIL1;MGEA5;CFL1;TWF2;ETF1;CAPG;ARHGEF2
4	CP	organelle fission (GO:0048285)	0.0456532	0.981685	4.79424	ANKLE2;MEI1;ANAPC7;BOD1;XRCC2;NDE1;HAUS3;DUSP13;PPP5C;INCENP;CLTCL1;JTB;ARHGEF2;TRIP13;NEK3;LZTS2;MAD1L1;SAC3D1;PAFAH1B1;DIS3L2
4	CP	establishment of spindle orientation (GO:0051294)	0.046132	0.981685	12.7821	NDE1;ARHGEF2;PAFAH1B1
4	CP	regionalization (GO:0003002)	0.0471907	0.981685	5.00423	AXIN1;GATA4;TBR1;BHLHE22;DPCD;HOXC10;MIB1;HOXB9;FGF8;HOXB3;MSX1;HOXC9;HOXB7;SSBP3;HOXB6;HOXC6
4	CP	barbed-end actin filament capping (GO:0051016)	0.0495818	0.981685	20.1953	TWF2;CAPG
4	CP	central nervous system myelination (GO:0022010)	0.0495818	0.981685	20.1953	MYRF;HES5
4	CP	cellular protein complex localization (GO:0034629)	0.0495818	0.981685	20.1953	NACC2;CEP72
4	CP	neuron fate determination (GO:0048664)	0.0495818	0.981685	20.1953	LBX1;HES5
4	CP	axon ensheathment in central nervous system (GO:0032291)	0.0495818	0.981685	20.1953	MYRF;HES5
4	CP	regulation of extracellular matrix disassembly (GO:0010715)	0.0495818	0.981685	20.1953	DPP4;FAP
4	CP	regulation of centriole replication (GO:0046599)	0.0495818	0.981685	20.1953	NPM1;CEP76
4	CP	positive regulation of insulin receptor signaling pathway (GO:0046628)	0.0495818	0.981685	20.1953	IGF2;INS
4	CP	purine deoxyribonucleotide catabolic process (GO:0009155)	0.0495818	0.981685	20.1953	NUDT1;SAMHD1
4	CP	auditory receptor cell differentiation (GO:0042491)	0.0495818	0.981685	20.1953	CUX1;HES5
4	CP	lung vasculature development (GO:0060426)	0.0495818	0.981685	20.1953	STRA6;VEGFA
4	CP	epithelial to mesenchymal transition involved in endocardial cushion formation (GO:0003198)	0.0495818	0.981685	20.1953	FGF8;MSX1
5	CP	calcium-dependent cell-cell adhesion via plasma membrane cell adhesion molecules (GO:0016339)	0.000573487	0.999995	38.9165	PCDHB2;PCDHGB4;PCDHGC3;PCDHB16;PCDHB13;PCDHB3;PCDHB11;PCDHB10
5	CP	skeletal system morphogenesis (GO:0048705)	0.00136435	0.999995	16.4688	IDUA;PRRX2;AXIN1;HOXD11;HOXC11;HOXD10;HYAL1;HYAL2;HOXA3;HOXD3;HOXA7;HOXC9;HOXA6;HOXC8;HOXD9;HOXA5;HOXD8
5	CP	phosphate ion transport (GO:0006817)	0.0021577	0.999995	44.3878	SLC34A3;SLC20A2;SLC20A1;SLC34A1;IP6K2
5	CP	synapse organization (GO:0050808)	0.00227398	0.999995	14.3815	LAMB2;CACNA1A;PCDHB13;SEZ6L2;PCDHB11;ELFN1;PCDHB10;PCDHB2;P2RX2;PALM;DOK7;DVL1;PCDHB16;PCDHB3;SNCB;AGRN;SPTBN2
5	CP	anterior/posterior pattern specification (GO:0009952)	0.00235047	0.999995	12.887	BTG2;AXIN1;HTT;TULP3;GATA4;HOXC13;HOXD11;HOXC11;HOXD10;HOXC10;HOXA3;HOXC5;HOXD3;HOXA7;HOXC9;HOXA6;HOXC8;HOXD9;HOXA5;CDON;HOXC6
5	CP	homophilic cell adhesion via plasma membrane adhesion molecules (GO:0007156)	0.00274423	0.999995	12.6413	PCDHGA7;PCDHGB6;PCDHGB4;PCDHGA2;PCDHGA1;PCDHGC3;PCDHB13;PCDHB12;PCDHB11;PKD1;PCDHB10;CELSR3;PCDHGA9;PCDHB2;CDHR2;PCDHB16;PCDHA5;PCDHA3;PCDHA2;PCDHB3
5	CP	receptor clustering (GO:0043113)	0.00334855	0.999995	21.2166	RER1;SSNA1;DVL1;DOK7;CACNA1A;MADCAM1;ITGAL;AGRN
5	CP	response to electrical stimulus (GO:0051602)	0.00364893	0.999995	23.2626	BTG2;TH;EPO;PALM;ADSSL1;NSMF;GNAT1
5	CP	tumor necrosis factor-mediated signaling pathway (GO:0033209)	0.00364893	0.999995	23.2626	PYCARD;KRT18;TRADD;TNFRSF18;KRT8;TRAF2;TNFRSF4
5	CP	negative regulation of gluconeogenesis (GO:0045721)	0.00386164	0.999995	48.1889	FAM132A;SIK1;CLK2;INS
5	CP	negative regulation of cell size (GO:0045792)	0.00386164	0.999995	48.1889	UCN;CFL1;TSC2;MTOR
5	CP	glucocorticoid biosynthetic process (GO:0006704)	0.00386164	0.999995	48.1889	CYP11B2;CYP11B1;CACNA1H;CYP17A1
5	CP	cellular response to tumor necrosis factor (GO:0071356)	0.00417643	0.999995	13.3467	TRADD;TNFRSF18;GBA;KRT8;TRAF2;RELA;PYCARD;MAPK9;KRT18;HYAL1;HYAL2;ARHGEF2;TNFRSF4;TDGF1
5	CP	embryonic skeletal system morphogenesis (GO:0048704)	0.00475647	0.999995	13.3403	PRRX2;AXIN1;HOXD11;HOXC11;HOXD10;HYAL1;HOXA3;HOXD3;HOXA7;HOXC9;HOXA6;HOXD9;HOXA5
5	CP	pseudouridine synthesis (GO:0001522)	0.00556914	0.999995	28.1441	PUS3;TRUB2;RPUSD1;PUS1;PUSL1
5	CP	regulation of chromosome organization (GO:0033044)	0.00572541	0.999995	9.89863	KDM5A;RNF20;UCN;ANAPC7;CTBP1;CDCA5;ARID5A;GCG;NOC2L;RNF4;CTCFL;PYGO2;TLK2;TAF7;PRKD2;ANAPC5;PSMG2;MAD1L1;HIST1H1B;ANAPC2;OTUB1;MAPK3
5	CP	cellular response to electrical stimulus (GO:0071257)	0.00572718	0.999995	38.373	PALM;ADSSL1;NSMF;GNAT1
5	CP	regulation of cell size (GO:0008361)	0.00652202	0.999995	18.3502	UCN;HSP90AB1;CFL1;TSC2;LAMTOR4;MTOR;WDTC1
5	CP	positive regulation of hormone metabolic process (GO:0032352)	0.00810919	0.999995	31.3128	PAX8;IGF2;ARNT;CYP17A1
5	CP	peptidyl-glutamic acid carboxylation (GO:0017187)	0.00810919	0.999995	31.3128	VKORC1;F7;F10;PROZ
5	CP	protein carboxylation (GO:0018214)	0.00810919	0.999995	31.3128	VKORC1;F7;F10;PROZ
5	CP	cellular ketone metabolic process (GO:0042180)	0.008553	0.999995	12.6646	VKORC1;COQ4;UBIAD1;CYP11B2;CYP11B1;CCBL1;CACNA1H;CYP17A1;COQ5;DHRS4
5	CP	antibacterial humoral response (GO:0019731)	0.00882384	0.999995	18.4721	SPON2;HIST1H2BJ;PLA2G1B;HIST1H2BK;LTF;HIST1H2BC
5	CP	ketone biosynthetic process (GO:0042181)	0.00882384	0.999995	18.4721	COQ4;UBIAD1;CYP11B2;CYP11B1;CACNA1H;COQ5
5	CP	regulation of histone modification (GO:0031056)	0.00900707	0.999995	10.3638	KDM5A;RNF20;UCN;CTBP1;ARID5A;GCG;NOC2L;CTCFL;PYGO2;TAF7;PRKD2;HIST1H1B;OTUB1;MAPK3
5	CP	regulation of chromatin organization (GO:1902275)	0.00914069	0.999995	9.9887	KDM5A;RNF20;UCN;CTBP1;ARID5A;GCG;NOC2L;CTCFL;PYGO2;TLK2;TAF7;PRKD2;HIST1H1B;OTUB1;MAPK3
5	CP	thyroid gland development (GO:0030878)	0.00928596	0.999995	21.745	PAX8;HOXA3;HOXD3;DUOX2;HOXA5
5	CP	innate immune response in mucosa (GO:0002227)	0.00928596	0.999995	21.745	HIST1H2BJ;PLA2G1B;HIST1H2BK;LTF;HIST1H2BC
5	CP	negative regulation of proteasomal ubiquitin-dependent protein catabolic process (GO:0032435)	0.0107592	0.999995	12.3579	HSP90AB1;ANAPC7;GIPC1;TLK2;ANAPC5;PSMG2;ATRAID;MAD1L1;ANAPC2
5	CP	embryonic skeletal joint morphogenesis (GO:0060272)	0.0110585	0.999995	26.039	HYAL1;AXIN1;HOXD11;HOXC11
5	CP	embryonic organ morphogenesis (GO:0048562)	0.0124753	0.999995	8.71709	KDM2B;PRRX2;AXIN1;GATA4;HOXD11;HOXC11;HOXD10;TH;HYAL1;HOXA3;HOXD3;HOXA7;HOXC9;HOXA6;HOXD9;HOXA5
5	CP	antimicrobial humoral response (GO:0019730)	0.0127792	0.999995	15.4763	SPON2;HIST1H2BJ;PLA2G1B;HIST1H2BK;LTF;HIST1H2BC
5	CP	regulation of chromatin modification (GO:1903308)	0.0137685	0.999995	8.89179	KDM5A;RNF20;UCN;CTBP1;ARID5A;GCG;NOC2L;CTCFL;PYGO2;TAF7;PRKD2;HIST1H1B;OTUB1;MAPK3
5	CP	DNA damage response, signal transduction by p53 class mediator resulting in transcription of p21 class mediator (GO:0006978)	0.0146188	0.999995	21.9818	RBM38;ING4;KAT5;FOXM1
5	CP	negative regulation of proteasomal protein catabolic process (GO:1901799)	0.0153613	0.999995	10.6426	HSP90AB1;ANAPC7;GIPC1;TLK2;ANAPC5;PSMG2;ATRAID;MAD1L1;ANAPC2
5	CP	negative regulation of granulocyte differentiation (GO:0030853)	0.0155799	0.999995	32.4618	CUL4A;INPP5D;PRDM16
5	CP	cellular hyperosmotic response (GO:0071474)	0.0155799	0.999995	32.4618	EPO;SLC6A12;ARHGEF2
5	CP	regulation of protein kinase B signaling (GO:0051896)	0.0158914	0.999995	8.18592	GPX1;F10;PDCD6;IGF2;TSC2;PDGFA;MST1R;KIAA1161;MTOR;INS;FAM132A;F7;C1QTNF1;HYAL2;DAG1
5	CP	regulation of proteasomal protein catabolic process (GO:0061136)	0.0161412	0.999995	7.75722	RHBDF1;USP14;HSP90AB1;GPX1;ANAPC7;PSMD14;AXIN1;PKD1;ATRAID;NKD2;GIPC1;DVL1;TLK2;ANAPC5;PSMG2;MAD1L1;ANAPC2
5	CP	epithelial cell migration (GO:0010631)	0.0165681	0.999995	9.71307	DPP4;GPX1;LTB4R2;FAP;PLEKHG5;GIPC1;S100P;PKN1;TDGF1;EPHB4
5	CP	cellular response to glucagon stimulus (GO:0071377)	0.0168398	0.999995	12.0054	GNG3;PRKAR1B;PRKAR2A;GNB2;GNB3;GCG;GNG13
5	CP	cell-cell adhesion via plasma-membrane adhesion molecules (GO:0098742)	0.0173682	0.999995	6.93159	PCDHGA7;PCDHGB6;AMIGO3;PCDHGB4;PCDHGA2;PCDHGA1;PCDHGC3;PCDHB13;PCDHB12;ITGAL;PCDHB11;PKD1;PCDHB10;CELSR3;PCDHGA9;PCDHB2;CDHR2;PCDHB16;PCDHA5;PCDHA3;PCDHA2;PCDHB3
5	CP	hyperosmotic response (GO:0006972)	0.0175951	0.999995	15.4592	EPO;SLC6A12;PKN1;ARHGEF2;RAC1
5	CP	regulation of hormone metabolic process (GO:0032350)	0.0178337	0.999995	13.1008	PAX8;DUOXA2;IGF2;CACNA1A;ARNT;CYP17A1
5	CP	cell-cell adhesion (GO:0098609)	0.018349	0.999995	6.79681	PCDHGA7;PCDHGB6;AMIGO3;PCDHGB4;PCDHGA2;PCDHGA1;PCDHGC3;PCDHB13;PCDHB12;ITGAL;PCDHB11;PKD1;PCDHB10;CELSR3;PCDHGA9;PCDHB2;CDHR2;PCDHB16;PCDHA5;PCDHA3;PCDHA2;PCDHB3
5	CP	DNA damage response, signal transduction resulting in transcription (GO:0042772)	0.0188265	0.999995	18.7861	RBM38;ING4;KAT5;FOXM1
5	CP	negative regulation of organelle organization (GO:0010639)	0.0196676	0.999995	6.32554	KDM5A;UCN;ACAA2;CTBP1;NOC2L;ESPN;CORO1A;ADD1;EPS8;LMNA;SPTBN2;PRELID1;GPX1;ANAPC7;TRMT1;PATL2;NME6;TAF7;ANAPC5;PSMG2;ARHGEF2;AURKAIP1;TRIM54;MAD1L1;ANAPC2;OTUB1
5	CP	nucleosome assembly (GO:0006334)	0.020648	0.999995	7.82807	HIST1H2BN;HIST1H2BM;HIST1H2BO;HIST1H2BJ;HIST1H2BL;HIST1H1T;KAT6B;KAT6A;HIST1H1E;HIST1H2BB;HIST1H1B;HIST1H2BC;HIST1H1C
5	CP	negative regulation of histone modification (GO:0031057)	0.020812	0.999995	12.0937	KDM5A;UCN;CTBP1;TAF7;NOC2L;OTUB1
5	CP	synapse assembly (GO:0007416)	0.021966	0.999995	9.70053	PCDHB2;PCDHB16;CACNA1A;PCDHB13;PCDHB3;PCDHB11;PCDHB10;SPTBN2
5	CP	negative regulation of myeloid leukocyte differentiation (GO:0002762)	0.0219846	0.999995	10.5405	CUL4A;INPP5D;PRDM16;NF1;HOXA7;INHA;LTF
5	CP	positive regulation of hormone biosynthetic process (GO:0046886)	0.0221422	0.999995	24.7654	IGF2;ARNT;CYP17A1
5	CP	lung epithelium development (GO:0060428)	0.0221422	0.999995	24.7654	FGFR4;PKD1;STRA6
5	CP	regulation of extracellular matrix disassembly (GO:0010715)	0.0221422	0.999995	24.7654	DPP4;FAP;FGFR4
5	CP	positive regulation of insulin receptor signaling pathway (GO:0046628)	0.0221422	0.999995	24.7654	FAM132A;IGF2;INS
5	CP	gamma-aminobutyric acid transport (GO:0015812)	0.0221422	0.999995	24.7654	SLC6A13;CACNA1A;SLC6A12
5	CP	positive regulation of protein kinase B signaling (GO:0051897)	0.0225975	0.999995	8.10733	FAM132A;F7;C1QTNF1;GPX1;F10;IGF2;PDGFA;MST1R;KIAA1161;MTOR;INS
5	CP	behavioral response to pain (GO:0048266)	0.0237107	0.999995	16.2198	P2RX2;KCNIP3;CACNA1A;VWA1
5	CP	glucocorticoid metabolic process (GO:0008211)	0.0237107	0.999995	16.2198	CYP11B2;CYP11B1;CACNA1H;CYP17A1
5	CP	sensory perception of taste (GO:0050909)	0.0241097	0.999995	11.1863	SCNN1D;P2RX2;GNAT1;ASIC2;TAS1R3;GNG13
5	CP	endothelial cell migration (GO:0043542)	0.0245643	0.999995	9.1918	DPP4;GPX1;FAP;PLEKHG5;GIPC1;S100P;TDGF1;EPHB4
5	CP	mucosal immune response (GO:0002385)	0.0252329	0.999995	12.5963	HIST1H2BJ;PLA2G1B;HIST1H2BK;LTF;HIST1H2BC
5	CP	negative regulation of chromosome organization (GO:2001251)	0.0267619	0.999995	7.52018	KDM5A;UCN;ANAPC7;CTBP1;TAF7;ANAPC5;PSMG2;NOC2L;MAD1L1;ANAPC2;OTUB1
5	CP	response to tumor necrosis factor (GO:0034612)	0.026957	0.999995	6.79877	TRADD;TNFRSF18;GBA;KRT8;TRAF2;RELA;PYCARD;MAPK9;KRT18;HYAL1;HYAL2;ARHGEF2;TNFRSF4;TDGF1
5	CP	positive regulation of interleukin-6 production (GO:0032755)	0.02737	0.999995	8.71558	PYCARD;UCN;SPON2;IL36A;FCER1G;HYAL2;IL36G;ARHGEF2
5	CP	unsaturated fatty acid biosynthetic process (GO:0006636)	0.02737	0.999995	8.71558	FADS3;FADS2;PLA2G1B;PTGDS;LTC4S;DECR2;FADS1;PTGES
5	CP	termination of signal transduction (GO:0023021)	0.0281252	0.999995	9.29587	RGS14;ADRBK1;GBA;GRK6;AXIN1;RGS12;RGS11
5	CP	regulation of cellular protein catabolic process (GO:1903362)	0.0285892	0.999995	6.0924	RHBDF1;USP14;HSP90AB1;GPX1;ANAPC7;PSMD14;UQCC2;AXIN1;PKD1;ATRAID;NKD2;GIPC1;DVL1;TLK2;ANAPC5;PSMG2;MAD1L1;ANAPC2
5	CP	negative regulation of proteolysis involved in cellular protein catabolic process (GO:1903051)	0.0286488	0.999995	8.00686	HSP90AB1;ANAPC7;GIPC1;TLK2;ANAPC5;PSMG2;ATRAID;MAD1L1;ANAPC2
5	CP	proximal/distal pattern formation (GO:0009954)	0.0297372	0.999995	11.4317	HOXD11;HOXD10;HOXC11;HOXD9;HOXC10
5	CP	protein-DNA complex assembly (GO:0065004)	0.0308522	0.999995	6.41192	HIST1H2BN;HIST1H2BM;HIST1H2BO;HIST1H2BJ;HIST1H2BL;HIST1H1T;RAD52;KAT6B;KAT6A;HIST1H1E;HIST1H2BB;HIST1H1B;HIST1H2BC;HIST1H1C
5	CP	negative regulation of chromatin modification (GO:1903309)	0.0317115	0.999995	9.62201	KDM5A;UCN;CTBP1;TAF7;NOC2L;OTUB1
5	CP	negative regulation of autophagy (GO:0010507)	0.0347165	0.999995	10.4073	TLK2;TBC1D14;WDR6;GATA4;MTOR
5	CP	organ or tissue specific immune response (GO:0002251)	0.0347165	0.999995	10.4073	HIST1H2BJ;PLA2G1B;HIST1H2BK;LTF;HIST1H2BC
5	CP	negative regulation of mitosis (GO:0045839)	0.0353326	0.999995	8.23073	ANAPC7;NME6;ANAPC5;PSMG2;AURKAIP1;MAD1L1;ANAPC2
5	CP	entrainment of circadian clock by photoperiod (GO:0043153)	0.0355869	0.999995	12.3927	RBM4;RBM4B;SIK1;PPP1CA
5	CP	cellular response to gonadotropin stimulus (GO:0071371)	0.0355869	0.999995	12.3927	PAX8;GATA4;NSMF;CYP17A1
5	CP	ventricular septum development (GO:0003281)	0.0355869	0.999995	12.3927	GJA5;NPRL3;GATA4;STRA6
5	CP	regulation of proteolysis involved in cellular protein catabolic process (GO:1903050)	0.0357993	0.999995	5.63461	RHBDF1;USP14;HSP90AB1;GPX1;ANAPC7;PSMD14;AXIN1;PKD1;ATRAID;NKD2;GIPC1;DVL1;TLK2;ANAPC5;PSMG2;MAD1L1;ANAPC2
5	CP	regulation of glycogen metabolic process (GO:0070873)	0.0360363	0.999995	8.94558	PHKG2;IGF2;MTOR;KHK;INS;PPP1CA
5	CP	regulation of generation of precursor metabolites and energy (GO:0043467)	0.0374383	0.999995	6.68434	PRELID1;UQCC2;PRDM16;PHKG2;IGF2;ARNT;MTOR;KHK;INS;PPP1CA
5	CP	negative regulation of cellular protein catabolic process (GO:1903363)	0.0376616	0.999995	6.98614	HSP90AB1;ANAPC7;GIPC1;TLK2;ANAPC5;PSMG2;ATRAID;MAD1L1;ANAPC2
5	CP	spliceosomal tri-snRNP complex assembly (GO:0000244)	0.0390704	0.999995	15.8041	USP4;PRPF3;CD2BP2
5	CP	oxaloacetate metabolic process (GO:0006107)	0.0390704	0.999995	15.8041	PC;PCK1;PCK2
5	CP	hemoglobin metabolic process (GO:0020027)	0.0390704	0.999995	15.8041	EPO;INHA;ADD1
5	CP	ubiquinone biosynthetic process (GO:0006744)	0.0390704	0.999995	15.8041	COQ4;UBIAD1;COQ5
5	CP	fructose metabolic process (GO:0006000)	0.0390704	0.999995	15.8041	PFKFB4;ALDOA;KHK
5	CP	metanephric tubule development (GO:0072170)	0.0390704	0.999995	15.8041	PAX8;PKD1;POU3F3
5	CP	negative regulation of histone acetylation (GO:0035067)	0.0390704	0.999995	15.8041	CTBP1;TAF7;NOC2L
5	CP	phosphate ion homeostasis (GO:0055062)	0.0390704	0.999995	15.8041	SLC34A3;SLC34A1;FGFR4
5	CP	trivalent inorganic anion homeostasis (GO:0072506)	0.0390704	0.999995	15.8041	SLC34A3;SLC34A1;FGFR4
5	CP	metanephric nephron tubule development (GO:0072234)	0.0390704	0.999995	15.8041	PAX8;PKD1;POU3F3
5	CP	actin filament bundle assembly (GO:0051017)	0.0393553	0.999995	7.75523	EPS8;KCTD13;SPIRE1;TRMT1;ESPN;RHOD;ADD1
5	CP	cellular response to interleukin-1 (GO:0071347)	0.0393553	0.999995	7.75523	PYCARD;MAPK9;HYAL1;TNIP2;HYAL2;RELA;MAPK3
5	CP	actin filament bundle organization (GO:0061572)	0.0393553	0.999995	7.75523	EPS8;KCTD13;SPIRE1;TRMT1;ESPN;RHOD;ADD1
5	CP	actin filament organization (GO:0007015)	0.0399353	0.999995	5.36707	PLA2G1B;TRMT1;WASH4P;ESPN;CORO1A;RHOD;ADD1;EPS8;ARPC3;CFL1;KCTD13;MICALL2;SPIRE1;RAC1;ARHGEF2;ALDOA;DBN1
5	CP	regulation of histone acetylation (GO:0035065)	0.0407218	0.999995	8.32887	PYGO2;CTBP1;ARID5A;TAF7;NOC2L;MAPK3
5	CP	protein targeting to plasma membrane (GO:0072661)	0.0426005	0.999995	10.9422	PACS2;PALM;TMED2;NKD2
5	CP	nucleosome organization (GO:0034728)	0.0477152	0.999995	5.23583	HIST1H2BN;HIST1H2BM;HIST1H2BO;HIST1H2BJ;HIST1H2BL;HIST1H1T;ARID1A;KAT6B;KAT6A;HIST1H1E;HIST1H2BB;HIST1H1B;HIST1H2BC;HIST1H1C
5	CP	phosphate ion transmembrane transport (GO:0035435)	0.0493908	0.999995	13.0318	SLC34A3;SLC20A2;SLC20A1
5	CP	ubiquinone metabolic process (GO:0006743)	0.0493908	0.999995	13.0318	COQ4;UBIAD1;COQ5
5	CP	G-protein coupled acetylcholine receptor signaling pathway (GO:0007213)	0.0493908	0.999995	13.0318	ADRBK1;AGRN;GNAI2
5	CP	response to water (GO:0009415)	0.0493908	0.999995	13.0318	TH;KRT8;SIPA1
5	CP	negative regulation of myeloid cell apoptotic process (GO:0033033)	0.0493908	0.999995	13.0318	FCER1G;MAEA;EPO
5	CP	erythrocyte maturation (GO:0043249)	0.0493908	0.999995	13.0318	HBZ;MAEA;EPO
5	CP	metanephric nephron epithelium development (GO:0072243)	0.0493908	0.999995	13.0318	PAX8;PKD1;POU3F3
5	CP	UV protection (GO:0009650)	0.0493908	0.999995	13.0318	FEN1;GPX1;SDF4
5	CP	C21-steroid hormone biosynthetic process (GO:0006700)	0.0493908	0.999995	13.0318	CYP11B2;CYP11B1;CACNA1H
1	GZ	regulation of neuron differentiation (GO:0045664)	8.24741e-07	0.00386061	26.7811	RET;ACHE;BARHL2;TENM3;STMN2;VLDLR;ROBO1;SOX2;HEY2;TIMP2;KIF13B;NEFM;HMG20A;SOX9;FEZF2;RGS6;CDON;SOX5;MEF2A;ACTR3;NCOA1;EOMES;TGIF1;DSCAM;DCC;MAGI2;WNT5A;PROX1;CBFA2T2;ISL1;POU3F2;ADCYAP1;TIAM1;GPRC5B;ZEB1;FEZ1;RAPGEF2;ULK1;PRKD1;NGEF;EPHA3;PAFAH1B1;NOTCH1;CACNA1A;GDPD5;RTN4;CUX2;RELN;CUX1;CNR1;CHN1;SPP1;SLIT1;MBP;SLIT2;PDLIM5;NKX2-2;TFAP2A;RAP1GAP2;LINGO1;NTRK2;SEMA4D;SS18L1;TRPV2;WNT7A;SEMA4F;GD…
1	GZ	neuron differentiation (GO:0030182)	2.45028e-06	0.00573487	28.8819	BARHL2;CHD5;OTP;SOX2;SHH;HERC1;PSD3;SOX9;PITX2;SOX5;EOMES;EMX2;LMO4;WNT5A;WNT9A;PROX1;ISL1;POU3F2;PAX7;TAL1;ALDH1A2;PEX5;ULK1;LMX1B;PAFAH1B1;NRXN1;USH1C;CACNA1A;GDPD5;GIGYF2;CUX1;ERBB4;S1PR1;PROM1;NKX2-2;NTRK2;MYEF2;STAT3;FZD8;WNT7A;UNCX;ATP2B2;LBX1;VEGFA;NR4A2;ERCC2;NEUROG1;MDGA1;ITM2C;VSX2;CDK5R1
1	GZ	central nervous system neuron differentiation (GO:0021953)	5.57854e-06	0.00870438	38.4777	NRXN1;CHD5;CACNA1A;OTP;GDPD5;GIGYF2;SOX2;SHH;HERC1;ERBB4;SOX5;NKX2-2;EOMES;LMO4;WNT7A;UNCX;ATP2B2;PROX1;LBX1;ISL1;PAX7;TAL1;PEX5;ULK1;MDGA1;PAFAH1B1
1	GZ	neuron migration (GO:0001764)	9.65229e-06	0.0112956	31.4553	BARHL1;YWHAE;GPM6A;BARHL2;NRP2;SATB2;GJA1;RELN;CHL1;DNER;APBB2;DRD1;PITX2;FEZF2;PRKG1;MEF2A;NTRK2;DCC;DCDC2;NAV1;CCK;PTK2;NR4A2;CXCL12;PEX5;RAPGEF2;LMX1B;MDGA1;NEUROG2;PAFAH1B1;CDK5R1
1	GZ	central nervous system neuron development (GO:0021954)	1.55012e-05	0.0129456	63.0113	TFAP2A;NTRK2;LINGO1;WNT5A;GBX2;MAP2;NPY;LEP;OGDH;RAPGEF2;LMX1B;NEUROG2;FGFR2
1	GZ	regulation of axonogenesis (GO:0050770)	1.84926e-05	0.0129456	29.0581	RET;BARHL2;ACHE;CACNA1A;RTN4;ROBO1;CHN1;KIF13B;SLIT1;SPP1;MBP;NEFM;SLIT2;LINGO1;NTRK2;DSCAM;SEMA4D;DCC;WNT5A;TRPV2;WNT7A;SEMA4F;POU3F2;PTK2;VEGFA;TIAM1;CXCL12;ULK1;PAFAH1B1;CDK5R1
1	GZ	neuron projection guidance (GO:0097485)	2.21245e-05	0.0129456	19.2997	NRP2;TRIO;PLXND1;NCAN;AP2A2;ARHGAP35;ROBO1;SHH;DPYSL5;CHL1;RPS6KA2;RPS6KA1;FEZF2;EPHB1;NEO1;UNC5A;DCC;SEMA6D;WNT5A;ETV1;ISL1;ETV4;VAV2;RGMA;ENAH;COL4A2;FEZ1;KCNQ3;NUMB;EVL;RAF1;ITGA9;ROCK1;DLX5;NRXN1;CRMP1;CACNA1D;CACNA1C;CACNA1G;RELN;GBX2;ABLIM3;GPC1;CHN1;SLIT1;PLXNA1;MAPK1;APBB2;SLIT3;SLIT2;SRGAP2;SRGAP1;CLASP1;TGFB2;SEMA4D;SEMA4F;PTK2;VEGFA;DLG1;NFASC;CXCL12;KIAA1598;COL5A1;LHX2;COL9A2;CNTN4;B…
1	GZ	axon guidance (GO:0007411)	2.21245e-05	0.0129456	19.2997	NRP2;TRIO;PLXND1;NCAN;AP2A2;ARHGAP35;ROBO1;SHH;DPYSL5;CHL1;RPS6KA2;RPS6KA1;FEZF2;EPHB1;NEO1;UNC5A;DCC;SEMA6D;WNT5A;ETV1;ISL1;ETV4;VAV2;RGMA;ENAH;COL4A2;FEZ1;KCNQ3;NUMB;EVL;RAF1;ITGA9;ROCK1;DLX5;NRXN1;CRMP1;CACNA1D;CACNA1C;CACNA1G;RELN;GBX2;ABLIM3;GPC1;CHN1;SLIT1;PLXNA1;MAPK1;APBB2;SLIT3;SLIT2;SRGAP2;SRGAP1;CLASP1;TGFB2;SEMA4D;SEMA4F;PTK2;VEGFA;DLG1;NFASC;CXCL12;KIAA1598;COL5A1;LHX2;COL9A2;CNTN4;B…
1	GZ	regulation of osteoblast differentiation (GO:0045667)	3.21672e-05	0.0147365	27.7094	HDAC4;NOTCH1;DLX5;TWIST2;LRP5;AREG;HDAC7;SOX2;CD276;CTHRC1;MEF2A;ZHX3;IGFBP5;SEMA4D;FNDC3B;ACVR2B;PTK2;SKI;SFRP2;APC;ID2;SMOC1;SNAI2;PRKD1;BMPR1B;FGFR2;BMPR1A;LTF
1	GZ	positive regulation of nervous system development (GO:0051962)	3.45711e-05	0.0147365	19.0225	RET;TENM3;SERPINE2;STMN2;OTP;VLDLR;ROBO1;SOX2;SHH;TIMP2;FEZF2;EPHB1;RGS6;CDON;MEF2A;NCOA1;TGIF1;ACTR3;PRKCH;DSCAM;DCC;WNT5A;MAGI2;PROX1;CBFA2T2;PAX2;TIAM1;ADCYAP1;GPRC5B;ZEB1;LPHN1;FEZ1;NUMB;RAPGEF2;PRKD1;EPHA3;PAFAH1B1;NOTCH1;SMARCD3;NRXN1;GDPD5;THBS2;CUX2;RELN;CUX1;CNR1;SLIT2;WASF3;NKX2-2;NTRK2;SEMA4D;XRCC5;TRPV2;WNT7A;GDF6;VEGFA;CXCL12;ID2;NEURL1;TCF4;NEUROG1;NEUROG2
1	GZ	regulation of cell junction assembly (GO:1901888)	3.69418e-05	0.0147365	39.1502	BCAS3;MACF1;PRKCH;ROCK1;RCC2;NEDD4L;PTPRJ;THBS1;PPM1F;PTK2;VEGFA;GJA1;SNAI1;RAPGEF2;SNAI2;WDPCP;EPHA3
1	GZ	stem cell development (GO:0048864)	3.77778e-05	0.0147365	56.8079	TFAP2A;CYP26A1;FOXC1;SHH;NOTCH1;ALDH1A2;HEY2;WNT7A;SNAI2;NRG1;SOX9;BMPR1A
1	GZ	positive regulation of neuron differentiation (GO:0045666)	6.3993e-05	0.0230424	19.43	RET;TENM3;STMN2;VLDLR;GDPD5;ROBO1;SOX2;CUX2;RELN;CUX1;CNR1;TIMP2;SLIT2;FEZF2;RGS6;CDON;NKX2-2;MEF2A;NCOA1;TGIF1;ACTR3;NTRK2;DSCAM;SEMA4D;DCC;WNT5A;MAGI2;TRPV2;PROX1;GDF6;CBFA2T2;VEGFA;TIAM1;ADCYAP1;GPRC5B;ZEB1;CXCL12;FEZ1;NEURL1;RAPGEF2;TCF4;PRKD1;NEUROG1;EPHA3;NEUROG2;PAFAH1B1
1	GZ	cerebral cortex development (GO:0021987)	7.49928e-05	0.0250744	37.8672	YWHAE;BBS2;NCOA1;NTRK2;TFAP2C;PTPRS;SOX2;CCDC85C;LHX2;NPY;TACC1;PLCB1;CDON;PAFAH1B1;MCPH1
1	GZ	synaptic transmission (GO:0007268)	0.000121647	0.0372945	14.8194	ACHE;KCNK9;GRIK3;AP2A2;GRM4;RPS6KA2;RPS6KA1;DLGAP1;KIF1B;DLGAP2;KCNH1;UNC13B;NSF;CHRNB4;CHRNB3;KCND2;PRKCB;GRID1;PDPK1;KCNAB2;GABRG3;IFT43;KCNQ1;KCNMA1;KCNQ3;KCNQ5;PLCB1;RAF1;PAFAH1B1;GRIA1;GRIA2;CAMK2D;CHRNA7;NRXN1;KCNA2;CHRNA6;SLC1A2;ADCY3;SLC1A3;CACNA1A;NRXN2;ADCY2;CACNA1C;CACNA1E;ADCY5;CACNA1G;EPB41L1;NPY;MAPK1;MBP;KCNN2;NPTX1;DRD1;KCNN3;KCNJ1;GABRD;NTSR1;DRD5;KCNJ6;EGR3;KCNIP1;KCNB1;GAD1;PCD…
1	GZ	negative regulation of neurogenesis (GO:0050768)	0.000131521	0.0372945	18.1307	NOTCH1;STMN2;RTN4;SOX2;SLIT1;SPP1;CTNNA1;MBP;HMG20A;SOX9;SLIT2;SRGAP2;NKX2-2;RAP1GAP2;LINGO1;GPR56;DCC;WNT5A;STAT3;WNT7A;SEMA4F;CBFA2T2;LBX1;ISL1;SORL1;PTK2;MIB1;SKI;OLFM1;ADCYAP1;MEIS1;ID2;ZNF536;RAPGEF2;ULK1;CNTN4;NGEF;ITM2C;BMPR1A;PAFAH1B1;CDK5R1
1	GZ	neuromuscular process controlling balance (GO:0050885)	0.000135442	0.0372945	33.1393	HMX3;RBFOX1;NRXN1;APLP2;GAA;CACNA1A;SLC1A3;ATP2B2;GIGYF2;ADCY5;BCR;ABR;ALDH1A3;HERC1;PAFAH1B1
1	GZ	positive regulation of neurogenesis (GO:0050769)	0.000156493	0.0406969	15.8196	RET;TENM3;SERPINE2;STMN2;OTP;VLDLR;ROBO1;SOX2;SHH;TIMP2;FEZF2;RGS6;CDON;MEF2A;NCOA1;TGIF1;ACTR3;PRKCH;DSCAM;DCC;WNT5A;MAGI2;PROX1;CBFA2T2;TIAM1;ADCYAP1;GPRC5B;ZEB1;FEZ1;NUMB;RAPGEF2;PRKD1;EPHA3;PAFAH1B1;NOTCH1;SMARCD3;GDPD5;CUX2;RELN;CUX1;CNR1;SLIT2;NKX2-2;NTRK2;SEMA4D;XRCC5;TRPV2;GDF6;VEGFA;CXCL12;ID2;NEURL1;TCF4;NEUROG1;NEUROG2
1	GZ	mesenchymal cell development (GO:0014031)	0.000224256	0.051023	44.6079	TFAP2A;CYP26A1;FOXC1;NOTCH1;ALDH1A2;HEY2;SNAI2;NRG1;SOX9;BMPR1A
1	GZ	palate development (GO:0060021)	0.000224951	0.051023	23.0507	MEF2A;TFAP2A;CSRNP1;PDGFRA;BNC2;FOXF2;DLX5;SATB2;WFIKKN2;WNT5A;TCF21;WNT7A;INHBA;ACVR2B;SKI;SHH;PRDM16;SNAI1;SNAI2;WDPCP;BMPR1A
1	GZ	regulation of transmembrane transport (GO:0034762)	0.000230767	0.051023	14.378	KCNK5;YWHAE;KCNK9;IRS2;GJA1;CA2;KCNH1;MEF2A;KCND2;PRKCE;PDE4D;CACNA2D2;CACNA2D4;KCNAB2;ADRA2A;CTTNBP2NL;SCN10A;STIM1;KCNQ1;KCNMA1;KCNQ3;KCNQ5;CAMK2D;CATSPER2;AHNAK;NRXN1;KCNA2;STK39;NEDD4L;STC1;AKAP7;CACNA1A;AKAP6;CACNA1D;CACNA1C;CABP1;NALCN;CACNA1E;THBS1;CACNA1G;DPP6;RELN;GSG1L;KCNN2;KCNJ1;KCNJ6;KCNIP1;KCNB1;TRPV2;KCNJ15;WWP2;NETO2;AZIN1;DLG1;CXCL12;CALM1;SCN2A;CNIH3;FGF12;KCNK2;KCNK3
1	GZ	regulation of neuron projection development (GO:0010975)	0.000253118	0.051023	14.7895	RET;BARHL2;ACHE;TENM3;STMN2;VLDLR;ROBO1;KIF13B;NEFM;MEF2A;ACTR3;DSCAM;DCC;WNT5A;MAGI2;CBFA2T2;POU3F2;TIAM1;ADCYAP1;GPRC5B;FEZ1;RAPGEF2;ULK1;PRKD1;NGEF;EPHA3;PAFAH1B1;CACNA1A;RTN4;CUX2;RELN;CUX1;CNR1;CHN1;SPP1;SLIT1;MBP;SLIT2;PDLIM5;RAP1GAP2;LINGO1;NTRK2;SEMA4D;SS18L1;TRPV2;WNT7A;SEMA4F;PTK2;VEGFA;CXCL12;NEURL1;ITM2C;CDK5R1
1	GZ	regulation of ossification (GO:0030278)	0.000264013	0.051023	16.7357	HDAC4;PTGER4;NOTCH1;DLX5;TWIST2;LRP5;AREG;HDAC7;SOX2;GJA1;CHSY1;CREB3L1;S1PR1;SOX9;CD276;CTHRC1;MEF2A;TFAP2A;TGFB2;ZHX3;IGFBP5;SEMA4D;WNT5A;FNDC3B;ACVR2B;PTK2;SKI;SFRP2;APC;ID2;SMOC1;SNAI2;PRKD1;BMPR1B;FGFR2;BMPR1A;LTF
1	GZ	negative regulation of nervous system development (GO:0051961)	0.000272392	0.051023	15.6967	NOTCH1;STMN2;RTN4;SOX2;CTNNA1;SPP1;SLIT1;MBP;HMG20A;SOX9;SLIT2;SRGAP2;NKX2-2;RAP1GAP2;LINGO1;GPR56;DCC;STAT3;WNT5A;EIF2AK3;WNT7A;SEMA4F;CBFA2T2;LBX1;ISL1;SORL1;PTK2;MIB1;SKI;OLFM1;ADCYAP1;MEIS1;RFX4;ID2;RAPGEF2;ZNF536;ULK1;CNTN4;NGEF;ITM2C;PAFAH1B1;CDK5R1;BMPR1A
1	GZ	neuromuscular process (GO:0050905)	0.0002725	0.051023	22.1349	HMX3;RBFOX1;TCF15;APLP2;GAA;NRXN1;SLC1A3;CACNA1A;ATP2B2;GIGYF2;ADCY5;NPAS3;BCR;ALDH1A3;ABR;UCHL1;FGF14;HERC1;PEX5;FGF12;PAFAH1B1
1	GZ	regulation of cell projection organization (GO:0031344)	0.000296389	0.0533614	13.2732	RET;ACHE;BARHL2;TENM3;STMN2;VLDLR;ESPN;ROBO1;FAM110C;KIF13B;NEFM;MEF2A;ACTR3;BCAS3;DSCAM;IFT140;DCC;MAGI2;WNT5A;CBFA2T2;POU3F2;ADCYAP1;TIAM1;TBC1D1;GPRC5B;MYO3B;TBC1D5;FEZ1;RAPGEF2;EVL;WDPCP;ULK1;PRKD1;NGEF;EPHA3;PAFAH1B1;GPM6A;NRXN1;CACNA1A;LRRC16A;RTN4;CUX2;RELN;CUX1;CNR1;CHN1;SPP1;SLIT1;TBC1D14;MBP;SLIT2;PDLIM5;RAP1GAP2;LINGO1;NTRK2;SEMA4D;ODF2;ATP8B1;SS18L1;TRPV2;WNT7A;SEMA4F;MTOR;PTK2;VEGFA;…
1	GZ	negative regulation of cell development (GO:0010721)	0.00034376	0.0595228	14.5916	FOXC1;NOTCH1;STMN2;LDLRAD4;RTN4;SOX2;CTNNA1;SPP1;SLIT1;MBP;HMG20A;SOX9;SLIT2;SRGAP2;NKX2-2;RAP1GAP2;LINGO1;GPR56;DCC;RCC2;STAT3;WNT5A;WNT7A;SEMA4F;CBFA2T2;LBX1;ISL1;SORL1;PTK2;PAX2;MIB1;SKI;OLFM1;ADCYAP1;MEIS1;SFRP2;ID2;RAPGEF2;ZNF536;ULK1;CNTN4;NGEF;ITM2C;PAFAH1B1;CDK5R1;BMPR1A;LTF
1	GZ	transmission of nerve impulse (GO:0019226)	0.000356043	0.0595228	52.4288	NFASC;OTOA;S1PR1;CACNA1A;DRD1;PAFAH1B1;DRD5;JAM3
1	GZ	regulation of ion transmembrane transport (GO:0034765)	0.000420569	0.0678857	13.1773	KCNK5;YWHAE;KCNK9;IRS2;GJA1;KCNH1;MEF2A;KCND2;PRKCE;PDE4D;CACNA2D2;CACNA2D4;KCNAB2;ADRA2A;SCN10A;STIM1;KCNQ1;KCNMA1;KCNQ3;KCNQ5;CAMK2D;CATSPER2;AHNAK;NRXN1;KCNA2;STK39;NEDD4L;STC1;AKAP7;CACNA1A;AKAP6;CACNA1D;CACNA1C;CABP1;NALCN;CACNA1E;THBS1;CACNA1G;DPP6;RELN;GSG1L;KCNN2;KCNJ1;KCNJ6;KCNIP1;KCNB1;TRPV2;KCNJ15;WWP2;NETO2;DLG1;CXCL12;CALM1;SCN2A;CNIH3;FGF12;KCNK2;KCNK3
1	GZ	regulation of cell morphogenesis involved in differentiation (GO:0010769)	0.000436443	0.0680997	13.8773	RET;BARHL2;ACHE;NOTCH1;CACNA1A;LDLRAD4;LRRC16A;RTN4;ROBO1;CUX2;RELN;CUX1;ZNF703;CHN1;KIF13B;SPP1;SLIT1;NEFM;MBP;SLIT2;PDLIM5;ACTR3;LINGO1;NTRK2;TGFB2;DSCAM;SEMA4D;DCC;RCC2;WNT5A;TRPV2;WNT7A;SEMA4F;POU3F2;PTK2;PAX2;VEGFA;TIAM1;SFRP2;CXCL12;BAMBI;SNAI1;RAPGEF2;ULK1;NGEF;EPHA3;PAFAH1B1;CDK5R1
1	GZ	insulin-like growth factor receptor signaling pathway (GO:0048009)	0.000535132	0.0774504	55.9385	IRS1;EIF2AK3;GRB10;PIK3R1;PLCB1;GIGYF2;IGF1R
1	GZ	establishment or maintenance of cell polarity (GO:0007163)	0.000544448	0.0774504	17.682	ACTR3;TCF15;DST;WNT7A;FRMD4A;PARVB;CDC42BPB;CKAP5;PTK2;SYNE2;MPP7;IGF1R;ERBB2IP;DLG1;SHH;KIF26B;CTNNA1;NPHP3;KIF2C;DOCK2;EPHB1;CLASP1;SDCCAG8;JAM3
1	GZ	cellular response to epidermal growth factor stimulus (GO:0071364)	0.000546008	0.0774504	38.6427	EEF1A1;BAG4;PDPK1;CAD;GAREM;SNAI2;SOX9;MUC5B;PAX2
1	GZ	neurotrophin signaling pathway (GO:0038179)	0.000600726	0.0827059	12.7577	YWHAE;TRIO;IRS1;ITSN1;IRS2;AP2A2;ZFYVE27;RPS6KA2;RPS6KA1;MEF2A;DUSP4;PDGFRA;PDPK1;PRKCE;MAGI2;NRG1;NRG2;VAV2;TIAM2;TIAM1;ADCYAP1;ARHGEF3;ARHGEF4;RAPGEF2;RAF1;NGEF;PDE1A;MAPKAP1;ITPR1;ADCY3;ADCY2;PIK3R1;FOXO3;FOXO1;RTN4;ADCY5;ABR;UBB;ERBB4;ADRBK1;MAPK1;RALGDS;LINGO1;NTRK2;SORT1;STAT3;MTOR;TNRC6C;CAMK4;CALM1;FGFR2;TNRC6B
1	GZ	regulation of potassium ion transport (GO:0043266)	0.00062716	0.082735	22.8562	YWHAE;STK39;AKAP7;NEDD4L;AKAP6;CACNA1D;WWP2;ADRA2A;ADCYAP1;DPP6;DLG1;KCNQ1;KCNN2;DRD1;KCNJ1
1	GZ	cellular component morphogenesis (GO:0032989)	0.00066944	0.082735	11.3435	PRDM8;PID1;CLU;ANTXR1;IGF1R;GJA1;BASP1;SIX2;STMN1;HEY2;BAI1;SOX9;DNM1L;SOX6;EPHB1;MEF2A;ACTR3;EOMES;SZT2;TCF15;DST;DSCAM;DCC;WNT5A;FNDC3B;NRG1;PROX1;ISL1;UPK3A;PAX2;IFT43;PEAK1;CDH11;ITGA8;NUMB;TMEM106B;WDPCP;DSCAML1;PAFAH1B1;GPM6A;CD63;NOTCH1;ARHGEF28;STC1;SLC1A3;CACNA1A;ASAP1;RTN4;RELN;MAP2;HRH2;MICALL2;MAP6;NPHP3;NPTX1;SRGAP2;BBS2;FARP1;TGFB2;FOXF2;ESRRB;FZD8;DCDC2;CCK;MYO16;PTK2;NR4A2;APC;SNA…
1	GZ	neuron projection morphogenesis (GO:0048812)	0.00068528	0.082735	14.0792	PRDM8;GPM6A;NOTCH1;ARHGEF28;CACNA1A;IGF1R;GJA1;MAP2;STMN1;MAP6;BAI1;NPTX1;SRGAP2;EPHB1;MEF2A;FARP1;SZT2;DSCAM;DST;DCC;DCDC2;FZD8;CCK;ISL1;PTK2;PAX2;MYO16;NR4A2;APC;CDH11;NUMB;TMEM106B;CNTN4;DSCAML1;FGFR2;PAFAH1B1
1	GZ	stem cell differentiation (GO:0048863)	0.000688133	0.082735	20.4691	EOMES;MEF2A;GPM6A;TGFB2;PSMD11;XRCC5;TCF21;NRG1;ECE2;CHD2;ETV4;ISL1;PAX2;TAL1;SIX2;ERCC2;FGFR2
1	GZ	response to epidermal growth factor (GO:0070849)	0.000689311	0.082735	31.8213	EEF1A1;BAG4;PDPK1;CAD;GAREM;MAPK1;SNAI2;SOX9;MUC5B;PAX2
1	GZ	regulation of Wnt signaling pathway (GO:0030111)	0.000718573	0.084091	13.1967	MACF1;NOTCH1;LRP1;DLX5;TNKS;NXN;LRP5;APCDD1;CXXC4;ARNTL;NKD2;SOX2;SHH;ZNF703;SPIN1;GRB10;NPHP3;NPHP4;SOX9;CTHRC1;EGR1;ZRANB1;TLE2;TLE1;WNT5A;WNT7A;CSNK1E;SULF1;ISL1;TBX18;AES;SULF2;SKI;ZEB2;GPRC5B;SFRP2;LATS2;APC;BAMBI;SNAI2;LGR6;FGFR2
1	GZ	eye development (GO:0001654)	0.000746516	0.0852303	18.1703	FOXC1;TGFB2;MITF;GRHL2;MEIS2;ARHGAP35;PAX2;VEGFA;SOX2;SKI;SHH;RCN1;ALDH1A2;SMOC1;SH3PXD2B;WDPCP;PITX2;PKNOX1;BMPR1B;NES
1	GZ	regulation of potassium ion transmembrane transport (GO:1901379)	0.000780535	0.0869925	27.8578	YWHAE;DPP6;KCNQ1;STK39;NEDD4L;AKAP7;AKAP6;CACNA1D;KCNN2;WWP2;KCNJ1
1	GZ	multicellular organismal signaling (GO:0035637)	0.000836021	0.087815	23.6211	YWHAE;MEF2A;CAMK2D;CACNA1A;CACNA1D;OTOA;NFASC;KCNQ1;S1PR1;DRD1;DRD5;JAM3;PAFAH1B1
1	GZ	regulation of developmental growth (GO:0048638)	0.000837577	0.087815	14.7264	BARHL2;NOTCH1;AKAP6;RTN4;GJA1;BASP1;ERBB4;HEY2;SLIT1;SPP1;SLIT2;MEF2A;DSCAM;SEMA4D;DCC;WNT5A;TRPV2;NRG1;SEMA4F;PROX1;VEGFA;SFRP2;CXCL12;LEP;ULK1;PLCB1;FGFR2;PAFAH1B1;CDK5R1
1	GZ	sensory organ development (GO:0007423)	0.000855727	0.087815	15.9844	TGFB2;FOXC1;BNC2;TCF15;MITF;ECE1;GRHL2;MEIS2;ARHGAP35;PAX2;VEGFA;SOX2;SKI;SHH;RCN1;ALDH1A2;SMOC1;PRDM16;SH3PXD2B;WDPCP;PITX2;PKNOX1;BMPR1B;NES
1	GZ	axonogenesis (GO:0007409)	0.000862955	0.087815	15.6428	PRDM8;NOTCH1;ARHGEF28;IGF1R;MAP2;STMN1;BAI1;NPTX1;EPHB1;SZT2;DST;DCC;FZD8;CCK;ISL1;PTK2;PAX2;NR4A2;APC;CDH11;NUMB;CNTN4;DSCAML1;FGFR2;PAFAH1B1
1	GZ	neural crest cell development (GO:0014032)	0.000888966	0.0885372	37.9489	TFAP2A;CYP26A1;FOXC1;ALDH1A2;SNAI2;NRG1;SOX9;BMPR1A
1	GZ	nervous system development (GO:0007399)	0.000974154	0.0950003	11.6919	PCSK2;ACHE;CHRM3;SEMA5B;MYT1L;MSI1;VLDLR;ROBO1;DPYSL5;CSGALNACT1;MYLIP;SRRM4;SMARCC1;DSCAM;NRG1;GFRA2;SDCBP2;SLC7A5;OLFM1;ZEB2;FEZ1;EVL;RAPGEF5;HDAC4;NRN1;DLX5;SEMA3D;CRMP1;GBX2;ERBB4;ZNF423;GPR98;SEMA4B;STAT3;CABLES1;SEMA4F;INHBA;ARHGAP26;SMARCA2;VEGFA;TTLL7;C4ORF6;FGF14;NEURL1;CNTN3;CNTN4;SCN2A;SIM1;RBM45;NEUROG1;FGF12
1	GZ	negative regulation of neuron differentiation (GO:0045665)	0.00101879	0.0970612	13.7256	NOTCH1;STMN2;RTN4;SOX2;SLIT1;SPP1;MBP;HMG20A;SOX9;SLIT2;NKX2-2;RAP1GAP2;LINGO1;DCC;WNT5A;SEMA4F;CBFA2T2;LBX1;ISL1;PTK2;MIB1;MEIS1;ID2;ZNF536;RAPGEF2;ULK1;CNTN4;NGEF;ITM2C;PAFAH1B1;CDK5R1
1	GZ	lamellipodium assembly (GO:0030032)	0.00104622	0.0970612	25.5013	CYFIP1;ABLIM3;S1PR1;ARHGEF4;CDH13;PARVB;LRRC16A;SRGAP2;WASF3;VCL;VAV2
1	GZ	forebrain cell migration (GO:0021885)	0.0010694	0.0970612	22.0392	NRP2;EMX2;GPR56;POU3F2;RTN4;POU3F3;RELN;CXCL12;PEX5;OGDH;DRD1;FEZF2;MDGA1
1	GZ	negative regulation of osteoblast differentiation (GO:0045668)	0.00107823	0.0970612	23.4409	HDAC4;SOX2;SKI;NOTCH1;IGFBP5;SEMA4D;ID2;TWIST2;LRP5;FNDC3B;AREG;HDAC7
1	GZ	neurotrophin TRK receptor signaling pathway (GO:0048011)	0.00132534	0.1153	11.048	YWHAE;TRIO;IRS1;ITSN1;IRS2;AP2A2;ZFYVE27;RPS6KA2;RPS6KA1;MEF2A;DUSP4;PDGFRA;PDPK1;PRKCE;NRG1;NRG2;VAV2;TIAM2;TIAM1;ADCYAP1;ARHGEF3;ARHGEF4;RAF1;NGEF;PDE1A;MAPKAP1;ITPR1;ADCY3;ADCY2;PIK3R1;FOXO3;FOXO1;RTN4;ADCY5;ABR;UBB;ERBB4;ADRBK1;MAPK1;RALGDS;LINGO1;NTRK2;SORT1;STAT3;MTOR;TNRC6C;CAMK4;CALM1;FGFR2;TNRC6B
1	GZ	inner ear morphogenesis (GO:0042472)	0.00135364	0.1153	17.8656	TFAP2A;HMX3;DLX5;COL11A1;USH1C;SOBP;PAX2;SOX2;BCR;ALDH1A3;ABR;GBX2;ITGA8;NEUROG1;HMX2;FGFR2
1	GZ	peptidyl-threonine phosphorylation (GO:0018107)	0.00135474	0.1153	20.5897	CAMK2D;TNKS;PDPK1;PRKCB;VPRBP;CAD;STK39;MTOR;MYO3B;WNK1;ADRBK1;MAPK1;CDK5R1
1	GZ	cell projection morphogenesis (GO:0048858)	0.00143898	0.120283	11.3528	PRDM8;GPM6A;NOTCH1;ARHGEF28;CACNA1A;ASAP1;IGF1R;GJA1;MAP2;STMN1;MAP6;NPHP3;BAI1;NPTX1;SRGAP2;EPHB1;MEF2A;BBS2;ACTR3;FARP1;SZT2;DSCAM;DST;DCC;FZD8;DCDC2;CCK;ISL1;PTK2;PAX2;MYO16;NR4A2;IFT43;APC;CDH11;NUMB;TMEM106B;WDPCP;CNTN4;DSCAML1;NES;FGFR2;PAFAH1B1
1	GZ	positive regulation of neuron projection development (GO:0010976)	0.00148941	0.120294	12.7669	RET;TENM3;STMN2;VLDLR;ROBO1;RELN;CUX2;CUX1;CNR1;SLIT2;ACTR3;NTRK2;DSCAM;SEMA4D;DCC;WNT5A;MAGI2;TRPV2;CBFA2T2;VEGFA;TIAM1;ADCYAP1;GPRC5B;CXCL12;FEZ1;NEURL1;RAPGEF2;PRKD1;EPHA3;PAFAH1B1
1	GZ	positive regulation of cell development (GO:0010720)	0.0014905	0.120294	10.1938	RET;TENM3;SERPINE2;STMN2;OTP;VLDLR;ROBO1;SOX2;SHH;TIMP2;FEZF2;RGS6;CDON;MEF2A;NCOA1;TGIF1;ACTR3;PRKCH;DSCAM;DCC;WNT5A;MAGI2;PROX1;CBFA2T2;PAX2;TIAM1;ADCYAP1;GPRC5B;ZEB1;FEZ1;NUMB;RAPGEF2;PRKD1;EPHA3;PAFAH1B1;NOTCH1;SMARCD3;AKAP6;GDPD5;LRRC16A;CUX2;RELN;CUX1;CNR1;ZNF703;SLIT2;NKX2-2;NTRK2;TGFB2;SEMA4D;XRCC5;TRPV2;GDF6;VEGFA;CXCL12;BAMBI;ID2;NEURL1;SNAI1;TCF4;NEUROG1;NEUROG2
1	GZ	pancreas development (GO:0031016)	0.00160914	0.125539	26.8757	SHH;ALDH1A2;EIF2AK3;PROX1;MSLN;ISL1;ACVR2B;MEIS2;PAX2
1	GZ	positive regulation of heart growth (GO:0060421)	0.00160914	0.125539	26.8757	MEF2A;NOTCH1;ERBB4;BASP1;HEY2;AKAP6;NRG1;PROX1;FGFR2
1	GZ	behavior (GO:0007610)	0.00165368	0.126899	9.40628	SERPINE2;CRTC1;CTNND2;VLDLR;ADRA1B;ESPN;SOBP;UCHL1;GRM4;CHL1;SOX6;FEZF2;MEF2A;NCOA1;USP46;CHRNB4;TCF15;DSCAM;GRID1;PRKCE;GAA;APLP2;NPY1R;NRG1;ETV1;MSS51;ADCYAP1;ALDH1A3;GPRC5B;ARC;TAL1;ITGA8;PPARA;PLCB1;SGK1;IDO1;PAFAH1B1;GRIA1;AHCY;CHRNA7;NRXN1;SLC1A2;SLC1A3;CACNA1A;NRXN2;CACNA1C;THBS1;GIGYF2;ADCY5;NPAS3;NPS;ATXN1;CUX2;RELN;MTA1;CYP11A1;HRH2;CNR1;NPY;CHST10;NPHP4;DRD1;NTSR1;DRD5;BBS2;NTRK2;EGR1;…
1	GZ	telencephalon cell migration (GO:0022029)	0.00177484	0.134001	20.1765	NRP2;RELN;CXCL12;GPR56;PEX5;OGDH;DRD1;FEZF2;POU3F2;MDGA1;RTN4;POU3F3
1	GZ	embryonic digestive tract morphogenesis (GO:0048557)	0.00192358	0.142925	28.5794	PDGFRA;SHH;HLX;SIX2;ID2;TCF21;PITX2;FGFR2
1	GZ	regulation of extent of cell growth (GO:0061387)	0.00196508	0.143727	16.1227	BARHL2;DSCAM;SEMA4D;DCC;WNT5A;TRPV2;SEMA4F;RTN4;VEGFA;CXCL12;SLIT1;SPP1;ULK1;SLIT2;PAFAH1B1;CDK5R1
1	GZ	regulation of membrane potential (GO:0042391)	0.00207057	0.145677	10.159	YWHAE;PID1;CATSPER2;CRTC1;CHRNA7;NRXN1;CHRNA6;GRIK3;NEDD4L;AKAP7;CACNA1A;ATP2A2;AKAP6;CACNA1D;CACNA1C;NALCN;CACNA1E;CACNA1G;GJA1;DPP6;CUX2;RELN;ATXN1;PIEZO2;CNGA3;DRD1;KCNH1;UNC13B;MEF2A;CHRNB4;KCND2;WWP2;SLC8B1;ANO1;ADCYAP1;SCN10A;DLG1;P2RX3;KCNQ1;KCNMA1;KCNQ3;IGSF9B;SCN2A;SLC29A1;CNIH3;FGF12;KCNK2;CNGB1
1	GZ	cell morphogenesis involved in differentiation (GO:0000904)	0.00208325	0.145677	11.7963	NOTCH1;SLC1A3;STC1;ANTXR1;RTN4;RELN;BASP1;HRH2;SIX2;HEY2;MICALL2;SOX9;SRGAP2;EOMES;MEF2A;TGFB2;FOXF2;TCF15;WNT5A;ESRRB;FNDC3B;PROX1;PAX2;PEAK1;SNAI1;ITGA8;SNAI2;WDPCP;RADIL;FGFR2
1	GZ	positive regulation of muscle organ development (GO:0048636)	0.00211622	0.145677	18.0335	MEF2A;NOTCH1;USP2;AKAP6;NRG1;ARNTL;SHH;GJA1;ERBB4;GPC1;HEY2;FGFR2;CDON
1	GZ	positive regulation of striated muscle tissue development (GO:0045844)	0.00211622	0.145677	18.0335	MEF2A;NOTCH1;USP2;AKAP6;NRG1;ARNTL;SHH;GJA1;ERBB4;GPC1;HEY2;FGFR2;CDON
1	GZ	positive regulation of organ growth (GO:0046622)	0.00231946	0.148777	19.8343	MEF2A;NOTCH1;HLX;ERBB4;BASP1;HEY2;CACNA2D2;AKAP6;NRG1;PROX1;FGFR2
1	GZ	regulation of focal adhesion assembly (GO:0051893)	0.00231946	0.148777	19.8343	MACF1;BCAS3;ROCK1;RCC2;PTPRJ;WDPCP;THBS1;PPM1F;PTK2;EPHA3;VEGFA
1	GZ	regulation of cell-substrate junction assembly (GO:0090109)	0.00231946	0.148777	19.8343	MACF1;BCAS3;ROCK1;RCC2;PTPRJ;WDPCP;THBS1;PPM1F;PTK2;EPHA3;VEGFA
1	GZ	lamellipodium organization (GO:0097581)	0.00231946	0.148777	19.8343	CYFIP1;ABLIM3;S1PR1;ARHGEF4;CDH13;PARVB;LRRC16A;SRGAP2;WASF3;VCL;VAV2
1	GZ	cyclic-nucleotide-mediated signaling (GO:0019935)	0.00232017	0.148777	21.4605	ADCYAP1;PDE4D;PDE2A;RAPGEF2;AKAP6;SOX9;PRKG1;PDE9A;NUDT4;RAPGEF4
1	GZ	cell part morphogenesis (GO:0032990)	0.00250582	0.15851	9.90783	PRDM8;GPM6A;PID1;NOTCH1;ARHGEF28;CACNA1A;ASAP1;IGF1R;GJA1;MAP2;STMN1;MAP6;NPHP3;BAI1;NPTX1;SRGAP2;DNM1L;EPHB1;MEF2A;BBS2;ACTR3;FARP1;SZT2;DSCAM;DST;DCC;FZD8;DCDC2;CCK;ISL1;PTK2;PAX2;MYO16;NR4A2;IFT43;APC;CDH11;NUMB;TMEM106B;WDPCP;CNTN4;DSCAML1;NES;FGFR2;PAFAH1B1
1	GZ	smooth muscle contraction (GO:0006939)	0.00261191	0.159437	16.904	BBS2;CHRM3;CHRNB4;ROCK1;PDE4D;CACNA1C;SSTR2;SULF1;SULF2;DLG1;P2RX3;KCNMA1;DRD1
1	GZ	positive regulation of muscle tissue development (GO:1901863)	0.00261191	0.159437	16.904	MEF2A;NOTCH1;USP2;AKAP6;NRG1;ARNTL;SHH;GJA1;ERBB4;GPC1;HEY2;FGFR2;CDON
1	GZ	retina development in camera-type eye (GO:0060041)	0.00262266	0.159437	15.4167	RET;TGIF1;TUB;ACHE;IFT140;IKZF1;SKI;RPGRIP1;APC;LHX2;GNB1;NPHP4;SOX9;BMPR1B;PVRL1
1	GZ	positive regulation of cell projection organization (GO:0031346)	0.0026599	0.159628	10.3536	RET;GPM6A;TENM3;STMN2;VLDLR;ESPN;LRRC16A;ROBO1;CUX2;RELN;CUX1;CNR1;SLIT2;ACTR3;BCAS3;NTRK2;DSCAM;SEMA4D;DCC;WNT5A;MAGI2;TRPV2;CBFA2T2;MTOR;VEGFA;TIAM1;ADCYAP1;GPRC5B;CXCL12;MYO3B;APC;FEZ1;NEURL1;RAPGEF2;PRKD1;EPHA3;PAFAH1B1
1	GZ	regulation of small GTPase mediated signal transduction (GO:0051056)	0.00275419	0.163194	9.63617	TRIO;MAPKAP1;DENND1A;ITSN1;GDI2;FAM13A;ARHGAP18;IQGAP2;SIPA1L3;ARHGAP35;ABR;RELN;RASGEF1B;CHN1;PSD3;TIMP2;PLCE1;SLIT2;SRGAP2;RALGDS;SRGAP1;RALGPS1;CDON;GARNL3;GPR56;IQSEC3;ARHGAP28;NRG1;ARHGAP26;MYO9A;VAV2;BCR;TIAM2;TIAM1;ARHGAP32;DEPDC1B;RASA4;ARHGEF3;ARHGEF4;RHOU;STAMBP;RAPGEF5;RAF1;RAPGEF6;NGEF;RAPGEF4
1	GZ	negative regulation of dephosphorylation (GO:0035305)	0.00291136	0.17002	13.9304	YWHAE;PPP1R37;TMEM132D;FARP1;TGFB2;CSRNP3;RBM26;SEMA4D;ZCCHC9;ELFN2;ELFN1;SPOCD1;MYO1D;BAG4;DLG2;WNK1;RIMBP2
1	GZ	regulation of adherens junction organization (GO:1903391)	0.00295125	0.17002	18.3131	MACF1;BCAS3;ROCK1;RCC2;PTPRJ;WDPCP;THBS1;PPM1F;PTK2;EPHA3;VEGFA
1	GZ	negative regulation of cellular component movement (GO:0051271)	0.00297834	0.17002	10.2534	PTGER4;PTPRU;NOTCH1;LRP1;C5AR2;STC1;ABHD6;PTPRJ;LDLRAD4;THBS1;ABR;SHH;APOH;SLIT1;CTNNA1;SLIT2;SRGAP2;IGFBP5;GPR56;CD300A;ACTN1;SEMA6D;WNT5A;MAGI2;STAT3;SULF1;BCR;OLFM1;SFRP2;CXCL12;RAP2B;EVL;PLCB1;VCL;PPARD
1	GZ	peptidyl-threonine modification (GO:0018210)	0.00319862	0.180395	15.8606	CAMK2D;TNKS;PDPK1;PRKCB;VPRBP;CAD;STK39;MTOR;MYO3B;WNK1;ADRBK1;MAPK1;CDK5R1
1	GZ	negative regulation of phosphatase activity (GO:0010923)	0.003302	0.184008	13.8728	PPP1R37;TMEM132D;FARP1;TGFB2;CSRNP3;RBM26;SEMA4D;ZCCHC9;ELFN2;ELFN1;SPOCD1;MYO1D;BAG4;DLG2;WNK1;RIMBP2
1	GZ	positive regulation of developmental growth (GO:0048639)	0.003412	0.187901	13.3001	MEF2A;NOTCH1;DSCAM;SEMA4D;TRPV2;NRG1;AKAP6;PROX1;VEGFA;CXCL12;BASP1;ERBB4;LEP;HEY2;PLCB1;FGFR2;PAFAH1B1
1	GZ	regulation of tight junction assembly (GO:2000810)	0.00356351	0.189555	41.8288	GJA1;PRKCH;SNAI1;SNAI2;NEDD4L
1	GZ	cerebellar granule cell differentiation (GO:0021707)	0.00356351	0.189555	41.8288	NRXN1;WNT7A;ATP2B2;ULK1;PROX1
1	GZ	cardiovascular system development (GO:0072358)	0.00356351	0.189555	41.8288	DDX17;NXN;KCNQ1;WDPCP;KCNJ1
1	GZ	cell differentiation in spinal cord (GO:0021515)	0.00371433	0.191782	16.9377	SHH;LMO4;PAX7;TAL1;CACNA1A;GDPD5;LBX1;ISL1;MDGA1;GIGYF2;NKX2-2
1	GZ	spinal cord motor neuron differentiation (GO:0021522)	0.0037283	0.191782	22.1452	SHH;LMO4;CACNA1A;GDPD5;LBX1;ISL1;GIGYF2;NKX2-2
1	GZ	positive regulation of potassium ion transport (GO:0043268)	0.0037283	0.191782	22.1452	DPP6;DLG1;KCNQ1;STK39;AKAP7;AKAP6;DRD1;ADRA2A
1	GZ	regulation of phosphatase activity (GO:0010921)	0.00385536	0.195202	11.3755	MEF2A;PPP1R37;TMEM132D;FARP1;TGFB2;PPP1R17;CSRNP3;RBM26;SEMA4D;CD300A;MAGI2;ZCCHC9;AKAP6;ELFN2;ELFN1;SPOCD1;MYO1D;BAG4;DLG2;WNK1;RIMBP2;CALM1
1	GZ	intra-Golgi vesicle-mediated transport (GO:0006891)	0.00387818	0.195202	17.9329	CUX1;COG6;COG5;GOSR1;GOLGA1;COG3;RGPD8;RGPD2;SORL1;RGPD3
1	GZ	connective tissue development (GO:0061448)	0.00427036	0.212655	15.2038	DGAT2;COL5A1;COL11A1;LEP;ID2;SH3PXD2B;ARRDC3;LRP5;EBF2;THBS1;CREB5;PPARD
1	GZ	glial cell differentiation (GO:0010001)	0.00441501	0.215742	13.1462	NTRK2;EGR1;NOTCH1;STAT3;PTPRJ;PAX2;SHH;RELN;CYP11A1;GPC1;DNER;SOX9;SOX6;SOX5;NKX2-2
1	GZ	kidney development (GO:0001822)	0.00442452	0.215742	10.4002	RET;TCF21;SHH;CUX1;CA2;ADAMTS1;SIX2;NPHP3;SLIT2;KCNJ1;TFAP2A;TFAP2B;EGR1;PROX1;SULF1;UPK3A;ACVR2B;PAX2;VEGFA;SULF2;APC;ID2;ALDH1A2;ITGA8;WDPCP
1	GZ	hippocampus development (GO:0021766)	0.0046271	0.223293	15.6905	YWHAE;BBS2;NCOA1;ZEB2;PTPRS;RELN;CYP11A1;OGDH;CYP17A1;PAFAH1B1;CDK5R1
1	GZ	cardiac muscle tissue morphogenesis (GO:0055008)	0.00469299	0.224162	14.0006	EGLN1;FOXC1;NOTCH1;COL11A1;NRG1;PROX1;ISL1;MYL2;HEY2;PITX2;ZFPM1;FGFR2;MYH7
1	GZ	muscle tissue morphogenesis (GO:0060415)	0.00499622	0.234864	13.1293	EGLN1;FOXC1;NOTCH1;COL11A1;NRG1;PROX1;ISL1;PAX7;MYL2;HEY2;PITX2;ZFPM1;FGFR2;MYH7
1	GZ	anatomical structure maturation (GO:0071695)	0.00501739	0.234864	19.6575	RET;ANKRD17;ALDH1A2;ERCC2;S1PR1;CACNA1A;PAX2;CDK5R1
1	GZ	central nervous system neuron axonogenesis (GO:0021955)	0.00508042	0.23546	17.6534	PRDM8;NR4A2;SZT2;DCC;ARHGEF28;CDH11;EPHB1;PTK2;PAFAH1B1
1	GZ	locomotory behavior (GO:0007626)	0.00541603	0.241704	8.87216	CACNA1A;CACNA1C;ESPN;ADRA1B;SOBP;GIGYF2;NPAS3;ADCY5;UCHL1;ATXN1;MTA1;CHL1;DRD1;SOX6;FEZF2;NTSR1;CHRNB4;DSCAM;APLP2;PRKCE;GAA;NPY1R;NRG1;ATP2B2;NR4A2;ALDH1A3;GPRC5B;CXCL12;FGF14;TAL1;ID2;FGF12;IDO1;PAFAH1B1
1	GZ	regulation of response to food (GO:0032095)	0.00542169	0.241704	25.8148	BBS2;NPY;LEP;CCK;PPARA;MTOR
1	GZ	ventricular system development (GO:0021591)	0.00542169	0.241704	25.8148	SEMA6D;TTC21B;HYDIN;RAPGEF2;AK8;KIF27
1	GZ	chondrocyte development (GO:0002063)	0.00542169	0.241704	25.8148	SFRP2;COL11A1;IMPAD1;EIF2AK3;SULF1;SULF2
1	GZ	negative regulation of cell motility (GO:2000146)	0.00559502	0.246557	8.95769	PTGER4;PTPRU;NOTCH1;LRP1;C5AR2;STC1;ABHD6;PTPRJ;LDLRAD4;THBS1;ABR;SHH;APOH;CTNNA1;SLIT2;SRGAP2;IGFBP5;GPR56;CD300A;SEMA6D;MAGI2;STAT3;SULF1;BCR;OLFM1;SFRP2;CXCL12;RAP2B;EVL;PLCB1;VCL;PPARD
1	GZ	outflow tract morphogenesis (GO:0003151)	0.00570899	0.246557	14.5565	MEF2A;TFAP2A;SEC24B;SFRP2;PLXND1;HEY2;NPY1R;THBS1;ISL1;ZFPM1;VEGFA
1	GZ	bone development (GO:0060348)	0.00570899	0.246557	14.5565	PTGER4;ASXL1;SH3PXD2B;LRP5;SLC38A10;STC1;BBX;SULF1;PPIB;FGFR2;SULF2
1	GZ	negative regulation of locomotion (GO:0040013)	0.0057658	0.246557	8.51315	PTGER4;PTPRU;NOTCH1;LRP1;C5AR2;STC1;PTPRJ;ABHD6;LDLRAD4;THBS1;ROBO1;ABR;SHH;APOH;CTNNA1;SLIT1;SLIT2;SRGAP2;GPR56;IGFBP5;CD300A;SEMA6D;ARRDC3;STAT3;WNT5A;MAGI2;SULF1;BCR;OLFM1;SFRP2;RAP2B;CXCL12;EVL;PLCB1;VCL;PTPN2;PPARD
1	GZ	positive regulation of cell migration (GO:0030335)	0.00579391	0.246557	7.9501	RET;NRP2;NOTCH1;IRS1;ONECUT1;HSPB1;IRS2;PIK3R1;LRRC16A;THBS1;SYNE2;PPM1F;IGF1R;HDAC7;BAG4;RELN;FAM110C;ZNF703;S1PR1;MAPK1;SOX9;FADD;DRD1;CCR2;TFAP2A;PDGFRA;BCAS3;TGFB2;HSPA5;SEMA4D;PRKCE;SEMA6D;WNT5A;RRAS2;PROX1;PTK2;ADRA2A;VEGFA;CXCL12;APC;SNAI1;NUMB;SNAI2;RAPGEF2;CDH13;XCL1;PRKD1;LGR6
1	GZ	response to follicle-stimulating hormone (GO:0032354)	0.00589718	0.248691	31.7406	EGR1;NOTCH1;CYP11A1;PAPPA;INHBA
1	GZ	proteoglycan metabolic process (GO:0006029)	0.00629494	0.260487	13.2903	CSGALNACT1;CHST9;CANT1;COL11A1;GPC1;NDST4;XYLT1;SULF1;HS6ST1;EXTL3;SULF2;PPARD
1	GZ	regulation of membrane repolarization (GO:0060306)	0.00634385	0.260487	20.2266	YWHAE;GJA1;KCNQ1;NEDD4L;AKAP7;AKAP6;CACNA1D
1	GZ	ventricular septum morphogenesis (GO:0060412)	0.00634385	0.260487	20.2266	EGLN1;NOTCH1;RBM15;HEY2;PROX1;PITX2;ZFPM1
1	GZ	adipose tissue development (GO:0060612)	0.00650489	0.2623	16.0252	DGAT2;LEP;ID2;SH3PXD2B;ARRDC3;LRP5;EBF2;CREB5;PPARD
1	GZ	embryonic morphogenesis (GO:0048598)	0.00651637	0.2623	7.22965	HMX3;TCF21;ECE1;AFF3;SOBP;SOX2;GJA1;SHH;SIX2;RPL38;SOX9;PITX2;TEAD1;CDON;MEF2A;NCOA1;EOMES;PDGFRA;NCOA3;WNT5A;WNT9A;PROX1;PAX2;BCR;ALDH1A3;ZEB1;SFRP2;MYH3;IMPAD1;ALDH1A2;ITGA8;WDPCP;DSCAML1;HMX2;NOTCH1;DLX5;COL11A1;TSHZ1;SATB2;USH1C;LRP5;ABR;GBX2;HLX;NPHP3;CTHRC1;TFAP2A;ZBTB17;CREBBP;FOXF2;ESRRB;PCDH8;EYA4;WNT7A;LBX1;GRHL2;ACVR2B;TBX18;MIB1;SKI;DLG1;ID2;NEUROG1;FGFR2;BMPR1A
1	GZ	positive regulation of cellular component movement (GO:0051272)	0.0065976	0.2623	7.61351	RET;NRP2;IRS1;ONECUT1;HSPB1;IRS2;SYNE2;IGF1R;FAM110C;STMN1;SOX9;CCR2;PDGFRA;BCAS3;DSCAM;PRKCE;SEMA6D;WNT5A;RRAS2;PROX1;ADRA2A;NUMB;RAPGEF2;CDH13;XCL1;PRKD1;NOTCH1;PIK3R1;LRRC16A;THBS1;PPM1F;HDAC7;BAG4;RELN;ZNF703;S1PR1;MAPK1;FADD;DRD1;TFAP2A;TGFB2;HSPA5;SEMA4D;PTK2;VEGFA;CXCL12;APC;SNAI1;SNAI2;LGR6
1	GZ	regulation of potassium ion transmembrane transporter activity (GO:1901016)	0.00662128	0.2623	17.5309	YWHAE;STK39;NEDD4L;AKAP7;AKAP6;CACNA1D;WWP2;KCNJ1
1	GZ	regulation of canonical Wnt signaling pathway (GO:0060828)	0.00666818	0.2623	8.79603	NOTCH1;DLX5;TNKS;LRP5;NKD2;ARNTL;SOX2;SHH;ZNF703;NPHP3;NPHP4;SOX9;CTHRC1;EGR1;TLE2;WNT5A;WNT7A;CSNK1E;ISL1;TBX18;AES;GPRC5B;SFRP2;LATS2;APC;BAMBI;SNAI2;LGR6;FGFR2
1	GZ	negative regulation of Wnt signaling pathway (GO:0030178)	0.0067971	0.265144	9.1951	NOTCH1;LRP1;NXN;APCDD1;CXXC4;NKD2;SOX2;SHH;GRB10;NPHP3;NPHP4;SOX9;CTHRC1;EGR1;TLE2;TLE1;WNT5A;CSNK1E;ISL1;TBX18;AES;SFRP2;LATS2;APC;SNAI2
1	GZ	camera-type eye development (GO:0043010)	0.00696012	0.267829	11.7471	FOXC1;MITF;GRHL2;ARHGAP35;PAX2;VEGFA;SKI;SHH;RCN1;ALDH1A2;WDPCP;PITX2;PKNOX1;NES
1	GZ	regulation of synapse assembly (GO:0051963)	0.00698038	0.267829	13.5229	MEF2A;CUX2;NRXN1;WNT5A;SLIT1;WNT7A;THBS2;PDLIM5;EPHB1;PTK2;PVRL1
1	GZ	regulation of synapse organization (GO:0050807)	0.00709593	0.268101	11.2595	MEF2A;NCAN;NRXN1;WNT5A;WNT7A;THBS2;PTK2;LPHN1;RELN;CUX2;NEURL1;SLIT1;PDLIM5;EPHB1;PVRL1
1	GZ	negative regulation of cell migration (GO:0030336)	0.007102	0.268101	8.46049	PTGER4;PTPRU;NOTCH1;LRP1;C5AR2;STC1;ABHD6;PTPRJ;LDLRAD4;THBS1;ABR;SHH;APOH;SLIT2;SRGAP2;IGFBP5;GPR56;CD300A;SEMA6D;MAGI2;STAT3;SULF1;BCR;OLFM1;SFRP2;CXCL12;RAP2B;EVL;PLCB1;VCL;PPARD
1	GZ	tube formation (GO:0035148)	0.00747599	0.279961	9.20746	RET;TGIF1;BCAS3;SEC24B;NOTCH1;LMO4;WNT5A;ZIC5;GRHL2;ARHGAP35;PAX2;RGMA;VEGFA;MIB1;ENAH;SKI;SHH;ZEB2;SFRP2;OPA1;LHX2;SOX9;SDCCAG8
1	GZ	innervation (GO:0060384)	0.00781225	0.281301	21.6055	RET;UNC13B;SERPINE2;SULF1;ISL1;SULF2
1	GZ	retrograde transport, vesicle recycling within Golgi (GO:0000301)	0.00781225	0.281301	21.6055	CUX1;GOLGA1;RGPD8;RGPD2;SORL1;RGPD3
1	GZ	establishment of protein localization to Golgi (GO:0072600)	0.00781225	0.281301	21.6055	GOLGA1;RGPD8;RGPD2;SORL1;ATP9B;RGPD3
1	GZ	somatic stem cell division (GO:0048103)	0.00781225	0.281301	21.6055	TGFB2;NOTCH1;NUMB;WNT7A;ZFP36L2;FGFR2
1	GZ	dentate gyrus development (GO:0021542)	0.00781225	0.281301	21.6055	MEF2A;EMX2;NEUROD6;PROX1;DRD1;FEZF2
1	GZ	determination of bilateral symmetry (GO:0009855)	0.007935	0.28354	11.6799	TGIF1;DNAH11;NOTCH1;ARL6;DPCD;ACVR2B;SHH;NME7;DAAM2;ALDH1A2;NPHP3;RTTN;PITX2
1	GZ	pattern specification process (GO:0007389)	0.00799818	0.283633	6.9195	PLXND1;SHH;BASP1;SIX2;HEY2;RTTN;PITX2;FEZF2;CDON;MEF2A;EOMES;TGIF1;EMX2;RBM15;TCF15;WNT5A;ISL1;PAX2;ZEB2;ARC;ZEB1;SFRP2;DAAM2;PAX7;NME7;ALDH1A2;LMX1B;DSCAML1;FOXC1;NOTCH1;SMARCD3;ARL6;TSHZ1;SATB2;LRP5;STC1;CXXC4;DPCD;RELN;GBX2;ERBB4;TTC21B;NPHP3;SF3B1;TFAP2A;DNAH11;PCDH8;WNT7A;UNCX;ACVR2B;TBX18;VEGFA;MIB1;SKI;CYP26A1;CXCL12;APC;LHX2;SNAI1;BMPR1B;FGFR2;BMPR1A
1	GZ	cilium movement (GO:0003341)	0.00821683	0.289195	14.5862	DNAH11;NME7;TTLL1;HYDIN;NPHP3;RSPH9;ROPN1L;DPCD;KIF27
1	GZ	calcium ion transmembrane transport (GO:0070588)	0.0083287	0.290945	8.64847	GPM6A;CATSPER2;ITPR1;CACNA1A;ATP2A2;CACNA1D;CACNA1C;ATP2C2;ATP2C1;NALCN;CACNA1E;RYR3;CACNA1G;LOXHD1;TRPM8;TMC1;PDE2A;TRPV2;CACNA2D2;ATP2B2;CACNA2D4;ATP2B1;SLC8B1;STIM1;MCU
1	GZ	regulation of cell morphogenesis (GO:0022604)	0.00855295	0.294421	6.73738	RET;CYFIP1;ACHE;BARHL2;LDLRAD4;ARHGAP35;ROBO1;KIF13B;NEFM;ACTR3;DSCAM;IFT140;DCC;WNT5A;POU3F2;PAX2;TIAM1;TBC1D1;ARC;CFDP1;SFRP2;TBC1D5;GAS2;RAPGEF2;WDPCP;ULK1;RHOU;NGEF;EPHA3;PAFAH1B1;NOTCH1;CACNA1A;LRRC16A;CAMSAP1;RTN4;CUX2;RELN;CUX1;CHN1;ZNF703;SPP1;SLIT1;TBC1D14;MBP;SLIT2;PDLIM5;PDZD8;WASF3;LINGO1;NTRK2;ZRANB1;TGFB2;SEMA4D;ODF2;RCC2;TRPV2;WNT7A;SEMA4F;PARVB;PTK2;VEGFA;CXCL12;BAMBI;SNAI1;CDK5R1
1	GZ	negative regulation of exocytosis (GO:0045920)	0.00855399	0.294421	17.6714	BCR;SYT4;ABR;NOTCH1;CD300A;ADRA2A;CCR2
1	GZ	negative regulation of axonogenesis (GO:0050771)	0.00901072	0.295459	11.6623	LINGO1;DCC;WNT5A;SLIT1;SPP1;MBP;SEMA4F;ULK1;SLIT2;RTN4;PTK2;CDK5R1
1	GZ	G-protein coupled acetylcholine receptor signaling pathway (GO:0007213)	0.00912883	0.295459	24.889	CHRM3;ADRBK1;GNB1;PLCB1;CDK5R1
1	GZ	negative regulation of smooth muscle cell migration (GO:0014912)	0.00912883	0.295459	24.889	IGFBP5;LRP1;SEMA6D;SLIT2;PPARD
1	GZ	positive regulation of cell motility (GO:2000147)	0.00918988	0.295459	7.0233	RET;NRP2;NOTCH1;IRS1;ONECUT1;HSPB1;IRS2;PIK3R1;LRRC16A;THBS1;SYNE2;PPM1F;IGF1R;HDAC7;BAG4;RELN;FAM110C;ZNF703;S1PR1;MAPK1;SOX9;FADD;DRD1;CCR2;TFAP2A;PDGFRA;BCAS3;TGFB2;HSPA5;SEMA4D;PRKCE;SEMA6D;WNT5A;RRAS2;PROX1;PTK2;ADRA2A;VEGFA;CXCL12;APC;SNAI1;NUMB;SNAI2;RAPGEF2;CDH13;XCL1;PRKD1;LGR6
1	GZ	specification of symmetry (GO:0009799)	0.00933951	0.295459	11.0105	TGIF1;DNAH11;NOTCH1;ARL6;DPCD;ACVR2B;SHH;NME7;DAAM2;ALDH1A2;NPHP3;RTTN;PITX2
1	GZ	positive regulation of mesenchymal cell proliferation (GO:0002053)	0.0093816	0.295459	12.8428	SHH;IRS1;WNT5A;LRP5;IRS2;SOX9;TBX18;FGFR2;VEGFA;BMPR1A
1	GZ	lung lobe morphogenesis (GO:0060463)	0.00940471	0.295459	34.615	SEC24B;SHH;GRHL2;FGFR2
1	GZ	cellular response to follicle-stimulating hormone stimulus (GO:0071372)	0.00940471	0.295459	34.615	EGR1;NOTCH1;CYP11A1;INHBA
1	GZ	axon extension involved in axon guidance (GO:0048846)	0.00940471	0.295459	34.615	NRP2;SLIT1;SLIT3;SLIT2
1	GZ	growth hormone receptor signaling pathway (GO:0060396)	0.00940471	0.295459	34.615	SOCS2;STAT3;PIK3R1;PTK2
1	GZ	neuron projection extension involved in neuron projection guidance (GO:1902284)	0.00940471	0.295459	34.615	NRP2;SLIT1;SLIT3;SLIT2
1	GZ	negative regulation of cardiac muscle cell apoptotic process (GO:0010667)	0.00940471	0.295459	34.615	SFRP2;PDPK1;HEY2;NRG1
1	GZ	coronary vasculature morphogenesis (GO:0060977)	0.00940471	0.295459	34.615	SEC24B;NOTCH1;HEY2;VEGFA
1	GZ	cell morphogenesis (GO:0000902)	0.00985388	0.302859	7.37433	CD63;NOTCH1;STC1;SLC1A3;ANTXR1;CLU;RTN4;RELN;BASP1;HRH2;SIX2;HEY2;MICALL2;SOX9;SOX6;SRGAP2;MEF2A;EOMES;TGFB2;FOXF2;TCF15;WNT5A;ESRRB;FNDC3B;NRG1;PROX1;UPK3A;PAX2;PEAK1;SNAI1;ITGA8;SNAI2;WDPCP;RADIL;FGFR2;CSNK1A1L
1	GZ	negative regulation of neuron projection development (GO:0010977)	0.00987657	0.302859	9.06102	RAP1GAP2;LINGO1;DCC;WNT5A;STMN2;SEMA4F;CBFA2T2;RTN4;PTK2;SLIT1;SPP1;RAPGEF2;ULK1;MBP;SLIT2;NGEF;PAFAH1B1;CDK5R1;ITM2C
1	GZ	glucose homeostasis (GO:0042593)	0.00989906	0.302859	7.99525	IRS1;ACSM2A;IRS2;CACNA1C;FOXO3;ADRA1B;FOXO1;CNR1;HNF4A;HECTD4;SPOP;NPTX1;MEF2A;TFAP2B;IGFBP5;STAT3;SLC8B1;ADRA2A;PAX2;NCOR2;GPRC5B;OAS1;LEP;ZNF236;SLC29A1;MCU;PTPN2
1	GZ	carbohydrate homeostasis (GO:0033500)	0.00989906	0.302859	7.99525	IRS1;ACSM2A;IRS2;CACNA1C;FOXO3;ADRA1B;FOXO1;CNR1;HNF4A;HECTD4;SPOP;NPTX1;MEF2A;TFAP2B;IGFBP5;STAT3;SLC8B1;ADRA2A;PAX2;NCOR2;GPRC5B;OAS1;LEP;ZNF236;SLC29A1;MCU;PTPN2
1	GZ	negative regulation of transporter activity (GO:0032410)	0.0101767	0.307338	11.7137	CAMK2D;NDFIP1;PRKCE;STK39;NEDD4L;WWP2;CABP1;CALM1;FGF12;ADRA2A;CTTNBP2NL
1	GZ	regulation of mesenchymal cell proliferation (GO:0010464)	0.0101767	0.307338	11.7137	SHH;ZEB1;IRS1;WNT5A;LRP5;IRS2;SOX9;TBX18;FGFR2;VEGFA;BMPR1A
1	GZ	neuron projection development (GO:0031175)	0.0105075	0.312602	7.94084	GDPD5;AREG;CAMSAP1;ZFYVE27;RELN;HERC1;MAP2;CHL1;CLMN;NPY;MICALL1;MICALL2;CTNNA1;FEZF2;PRKG1;LINGO1;SS18L1;ISL1;ADCYAP1;VAPA;RTN4RL1;RAPGEF2;CCDC64;ULK1;CNTN4;CDK5R1
1	GZ	establishment of cell polarity (GO:0030010)	0.0106721	0.312602	10.9387	SHH;TCF15;KIF26B;WNT7A;FRMD4A;DOCK2;EPHB1;MPP7;PTK2;IGF1R;SDCCAG8;JAM3
1	GZ	regulation of response to nutrient levels (GO:0032107)	0.0106721	0.312602	10.9387	BBS2;NPY;LEP;TRIM13;WAC;TBC1D14;SNAI2;ULK1;WDFY3;CCK;PPARA;MTOR
1	GZ	regulation of response to extracellular stimulus (GO:0032104)	0.0106721	0.312602	10.9387	BBS2;NPY;LEP;TRIM13;WAC;TBC1D14;SNAI2;ULK1;WDFY3;CCK;PPARA;MTOR
1	GZ	forebrain neuron development (GO:0021884)	0.0108765	0.312602	18.3007	TFAP2A;GBX2;WNT5A;OGDH;RAPGEF2;FGFR2
1	GZ	regulation of axon guidance (GO:1902667)	0.0108765	0.312602	18.3007	CXCL12;DSCAM;WNT5A;SLIT1;SLIT2;VEGFA
1	GZ	axoneme assembly (GO:0035082)	0.0108765	0.312602	18.3007	BBS2;TTLL5;TTLL3;TTLL1;NEURL1;RSPH9
1	GZ	positive regulation of locomotion (GO:0040017)	0.010894	0.312602	6.63417	RET;NRP2;IRS1;ONECUT1;HSPB1;IRS2;SYNE2;IGF1R;FAM110C;SOX9;CCR2;PDGFRA;BCAS3;DSCAM;PRKCE;SEMA6D;WNT5A;RRAS2;PROX1;ADRA2A;NUMB;RAPGEF2;CDH13;XCL1;PRKD1;NOTCH1;PIK3R1;LRRC16A;THBS1;PPM1F;HDAC7;BAG4;RELN;ZNF703;S1PR1;MAPK1;FADD;DRD1;SLIT2;TFAP2A;TGFB2;HSPA5;SEMA4D;PTK2;VEGFA;CXCL12;APC;SNAI1;SNAI2;LGR6
1	GZ	response to gonadotropin (GO:0034698)	0.0109521	0.312602	14.1108	EGR1;TOX2;NOTCH1;EGR3;CYP11A1;PAPPA;INHBA;CYP17A1
1	GZ	single-organism behavior (GO:0044708)	0.0111147	0.314057	6.40494	SERPINE2;CRTC1;CTNND2;VLDLR;ADRA1B;UCHL1;GRM4;CHL1;SOX6;MEF2A;USP46;CHRNB4;PRKCE;ETV1;ADCYAP1;ARC;ITGA8;SGK1;PPARA;PLCB1;PAFAH1B1;GRIA1;CHRNA7;NRXN1;SLC1A2;SLC1A3;CACNA1A;NRXN2;CACNA1C;THBS1;GIGYF2;NPS;CUX2;RELN;ATXN1;MTA1;HRH2;CNR1;NPY;CHST10;NPHP4;DRD1;NTSR1;DRD5;BBS2;EGR1;NTRK2;PLK2;DCDC2;CCK;NR4A2;CXCL12;FGF14;P2RX3;ID2;CAMK4;LEP;FGF12
1	GZ	central nervous system projection neuron axonogenesis (GO:0021952)	0.0112808	0.314057	15.5339	PRDM8;NR4A2;SZT2;DCC;CDH11;EPHB1;PAFAH1B1
1	GZ	positive regulation of cardiac muscle tissue growth (GO:0055023)	0.0112808	0.314057	15.5339	MEF2A;NOTCH1;ERBB4;HEY2;NRG1;AKAP6;FGFR2
1	GZ	oligodendrocyte development (GO:0014003)	0.0112808	0.314057	15.5339	EIF2B3;SHH;ID2;HDAC11;CD9;WASF3;NKX2-2
1	GZ	ventricular cardiac muscle tissue morphogenesis (GO:0055010)	0.0114056	0.314057	11.8653	FOXC1;NOTCH1;COL11A1;MYL2;HEY2;NRG1;PROX1;ISL1;FGFR2;MYH7
1	GZ	positive regulation of fat cell differentiation (GO:0045600)	0.0114056	0.314057	11.8653	SFRP2;WIF1;ID2;ZC3H12A;SH3PXD2B;LRP5;FNDC3B;SNAI2;SOX6;PPARD
1	GZ	positive regulation of Wnt signaling pathway (GO:0030177)	0.0115279	0.315567	8.78304	MACF1;ZRANB1;DLX5;TNKS;WNT7A;CSNK1E;SULF1;ARNTL;SULF2;SKI;SHH;ZEB2;GPRC5B;SFRP2;BAMBI;SPIN1;LGR6;FGFR2
1	GZ	somatic stem cell maintenance (GO:0035019)	0.0121455	0.329376	10.9202	SOX2;SKI;TFAP2C;APC;SIX2;PRDM16;LRP5;WNT7A;SOX9;RAF1;ZFP36L2
1	GZ	epidermal growth factor receptor signaling pathway (GO:0007173)	0.012173	0.329376	7.01983	IRS1;PDE1A;MAPKAP1;ITPR1;ADCY3;ADCY2;IRS2;PIK3R1;FOXO3;AREG;AP2A2;FOXO1;ADCY5;UBB;ERBB4;ADRBK1;PLCE1;MAPK1;SOX9;PAG1;PDGFRA;PDPK1;PRKCE;GAREM;NRG1;NRG2;MTOR;ERBB2IP;TNRC6C;CAMK4;CALM1;RAF1;FGFR2;TNRC6B
1	GZ	regulation of organ growth (GO:0046620)	0.0122681	0.330041	9.02306	MEF2A;FOXC1;NOTCH1;CACNA2D2;NRG1;AKAP6;PROX1;CACNA1C;PTK2;GJA1;LATS2;BASP1;ERBB4;HLX;HEY2;FGFR2
1	GZ	determination of left/right symmetry (GO:0007368)	0.0125602	0.33428	10.2681	TGIF1;SHH;DNAH11;NOTCH1;NME7;DAAM2;ARL6;NPHP3;RTTN;PITX2;DPCD;ACVR2B
1	GZ	negative regulation of cell projection organization (GO:0031345)	0.0125929	0.33428	8.03763	RAP1GAP2;LINGO1;DCC;NRXN1;WNT5A;STMN2;SEMA4F;CBFA2T2;RTN4;PTK2;SLIT1;SPP1;RAPGEF2;ULK1;MBP;EVL;SLIT2;NGEF;ITM2C;PAFAH1B1;CDK5R1
1	GZ	neuron recognition (GO:0008038)	0.01264	0.33428	12.17	DSCAM;NTM;CNTN4;FEZF2;DSCAML1;RTN4;EPHA3;ROBO1;CDK5R1
1	GZ	regulation of dephosphorylation (GO:0035303)	0.0129905	0.340914	7.6028	MEF2A;PPP1R37;TMEM132D;YWHAE;FARP1;TGFB2;PPP1R17;CSRNP3;RBM26;SEMA4D;CD300A;MAGI2;ZCCHC9;GBA;AKAP6;ELFN2;ELFN1;SPOCD1;MYO1D;BAG4;DLG2;WNK1;RIMBP2;CALM1
1	GZ	renal system development (GO:0072001)	0.0134006	0.340914	19.9967	EMX2;SHH;ITGB4;IFT140;ITGA6
1	GZ	cerebral cortex neuron differentiation (GO:0021895)	0.0134006	0.340914	19.9967	EOMES;PEX5;CHD5;GDPD5;PAFAH1B1
1	GZ	regulation of cellular extravasation (GO:0002691)	0.0134006	0.340914	19.9967	PTGER4;CXCL12;FADD;PLCB1;CCR2
1	GZ	trabecula morphogenesis (GO:0061383)	0.0134006	0.340914	19.9967	SBNO2;NOTCH1;HEY2;S1PR1;NRG1
1	GZ	vascular endothelial growth factor signaling pathway (GO:0038084)	0.0134006	0.340914	19.9967	PDGFRA;NRP2;HSPB1;PRKD1;VEGFA
1	GZ	cellular response to antibiotic (GO:0071236)	0.0134006	0.340914	19.9967	MEF2A;EGR1;HSPA5;CYP11A1;CYP17A1
1	GZ	excretion (GO:0007588)	0.0143911	0.357327	10.1908	KCNK5;UNC13B;AMN;KIRREL;KCNMA1;SCNN1A;SCTR;AQP7;NEDD4L;GUCA2B;KCNJ1
1	GZ	endothelial cell differentiation (GO:0045446)	0.0145851	0.357327	13.7281	NOTCH1;SCUBE1;HEY2;S1PR1;NRG1;PROX1;ACVR2B
1	GZ	cAMP-mediated signaling (GO:0019933)	0.0145851	0.357327	13.7281	ADCYAP1;PDE4D;PDE2A;RAPGEF2;AKAP6;SOX9;RAPGEF4
1	GZ	regulation of axon extension (GO:0030516)	0.0146937	0.357327	9.6457	BARHL2;CXCL12;DSCAM;WNT5A;SLIT1;TRPV2;SEMA4F;SLIT2;RTN4;PAFAH1B1;VEGFA;CDK5R1
1	GZ	regulation of appetite (GO:0032098)	0.0147021	0.357327	15.6565	BBS2;SLC22A3;NPY;LEP;CCK;PPARA
1	GZ	cellular response to gonadotropin stimulus (GO:0071371)	0.0147021	0.357327	15.6565	EGR1;NOTCH1;EGR3;CYP11A1;INHBA;CYP17A1
1	GZ	positive regulation of synaptic transmission, glutamatergic (GO:0051968)	0.0147021	0.357327	15.6565	NPS;NTRK2;ADCYAP1;RELN;NRXN1;DRD1
1	GZ	cellular response to toxic substance (GO:0097237)	0.0147021	0.357327	15.6565	MEF2A;ABTB2;EGR1;HSPA5;CYP11A1;CYP17A1
1	GZ	neuron development (GO:0048666)	0.0151505	0.357327	7.31341	TFAP2A;ALK;TMC1;LINGO1;NTRK2;TGFB2;ATP8B1;WNT5A;ETV1;HS6ST1;VEGFA;RPGRIP1;GBX2;MAP2;WNK1;NPY;LEP;OGDH;RAPGEF2;CNGA3;LMX1B;FGFR2;NEUROG2
1	GZ	ERBB signaling pathway (GO:0038127)	0.0151954	0.357327	6.54213	IRS1;PDE1A;MAPKAP1;ITPR1;ADCY3;ADCY2;IRS2;PIK3R1;FOXO3;AREG;AP2A2;FOXO1;ADCY5;UBB;ERBB4;ADRBK1;PLCE1;MAPK1;SOX9;PAG1;PDGFRA;PDPK1;PRKCE;GAREM;NRG1;NRG2;MTOR;ERBB2IP;TNRC6C;CAMK4;CALM1;RAF1;FGFR2;TNRC6B
1	GZ	regulation of endothelial cell chemotaxis (GO:2001026)	0.0153488	0.357327	24.7839	NOTCH1;HSPB1;PRKD1;VEGFA
1	GZ	cellular response to growth hormone stimulus (GO:0071378)	0.0153488	0.357327	24.7839	SOCS2;STAT3;PIK3R1;PTK2
1	GZ	venous blood vessel morphogenesis (GO:0048845)	0.0153488	0.357327	24.7839	NOTCH1;PROX1;PITX2;VEGFA
1	GZ	protein polyglutamylation (GO:0018095)	0.0153488	0.357327	24.7839	TTLL7;TTLL5;TTLL1;TTLL11
1	GZ	negative regulation of sodium ion transport (GO:0010766)	0.0153488	0.357327	24.7839	CAMK2D;SERPINE2;PRKCE;NEDD4L
1	GZ	peristalsis (GO:0030432)	0.0153488	0.357327	24.7839	DLG1;P2RX3;DRD1;SSTR2
1	GZ	heart valve formation (GO:0003188)	0.0153488	0.357327	24.7839	NOTCH1;HEY2;SOX9;ZFPM1
1	GZ	ephrin receptor signaling pathway (GO:0048013)	0.0154198	0.357327	11.1512	CD63;TIAM1;EPHA6;CHN1;EPHB1;PTK2;NGEF;EPHA3;CDK5R1
1	GZ	cellular response to fibroblast growth factor stimulus (GO:0044344)	0.0162257	0.374151	6.50088	IRS1;PDE1A;MAPKAP1;ITPR1;ADCY3;IRS2;ADCY2;PIK3R1;FOXO3;FOXO1;ADCY5;UBB;CYP11A1;ERBB4;ADRBK1;MAPK1;PDGFRA;EGR3;PDPK1;PRKCE;NRG1;NRG2;MTOR;TNRC6C;FGF14;CAMK4;SNAI2;RAF1;CALM1;FGF12;FGFR2;TNRC6B
1	GZ	microtubule bundle formation (GO:0001578)	0.0164211	0.3768	10.1709	BBS2;TTLL5;TTLL3;MAP2;TTLL1;NEURL1;RSPH9;NAV1;GAS2L2;CLASP1
1	GZ	positive regulation of stem cell proliferation (GO:2000648)	0.0166903	0.379986	8.51446	SMARCD3;KDM1A;IRS1;WNT5A;LRP5;OTP;IRS2;TBX18;VEGFA;SOX2;SHH;SOX9;FGFR2;BMPR1A
1	GZ	negative regulation of developmental growth (GO:0048640)	0.0169356	0.379986	9.51904	GJA1;SFRP2;DCC;WNT5A;SLIT1;SPP1;SEMA4F;ULK1;SLIT2;RTN4;CDK5R1
1	GZ	cell recognition (GO:0008037)	0.0170499	0.379986	7.22462	CSGALNACT1;CRISP1;CNTNAP3;ATP8B3;CATSPER2;DSCAM;MEGF10;NTM;DOCK8;CRTAM;RTN4;ROBO1;DLG1;SPACA3;FOLR4;CNTN4;FEZF2;DOCK2;DSCAML1;EPHA3;CDK5R1
1	GZ	cerebral cortex cell migration (GO:0021795)	0.0170788	0.379986	11.509	NRP2;RELN;GPR56;PEX5;POU3F2;MDGA1;RTN4;POU3F3
1	GZ	response to amphetamine (GO:0001975)	0.0170788	0.379986	11.509	NR4A2;EGR1;DCC;DRD1;ADRA1B;CALM1;TRDMT1;DRD5
1	GZ	positive regulation of epithelial cell differentiation (GO:0030858)	0.0170912	0.379986	9.06724	SOX2;ZEB2;PRKCH;NOTCH1;APC;NCOA3;NUMB;SOX9;TRIM16;PROM1;ADAMTS9;PAX2
1	GZ	fibroblast growth factor receptor signaling pathway (GO:0008543)	0.0171282	0.379986	6.54965	IRS1;PDE1A;MAPKAP1;ITPR1;ADCY3;IRS2;ADCY2;PIK3R1;FOXO3;FOXO1;ADCY5;UBB;ERBB4;ADRBK1;MAPK1;PDGFRA;PDPK1;PRKCE;NRG1;NRG2;MTOR;TNRC6C;FGF14;CAMK4;RAF1;CALM1;FGF12;FGFR2;TNRC6B
1	GZ	ameboidal-type cell migration (GO:0001667)	0.0182226	0.395429	6.85053	RET;NRP2;EGR3;PLXND1;PKN3;WNT5A;LRP5;ISL1;PTK2;SYNE2;ROBO1;VEGFA;SHH;ZEB2;CXCL12;GBX2;ERBB4;CDH13;WDPCP;SLIT2;PITX2;PAFAH1B1;PPARD
1	GZ	cell differentiation involved in kidney development (GO:0061005)	0.0185247	0.395429	12.1891	MEF2A;BASP1;SIX2;TCF21;PROM1;POU3F3;PAX2
1	GZ	regulation of fatty acid oxidation (GO:0046320)	0.0185247	0.395429	12.1891	C1QTNF2;IRS1;CNR1;PRKAG2;IRS2;PPARA;MTOR
1	GZ	negative regulation of muscle cell apoptotic process (GO:0010656)	0.0185247	0.395429	12.1891	ADCYAP1;SFRP2;PDPK1;APOH;HEY2;NRG1;IGF1R
1	GZ	heparan sulfate proteoglycan metabolic process (GO:0030201)	0.0185247	0.395429	12.1891	GPC1;NDST4;XYLT1;SULF1;HS6ST1;EXTL3;SULF2
1	GZ	positive regulation of neural precursor cell proliferation (GO:2000179)	0.0186235	0.395429	10.2366	SOX2;SHH;SMARCD3;KDM1A;OTP;PROX1;NES;CDON;VEGFA
1	GZ	long term synaptic depression (GO:0060292)	0.018838	0.395429	16.3701	PLK2;ABHD6;DRD1;MGLL;DRD5
1	GZ	negative regulation of fibroblast growth factor receptor signaling pathway (GO:0040037)	0.018838	0.395429	16.3701	GPC1;WNT5A;SULF1;THBS1;SULF2
1	GZ	regulation of fatty acid beta-oxidation (GO:0031998)	0.018838	0.395429	16.3701	IRS1;CNR1;IRS2;PPARA;MTOR
1	GZ	histone mRNA catabolic process (GO:0071044)	0.018838	0.395429	16.3701	ZCCHC11;ERI1;PAPD5;MTPAP;DCP2
1	GZ	regulation of cardiac muscle cell apoptotic process (GO:0010665)	0.018838	0.395429	16.3701	SFRP2;FNDC1;PDPK1;HEY2;NRG1
1	GZ	mesodermal cell differentiation (GO:0048333)	0.018838	0.395429	16.3701	ITGB4;TAL1;ITGA8;INHBA;FGFR2
1	GZ	negative regulation of ossification (GO:0030279)	0.0190117	0.397293	8.08146	HDAC4;NOTCH1;IGFBP5;SEMA4D;FNDC3B;LRP5;TWIST2;AREG;HDAC7;SOX2;SKI;CHSY1;ID2;SOX9
1	GZ	reflex (GO:0060004)	0.01937	0.39768	13.507	TMC1;USP46;ALDH1A3;GJA1;SATB1;CACNA1A
1	GZ	negative chemotaxis (GO:0050919)	0.01937	0.39768	13.507	NRP2;WNT5A;SLIT1;SLIT3;SLIT2;ROBO1
1	GZ	syncytium formation by plasma membrane fusion (GO:0000768)	0.01937	0.39768	13.507	SBNO2;CAPN2;PITX2;NEO1;CDON;KCNH1
1	GZ	retinal ganglion cell axon guidance (GO:0031290)	0.01937	0.39768	13.507	SLIT1;SEMA4F;SLIT2;BMPR1B;ISL1;EPHB1
1	GZ	regulation of heart growth (GO:0060420)	0.0194665	0.397915	9.43478	MEF2A;GJA1;NOTCH1;ERBB4;BASP1;HEY2;AKAP6;NRG1;PROX1;FGFR2
1	GZ	regulation of synaptic transmission, glutamatergic (GO:0051966)	0.019801	0.402005	8.8994	NPS;MEF2A;NTRK2;ADCYAP1;GRM4;RELN;SERPINE2;CNR1;NRXN1;GRIK3;DRD1
1	GZ	energy reserve metabolic process (GO:0006112)	0.0198383	0.402005	6.28172	CHRM3;PID1;ITPR1;CACNA1A;PRKAG2;ADCY3;CACNA1D;ADCY2;CACNA1C;CACNA1E;ADCY5;UBB;PGM5;PGM1;KCNB1;GAA;AGL;CACNA2D2;TALDO1;ADRA2A;MARCKS;PPP1R3C;LEP;GNB1;CALM1;TKT;STK40;RAPGEF4
1	GZ	sensory perception of sound (GO:0007605)	0.0199314	0.40215	6.63053	TFAP2A;BARHL1;TUB;SRRM4;ATP8B1;GPR98;COL11A1;EYA4;USH1C;SLC1A3;CACNA1D;ATP2B2;ESPN;SOBP;FBXO11;TBX18;LOXHD1;OTOA;KCNQ1;CDH23;SNAI2;RPL38;TECTA
1	GZ	negative regulation of canonical Wnt signaling pathway (GO:0090090)	0.0201593	0.403694	7.15485	EGR1;TLE2;NOTCH1;WNT5A;ISL1;TBX18;AES;NKD2;SOX2;SHH;SFRP2;LATS2;APC;NPHP3;SNAI2;NPHP4;SOX9;CTHRC1
1	GZ	regulation of transmembrane receptor protein serine/threonine kinase signaling pathway (GO:0090092)	0.0201804	0.403694	6.03584	NOTCH1;ZFYVE9;ONECUT1;NEDD4L;LDLRAD4;THBS1;GLG1;SHH;UBB;ZNF703;PRDM16;ZNF423;TFAP2B;SKOR1;RBPMS;HSPA5;PDPK1;WNT5A;MAGI2;INHBA;GDF6;SULF1;ACVR2B;UCHL5;RGMA;SKI;SFRP2;ZEB1;BAMBI;ITGA8;UBE2O;BMPR1A
1	GZ	response to fibroblast growth factor (GO:0071774)	0.0216561	0.429543	5.88813	IRS1;PDE1A;MAPKAP1;ITPR1;ADCY3;IRS2;ADCY2;PIK3R1;FOXO3;FOXO1;ADCY5;UBB;CYP11A1;ERBB4;ADRBK1;MAPK1;PDGFRA;EGR3;PDPK1;PRKCE;NRG1;NRG2;MTOR;TNRC6C;FGF14;CAMK4;SNAI2;RAF1;CALM1;FGF12;FGFR2;TNRC6B
1	GZ	brain development (GO:0007420)	0.0216561	0.429543	5.88813	HMX3;FOXC1;CTTNBP2;IRS2;ECE2;IGF1R;ABR;RELN;S1PR1;NKX2-2;EOMES;ARNT2;GPR56;XRCC5;FZD8;PROX1;EML1;GRHL2;BCR;SFRP2;NME7;NEURL1;ITGA8;CD9;CNTN4;PLCB1;NES;DSCAML1;MDGA1;HMX2;KCNK3;CDK5R1
1	GZ	detection of mechanical stimulus involved in sensory perception (GO:0050974)	0.0231538	0.431927	10.8675	SOX2;TMC1;SERPINE2;COL11A1;GPR98;PIEZO2;ATP2B2
1	GZ	cellular response to vascular endothelial growth factor stimulus (GO:0035924)	0.0231538	0.431927	10.8675	PDGFRA;NRP2;NOTCH1;EGR3;HSPB1;PRKD1;VEGFA
1	GZ	positive regulation of synapse maturation (GO:0090129)	0.0232057	0.431927	18.6082	RELN;LPHN1;NRXN1;NEURL1
1	GZ	adenylate cyclase-activating dopamine receptor signaling pathway (GO:0007191)	0.0232057	0.431927	18.6082	GNB1;DRD1;ADCY5;DRD5
1	GZ	negative regulation of response to food (GO:0032096)	0.0232057	0.431927	18.6082	BBS2;LEP;CCK;PPARA
1	GZ	negative regulation of appetite (GO:0032099)	0.0232057	0.431927	18.6082	BBS2;LEP;CCK;PPARA
1	GZ	protein localization to cilium (GO:0061512)	0.0232057	0.431927	18.6082	ARL6;IFT140;TTC21B;SNX10
1	GZ	regulation of cell communication by electrical coupling (GO:0010649)	0.0232057	0.431927	18.6082	CAMK2D;PDE4D;CABP1;CALM1
1	GZ	stress granule assembly (GO:0034063)	0.0232057	0.431927	18.6082	ATXN2L;DYNC1H1;BICD1;PUM2
1	GZ	positive regulation of keratinocyte differentiation (GO:0045618)	0.0232057	0.431927	18.6082	PRKCH;NOTCH1;NCOA3;TRIM16
1	GZ	positive regulation of phosphoprotein phosphatase activity (GO:0032516)	0.0232057	0.431927	18.6082	CD300A;MAGI2;AKAP6;CALM1
1	GZ	negative regulation of protein oligomerization (GO:0032460)	0.0232057	0.431927	18.6082	PEX5;CLU;SORL1;PEX14
1	GZ	phospholipid homeostasis (GO:0055091)	0.0232057	0.431927	18.6082	HNF4A;LIPG;LYST;ABCG1
1	GZ	response to insecticide (GO:0017085)	0.0232057	0.431927	18.6082	NR4A2;CYP11A1;CPOX;CYP17A1
1	GZ	positive regulation of tumor necrosis factor biosynthetic process (GO:0042535)	0.0232057	0.431927	18.6082	TNFRSF8;HSPB1;THBS1;CCR2
1	GZ	regulation of Rho GTPase activity (GO:0032319)	0.0232526	0.431927	5.83022	TRIO;ARHGEF28;ITSN1;ARHGEF10L;ARHGAP35;ABR;CHN1;SRGAP2;SRGAP1;BCAS3;NTRK2;FARP1;PLEKHG1;ARHGEF37;SEMA4D;ARHGAP26;PTK2;MTOR;VAV2;BCR;TIAM2;TIAM1;ADCYAP1;DNMBP;ARHGEF3;ARHGEF4;DOCK2;NGEF;EPHA3;PAFAH1B1
1	GZ	epithelial cell proliferation (GO:0050673)	0.0233712	0.432413	7.21721	MEF2A;TFAP2C;WNT5A;PROX1;AREG;THAP1;SHH;DLG1;ID2;C6ORF89;CDH13;MAPK1;SOX9;FGFR2;PPARD
1	GZ	regulation of stem cell proliferation (GO:0072091)	0.0236298	0.435477	6.85688	SMARCD3;KDM1A;IRS1;WNT5A;LRP5;OTP;IRS2;TBX18;VEGFA;SOX2;SHH;ZEB1;CTNNA1;SNAI2;SOX9;FGFR2;BMPR1A
1	GZ	cellular response to acid chemical (GO:0071229)	0.0246454	0.447522	5.91803	RET;COL16A1;PID1;IPO5;RPTOR;CAPN2;SH3BP4;SOX9;MEF2A;PDGFRA;EGR1;DGAT2;XRCC5;WNT5A;AKR1C3;WNT9A;MUC5B;PAX2;CYP26A1;ZEB1;RRAGC;ALDH1A2;LEP;GNB1;NEURL1;EPHA3
1	GZ	positive regulation of cardiac muscle cell proliferation (GO:0060045)	0.0249526	0.447522	11.7362	MEF2A;NOTCH1;ERBB4;HEY2;NRG1;FGFR2
1	GZ	epithelial cilium movement (GO:0003351)	0.0249526	0.447522	11.7362	NME7;TTLL1;NPHP3;ROPN1L;DPCD;KIF27
1	GZ	regulation of anoikis (GO:2000209)	0.0249526	0.447522	11.7362	NTRK2;NOTCH1;TLE1;SNAI2;PTK2;AES
1	GZ	negative regulation of response to extracellular stimulus (GO:0032105)	0.0249526	0.447522	11.7362	BBS2;LEP;SNAI2;CCK;PPARA;MTOR
1	GZ	negative regulation of response to nutrient levels (GO:0032108)	0.0249526	0.447522	11.7362	BBS2;LEP;SNAI2;CCK;PPARA;MTOR
1	GZ	mitochondrial fission (GO:0000266)	0.0249526	0.447522	11.7362	OPA1;ERBB4;NPTX1;DNM1L;GDAP1;COX10
1	GZ	regulation of axon extension involved in axon guidance (GO:0048841)	0.0255462	0.447871	13.6024	CXCL12;DSCAM;WNT5A;SLIT1;VEGFA
1	GZ	detection of mechanical stimulus involved in sensory perception of sound (GO:0050910)	0.0255462	0.447871	13.6024	TMC1;SOX2;GPR98;COL11A1;ATP2B2
1	GZ	mammary gland epithelial cell proliferation (GO:0033598)	0.0255462	0.447871	13.6024	TFAP2C;ID2;WNT5A;MAPK1;AREG
1	GZ	cerebral cortex radially oriented cell migration (GO:0021799)	0.0255462	0.447871	13.6024	GPR56;POU3F2;MDGA1;RTN4;POU3F3
1	GZ	protein targeting to Golgi (GO:0000042)	0.0255462	0.447871	13.6024	GOLGA1;RGPD8;RGPD2;SORL1;RGPD3
1	GZ	neuron cell-cell adhesion (GO:0007158)	0.0255462	0.447871	13.6024	RET;NRXN1;NRXN2;CNTN4;CDK5R1
1	GZ	sensory perception of mechanical stimulus (GO:0050954)	0.0258132	0.450864	6.01296	TFAP2A;BARHL1;TUB;SRRM4;ATP8B1;GPR98;COL11A1;EYA4;USH1C;SLC1A3;CACNA1D;ATP2B2;ESPN;SOBP;FBXO11;TBX18;LOXHD1;OTOA;KCNQ1;CDH23;SNAI2;RPL38;TECTA
1	GZ	embryonic digit morphogenesis (GO:0042733)	0.0260502	0.452904	7.55974	SHH;GJA1;CREBBP;SFRP2;IMPAD1;WNT5A;LRP5;WNT7A;ECE1;WDPCP;GRHL2;BMPR1A
1	GZ	cell fate commitment (GO:0045165)	0.0261658	0.452904	5.91063	TFAP2C;TGFB2;NOTCH1;WNT5A;ONECUT1;WNT7A;MITF;NRG1;WNT9A;SOX2;SHH;PAX7;TAL1;ERBB4;ID2;HEY2;SOX9;ZFPM1;NEUROG1;FGFR2;NEUROG2;SOX5;NKX2-2;VSX2
1	GZ	regulation of fat cell differentiation (GO:0045598)	0.0262203	0.452904	6.57083	WNT5A;FNDC3B;LRP5;FOXO1;ARNTL;NCOR2;ASXL1;SFRP2;WIF1;LEP;ID2;SH3PXD2B;ZC3H12A;SNAI2;SOX6;ZFPM1;PPARD
1	GZ	synapse assembly (GO:0007416)	0.0265802	0.457433	7.7972	ACHE;GPM6A;FARP1;TG;PLXND1;NRXN1;DNER;NRXN2;CACNA1A;NRG1;DRD1
1	GZ	cellular response to cAMP (GO:0071320)	0.0267624	0.458882	8.14586	EGR1;EGR3;IGFBP5;CYP11A1;PDE4D;KCNQ1;STC1;AKAP7;RAPGEF2;AKAP6
1	GZ	regulation of protein binding (GO:0043393)	0.0280434	0.479091	5.8204	MEF2A;HDAC4;SMARCD3;KDM1A;PLXND1;APLP2;PLCL1;WFIKKN2;EIF2AK3;NRG1;ISL1;SORL1;PTPRF;PEX14;AES;BAMBI;PAX7;RAPGEF2;PPARA;ZFPM1;NES;CDON;CTHRC1
1	GZ	dopamine receptor signaling pathway (GO:0007212)	0.0285215	0.479326	9.72496	GNA14;NSG2;GNB1;DRD1;NSG1;ADCY5;DRD5
1	GZ	stem cell division (GO:0017145)	0.0285215	0.479326	9.72496	TGFB2;NOTCH1;NUMB;WNT7A;ZFP36L2;FGFR2;PAFAH1B1
1	GZ	regulation of neuron migration (GO:2001222)	0.0285215	0.479326	9.72496	OLFM1;RELN;GPR56;KIAA1598;STAT3;RAPGEF2;SRGAP2
1	GZ	cell differentiation in hindbrain (GO:0021533)	0.0285215	0.479326	9.72496	HERC1;NRXN1;CACNA1A;WNT7A;ATP2B2;ULK1;PROX1
1	GZ	Wnt signaling pathway (GO:0016055)	0.0285691	0.479326	5.13087	MACF1;PTPRU;CALCOCO1;ARL6;TNKS;NXN;LRP5;WDR61;APCDD1;CPZ;CXXC4;WISP1;NKD2;SHH;WIF1;SPIN1;NPHP3;PITX2;CTHRC1;ZRANB1;TLE2;TLE1;CSNK1A1;FBXW11;WNT5A;MAGI2;FZD8;WNT7A;MITF;WNT9A;AES;SFRP2;APC;TBL1XR1;SNAI2;AMOTL2;LGR6;CSNK1A1L
1	GZ	negative regulation of cell morphogenesis involved in differentiation (GO:0010771)	0.029018	0.485118	6.29755	LINGO1;DCC;RCC2;WNT5A;SEMA4F;LDLRAD4;RTN4;PTK2;SFRP2;SLIT1;SPP1;RAPGEF2;ULK1;MBP;SLIT2;NGEF;CDK5R1
1	GZ	cartilage development (GO:0051216)	0.0292624	0.487464	6.55836	CSGALNACT1;BBS2;SATB2;WNT5A;BMP8B;SULF1;THBS1;SULF2;ZEB1;PAX7;SIK3;SOX9;SOX6;SOX5;BMPR1A
1	GZ	positive regulation of glucose metabolic process (GO:0010907)	0.0303749	0.498022	8.64423	C1QTNF2;IRS1;IRS2;SORBS1;ADRA1B;PPARA;FOXO1;PTPN2
1	GZ	calcium ion import (GO:0070509)	0.0303749	0.498022	8.64423	CATSPER2;CACNA1A;CACNA1D;CACNA1C;CACNA1E;NALCN;MCU;CACNA1G
1	GZ	cellular potassium ion transport (GO:0071804)	0.0304171	0.498022	5.6341	KCNK5;KCNJ6;KCNK9;KCND2;KCNIP1;KCNB1;KCNA2;KCNJ15;KCNAB2;MTMR6;SLC9A8;KCNQ1;KCNMA1;KCNQ3;KCNQ5;KCNN2;CNGA3;KCNN3;KCNJ1;KCNK2;KCNK3;KCNH1;CNGB1
1	GZ	potassium ion transmembrane transport (GO:0071805)	0.0304171	0.498022	5.6341	KCNK5;KCNJ6;KCNK9;KCND2;KCNIP1;KCNB1;KCNA2;KCNJ15;KCNAB2;MTMR6;SLC9A8;KCNQ1;KCNMA1;KCNQ3;KCNQ5;KCNN2;CNGA3;KCNN3;KCNJ1;KCNK2;KCNK3;KCNH1;CNGB1
1	GZ	cellular response to carbohydrate stimulus (GO:0071322)	0.0305345	0.498022	7.30639	MEF2A;MAP2K4;PRKCB;RPS6KA2;LEP;IRS2;NPTX1;SLC2A5;ZNF236;SLC29A1;PAX2
1	GZ	epithelial to mesenchymal transition (GO:0001837)	0.0305345	0.498022	7.30639	EOMES;TGFB2;NOTCH1;FOXF2;HEY2;WNT5A;SNAI1;SNAI2;SOX9;RTN4;FGFR2
1	GZ	action potential (GO:0001508)	0.03079	0.500444	6.58047	CHRNB4;KCND2;CHRNA7;AKAP7;NEDD4L;AKAP6;GJA1;SCN10A;DPP6;P2RX3;KCNQ1;DRD1;SCN2A;FGF12
1	GZ	membrane depolarization during action potential (GO:0086010)	0.0310933	0.501889	7.99533	SCN10A;CATSPER2;CACNA1A;CACNA1D;CACNA1C;SCN2A;CACNA1E;NALCN;CACNA1G
1	GZ	regulation of muscle cell apoptotic process (GO:0010660)	0.0310933	0.501889	7.99533	ADCYAP1;SFRP2;FNDC1;PDPK1;PDE1A;APOH;HEY2;NRG1;IGF1R
1	GZ	positive regulation of erythrocyte differentiation (GO:0045648)	0.0315121	0.506901	10.2605	KDM1A;TAL1;INPP5D;ID2;INHBA;FOXO3
1	GZ	regulation of autophagy (GO:0010506)	0.0320318	0.513496	6.03639	UVRAG;USP10;DAPK2;SOGA1;FOXO1;MTOR;VMP1;DRAM1;HERC1;ZC3H12A;TLK2;TRIM13;WAC;SH3BP4;TBC1D14;ULK1;WDFY3
1	GZ	ossification (GO:0001503)	0.0322118	0.5141	5.64436	CSGALNACT1;MEF2A;SLC26A2;FOXC1;SEMA4D;DLX5;SORT1;EIF2AK3;STC1;BMP8B;IGSF10;MN1;CLEC3B;IMPAD1;CDH11;SIK3;SPP1;RPL38;SOX9;LTF;CTHRC1
1	GZ	neural tube closure (GO:0001843)	0.0325875	0.5141	6.25389	TGIF1;SEC24B;LMO4;WNT5A;ZIC5;GRHL2;ARHGAP35;PAX2;RGMA;ENAH;SKI;ZEB2;SFRP2;OPA1;LHX2
1	GZ	dichotomous subdivision of an epithelial terminal unit (GO:0060600)	0.0330962	0.5141	14.4444	TFAP2C;PLXND1;PLXNA1;AREG
1	GZ	layer formation in cerebral cortex (GO:0021819)	0.0330962	0.5141	14.4444	RELN;GPR56;PAFAH1B1;CDK5R1
1	GZ	heart trabecula morphogenesis (GO:0061384)	0.0330962	0.5141	14.4444	NOTCH1;HEY2;S1PR1;NRG1
1	GZ	establishment of nucleus localization (GO:0040023)	0.0330962	0.5141	14.4444	SLIT1;SYNE2;PTK2;PAFAH1B1
1	GZ	negative regulation of vascular permeability (GO:0043116)	0.0330962	0.5141	14.4444	PDE2A;PTPRJ;SLIT2;ARHGAP35
1	GZ	mechanosensory behavior (GO:0007638)	0.0330962	0.5141	14.4444	NRXN1;NRXN2;SLC1A3;ETV1
1	GZ	potassium ion transport (GO:0006813)	0.0333018	0.5141	5.26178	KCNK5;SLC24A3;KCNK9;KCNA2;MTMR6;KCNN2;CNGA3;KCNN3;KCNJ1;SLC12A8;KCNH1;NSF;KCNJ6;KCND2;KCNIP1;KCNB1;KCNJ15;KCNAB2;SLC9A8;KCNQ1;KCNMA1;KCNQ3;KCNQ5;KCNK2;KCNK3;CNGB1
1	GZ	negative regulation of anoikis (GO:2000811)	0.033607	0.5141	11.4404	NTRK2;NOTCH1;TLE1;SNAI2;PTK2
1	GZ	positive regulation of skeletal muscle tissue development (GO:0048643)	0.033607	0.5141	11.4404	SHH;GPC1;USP2;ARNTL;CDON
1	GZ	cAMP catabolic process (GO:0006198)	0.033607	0.5141	11.4404	PDE10A;PDE1A;PDE4D;PDE2A;PDE8A
1	GZ	cochlea development (GO:0090102)	0.033607	0.5141	11.4404	KCNK9;HEY2;ATP2B2;PAX2;KCNK3
1	GZ	response to growth hormone (GO:0060416)	0.033607	0.5141	11.4404	SOCS2;STAT3;PIK3R1;TRIM16;PTK2
1	GZ	negative regulation of chemotaxis (GO:0050922)	0.0346708	0.525157	8.73112	NOTCH1;C5AR2;WNT5A;SLIT1;SLIT2;PTPN2;ROBO1
1	GZ	bone morphogenesis (GO:0060349)	0.0346708	0.525157	8.73112	TFAP2A;SKI;SFRP2;LRP5;GLG1;FGFR2;LTF
1	GZ	microtubule-based movement (GO:0007018)	0.0348146	0.525157	4.96309	KIF12;RSPH9;BICD1;DPCD;ARHGAP21;UCHL1;OPA1;TTC21B;HYDIN;KIF13B;NPHP3;ROPN1L;KIF1B;NEFM;MAP4;ACTR3;DYNC1H1;DNAH11;DST;IFT140;DNAH14;KIF27;PEX14;IFT43;NME7;KIF26A;TTLL1;KIF26B;KIF2C;COPG1;PAFAH1B1
1	GZ	multicellular organismal development (GO:0007275)	0.0348742	0.525157	4.34244	PHF3;RERE;SEMA5B;PLXND1;CTNND2;SPATA20;ADRA1B;SHH;BOLL;LBH;SPIN1;PIM1;CCIN;ITGB6;ERC1;FAM3C;ZNF521;ADAMTS9;TCP11;TGIF1;AMN;TLE1;ST6GAL2;WNT5A;RBM19;HUNK;EMP1;EBF3;WNT9A;EBF4;DIEXF;PAX2;AES;DUSP22;DOPEY2;CFDP1;NME8;ANGPTL2;ERG;LMX1B;HMX1;CATSPER2;HLF;DDX1;TWIST2;CECR1;CUX1;WIF1;HLX;CREG1;HOXC4;PLXNA1;BANP;PHC2;GADD45B;ODF2;SORT1;SEMA4B;EYA4;PLXDC2;PLXDC1;GADD45G;IGSF10;BST1;DPY19L2;ID2;RADIL
1	GZ	negative regulation of transmembrane transport (GO:0034763)	0.0348908	0.525157	6.85103	CAMK2D;PRKCE;STK39;NEDD4L;IRS2;CABP1;CALM1;THBS1;FGF12;ADRA2A;CTTNBP2NL
1	GZ	cellular response to transforming growth factor beta stimulus (GO:0071560)	0.0355456	0.530951	5.03489	AMHR2;ITGB5;ZFYVE9;WFIKKN2;NEDD4L;CLEC3B;UBB;CYP11A1;SOX9;SOX6;SOX5;TGIF1;TGFB2;WNT5A;PDE2A;WNT7A;PTK2;UCHL5;DUSP22;NCOR2;SKI;ZEB1;COL4A2;TFDP2;BAMBI;XCL1;TAB1;BMPR1A
1	GZ	response to transforming growth factor beta (GO:0071559)	0.0355456	0.530951	5.03489	AMHR2;ITGB5;ZFYVE9;WFIKKN2;NEDD4L;CLEC3B;UBB;CYP11A1;SOX9;SOX6;SOX5;TGIF1;TGFB2;WNT5A;PDE2A;WNT7A;PTK2;UCHL5;DUSP22;NCOR2;SKI;ZEB1;COL4A2;TFDP2;BAMBI;XCL1;TAB1;BMPR1A
1	GZ	Notch signaling pathway (GO:0007219)	0.035616	0.530951	5.27934	TLE2;CREBBP;FOXC1;TLE1;NOTCH1;SEL1L;DTX4;EPN2;HDAC7;MIB1;NCOR2;TNRC6C;UBB;TFDP2;TBL1XR1;HEY2;DNER;NEURL1;SNAI1;NUMB;SNAI2;ZNF423;TNRC6B
1	GZ	negative regulation of ion transmembrane transport (GO:0034766)	0.0358244	0.532363	7.06096	CAMK2D;PRKCE;STK39;NEDD4L;IRS2;CABP1;CALM1;THBS1;FGF12;ADRA2A
1	GZ	positive regulation of autophagy (GO:0010508)	0.0360501	0.53402	7.89119	UVRAG;ZC3H12A;WAC;TRIM13;SH3BP4;ULK1;WDFY3;FOXO1
1	GZ	tube closure (GO:0060606)	0.0361798	0.534251	5.96475	TGIF1;SEC24B;LMO4;WNT5A;ZIC5;GRHL2;ARHGAP35;PAX2;RGMA;ENAH;SKI;ZEB2;SFRP2;OPA1;LHX2
1	GZ	negative regulation of cellular response to growth factor stimulus (GO:0090288)	0.0369915	0.54452	5.47622	SKOR1;HSPA5;ZFYVE9;PDPK1;WNT5A;ONECUT1;NEDD4L;LDLRAD4;SULF1;THBS1;GLG1;UCHL5;SULF2;SKI;UBB;BAMBI;GPC1;PRDM16;SLIT2
1	GZ	neuron-neuron synaptic transmission (GO:0007270)	0.0380224	0.556037	6.33304	UNC13B;GRIA1;GRIA2;GRID1;CAMK4;GRIK3;CACNA1A;KIF1B;DRD1;DLGAP2;CNIH3;DRD5
1	GZ	cyclic nucleotide metabolic process (GO:0009187)	0.0380224	0.556037	6.33304	GUCY2D;PDE10A;PDE4D;PDE1A;PDE2A;ADCY3;GUCA2B;ADCY2;ATP2B2;PDE8A;NUDT4;ADCY5
1	GZ	hemostasis (GO:0007599)	0.0381303	0.556037	4.17817	SERPINE2;KDM1A;DOCK8;F13A1;JMJD1C;ATP2A2;LYST;CLU;SLC8A2;SHH;HNF4A;SOX6;PRKG1;PRKCH;PRKCB;PDPK1;PRKCE;ACTN1;YWHAZ;ADRA2A;VAV2;SLC7A5;PROCR;SLC7A6;SLC7A7;RAD51C;STIM1;KCNMA1;ITGA6;LCP2;KIF2C;RAF1;ZFPM1;MGLL;VCL;PDE9A;RAPGEF4;DGKH;CD63;PDE1A;ITPR1;PIK3R1;LRRC16A;TFPI;THBS1;GLG1;AKAP1;GNA14;SCUBE1;INPP5D;MAPK1;JAM2;JAM3;TGFB2;HSPA5;PDE2A;CABLES1;ATP2B2;ATP2B1;PTK2;VEGFA;EHD2;PROC;PDE10A;KIF26A;GNB1;…
1	GZ	regulation of transporter activity (GO:0032409)	0.0384087	0.558358	4.96117	YWHAE;CAMK2D;AHNAK;NRXN1;STK39;NEDD4L;AKAP7;CACNA1D;AKAP6;CABP1;RELN;GSG1L;KCNJ1;MEF2A;NDFIP1;PRKCE;PDE4D;WWP2;NETO2;ADRA2A;CTTNBP2NL;STIM1;CALM1;SGK1;CNIH3;FGF12
1	GZ	negative regulation of axon extension (GO:0030517)	0.0390989	0.564882	9.01856	WNT5A;SLIT1;SEMA4F;SLIT2;RTN4;CDK5R1
1	GZ	cochlea morphogenesis (GO:0090103)	0.0390989	0.564882	9.01856	ZEB1;WNT5A;SOX9;TBX18;PAX2;CTHRC1
1	GZ	regionalization (GO:0003002)	0.0395248	0.569279	4.50788	FOXC1;NOTCH1;SMARCD3;TSHZ1;LRP5;DPCD;SHH;RELN;BASP1;TTC21B;FEZF2;SF3B1;CDON;MEF2A;EOMES;TGIF1;EMX2;TCF15;WNT5A;PCDH8;WNT7A;ISL1;ACVR2B;PAX2;TBX18;MIB1;CYP26A1;ARC;ZEB2;APC;PAX7;NME7;LHX2;ALDH1A2;SNAI1;LMX1B;BMPR1B;DSCAML1;BMPR1A
1	GZ	coagulation (GO:0050817)	0.0405601	0.580618	4.09014	SERPINE2;KDM1A;DOCK8;F13A1;JMJD1C;ATP2A2;LYST;CLU;SLC8A2;SHH;HNF4A;PRKG1;PRKCH;PRKCB;PDPK1;PRKCE;ACTN1;YWHAZ;ADRA2A;VAV2;SLC7A5;PROCR;SLC7A6;SLC7A7;RAD51C;STIM1;KCNMA1;ITGA6;LCP2;KIF2C;RAF1;ZFPM1;MGLL;VCL;PDE9A;RAPGEF4;DGKH;CD63;PDE1A;ITPR1;PIK3R1;LRRC16A;TFPI;THBS1;GLG1;AKAP1;GNA14;SCUBE1;INPP5D;MAPK1;JAM2;JAM3;TGFB2;HSPA5;PDE2A;CABLES1;ATP2B2;ATP2B1;PTK2;VEGFA;EHD2;PROC;PDE10A;KIF26A;GNB1;CD9;E…
1	GZ	blood coagulation (GO:0007596)	0.0405601	0.580618	4.09014	SERPINE2;KDM1A;DOCK8;F13A1;JMJD1C;ATP2A2;LYST;CLU;SLC8A2;SHH;HNF4A;PRKG1;PRKCH;PRKCB;PDPK1;PRKCE;ACTN1;YWHAZ;ADRA2A;VAV2;SLC7A5;PROCR;SLC7A6;SLC7A7;RAD51C;STIM1;KCNMA1;ITGA6;LCP2;KIF2C;RAF1;ZFPM1;MGLL;VCL;PDE9A;RAPGEF4;DGKH;CD63;PDE1A;ITPR1;PIK3R1;LRRC16A;TFPI;THBS1;GLG1;AKAP1;GNA14;SCUBE1;INPP5D;MAPK1;JAM2;JAM3;TGFB2;HSPA5;PDE2A;CABLES1;ATP2B2;ATP2B1;PTK2;VEGFA;EHD2;PROC;PDE10A;KIF26A;GNB1;CD9;E…
1	GZ	glial cell development (GO:0021782)	0.0420693	0.589616	6.82721	SHH;EIF2B3;ID2;HDAC11;CD9;DRD1;POU3F2;WASF3;NKX2-2
1	GZ	response to amine (GO:0014075)	0.0420693	0.589616	6.82721	NR4A2;EGR1;DCC;CAD;DRD1;ADRA1B;CALM1;TRDMT1;DRD5
1	GZ	dendrite morphogenesis (GO:0048813)	0.0423978	0.589616	7.21692	MEF2A;FARP1;DSCAM;MAP2;CACNA1A;MAP6;DCDC2;TMEM106B
1	GZ	regulation of calcium ion-dependent exocytosis (GO:0017158)	0.0423978	0.589616	7.21692	CRISP1;SYT4;NOTCH1;SYT10;CACNA1A;PLCB1;ADRA2A;CACNA1G
1	GZ	neuron fate commitment (GO:0048663)	0.0423978	0.589616	7.21692	SOX2;SHH;TFAP2C;TGFB2;NOTCH1;PAX7;ID2;NRG1
1	GZ	face morphogenesis (GO:0060325)	0.0423978	0.589616	7.21692	TFAP2A;SKI;CSRNP1;PDGFRA;TGFB2;MYH3;DLX5;PAX9
1	GZ	negative regulation of phosphate metabolic process (GO:0045936)	0.0424967	0.589616	4.03323	YWHAE;PID1;CSRNP3;RBM26;PRKAG2;HSPB1;IRS2;PTPRJ;LDLRAD4;ELFN2;ELFN1;IGF1R;UCHL1;GRB10;CCR2;DUSP4;BCAS3;CD300A;PDPK1;PDE4D;LEMD2;GFRA2;ADRA2A;DUSP22;SPOCD1;ADCYAP1;SFRP2;LATS2;ZMYND11;PAFAH1B1;PPP1R37;PRKRIP1;GBA;ZCCHC9;NPR3;LRP5;AKAP6;FOXO1;PPM1F;BAG4;ATXN1;CAMK2N1;STK38;SH3BP4;SMYD3;SLIT2;EGLN1;TMEM132D;RANBP2;FARP1;TGFB2;KIRREL;SEMA4D;GADD45B;RCC2;PDE2A;INHBA;SORL1;GADD45G;MYO1D;DLG2;APC;WNK1;R…
1	GZ	negative regulation of phosphorus metabolic process (GO:0010563)	0.0424967	0.589616	4.03323	YWHAE;PID1;CSRNP3;RBM26;PRKAG2;HSPB1;IRS2;PTPRJ;LDLRAD4;ELFN2;ELFN1;IGF1R;UCHL1;GRB10;CCR2;DUSP4;BCAS3;CD300A;PDPK1;PDE4D;LEMD2;GFRA2;ADRA2A;DUSP22;SPOCD1;ADCYAP1;SFRP2;LATS2;ZMYND11;PAFAH1B1;PPP1R37;PRKRIP1;GBA;ZCCHC9;NPR3;LRP5;AKAP6;FOXO1;PPM1F;BAG4;ATXN1;CAMK2N1;STK38;SH3BP4;SMYD3;SLIT2;EGLN1;TMEM132D;RANBP2;FARP1;TGFB2;KIRREL;SEMA4D;GADD45B;RCC2;PDE2A;INHBA;SORL1;GADD45G;MYO1D;DLG2;APC;WNK1;R…
1	GZ	regulation of cellular response to growth factor stimulus (GO:0090287)	0.0429693	0.589616	4.61678	CD63;ZFYVE9;ONECUT1;NEDD4L;LDLRAD4;THBS1;GLG1;UBB;GPC1;ZNF703;PRDM16;GRB10;SLIT2;SKOR1;HSPA5;PRKCB;PDPK1;WNT5A;MYOF;SULF1;UCHL5;VEGFA;SULF2;SKI;ZEB1;BAMBI;ITGA8;ULK1;FGFR2
1	GZ	regulation of smooth muscle cell differentiation (GO:0051150)	0.0430781	0.589616	9.71913	ANKRD17;SHH;ZEB1;HEY2;FGFR2
1	GZ	regulation of striated muscle cell apoptotic process (GO:0010662)	0.0430781	0.589616	9.71913	SFRP2;FNDC1;PDPK1;HEY2;NRG1
1	GZ	Rac protein signal transduction (GO:0016601)	0.0430781	0.589616	9.71913	CYFIP1;TIAM1;ELMO1;CDH13;RHOU
1	GZ	myoblast fusion (GO:0007520)	0.0430781	0.589616	9.71913	CAPN2;PITX2;NEO1;CDON;KCNH1
1	GZ	histone H4 deacetylation (GO:0070933)	0.0430781	0.589616	9.71913	HDAC4;HDAC11;BAZ2A;RCOR1;HDAC7
1	GZ	positive regulation of glycogen metabolic process (GO:0070875)	0.0430781	0.589616	9.71913	C1QTNF2;IRS1;IRS2;SORBS1;ADRA1B
1	GZ	cognition (GO:0050890)	0.0439018	0.597788	4.38284	GRIA1;CYFIP1;CRTC1;CTNND2;CHRNA7;NRXN1;NRXN2;VLDLR;CACNA1C;ADRA1B;JAKMIP1;NPS;CUX2;RELN;ATXN1;GRM4;CHL1;HRH2;CNR1;CHST10;DRD1;SOX6;CBR3;DRD5;MEF2A;EGR1;NTRK2;PLK2;DCDC2;DOPEY2;ARC;CAMK4;ITGA8;SGK1;PLCB1;PAFAH1B1
1	GZ	adult behavior (GO:0030534)	0.0445178	0.597788	4.74452	BBS2;USP46;CHRNB4;CHRNA7;NRXN1;SLC1A2;CACNA1A;NRXN2;CACNA1C;ADRA1B;GIGYF2;NR4A2;UCHL1;ATXN1;CXCL12;FGF14;CHL1;NPY;LEP;DRD1;PPARA;FGF12;NTSR1;PAFAH1B1
1	GZ	forebrain development (GO:0030900)	0.044877	0.597788	6.03468	SOX2;SHH;ZEB1;NOTCH1;APLP2;IKZF1;ZIC5;SSTR2;ARHGAP35;PRKG1;NEUROG2
1	GZ	regulation of morphogenesis of a branching structure (GO:0060688)	0.044877	0.597788	6.03468	SHH;SIX2;WNT5A;SNAI2;SOX9;SULF1;ETV4;PAX2;RTN4;FGFR2;VEGFA
1	GZ	regulation of synapse maturation (GO:0090128)	0.04508	0.597788	11.4923	RELN;LPHN1;NRXN1;NEURL1
1	GZ	astrocyte differentiation (GO:0048708)	0.04508	0.597788	11.4923	SHH;STAT3;SOX6;NKX2-2
1	GZ	face development (GO:0060324)	0.04508	0.597788	11.4923	ALDH1A3;ALDH1A2;WNT5A;GRHL2
1	GZ	negative regulation of striated muscle cell apoptotic process (GO:0010664)	0.04508	0.597788	11.4923	SFRP2;PDPK1;HEY2;NRG1
1	GZ	hematopoietic stem cell differentiation (GO:0060218)	0.04508	0.597788	11.4923	XRCC5;TAL1;ERCC2;CHD2
1	GZ	response to vitamin E (GO:0033197)	0.04508	0.597788	11.4923	MEF2A;CYP11A1;LEP;IGF1R
1	GZ	myotube differentiation (GO:0014902)	0.04508	0.597788	11.4923	SKI;SHH;MYEF2;SORT1
1	GZ	histone H4 acetylation (GO:0043967)	0.0468201	0.61911	6.14154	NCOA1;NAA60;KANSL1;USP22;RUVBL1;EP400;CHD5;JADE2;TRIM16;BRD4
1	GZ	response to catecholamine (GO:0071869)	0.0477508	0.622623	7.96418	EGR1;PDE4D;KCNQ1;GNB1;DRD1;DRD5
1	GZ	response to monoamine (GO:0071867)	0.0477508	0.622623	7.96418	EGR1;PDE4D;KCNQ1;GNB1;DRD1;DRD5
1	GZ	cartilage condensation (GO:0001502)	0.0477508	0.622623	7.96418	TGFB2;COL11A1;WNT7A;UNCX;SOX9;BMPR1B
1	GZ	cell aggregation (GO:0098743)	0.0477508	0.622623	7.96418	TGFB2;COL11A1;WNT7A;UNCX;SOX9;BMPR1B
1	GZ	mesenchymal cell differentiation (GO:0048762)	0.0477508	0.622623	7.96418	MEF2A;SIX2;TCF21;ISL1;PAX2;FGFR2
1	GZ	neural crest cell migration (GO:0001755)	0.0494421	0.627335	6.61129	RET;NRP2;SHH;ZEB2;GBX2;ERBB4;PITX2;ISL1
1	GZ	negative regulation of ion transmembrane transporter activity (GO:0032413)	0.0494421	0.627335	6.61129	CAMK2D;PRKCE;STK39;NEDD4L;CABP1;CALM1;FGF12;ADRA2A
1	GZ	patterning of blood vessels (GO:0001569)	0.0494421	0.627335	6.61129	SHH;RBM15;SFRP2;CXCL12;PLXND1;GBX2;PITX2;VEGFA
1	GZ	cAMP metabolic process (GO:0046058)	0.0494421	0.627335	6.61129	PDE10A;PDE1A;PDE4D;PDE2A;ADCY3;ADCY2;PDE8A;ADCY5
1	GZ	regulation of cardiac muscle tissue growth (GO:0055021)	0.0494421	0.627335	6.61129	MEF2A;GJA1;NOTCH1;ERBB4;HEY2;AKAP6;NRG1;FGFR2
1	GZ	cellular response to heat (GO:0034605)	0.0494524	0.627335	7.09815	CLPB;SCARA5;ST8SIA1;POLR2D;MYOF;XYLT1;THBS1
1	GZ	smooth muscle cell differentiation (GO:0051145)	0.0494524	0.627335	7.09815	MEF2A;HEY2;MKL1;SOX9;PITX2;SMARCA2;TBX18
1	GZ	morphogenesis of embryonic epithelium (GO:0016331)	0.0494524	0.627335	7.09815	TFAP2A;ALDH1A3;ALDH1A2;PCDH8;TBX18;PAX2;FGFR2
1	GZ	positive regulation of cardiac muscle tissue development (GO:0055025)	0.0494524	0.627335	7.09815	MEF2A;NOTCH1;ERBB4;HEY2;AKAP6;NRG1;FGFR2
1	GZ	regulation of cardiac muscle cell proliferation (GO:0060043)	0.0494524	0.627335	7.09815	MEF2A;GJA1;NOTCH1;ERBB4;HEY2;NRG1;FGFR2
2	GZ	negative regulation of nervous system development (GO:0051961)	2.0321e-06	0.00893517	31.3584	RTN4R;NRP1;KANK1;DLX2;FOXG1;PTPRO;LRP4;TULP3;SEMA3F;ASCL1;SLC6A4;SUFU;DPYSL3;CTNNA1;SLIT1;TSPO;TNR;MBP;HES1;PRKACB;NKX2-2;DCC;WNT7A;IFT122;SOX11;PAX6;HOOK3;CBFA2T2;VAX1;LBX1;PHOX2B;MIB1;GFAP;SKI;OLFM1;MEIS1;MYCN;RUFY3;ULK2;ULK1;VIM;PAFAH1B1;CDK5R1;BMPR1A
2	GZ	negative regulation of neurogenesis (GO:0050768)	5.95498e-06	0.013092	28.7173	RTN4R;NRP1;KANK1;DLX2;FOXG1;PTPRO;LRP4;SEMA3F;ASCL1;SLC6A4;DPYSL3;SLIT1;CTNNA1;TNR;TSPO;MBP;HES1;NKX2-2;DCC;WNT7A;SOX11;PAX6;HOOK3;CBFA2T2;VAX1;LBX1;PHOX2B;GFAP;MIB1;SKI;OLFM1;MEIS1;MYCN;RUFY3;ULK2;ULK1;VIM;BMPR1A;PAFAH1B1;CDK5R1
2	GZ	ganglion development (GO:0061548)	2.37406e-05	0.0276569	287.217	NRP1;TULP3;INSM1;SEMA3F;ASCL1;PHOX2B
2	GZ	negative regulation of cell development (GO:0010721)	2.51598e-05	0.0276569	22.2851	RTN4R;NRP1;KANK1;FOXC1;DLX2;FOXG1;PTPRO;LRP4;LDLRAD4;SEMA3F;ASCL1;SLC6A4;NPPC;DPYSL3;CTNNA1;SLIT1;TSPO;TNR;MBP;HES1;NKX2-2;DCC;RCC2;WNT7A;SOX11;PAX6;HOOK3;CBFA2T2;VAX1;LBX1;PHOX2B;MIB1;GFAP;SKI;OLFM1;MEIS1;MYCN;RUFY3;ULK2;STRAP;ULK1;VIM;PAFAH1B1;CDK5R1;BMPR1A
2	GZ	negative regulation of neuron differentiation (GO:0045665)	0.00028981	0.230992	18.0924	RTN4R;NRP1;KANK1;FOXG1;PTPRO;LRP4;SEMA3F;ASCL1;SLC6A4;DPYSL3;SLIT1;TNR;MBP;HES1;NKX2-2;DCC;PAX6;CBFA2T2;LBX1;PHOX2B;GFAP;MIB1;MEIS1;RUFY3;ULK2;ULK1;VIM;PAFAH1B1;CDK5R1
2	GZ	regulation of glial cell proliferation (GO:0060251)	0.000315205	0.230992	63.4376	SKI;PRKCH;TSPO;SOX11;HES1;ETV5;GFAP
2	GZ	embryonic morphogenesis (GO:0048598)	0.000438494	0.275437	12.7589	HMX3;HTR2B;ECE1;CELSR1;AFF3;SOX17;SUFU;FLVCR1;TMED2;RPL38;TEAD1;BBS4;DACT1;NCOA1;EOMES;OSR1;SOX11;PAX6;HSPG2;COL2A1;MYCN;APLNR;WDPCP;HOXB8;HOXB7;DSCAML1;HMX2;DLX2;LUZP1;DLX5;DLX6;FOXG1;SATB2;LRP5;CHRNA9;TULP3;LRP4;HOXD13;GATA2;ABR;EPB41L5;NSD1;HES1;HES3;CTHRC1;ZBTB17;TCF7L2;FZD3;TGFB3;ZBTB16;WNT7A;IFT122;LBX1;MIB1;SKI;AHI1;PTK7;PRKRA;SP3;SP9;FGFR2;BMPR1A
2	GZ	negative regulation of axonogenesis (GO:0050771)	0.000671165	0.368889	24.4409	RTN4R;NRP1;DCC;PTPRO;LRP4;SEMA3F;RUFY3;SLIT1;TNR;ULK2;MBP;ULK1;CDK5R1
2	GZ	negative regulation of neuron projection development (GO:0010977)	0.00152254	0.727824	15.4325	RTN4R;NRP1;KANK1;DCC;PTPRO;LRP4;SEMA3F;CBFA2T2;GFAP;RUFY3;DPYSL3;SLIT1;TNR;ULK2;ULK1;MBP;VIM;PAFAH1B1;CDK5R1
2	GZ	protein localization to cilium (GO:0061512)	0.00165527	0.727824	57.5381	ARL6;IFT140;TTC21B;IFT122;SNX10
2	GZ	neuron migration (GO:0001764)	0.00250186	0.930553	12.6428	BARHL1;BARHL2;NRP1;FZD3;DCC;FOXG1;SATB2;PAX6;CELSR1;ASCL1;VAX1;PEX13;PHOX2B;TUBB2B;NEUROD4;CXCL12;DNER;NDN;DRD1;MDGA1;PAFAH1B1;CDK5R1
2	GZ	embryonic digit morphogenesis (GO:0042733)	0.00259951	0.930553	16.5864	OSR1;ZBTB16;LRP5;LRP4;TULP3;IFT122;WNT7A;ECE1;HOXD13;MYCN;FLVCR1;WDPCP;BMPR1A
2	GZ	regulation of timing of cell differentiation (GO:0048505)	0.00278483	0.930553	44.0508	SERPINE2;PAX6;HES1;HES3;ASCL1
2	GZ	regulation of cell morphogenesis involved in differentiation (GO:0010769)	0.00315673	0.930553	9.70981	RET;RTN4R;BARHL2;NRP1;KANK1;CHRNA3;CUL7;PTPRO;CACNA1A;LRP4;LDLRAD4;SEMA3F;LRP8;EPB41L5;CUX2;CUX1;SLIT1;TNR;MBP;LZTS1;SKIL;WWTR1;TGFB3;DCC;RCC2;LIF;TRPV2;WNT7A;COL1A1;NET1;CXCL12;RGCC;RUFY3;ULK2;STRAP;ULK1;TNIK;PAFAH1B1;CDK5R1
2	GZ	neural tube closure (GO:0001843)	0.0031745	0.930553	13.817	FZD3;TULP3;IFT122;ZIC5;CELSR1;ARID1A;ENAH;SKI;OPA1;ZIC2;PTK7;LHX2;SUFU;PRKACB;BBS4;PHACTR4
2	GZ	cell fate determination (GO:0001709)	0.00340895	0.936822	17.0403	BARHL2;SOX17;FOXG1;MYOD1;HES1;PAX6;GATA2;ASCL1;LBX1;DSCAML1;NKX2-2
2	GZ	tube closure (GO:0060606)	0.00364175	0.941928	13.2654	FZD3;TULP3;IFT122;ZIC5;CELSR1;ARID1A;ENAH;SKI;OPA1;ZIC2;PTK7;LHX2;SUFU;PRKACB;BBS4;PHACTR4
2	GZ	regulation of development, heterochronic (GO:0040034)	0.00438208	0.999996	34.8466	SERPINE2;PAX6;HES1;HES3;ASCL1
2	GZ	regulation of axonogenesis (GO:0050770)	0.0044221	0.999996	11.0332	RTN4R;RET;BARHL2;NRP1;DCC;PTPRO;TRPV2;CACNA1A;LRP4;WNT7A;SEMA3F;CXCL12;RUFY3;SLIT1;TNR;ULK2;ULK1;MBP;SKIL;PAFAH1B1;CDK5R1
2	GZ	pyrimidine nucleobase catabolic process (GO:0006208)	0.00507822	0.999996	47.4449	DPYSL4;DPYSL5;DPYSL3;CRMP1
2	GZ	glial cell development (GO:0021782)	0.00514346	0.999996	15.8013	TCF7L2;CDK6;HDAC11;PHGDH;SOX11;DRD1;VIM;ASCL1;NKX2-2;GFAP
2	GZ	negative regulation of cell morphogenesis involved in differentiation (GO:0010771)	0.00605794	0.999996	11.0113	RTN4R;NRP1;KANK1;DCC;RCC2;PTPRO;LRP4;LDLRAD4;SEMA3F;RUFY3;SLIT1;TNR;ULK2;STRAP;ULK1;MBP;CDK5R1
2	GZ	neuron projection extension (GO:1990138)	0.00640123	0.999996	15.7235	NRP1;CYFIP1;LHX2;SLIT1;NDN;ULK2;ULK1;SEMA3F;PRKCZ
2	GZ	axon extension (GO:0048675)	0.00789832	0.999996	15.826	NRP1;CYFIP1;LHX2;SLIT1;NDN;ULK2;ULK1;SEMA3F
2	GZ	neuron fate determination (GO:0048664)	0.00841911	0.999996	34.3218	FOXG1;HES1;LBX1;NKX2-2
2	GZ	lung vasculature development (GO:0060426)	0.00841911	0.999996	34.3218	ERRFI1;LIF;IGF1;STRA6
2	GZ	gamma-aminobutyric acid transport (GO:0015812)	0.00841911	0.999996	34.3218	SLC32A1;SLC6A13;CACNA1A;SLC6A12
2	GZ	negative regulation of glial cell proliferation (GO:0060253)	0.00841911	0.999996	34.3218	SKI;TSPO;HES1;SOX11
2	GZ	regulation of neuron differentiation (GO:0045664)	0.00846387	0.999996	6.92465	RET;BARHL2;NRP1;PTPRO;SLC6A4;DPYSL3;TNR;LZTS1;NCOA1;EOMES;DCC;SOX11;PAX6;TBR1;ADRA2C;CBFA2T2;ETV5;RUFY3;ULK2;ULK1;TNIK;PAFAH1B1;RTN4R;KANK1;CUL7;CHRNA3;FOXG1;LRP4;CACNA1A;SEMA3F;GATA2;ASCL1;LRP8;CUX2;CUX1;CNR1;SLIT1;MBP;HES1;HES3;SKIL;NKX2-2;PACSIN1;SS18L1;TRPV2;WNT7A;LBX1;PHOX2B;GFAP;MIB1;MEIS1;CXCL12;PTK7;FES;VIM;CDK5R1
2	GZ	cerebral cortex development (GO:0021987)	0.00882426	0.999996	12.8914	ZBTB18;NCOA1;TFAP2C;PTPRS;LHX2;TACC1;ASCL1;PLCB1;BBS4;PAFAH1B1
2	GZ	negative regulation of cell projection organization (GO:0031345)	0.00882897	0.999996	9.30361	RTN4R;NRP1;KANK1;DCC;PTPRO;LRP4;SEMA3F;CBFA2T2;GFAP;RUFY3;DPYSL3;SLIT1;TNR;ULK2;ULK1;MBP;VIM;PAFAH1B1;CDK5R1
2	GZ	tube formation (GO:0035148)	0.00931309	0.999996	8.96269	RET;FZD3;IFT122;TULP3;SOX11;ZIC5;CELSR1;ARID1A;COQ7;MIB1;ENAH;SKI;OPA1;ZIC2;PTK7;LHX2;SUFU;PRKACB;BBS4;PHACTR4
2	GZ	cell proliferation in forebrain (GO:0021846)	0.00934014	0.999996	23.3231	NCOR2;RRM1;FABP7;WNT7A;LHX5
2	GZ	regulation of cell morphogenesis (GO:0022604)	0.00978297	0.999996	6.65612	RET;CYFIP1;BARHL2;NRP1;HEXB;PTPRO;LDLRAD4;EPS8;TNR;LZTS1;BBS4;IFT140;DCC;ARAP3;FGR;HCK;ARC;RUFY3;ULK2;STRAP;WDPCP;ULK1;TNIK;PAFAH1B1;CDC42SE1;RTN4R;KANK1;CUL7;CHRNA3;LRP4;CACNA1A;SEMA3F;LRP8;FGD3;EPB41L5;CUX2;CUX1;SLIT1;MBP;SKIL;TBC1D16;WWTR1;ZRANB1;TGFB3;RCC2;LIF;TRPV2;WNT7A;PARVA;BAIAP2;COL1A1;NET1;CXCL12;RGCC;FES;CDK5R1
2	GZ	neurotransmitter secretion (GO:0007269)	0.00990516	0.999996	11.071	RIMS2;GRM4;SLC32A1;HRH3;GAD1;SLC6A13;PPT1;SLC6A12;NRXN2;CACNA1A;GAD2;WNT7A
2	GZ	cell differentiation in spinal cord (GO:0021515)	0.0112435	0.999996	12.5228	ABT1;GBX1;CACNA1A;LHX5;GATA2;ASCL1;LBX1;MDGA1;NKX2-2
2	GZ	brain development (GO:0007420)	0.011902	0.999996	7.33321	HMX3;DLX2;FOXC1;SLC23A1;FOXG1;TULP3;ARRB2;BRCA2;ABR;HRH3;ZIC2;NNAT;PHGDH;CSK;NKX2-2;EOMES;DFFB;TCF7L2;TBR1;PTPN11;VAX1;HSPG2;POU6F1;PPT1;PLCB1;DSCAML1;MDGA1;HMX2;CDK5R1
2	GZ	central nervous system neuron differentiation (GO:0021953)	0.012175	0.999996	8.94241	EOMES;ABT1;CACNA1A;TULP3;WNT7A;UNCX;ASCL1;GATA2;LBX1;PHOX2B;GBX1;ULK1;LHX5;MDGA1;PAFAH1B1;NKX2-2
2	GZ	positive regulation of DNA biosynthetic process (GO:2000573)	0.0128702	0.999996	19.5497	PARM1;RGCC;POT1;ARRB2;FGFR4
2	GZ	glandular epithelial cell development (GO:0002068)	0.0128702	0.999996	19.5497	CDK6;PDPK1;PAX6;INSM1;NKX2-2
2	GZ	neuron cell-cell adhesion (GO:0007158)	0.0128702	0.999996	19.5497	RET;NINJ2;NRXN2;TNR;CDK5R1
2	GZ	nucleobase catabolic process (GO:0046113)	0.0129283	0.999996	26.0321	DPYSL4;DPYSL5;DPYSL3;CRMP1
2	GZ	cellular response to virus (GO:0098586)	0.0129283	0.999996	26.0321	IFIH1;MAVS;BAD;BCL2L1
2	GZ	lens fiber cell development (GO:0070307)	0.0129283	0.999996	26.0321	WNT5B;WNT7A;VIM;FGFR2
2	GZ	formation of primary germ layer (GO:0001704)	0.0142459	0.999996	10.6187	EOMES;TNRC6C;FOXC1;SOX17;GML;HTT;ECSIT;SOX7;EPHA2;BMPR1A
2	GZ	regulation of gliogenesis (GO:0014013)	0.0147102	0.999996	9.13806	TCF7L2;DLX2;PRKCH;SERPINE2;LIF;SOX11;ETV5;GFAP;SKI;MYCN;TSPO;HES1;NKX2-2
2	GZ	inner ear morphogenesis (GO:0042472)	0.0148239	0.999996	9.47063	HMX3;ABR;FZD3;COL2A1;DLX5;DLX6;FOXG1;CHRNA9;CELSR1;GATA2;HMX2;FGFR2
2	GZ	neural precursor cell proliferation (GO:0061351)	0.0165138	0.999996	9.97219	NCOR2;FZD3;RRM1;NEUROD4;RACGAP1;FABP7;WNT7A;LHX5;ASCL1;PAFAH1B1
2	GZ	regulation of neurotransmitter levels (GO:0001505)	0.0166056	0.999996	7.97452	SLC32A1;GAD1;SLC6A13;SLC6A12;NRXN2;CACNA1A;GAD2;WNT7A;PARK7;SLC6A4;RIMS2;GRM4;HRH3;PAH;PPT1;GLUL
2	GZ	regulation of neuron projection development (GO:0010975)	0.0170565	0.999996	6.07047	RET;RTN4R;BARHL2;NRP1;KANK1;CHRNA3;CUL7;PTPRO;CACNA1A;LRP4;SEMA3F;LRP8;CUX2;CUX1;CNR1;DPYSL3;SLIT1;TNR;MBP;LZTS1;SKIL;PACSIN1;DCC;SS18L1;TRPV2;WNT7A;TBR1;CBFA2T2;GFAP;CXCL12;PTK7;FES;RUFY3;ULK2;ULK1;TNIK;VIM;PAFAH1B1;CDK5R1
2	GZ	face morphogenesis (GO:0060325)	0.0171049	0.999996	11.2513	SKI;COL1A1;TCF7L2;PLEKHA1;DLX5;TGFB3;PTPN11;STRA6
2	GZ	neuron projection regeneration (GO:0031102)	0.0184471	0.999996	13.4519	RTN4RL1;CTNNA1;CSPG5;TSPO;ULK1;GFAP
2	GZ	negative regulation of axon guidance (GO:1902668)	0.0187247	0.999996	20.4113	NRP1;PTPRO;SLIT1;SEMA3F
2	GZ	type B pancreatic cell development (GO:0003323)	0.0187247	0.999996	20.4113	CDK6;PDPK1;INSM1;NKX2-2
2	GZ	regulation of extent of cell growth (GO:0061387)	0.0190078	0.999996	8.55416	BARHL2;NRP1;CXCL12;DCC;SLIT1;TRPV2;TNR;ULK2;ULK1;SEMA3F;PAFAH1B1;CDK5R1
2	GZ	neurotransmitter transport (GO:0006836)	0.0191244	0.999996	7.38321	SLC32A1;GAD1;SLC6A13;SLC6A12;CACNA1A;NRXN2;GAD2;WNT7A;PARK7;CPLX2;SLC6A4;RIMS2;RIMS3;GRM4;HRH3;PPT1;GLUL
2	GZ	positive regulation of gliogenesis (GO:0014015)	0.0202763	0.999996	10.381	PRKCH;SERPINE2;LIF;TSPO;HES1;ETV5;NKX2-2;GFAP
2	GZ	Notch signaling pathway (GO:0007219)	0.0208385	0.999996	6.65435	SPEN;TLE3;TLE2;FOXC1;FBXW7;FURIN;ARRB2;ASCL1;WDR12;MIB1;NCOR2;TNRC6C;NEUROD4;CDK6;CCND1;UBB;GMDS;DNER;HES1;ZNF423;TNRC6A
2	GZ	negative regulation of mitochondrion organization (GO:0010823)	0.0219085	0.999996	10.924	SLC35F6;PRELID1;PID1;OPA1;MPV17L;IGF1;BCL2L1
2	GZ	palate development (GO:0060021)	0.0222586	0.999996	7.4878	PLEKHA1;DLX5;TGFB3;OSR1;SATB2;DLX6;WNT7A;VAX1;SKI;COL2A1;PRDM16;WDPCP;ANP32B;BMPR1A
2	GZ	regulation of axon guidance (GO:1902667)	0.0223985	0.999996	14.2161	NRP1;CXCL12;PTPRO;SLIT1;SEMA3F
2	GZ	monosaccharide transport (GO:0015749)	0.0232012	0.999996	7.58734	RANBP2;SLC2A14;YES1;PLA2G1B;SLC23A1;SLC2A3;HNF1A;NUP160;GCK;SLC2A9;HK3;FABP5;DRD1
2	GZ	stem cell maintenance (GO:0019827)	0.0234751	0.999996	6.67943	EOMES;TCF7L2;TFAP2C;SPI1;LIF;LRP5;TET1;WNT7A;RTF1;HOOK3;GATA2;SKI;MED24;MED10;PRDM16;HES1;BMPR1A;DIS3L2
2	GZ	developmental growth involved in morphogenesis (GO:0060560)	0.0246377	0.999996	7.17545	CYFIP1;NRP1;CSF1;HOXD13;SEMA3F;PRKCZ;EPB41L5;PTK7;LHX2;SLIT1;ULK2;NDN;ULK1;FGFR2
2	GZ	cilium morphogenesis (GO:0060271)	0.0249159	0.999996	8.29832	UNC119B;WWTR1;AHI1;PCDP1;KIAA0586;TCTN2;IFT122;WDPCP;PARVA;BBS4
2	GZ	astrocyte differentiation (GO:0048708)	0.025896	0.999996	16.4032	PAX6;VIM;NKX2-2;GFAP
2	GZ	enteric nervous system development (GO:0048484)	0.025896	0.999996	16.4032	RET;KIF26A;PHOX2B;PHACTR4
2	GZ	astrocyte development (GO:0014002)	0.025896	0.999996	16.4032	CDK6;VIM;DRD1;GFAP
2	GZ	adult locomotory behavior (GO:0008344)	0.0282767	0.999996	6.59119	ADAM22;CACNA1A;PARK7;ARRB2;CACNA1C;TSHR;EPS8;UCHL1;ATXN1;CXCL12;GBX1;PPT1;DRD1;HOXB8;PAFAH1B1
2	GZ	somatic stem cell maintenance (GO:0035019)	0.0284147	0.999996	8.22982	SKI;TCF7L2;TFAP2C;SPI1;PRDM16;LRP5;WNT7A;HES1;GATA2
2	GZ	vasculature development (GO:0001944)	0.0284147	0.999996	8.22982	ERRFI1;FZD3;FBXW7;OSR1;LIF;HES1;IGF1;ANP32B;STRA6
2	GZ	maintenance of fidelity involved in DNA-dependent DNA replication (GO:0045005)	0.0285134	0.999996	12.288	SMARCAL1;APITD1;POLD1;THOC1;BRCA2
2	GZ	regulation of establishment or maintenance of cell polarity (GO:0032878)	0.0285134	0.999996	12.288	KANK1;ROCK1;KIAA1598;WDPCP;IGF1
2	GZ	regulation of mitochondrial membrane potential (GO:0051881)	0.0309687	0.999996	9.10558	PRELID1;PID1;BAD;ABL1;HTT;PARK7;BCL2L1
2	GZ	establishment of tissue polarity (GO:0007164)	0.0344995	0.999996	13.4351	FZD3;PTK7;CELSR1;CTHRC1
2	GZ	establishment of planar polarity (GO:0001736)	0.0344995	0.999996	13.4351	FZD3;PTK7;CELSR1;CTHRC1
2	GZ	renal absorption (GO:0070293)	0.0344995	0.999996	13.4351	SLC9A3R1;AKR1C3;HNF1A;KCNJ1
2	GZ	lens morphogenesis in camera-type eye (GO:0002089)	0.0344995	0.999996	13.4351	SKI;MEIS1;SOX11;PVRL1
2	GZ	maintenance of gastrointestinal epithelium (GO:0030277)	0.0344995	0.999996	13.4351	MUC2;STRAP;MUC13;MUC4
2	GZ	urate metabolic process (GO:0046415)	0.0344995	0.999996	13.4351	SLC2A9;SLC22A12;URAD;SLC22A11
2	GZ	positive regulation of cyclin-dependent protein serine/threonine kinase activity (GO:0045737)	0.0355878	0.999996	10.6989	RGCC;CCND2;CCND1;PIM1;MAPRE3
2	GZ	calcium ion import (GO:0070509)	0.0363203	0.999996	8.3399	CATSPER1;CACNA1A;ATP2A1;CACNA1D;CACNA1C;GCK;CACNA1G
2	GZ	glucose transport (GO:0015758)	0.0368229	0.999996	6.36105	RANBP2;SLC2A9;HK3;SLC2A14;YES1;FABP5;PLA2G1B;SLC2A3;HNF1A;DRD1;NUP160;GCK
2	GZ	hippocampus development (GO:0021766)	0.0371301	0.999996	7.63669	ZBTB18;NCOA1;DLX2;PTPRS;LHX5;BBS4;PAFAH1B1;CDK5R1
2	GZ	neurogenesis (GO:0022008)	0.0371301	0.999996	7.63669	TCF7L2;GRIN2A;CDK6;FABP7;PRDM16;TACC1;ASCL1;COQ7
2	GZ	lung lobe morphogenesis (GO:0060463)	0.0384073	0.999996	17.5545	LIF;IGF1;FGFR2
2	GZ	axon extension involved in axon guidance (GO:0048846)	0.0384073	0.999996	17.5545	NRP1;SLIT1;SEMA3F
2	GZ	cell differentiation involved in metanephros development (GO:0072202)	0.0384073	0.999996	17.5545	OSR1;CD34;POU3F3
2	GZ	phospholipase C-activating dopamine receptor signaling pathway (GO:0060158)	0.0384073	0.999996	17.5545	SLC9A3R1;GNA15;DRD1
2	GZ	neuron projection extension involved in neuron projection guidance (GO:1902284)	0.0384073	0.999996	17.5545	NRP1;SLIT1;SEMA3F
2	GZ	glucosamine-containing compound catabolic process (GO:1901072)	0.0384073	0.999996	17.5545	CHID1;CHIT1;GNPDA1
2	GZ	vitamin transmembrane transport (GO:0035461)	0.0384073	0.999996	17.5545	SLC23A1;TSPAN1;STRA6
2	GZ	polyketide metabolic process (GO:0030638)	0.0384073	0.999996	17.5545	AKR1C3;AKR1C2;CBR4
2	GZ	daunorubicin metabolic process (GO:0044597)	0.0384073	0.999996	17.5545	AKR1C3;AKR1C2;CBR4
2	GZ	doxorubicin metabolic process (GO:0044598)	0.0384073	0.999996	17.5545	AKR1C3;AKR1C2;CBR4
2	GZ	prostate epithelial cord arborization involved in prostate glandular acinus morphogenesis (GO:0060527)	0.0384073	0.999996	17.5545	HOXD13;IGF1;FGFR2
2	GZ	glial cell differentiation (GO:0010001)	0.0386909	0.999996	6.43173	NEUROD4;GPC1;DNER;PAX6;HES1;CSK;IGF1;VIM;PHOX2B;NKX2-2;GFAP
2	GZ	dopamine receptor signaling pathway (GO:0007212)	0.040344	0.999996	8.65052	SLC9A3R1;GNA15;HTT;DRD1;KLF16;GPIHBP1
2	GZ	stem cell division (GO:0017145)	0.040344	0.999996	8.65052	WWTR1;ZBTB16;WNT7A;ETV5;FGFR2;PAFAH1B1
2	GZ	cell differentiation in hindbrain (GO:0021533)	0.040344	0.999996	8.65052	CACNA1A;WNT7A;LHX5;ULK1;GATA2;PHOX2B
2	GZ	hexose transport (GO:0008645)	0.0406608	0.999996	6.06146	RANBP2;SLC2A9;HK3;SLC2A14;YES1;FABP5;PLA2G1B;SLC2A3;HNF1A;DRD1;NUP160;GCK
2	GZ	smooth muscle contraction (GO:0006939)	0.0417222	0.999996	6.76127	CHRNB4;ROCK1;DPYSL3;HTR1D;HTR2B;CACNA1C;DRD1;SSTR2;SULF2
2	GZ	response to progesterone (GO:0032570)	0.0422472	0.999996	7.65309	NCOA1;SRC;TGFB3;BAD;TSPO;THBS1;NKX2-2
2	GZ	telencephalon cell migration (GO:0022029)	0.0424804	0.999996	7.09525	NRP1;CXCL12;FOXG1;TNR;DRD1;PEX13;MDGA1;POU3F3
2	GZ	adult behavior (GO:0030534)	0.0426223	0.999996	4.96944	USP46;CHRNB4;CHRNA3;SLC1A2;ADAM22;CACNA1A;NRXN2;PARK7;CACNA1C;ARRB2;TSHR;EPS8;UCHL1;ATXN1;CXCL12;GBX1;PPT1;DRD1;HOXB8;BBS4;PAFAH1B1
2	GZ	sialylation (GO:0097503)	0.0436508	0.999996	9.37374	ST3GAL5;ST8SIA5;ST8SIA6;ST3GAL1;ST3GAL3
2	GZ	negative regulation of fibroblast growth factor receptor signaling pathway (GO:0040037)	0.0445633	0.999996	11.1717	TCF7L2;GPC1;THBS1;SULF2
2	GZ	cartilage development involved in endochondral bone morphogenesis (GO:0060351)	0.0445633	0.999996	11.1717	COL1A1;COL2A1;THBS1;HSPG2
2	GZ	regulation of fatty acid beta-oxidation (GO:0031998)	0.0445633	0.999996	11.1717	ABCD2;IRS1;CNR1;LONP2
2	GZ	endoderm formation (GO:0001706)	0.0445633	0.999996	11.1717	EOMES;TNRC6C;SOX17;SOX7
2	GZ	insulin-like growth factor receptor signaling pathway (GO:0048009)	0.0445633	0.999996	11.1717	IRS1;IGF1;PLCB1;IGF2R
2	GZ	regulation of SMAD protein import into nucleus (GO:0060390)	0.0445633	0.999996	11.1717	WWTR1;RBPMS;TGFB3;BMPR1A
2	GZ	serine family amino acid catabolic process (GO:0009071)	0.0445633	0.999996	11.1717	DMGDH;SDS;GLDC;CDO1
2	GZ	endosome organization (GO:0007032)	0.0476226	0.999996	7.8125	RCC2;STX6;FAM109A;SNX10;HOOK3;DNM1
2	GZ	endocytosis (GO:0006897)	0.0487198	0.999996	4.07094	ITSN2;CDC42SE1;LGALS3BP;SCARB1;TFRC;ITSN1;HTR2B;LRP5;LRP4;ARRB2;GATA2;AP2A2;LRP8;CORO1C;MRC2;DNER;AP1S1;PDLIM7;PACSIN1;AMN;USP20;FNBP1;TNK2;ABCA7;MERTK;PDIA6;TMPRSS13;IGF2R;DNM1;RUFY1;HCK;ARC;PPT1;ELMO2;ACKR3;ULK1;RIN3;ACKR2;SIGLEC1;RAMP1;RAB7A;BCL2L1
2	GZ	regulation of DNA biosynthetic process (GO:2000278)	0.0487656	0.999996	7.03506	PARM1;RGCC;PINX1;POT1;ARRB2;FGFR4;SH2B1
2	GZ	regulation of ARF GTPase activity (GO:0032312)	0.0487656	0.999996	7.03506	AGAP6;AGAP5;ASAP3;ARAP3;ASAP2;ADAP1;ARFGAP2
2	GZ	renal system process (GO:0003014)	0.0491563	0.999996	5.50842	SLC9A3R1;WFS1;PRKRIP1;PTPRO;CYP4A11;AKR1C3;REN;HNF1A;CD34;KCNJ1;IGJ;SULF2
3	GZ	Golgi vesicle transport (GO:0048193)	0.000147688	0.573474	20.1089	TMED10;RAB1B;STX18;GOSR1;HTT;RGPD3;BLOC1S4;AP4M1;CUX1;RAB26;TMED2;TBC1D14;SNX8;BBS1;TRAPPC3;TRAPPC2L;SORT1;GBF1;COG1;SCAMP3;DOPEY1;VAMP8;KRT18;RER1;PACS1;SPIRE1;EXOC5;COPG1;SEC24C
3	GZ	cerebral cortex development (GO:0021987)	0.00235191	0.999995	21.6347	YWHAE;ZBTB18;TH;TACC1;ASCL1;GART;LRP6;CDON;PAFAH1B1
3	GZ	negative regulation of gene silencing (GO:0060969)	0.0034274	0.999995	50.9891	PHF2;DND1;HMGA1;AICDA
3	GZ	regulation of gene silencing (GO:0060968)	0.00395649	0.999995	26.3341	PHF2;SIN3A;DND1;CDK2;HMGA1;AICDA
3	GZ	nucleosome disassembly (GO:0006337)	0.00484304	0.999995	29.939	SMARCD1;NFE2;SUPT16H;HMGA1;HIST1H2BA
3	GZ	protein-DNA complex disassembly (GO:0032986)	0.00484304	0.999995	29.939	SMARCD1;NFE2;SUPT16H;HMGA1;HIST1H2BA
3	GZ	epithelial cell differentiation involved in kidney development (GO:0035850)	0.00509276	0.999995	40.6534	MEF2A;FOXC2;KLF15;MTSS1
3	GZ	negative regulation of nervous system development (GO:0051961)	0.00602334	0.999995	9.31087	RNF10;SEZ6;ASCL1;ASCL2;SLC6A4;PTPRG;LRP6;NEUROD2;SIX3;CTNNA1;NKX2-2;EPHA5;ZHX2;STAT3;CBFA2T2;LBX1;PTK2;MIB1;GFAP;MYCN;ULK1;TNFRSF21;TP73;PAFAH1B1;CDK5R1
3	GZ	vesicle organization (GO:0016050)	0.00615052	0.999995	10.7416	PMEL;LRSAM1;TMED10;SORT1;GBF1;DYSF;GNAI3;AP3D1;NSG1;NKD2;BLOC1S4;MTA1;MYO18A;TMED2;COPG1;SEC24C;GPIHBP1
3	GZ	branching involved in salivary gland morphogenesis (GO:0060445)	0.00722443	0.999995	33.2143	LAMA5;FGF8;DAG1;FGFR1
3	GZ	establishment of protein localization to plasma membrane (GO:0090002)	0.00772132	0.999995	13.1339	LAMA5;BBS1;KRT18;PACS2;CDH1;PACS1;RAB26;BSG;TMED2;NKD2
3	GZ	protein targeting to plasma membrane (GO:0072661)	0.00810651	0.999995	23.1795	PACS2;PACS1;BSG;TMED2;NKD2
3	GZ	embryonic heart tube morphogenesis (GO:0003143)	0.00972075	0.999995	12.0296	MEF2A;RYR2;CCDC39;FGF8;NPHP3;GATA4;LBX1;TEAD1;LRP6;MIB1
3	GZ	Golgi transport vesicle coating (GO:0048200)	0.00987029	0.999995	27.6536	TMED10;GBF1;TMED2;COPG1
3	GZ	regulation of chromatin silencing (GO:0031935)	0.00987029	0.999995	27.6536	PHF2;SIN3A;HMGA1;AICDA
3	GZ	COPI coating of Golgi vesicle (GO:0048205)	0.00987029	0.999995	27.6536	TMED10;GBF1;TMED2;COPG1
3	GZ	cell proliferation in forebrain (GO:0021846)	0.0130722	0.999995	23.3729	NCOR2;RRM1;FGF8;SIX3
3	GZ	pyrimidine deoxyribonucleotide catabolic process (GO:0009223)	0.0142514	0.999995	34.3456	SMUG1;TDG;NT5M
3	GZ	B cell activation involved in immune response (GO:0002312)	0.0153822	0.999995	14.0698	XRCC4;ERCC1;PLCG2;EXOSC3;AICDA;ADA
3	GZ	negative regulation of TOR signaling (GO:0032007)	0.0154484	0.999995	16.5299	DEPTOR;DDIT4;UBR2;MAPKAPK5;ARNTL
3	GZ	histone H4-K8 acetylation (GO:0043982)	0.0168659	0.999995	19.9987	MEAF6;PHF20;MCRS1;KANSL3
3	GZ	phosphatidylinositol-3-phosphate biosynthetic process (GO:0036092)	0.0168659	0.999995	19.9987	INPP4A;PIK3CD;PIK3CB;PIK3C2B
3	GZ	histone H4-K5 acetylation (GO:0043981)	0.0168659	0.999995	19.9987	MEAF6;PHF20;MCRS1;KANSL3
3	GZ	nucleobase biosynthetic process (GO:0046112)	0.0168659	0.999995	19.9987	CECR1;UMPS;GART;ADA
3	GZ	somatic recombination of immunoglobulin gene segments (GO:0016447)	0.0186406	0.999995	14.9076	XRCC4;ERCC1;EXOSC3;AICDA;UNG
3	GZ	regulation of autophagy (GO:0010506)	0.0195085	0.999995	8.28396	TMEM59;RAB1B;ZC3H12A;KIAA1324;TLK2;TBC1D14;ULK1;GATA4;PIK3CB;SOGA1;MTOR;BCL2L1
3	GZ	activation of MAPKKK activity (GO:0000185)	0.0202895	0.999995	26.2414	TRAF7;GADD45B;GADD45G
3	GZ	pyrimidine nucleotide catabolic process (GO:0006244)	0.0202895	0.999995	26.2414	SMUG1;TDG;NT5M
3	GZ	hepatocyte apoptotic process (GO:0097284)	0.0202895	0.999995	26.2414	KRT18;KRT8;BCL2L1
3	GZ	intracellular protein transmembrane transport (GO:0065002)	0.0208756	0.999995	12.0362	RTN2;C2CD5;HSP90AA1;SAMM50;PEX6;PEX10
3	GZ	epithelial tube morphogenesis (GO:0060562)	0.0211405	0.999995	8.01044	MEF2A;RYR2;CCDC39;FGF8;NPHP3;GATA4;LBX1;PKD1;TEAD1;MTSS1;LRP6;MIB1
3	GZ	vesicle coating (GO:0006901)	0.0212527	0.999995	10.6916	TMED10;GBF1;TMED2;NSG1;COPG1;SEC24C;GPIHBP1
3	GZ	positive regulation of gene expression, epigenetic (GO:0045815)	0.0212802	0.999995	17.2873	SMARCD1;PHF2;HMGA1;AICDA
3	GZ	ER to Golgi vesicle-mediated transport (GO:0006888)	0.0215702	0.999995	9.13386	TRAPPC3;TRAPPC2L;TMED10;RAB1B;STX18;GOSR1;TMED2;HTT;SEC24C
3	GZ	cell differentiation involved in kidney development (GO:0061005)	0.0222379	0.999995	13.4965	MEF2A;FOXC2;KLF15;POU3F3;MTSS1
3	GZ	B cell receptor signaling pathway (GO:0050853)	0.0240641	0.999995	11.164	BLK;MEF2A;CD19;RFTN1;PLCG2;PIK3CD
3	GZ	neurotrophin TRK receptor signaling pathway (GO:0048011)	0.0252464	0.999995	5.66848	YWHAE;PIK3CD;ITPR3;FURIN;PIK3CB;FGF1;APH1A;FGF8;CD19;ADRBK1;MCF2L;FGF23;MAP2K5;MEF2A;ARHGEF12;SORT1;PDPK1;PRKCE;STAT3;ARHGEF16;PPP2R5D;MTOR;PRKAR1B;DDIT4;RAPGEF1;FGFR4;HBEGF;FGFR1
3	GZ	negative regulation of neurogenesis (GO:0050768)	0.0253005	0.999995	6.1059	RNF10;ZHX2;STAT3;SEZ6;CBFA2T2;ASCL1;LBX1;ASCL2;PTK2;GFAP;SLC6A4;PTPRG;MIB1;MYCN;SIX3;CTNNA1;ULK1;NKX2-2;TP73;PAFAH1B1;CDK5R1
3	GZ	negative regulation of cell development (GO:0010721)	0.0258301	0.999995	5.7791	FOXC2;RNF10;SEZ6;LDLRAD4;ASCL1;ASCL2;SLC6A4;PTPRG;NPPC;SIX3;CTNNA1;NKX2-2;ZHX2;STAT3;CBFA2T2;LBX1;PTK2;MIB1;GFAP;MYCN;STRAP;ULK1;TP73;PAFAH1B1;CDK5R1
3	GZ	retrograde vesicle-mediated transport, Golgi to ER (GO:0006890)	0.0262565	0.999995	12.2614	TMED10;RER1;GBF1;HTT;COPG1
3	GZ	trophectodermal cell differentiation (GO:0001829)	0.0263378	0.999995	15.0729	CDH1;HOPX;ADA;BYSL
3	GZ	organ induction (GO:0001759)	0.0263378	0.999995	15.0729	FGF8;FGF1;FGFR4;FGFR1
3	GZ	cardiac muscle hypertrophy (GO:0003300)	0.0263378	0.999995	15.0729	MEF2A;RYR2;GATA4;KLF15
3	GZ	somatic diversification of immunoglobulins involved in immune response (GO:0002208)	0.0263378	0.999995	15.0729	XRCC4;ERCC1;EXOSC3;AICDA
3	GZ	somatic recombination of immunoglobulin genes involved in immune response (GO:0002204)	0.0263378	0.999995	15.0729	XRCC4;ERCC1;EXOSC3;AICDA
3	GZ	isotype switching (GO:0045190)	0.0263378	0.999995	15.0729	XRCC4;ERCC1;EXOSC3;AICDA
3	GZ	regulation of establishment of protein localization to plasma membrane (GO:0090003)	0.0270406	0.999995	9.46512	TMEM59;RER1;PDPK1;ARHGEF16;CSK;NKD2;BCL2L1
3	GZ	potassium ion export (GO:0071435)	0.0275162	0.999995	20.7334	KCND3;KCNQ1;KCNA5
3	GZ	regulation of germinal center formation (GO:0002634)	0.0275162	0.999995	20.7334	MEF2A;TNFSF13;ADA
3	GZ	epithelial cell fate commitment (GO:0072148)	0.0275162	0.999995	20.7334	JAG2;GATA4;NKX2-2
3	GZ	biotin metabolic process (GO:0006768)	0.0275162	0.999995	20.7334	PC;MCCC1;ACACB
3	GZ	somatic cell DNA recombination (GO:0016444)	0.0275624	0.999995	10.3727	XRCC4;ERCC1;VPRBP;EXOSC3;AICDA;UNG
3	GZ	somatic diversification of immune receptors via germline recombination within a single locus (GO:0002562)	0.0275624	0.999995	10.3727	XRCC4;ERCC1;VPRBP;EXOSC3;AICDA;UNG
3	GZ	neurotrophin signaling pathway (GO:0038179)	0.0297571	0.999995	5.32741	YWHAE;PIK3CD;ITPR3;FURIN;PIK3CB;FGF1;APH1A;FGF8;CD19;ADRBK1;MCF2L;FGF23;MAP2K5;MEF2A;ARHGEF12;SORT1;PDPK1;PRKCE;STAT3;ARHGEF16;PPP2R5D;MTOR;PRKAR1B;DDIT4;RAPGEF1;FGFR4;HBEGF;FGFR1
3	GZ	cell fate determination (GO:0001709)	0.0303008	0.999995	8.91845	MEF2A;CYP26B1;NTF3;ASCL1;LBX1;DSCAML1;NKX2-2
3	GZ	protein transmembrane transport (GO:0071806)	0.0303008	0.999995	8.91845	RTN2;C2CD5;HSP90AA1;SAMM50;PEX6;PEX10;GPIHBP1
3	GZ	negative regulation of autophagy (GO:0010507)	0.03071	0.999995	11.1743	TLK2;TBC1D14;GATA4;MTOR;BCL2L1
3	GZ	somatic diversification of immunoglobulins (GO:0016445)	0.03071	0.999995	11.1743	XRCC4;ERCC1;EXOSC3;AICDA;UNG
3	GZ	ketone biosynthetic process (GO:0042181)	0.03071	0.999995	11.1743	COQ4;CYP11B2;HSD17B1;CYP11B1;COQ5
3	GZ	striated muscle hypertrophy (GO:0014897)	0.0320548	0.999995	13.2395	MEF2A;RYR2;GATA4;KLF15
3	GZ	deoxyribonucleotide catabolic process (GO:0009264)	0.0320548	0.999995	13.2395	SMUG1;TDG;NT5M;ADA
3	GZ	regulation of neural precursor cell proliferation (GO:2000177)	0.0343743	0.999995	7.30597	SKOR2;SIX3;RAPGEF1;CTNNA1;ASCL1;SOX10;SHCBP1;SLC6A4;CDON
3	GZ	heart looping (GO:0001947)	0.0346016	0.999995	7.72077	MEF2A;CCDC39;FGF8;NPHP3;GATA4;LBX1;LRP6;MIB1
3	GZ	developmental induction (GO:0031128)	0.0356096	0.999995	10.2125	FGF8;SIX3;FGF1;FGFR4;FGFR1
3	GZ	protein export from nucleus (GO:0006611)	0.0356096	0.999995	10.2125	HSPA9;AHCYL1;NXT1;ADAR;PKD1
3	GZ	regulation of autophagic vacuole assembly (GO:2000785)	0.035925	0.999995	16.7944	RAB1B;KIAA1324;TBC1D14
3	GZ	histone H4-K16 acetylation (GO:0043984)	0.038441	0.999995	11.7037	MEAF6;PHF20;MCRS1;KANSL3
3	GZ	positive regulation of calcium ion transmembrane transporter activity (GO:1901021)	0.038441	0.999995	11.7037	RYR2;STIM1;PLCG2;HTT
3	GZ	deoxyribose phosphate catabolic process (GO:0046386)	0.038441	0.999995	11.7037	SMUG1;TDG;NT5M;ADA
3	GZ	somatic diversification of immune receptors (GO:0002200)	0.0400107	0.999995	8.39523	XRCC4;ERCC1;VPRBP;EXOSC3;AICDA;UNG
3	GZ	neuron development (GO:0048666)	0.0403034	0.999995	5.67218	DGKG;EPHA5;ZBTB18;HTT;ASCL1;NEUROD2;SOX1;FGF8;NAGLU;TH;CNGA3;PITX3;TP73;FGFR1
3	GZ	regulation of gliogenesis (GO:0014013)	0.0407145	0.999995	6.69904	RNF10;MYCN;NTF3;SOX10;ASCL2;TNFRSF21;NKX2-2;GFAP;TP73
3	GZ	response to fluid shear stress (GO:0034405)	0.0409639	0.999995	9.35769	MEF2A;TGFB3;PKD1;MAP2K5;MTSS1
3	GZ	cell-cell signaling involved in cell fate commitment (GO:0045168)	0.0409639	0.999995	9.35769	FGF8;SIX3;FGF1;FGFR4;FGFR1
3	GZ	neural precursor cell proliferation (GO:0061351)	0.0416316	0.999995	7.49884	NCOR2;RRM1;FGF8;SIX3;ASCL1;EML1;PAFAH1B1
3	GZ	embryo development (GO:0009790)	0.0440634	0.999995	4.57857	LAMA5;RRN3;CHD8;GATA4;ADAR;PKD1;STOX2;POFUT1;SIN3A;TDG;SPEG;JAG2;ZBTB18;XRCC4;PEG3;TGFB3;SOX10;PTK2;MTSS1;MIB1;NCOR2;ETNK2;TRIP12;CDK5R1;LY6E;BCL2L1;FGFR1
3	GZ	actin-myosin filament sliding (GO:0033275)	0.0448362	0.999995	7.84473	TMOD1;DES;ACTN2;MYL2;TNNT3;TNNI2
3	GZ	cell differentiation in spinal cord (GO:0021515)	0.0448362	0.999995	7.84473	ABT1;CACNA1A;ASCL1;LBX1;MDGA1;NKX2-2
3	GZ	muscle filament sliding (GO:0030049)	0.0448362	0.999995	7.84473	TMOD1;DES;ACTN2;MYL2;TNNT3;TNNI2
3	GZ	purine nucleobase biosynthetic process (GO:0009113)	0.0454919	0.999995	13.868	CECR1;GART;ADA
3	GZ	astrocyte differentiation (GO:0048708)	0.0454919	0.999995	13.868	STAT3;NKX2-2;GFAP
3	GZ	regulation of skeletal muscle cell differentiation (GO:2001014)	0.0454919	0.999995	13.868	CYP26B1;UQCC2;ARNTL
3	GZ	cellular response to fluid shear stress (GO:0071498)	0.0454919	0.999995	13.868	MEF2A;MAP2K5;MTSS1
3	GZ	peptidyl-glutamic acid carboxylation (GO:0017187)	0.0454919	0.999995	13.868	GGCX;F10;FURIN
3	GZ	protein carboxylation (GO:0018214)	0.0454919	0.999995	13.868	GGCX;F10;FURIN
3	GZ	lens fiber cell differentiation (GO:0070306)	0.0454919	0.999995	13.868	SIX3;TDRD7;PITX3
3	GZ	enteric nervous system development (GO:0048484)	0.0454919	0.999995	13.868	KIF26A;NTF3;SOX10
3	GZ	activation of protein kinase B activity (GO:0032148)	0.0455005	0.999995	10.404	PDPK1;NTF3;ANG;ADRA2C
3	GZ	muscle hypertrophy (GO:0014896)	0.0455005	0.999995	10.404	MEF2A;RYR2;GATA4;KLF15
3	GZ	regulation of protein localization to plasma membrane (GO:1903076)	0.0459445	0.999995	7.0887	TMEM59;RER1;PDPK1;ARHGEF16;CSK;NKD2;BCL2L1
3	GZ	post-Golgi vesicle-mediated transport (GO:0006892)	0.0462243	0.999995	5.77476	AP4M1;VAMP8;DOPEY1;BLOC1S4;BBS1;KRT18;RAB26;SORT1;GBF1;EXOC5;SCAMP3
3	GZ	tube morphogenesis (GO:0035239)	0.0462925	0.999995	5.59027	MEF2A;RYR2;CCDC39;FGF8;NPHP3;GATA4;LBX1;PKD1;TEAD1;MTSS1;LRP6;MIB1
3	GZ	tumor necrosis factor-mediated signaling pathway (GO:0033209)	0.0467789	0.999995	8.59475	KRT18;KRT8;TNFRSF14;TNFRSF25;TNFRSF1A
3	GZ	adherens junction organization (GO:0034332)	0.0478007	0.999995	6.15049	LAMA5;CDH1;ACTN2;PDPK1;CTNNA1;CDH24;CSK;MLLT4;MTSS1
3	GZ	negative regulation of neuron differentiation (GO:0045665)	0.0481887	0.999995	5.00105	ZHX2;SEZ6;CBFA2T2;ASCL1;LBX1;PTK2;GFAP;SLC6A4;PTPRG;MIB1;SIX3;ULK1;NKX2-2;TP73;PAFAH1B1;CDK5R1
4	GZ	regulation of cellular protein catabolic process (GO:1903362)	0.000118733	0.353025	26.9019	USP14;HSP90AB1;ANAPC7;PSMD14;UQCC2;ZFAND2A;AXIN1;TEX14;NKD2;MAD2L2;SUFU;TLK2;PTK2B;PSMG2;BTRC;PRKACA;UBE2K;MAD1L1
4	GZ	regulation of proteolysis involved in cellular protein catabolic process (GO:1903050)	0.00020754	0.353025	24.9076	USP14;HSP90AB1;ANAPC7;PSMD14;ZFAND2A;AXIN1;TEX14;NKD2;MAD2L2;SUFU;TLK2;PTK2B;PSMG2;BTRC;PRKACA;UBE2K;MAD1L1
4	GZ	regulation of proteasomal protein catabolic process (GO:0061136)	0.000683349	0.774918	20.5833	USP14;HSP90AB1;ANAPC7;PSMD14;ZFAND2A;AXIN1;TEX14;NKD2;MAD2L2;TLK2;PSMG2;BTRC;PRKACA;UBE2K;MAD1L1
4	GZ	positive regulation of protein kinase activity (GO:0045860)	0.00129361	0.903574	12.1882	SHC2;IL1RN;HSP90AB1;SDC4;PLA2G1B;ADCY3;CIB1;IQGAP1;RPTOR;STK11;GRM4;UBB;PRKAR2A;KISS1R;PTK2B;PRKACA;WFS1;IGF2;AXIN1;GCG;ADRA2C;PDIA6;VEGFA;TRAF7;TPX2;PRKAR1B;TRAF6;DOK7;RAPGEF1;HYOU1;ZP3;AJUBA;CRK;MDFI
4	GZ	positive regulation of calcium ion transport (GO:0051928)	0.0017402	0.903574	19.6859	MGEA5;STIM1;PLA2G1B;WFS1;P2RX2;GPER1;TRPV2;HTT;GCG;GIMAP5;ZP3
4	GZ	negative regulation of binding (GO:0051100)	0.00246094	0.903574	17.7221	MAD2L2;SP100;JUN;ADAM15;SIN3A;CTNNBIP1;YBX2;TEX14;ZFPM1;PTPRF;MDFI
4	GZ	regulation of binding (GO:0051098)	0.00273271	0.903574	12.7398	MEF2A;HDAC4;JUN;SP100;CSF3;HSP90AB1;CTNNBIP1;TEX14;GCG;YBX2;TMEM173;PTPRF;MAD2L2;ADAM15;SIN3A;TRAF6;PRKACA;ZFPM1;MDFI
4	GZ	myeloid leukocyte differentiation (GO:0002573)	0.00284314	0.903574	18.0823	MEF2A;CSF3;JUN;EFNA2;TFRC;TRAF6;GIMAP5;ZFPM1;EFNA4;VEGFA
4	GZ	positive regulation of kinase activity (GO:0033674)	0.00298249	0.903574	10.0708	SHC2;IL1RN;HSP90AB1;SDC4;PLA2G1B;ADCY3;CIB1;IQGAP1;RPTOR;STK11;GRM4;UBB;PRKAR2A;KISS1R;PTK2B;PRKACA;WFS1;IGF2;AXIN1;GCG;ADRA2C;PDIA6;VEGFA;TRAF7;TPX2;PRKAR1B;TRAF6;DOK7;RAPGEF1;HYOU1;ZP3;AJUBA;CRK;MDFI
4	GZ	regulation of peptide hormone secretion (GO:0090276)	0.00322756	0.903574	12.8039	MGEA5;CPT1A;UQCC2;STXBP1;GCG;IQGAP1;ADRA2C;SSTR5;ARNTL;KISS1;PRKAR1B;PAX8;KCNQ1;PRKAR2A;GPER1;PRKACA;PPARD
4	GZ	female pregnancy (GO:0007565)	0.0033887	0.903574	17.0713	IL1RN;PSG5;PSG4;HFE;SPHK1;PSG6;SCGB1A1;IGF2;PSG3;ADRA2C
4	GZ	regulation of peptide secretion (GO:0002791)	0.00379223	0.903574	12.2288	MGEA5;CPT1A;UQCC2;STXBP1;GCG;IQGAP1;ADRA2C;SSTR5;ARNTL;KISS1;PRKAR1B;PAX8;KCNQ1;PRKAR2A;GPER1;PRKACA;PPARD
4	GZ	negative regulation of proteolysis involved in cellular protein catabolic process (GO:1903051)	0.00433679	0.903574	18.4655	MAD2L2;HSP90AB1;ANAPC7;SUFU;TLK2;TEX14;PSMG2;MAD1L1
4	GZ	positive regulation of membrane potential (GO:0045838)	0.00443409	0.903574	28.9546	STX1B;CUX2;SLC34A1;PTK2B;GIMAP5
4	GZ	response to glucagon (GO:0033762)	0.004624	0.903574	20.1366	STK11;PRKAR1B;PRKAR2A;GNB1;ADCY3;GCG;PRKACA
4	GZ	activation of protein kinase A activity (GO:0034199)	0.00509545	0.903574	36.4307	PRKAR1B;PRKAR2A;ADCY3;PRKACA
4	GZ	cellular response to glucagon stimulus (GO:0071377)	0.0051939	0.903574	22.1495	PRKAR1B;PRKAR2A;GNB1;ADCY3;GCG;PRKACA
4	GZ	negative regulation of cellular protein catabolic process (GO:1903363)	0.00582764	0.903574	16.5245	MAD2L2;HSP90AB1;ANAPC7;SUFU;TLK2;TEX14;PSMG2;MAD1L1
4	GZ	positive regulation of stress fiber assembly (GO:0051496)	0.00592033	0.903574	20.9427	SDC4;KISS1R;PPM1E;SORBS3;MTOR;PFN2
4	GZ	activation of protein kinase activity (GO:0032147)	0.00616083	0.903574	9.91311	SHC2;PLA2G1B;AXIN1;ADCY3;ADRA2C;VEGFA;TPX2;TRAF7;STK11;GRM4;PRKAR1B;UBB;PRKAR2A;TRAF6;RAPGEF1;KISS1R;PTK2B;PRKACA;CRK;MDFI
4	GZ	regulation of insulin secretion (GO:0050796)	0.00617231	0.903574	11.1758	MGEA5;CPT1A;UQCC2;STXBP1;GCG;IQGAP1;ADRA2C;SSTR5;ARNTL;PRKAR1B;KCNQ1;PRKAR2A;GPER1;PRKACA;PPARD
4	GZ	negative regulation of proteasomal ubiquitin-dependent protein catabolic process (GO:0032435)	0.00644876	0.903574	17.6286	MAD2L2;HSP90AB1;ANAPC7;TLK2;TEX14;PSMG2;MAD1L1
4	GZ	cellular response to peptide (GO:1901653)	0.00720485	0.903574	9.28921	SHC2;PLA2G1B;IGF2;PIK3R3;ADCY3;GCG;SLC2A4;BAIAP2;MTOR;RPTOR;STK11;PRKAR1B;PRKAR2A;GPER1;GNB1;ARHGEF2;PRKACA;ATP6V0E2;FGFR4;CRK;ATP6V1C2
4	GZ	platelet formation (GO:0030220)	0.0077527	0.903574	29.0603	MEF2A;CIB1;ZFPM1;ZNF385A
4	GZ	negative regulation of DNA binding (GO:0043392)	0.00854254	0.903574	17.8223	MAD2L2;SP100;JUN;SIN3A;CTNNBIP1;MDFI
4	GZ	regulation of protein catabolic process (GO:0042176)	0.0085896	0.903574	8.95315	USP14;HSP90AB1;ANAPC7;PSMD14;UQCC2;ZFAND2A;AXIN1;TEX14;ARNTL;NKD2;MAD2L2;SUFU;TLK2;PTK2B;PSMG2;BTRC;PRKACA;UBE2K;MAD1L1;BANP
4	GZ	negative regulation of proteasomal protein catabolic process (GO:1901799)	0.0087615	0.903574	15.5202	MAD2L2;HSP90AB1;ANAPC7;TLK2;TEX14;PSMG2;MAD1L1
4	GZ	regulation of protein binding (GO:0043393)	0.0089311	0.903574	10.9904	MEF2A;HDAC4;CSF3;HSP90AB1;ADAM15;CTNNBIP1;TEX14;GCG;PRKACA;TMEM173;ZFPM1;PTPRF
4	GZ	cellular response to peptide hormone stimulus (GO:0071375)	0.0089412	0.903574	8.84034	SHC2;PLA2G1B;IGF2;PIK3R3;ADCY3;GCG;SLC2A4;BAIAP2;MTOR;RPTOR;STK11;PRKAR1B;PRKAR2A;GPER1;GNB1;PRKACA;ATP6V0E2;FGFR4;CRK;ATP6V1C2
4	GZ	positive regulation of actin filament bundle assembly (GO:0032233)	0.00957675	0.903574	16.9237	SDC4;KISS1R;PPM1E;SORBS3;MTOR;PFN2
4	GZ	regulation of inositol phosphate biosynthetic process (GO:0010919)	0.00999207	0.903574	38.701	GPER1;PTK2B;PTH1R
4	GZ	purine deoxyribonucleoside triphosphate metabolic process (GO:0009215)	0.00999207	0.903574	38.701	MGEA5;NUDT1;AK9
4	GZ	positive regulation of neurotransmitter secretion (GO:0001956)	0.00999207	0.903574	38.701	STX1B;SPHK1;GPER1
4	GZ	regulation of hormone secretion (GO:0046883)	0.0103743	0.903574	8.75214	MGEA5;CPT1A;UQCC2;STXBP1;GCG;IQGAP1;ADRA2C;ARNTL;SSTR5;KISS1;PRKAR1B;PAX8;KCNQ1;PRKAR2A;GPER1;KISS1R;PRKACA;PPARD
4	GZ	regulation of peptide transport (GO:0090087)	0.0108168	0.903574	8.63096	MGEA5;CPT1A;UQCC2;STXBP1;SPHK1;GCG;IQGAP1;ADRA2C;ARNTL;SSTR5;KISS1;PRKAR1B;PAX8;KCNQ1;PRKAR2A;GPER1;PRKACA;PPARD
4	GZ	cellular response to organonitrogen compound (GO:0071417)	0.0109354	0.903574	7.4708	SHC2;PLA2G1B;ADCY3;PIK3R3;SLC2A4;RPTOR;STK11;PRKAR2A;GPER1;CTNNA1;CAPN2;PRKACA;ATP6V0E2;ATP6V1C2;MEF2A;SLC34A1;IGF2;GCG;BAIAP2;MTOR;PRKAR1B;KCNQ1;GNB1;RAPGEF1;ARHGEF2;FGFR4;CRK;BCL2L1
4	GZ	mitotic spindle assembly checkpoint (GO:0007094)	0.0109899	0.903574	18.742	MAD2L2;ANAPC7;TEX14;PSMG2;MAD1L1
4	GZ	regulation of proteasomal ubiquitin-dependent protein catabolic process (GO:0032434)	0.0110758	0.903574	10.6159	MAD2L2;HSP90AB1;ANAPC7;ZFAND2A;TLK2;AXIN1;TEX14;PSMG2;UBE2K;MAD1L1;NKD2
4	GZ	negative regulation of neuron apoptotic process (GO:0043524)	0.0119163	0.903574	9.88973	MEF2A;BARHL1;DRAXIN;JUN;HSP90AB1;WFS1;STXBP1;VEGFB;HTT;PTK2B;BCL2L1;VEGFA
4	GZ	spindle assembly checkpoint (GO:0071173)	0.0125064	0.903574	17.5538	MAD2L2;ANAPC7;TEX14;PSMG2;MAD1L1
4	GZ	cellular response to nitrogen compound (GO:1901699)	0.0139551	0.903574	6.85325	SHC2;PLA2G1B;ADCY3;PIK3R3;SLC2A4;RPTOR;STK11;PRKAR2A;GPER1;CTNNA1;CAPN2;PRKACA;ATP6V0E2;ATP6V1C2;MEF2A;SLC34A1;IGF2;GCG;TMEM173;BAIAP2;MTOR;PRKAR1B;KCNQ1;GNB1;RAPGEF1;ARHGEF2;FGFR4;CRK;BCL2L1
4	GZ	negative regulation of mitotic metaphase/anaphase transition (GO:0045841)	0.0141583	0.903574	16.4677	MAD2L2;ANAPC7;TEX14;PSMG2;MAD1L1
4	GZ	negative regulation of mitotic sister chromatid separation (GO:2000816)	0.0141583	0.903574	16.4677	MAD2L2;ANAPC7;TEX14;PSMG2;MAD1L1
4	GZ	negative regulation of sister chromatid segregation (GO:0033046)	0.0141583	0.903574	16.4677	MAD2L2;ANAPC7;TEX14;PSMG2;MAD1L1
4	GZ	negative regulation of mitotic sister chromatid segregation (GO:0033048)	0.0141583	0.903574	16.4677	MAD2L2;ANAPC7;TEX14;PSMG2;MAD1L1
4	GZ	ephrin receptor signaling pathway (GO:0048013)	0.0141583	0.903574	16.4677	EFNA3;EFNA2;EFNA4;CRK;EPHB4
4	GZ	positive regulation of ion transport (GO:0043270)	0.0142247	0.903574	8.40559	MGEA5;PRELID1;WFS1;PLA2G1B;SLC34A1;TRPV2;HTT;GCG;GIMAP5;TRIAP1;STIM1;P2RX2;KCNQ1;GPER1;ZP3
4	GZ	acid secretion (GO:0046717)	0.0146105	0.903574	13.8819	GLS2;PLA2G1B;HRH2;STXBP1;KISS1R;CPLX1
4	GZ	negative regulation of intrinsic apoptotic signaling pathway (GO:2001243)	0.0147613	0.903574	11.3102	PGAP2;WFS1;VDAC2;GCG;TRIAP1;ARHGEF2;ZNF385A;BCL2L1
4	GZ	multi-multicellular organism process (GO:0044706)	0.0148693	0.903574	9.46803	NCOA1;IL1RN;PSG5;PSG4;HFE;SPHK1;PSG6;SCGB1A1;IGF2;PSG3;ADRA2C
4	GZ	GPI anchor biosynthetic process (GO:0006506)	0.0154696	0.903574	19.6768	PGAP2;PIGZ;PIGG;PIGX
4	GZ	insulin secretion (GO:0030073)	0.0159507	0.903574	15.4723	IL1RN;HTT;HNF1A;MAFA;CPLX1
4	GZ	negative regulation of metaphase/anaphase transition of cell cycle (GO:1902100)	0.0159507	0.903574	15.4723	MAD2L2;ANAPC7;TEX14;PSMG2;MAD1L1
4	GZ	negative regulation of neuron death (GO:1901215)	0.0160499	0.903574	8.51638	MEF2A;BARHL1;DRAXIN;CSF3;JUN;HSP90AB1;WFS1;STXBP1;VEGFB;HTT;VEGFA;PTK2B;BCL2L1
4	GZ	mitotic spindle checkpoint (GO:0071174)	0.0178879	0.903574	14.5577	MAD2L2;ANAPC7;TEX14;PSMG2;MAD1L1
4	GZ	negative regulation of chromosome segregation (GO:0051985)	0.0178879	0.903574	14.5577	MAD2L2;ANAPC7;TEX14;PSMG2;MAD1L1
4	GZ	pyridine-containing compound biosynthetic process (GO:0072525)	0.0179485	0.903574	18.0256	NMNAT1;HAAO;HTT;NADK
4	GZ	phosphatidylinositol metabolic process (GO:0046488)	0.0185493	0.903574	8.65396	PLA2G2F;FIG4;PGAP2;PLA2G1B;PIP5KL1;PIK3R3;PIGZ;PIGG;PLCD4;IP6K2;PIGX
4	GZ	regulation of carbohydrate biosynthetic process (GO:0043255)	0.0196902	0.903574	9.94148	STK11;GPER1;IGF2;PTK2B;GCG;PTH1R;MTOR;CLK2
4	GZ	positive regulation of calcium ion transport into cytosol (GO:0010524)	0.0199744	0.903574	13.7154	MGEA5;PLA2G1B;P2RX2;GPER1;GIMAP5
4	GZ	RNA methylation (GO:0001510)	0.0199744	0.903574	13.7154	RNMT;METTL2A;SEMA4B;FTSJ2;MRM1
4	GZ	specification of organ identity (GO:0010092)	0.0200321	0.903574	23.8921	MEF2A;PAX8;TBR1
4	GZ	phosphate ion transport (GO:0006817)	0.0200321	0.903574	23.8921	SLC34A1;ADAMTS8;IP6K2
4	GZ	positive regulation of cell cycle G2/M phase transition (GO:1902751)	0.0200321	0.903574	23.8921	RAD51C;SIN3A;MTA3
4	GZ	positive regulation of G2/M transition of mitotic cell cycle (GO:0010971)	0.0200321	0.903574	23.8921	RAD51C;SIN3A;MTA3
4	GZ	osteoclast differentiation (GO:0030316)	0.0206605	0.903574	16.5655	EFNA2;TFRC;TRAF6;EFNA4
4	GZ	negative regulation of intrinsic apoptotic signaling pathway in response to DNA damage (GO:1902230)	0.0206605	0.903574	16.5655	PGAP2;TRIAP1;ZNF385A;BCL2L1
4	GZ	regulation of membrane potential (GO:0042391)	0.02088	0.903574	6.71085	MEF2A;IL1RN;PRELID1;JUN;SLC34A1;CHRNA6;HTT;ATP2A2;GIMAP5;STX1B;CHRND;CUX2;P2RX2;KCNQ1;GPER1;PTK2B;ASIC2;BCL2L1;SNTA1
4	GZ	regulation of nucleocytoplasmic transport (GO:0046822)	0.0212147	0.903574	7.40518	CSF3;SP100;HSP90AB1;NCBP2;ZC3H3;SPHK1;AXIN1;TMEM173;MTOR;RBM4;SUFU;PRKACA;NFKBIE;MDFI
4	GZ	regulation of neurotransmitter secretion (GO:0046928)	0.0212393	0.903574	11.5258	MEF2A;STX1B;GPER1;SPHK1;STXBP1;PFN2
4	GZ	negative regulation of protein catabolic process (GO:0042177)	0.0232435	0.903574	8.64491	MAD2L2;HSP90AB1;ANAPC7;SUFU;TLK2;TEX14;PSMG2;MAD1L1;BANP
4	GZ	dopamine receptor signaling pathway (GO:0007212)	0.0236108	0.903574	15.2677	GNB1;HTT;NSG1;GPIHBP1
4	GZ	GPI anchor metabolic process (GO:0006505)	0.0236108	0.903574	15.2677	PGAP2;PIGZ;PIGG;PIGX
4	GZ	induction of positive chemotaxis (GO:0050930)	0.0242579	0.903574	20.828	ARTN;VEGFB;VEGFA
4	GZ	DNA damage response, signal transduction resulting in transcription (GO:0042772)	0.0242579	0.903574	20.828	MAD2L2;SP100;KAT5
4	GZ	positive regulation of neurotransmitter transport (GO:0051590)	0.0242579	0.903574	20.828	STX1B;SPHK1;GPER1
4	GZ	TOR signaling (GO:0031929)	0.0242579	0.903574	20.828	RPTOR;PRR5L;MTOR
4	GZ	positive regulation of calcium ion-dependent exocytosis (GO:0045956)	0.0242579	0.903574	20.828	SCAMP5;STXBP1;ZP3
4	GZ	regulation of protein kinase B signaling (GO:0051896)	0.0245706	0.903574	8.01045	CSF3;STK11;DAG1;IGF2;RAPGEF1;VEGFB;CIB1;ZP3;MTOR;VEGFA
4	GZ	negative regulation of fat cell differentiation (GO:0045599)	0.0246099	0.903574	12.2189	CCDC85B;GPER1;AXIN1;ZFPM1;ARNTL
4	GZ	cellular response to hormone stimulus (GO:0032870)	0.0263731	0.903574	5.50183	SHC2;PLA2G1B;ADCY3;PIK3R3;SLC2A4;RPTOR;STK11;KAT5;PRKAR2A;GPER1;PRKACA;ATP6V0E2;ATP6V1C2;NCOA1;SLC34A1;IGF2;GCG;BAIAP2;MTOR;SSTR5;PRKAR1B;PAX8;CYP11B2;CYP11B1;GNB1;REN;FGFR4;CRK;PPARD
4	GZ	regulation of vascular permeability (GO:0043114)	0.0268035	0.903574	14.1087	YES1;CTNNBIP1;VEGFB;VEGFA
4	GZ	positive regulation of protein serine/threonine kinase activity (GO:0071902)	0.0285521	0.903574	6.03436	IL1RN;SHC2;HSP90AB1;PLA2G1B;IGF2;AXIN1;CIB1;IQGAP1;ADRA2C;VEGFA;RPTOR;TRAF7;GRM4;UBB;TRAF6;PTK2B;AJUBA;MDFI
4	GZ	positive regulation of calcium ion import (GO:0090280)	0.0289255	0.903574	18.3151	TRPV2;GCG;ZP3
4	GZ	purine deoxyribonucleotide metabolic process (GO:0009151)	0.0289255	0.903574	18.3151	MGEA5;NUDT1;AK9
4	GZ	negative regulation of release of cytochrome c from mitochondria (GO:0090201)	0.0289255	0.903574	18.3151	PRELID1;TRIAP1;BCL2L1
4	GZ	water transport (GO:0006833)	0.0298847	0.903574	10.934	PRKAR1B;MIP;PRKAR2A;ADCY3;PRKACA
4	GZ	regulation of transcription from RNA polymerase II promoter in response to stress (GO:0043618)	0.0298847	0.903574	10.934	JUN;UBB;SIN3A;UBE2D2;VEGFA
4	GZ	spindle checkpoint (GO:0031577)	0.0298847	0.903574	10.934	MAD2L2;ANAPC7;TEX14;PSMG2;MAD1L1
4	GZ	glycolipid biosynthetic process (GO:0009247)	0.0298847	0.903574	10.934	PGAP2;PIGZ;PIGG;PIGX;ST6GALNAC6
4	GZ	response to organophosphorus (GO:0046683)	0.0302798	0.903574	7.27738	ALDH3A1;JUN;P2RX2;KCNQ1;SPHK1;RAPGEF1;PTK2B;PLAT;REN;SLC6A3
4	GZ	regulation of stress fiber assembly (GO:0051492)	0.0320504	0.903574	9.26276	SDC4;KISS1R;PPM1E;SORBS3;MTOR;PFN2
4	GZ	regulation of calcium ion transport (GO:0051924)	0.0327435	0.903574	6.3279	MGEA5;WFS1;PLA2G1B;TRPV2;HTT;GCG;GIMAP5;STIM1;P2RX2;GPER1;PTK2B;PRKACA;ZP3
4	GZ	negative regulation of response to DNA damage stimulus (GO:2001021)	0.0327687	0.903574	10.3587	PGAP2;THOC1;TRIAP1;ZNF385A;BCL2L1
4	GZ	regulation of mitotic sister chromatid separation (GO:0010965)	0.0327687	0.903574	10.3587	MAD2L2;ANAPC7;TEX14;PSMG2;MAD1L1
4	GZ	regulation of sister chromatid segregation (GO:0033045)	0.0327687	0.903574	10.3587	MAD2L2;ANAPC7;TEX14;PSMG2;MAD1L1
4	GZ	regulation of mitotic sister chromatid segregation (GO:0033047)	0.0327687	0.903574	10.3587	MAD2L2;ANAPC7;TEX14;PSMG2;MAD1L1
4	GZ	myeloid cell differentiation (GO:0030099)	0.0333418	0.903574	6.46267	MEF2A;CSF3;JUN;EFNA2;TFRC;TRAF6;CIB1;GIMAP5;ZFPM1;EFNA4;ZNF385A;VEGFA
4	GZ	vitamin biosynthetic process (GO:0009110)	0.034032	0.903574	16.2257	UBIAD1;AKR1A1;MMACHC
4	GZ	bone remodeling (GO:0046849)	0.034032	0.903574	16.2257	EFNA2;SLC34A1;EFNA4
4	GZ	monocyte differentiation (GO:0030224)	0.034032	0.903574	16.2257	MEF2A;JUN;VEGFA
4	GZ	regulation of ARF protein signal transduction (GO:0032012)	0.034032	0.903574	16.2257	PSD;PSD4;GBF1
4	GZ	cytoplasmic sequestering of transcription factor (GO:0042994)	0.034032	0.903574	16.2257	SUFU;NFKBIE;MDFI
4	GZ	positive regulation of MAPK cascade (GO:0043410)	0.0341886	0.903574	5.14676	SHC2;IL1RN;PLA2G1B;CIB1;DUSP15;GRM4;UBB;GPER1;KISS1R;PTK2B;IGF2;VEGFB;AXIN1;GCG;ADRA2C;SORBS3;VEGFA;KISS1;TRAF7;TRAF6;RAPGEF1;FGFR4;AJUBA;CRK;MDFI
4	GZ	regulation of calcium ion transport into cytosol (GO:0010522)	0.0342584	0.903574	8.15494	MGEA5;PLA2G1B;P2RX2;GPER1;PTK2B;GIMAP5;PRKACA
4	GZ	positive regulation of ion transmembrane transport (GO:0034767)	0.0342584	0.903574	8.15494	STIM1;SLC34A1;KCNQ1;TRPV2;HTT;GCG;ZP3
4	GZ	adaptive immune response based on somatic recombination of immune receptors built from immunoglobulin superfamily domains (GO:0002460)	0.034573	0.903574	8.8807	MEF2A;FCER1G;TRAF6;ZP3;VEGFA;NFKB2
4	GZ	membrane lipid biosynthetic process (GO:0046467)	0.0348472	0.903574	7.53714	SAMD8;PGAP2;SPHK1;PIGZ;PPAP2C;PIGG;PIGX;ST6GALNAC6
4	GZ	regulation of synaptic transmission (GO:0050804)	0.0352335	0.903574	5.61741	MEF2A;STXBP1;SPHK1;HTT;PLAT;BAIAP2;KISS1;STX1B;PNKD;GRM4;HRH2;GPER1;KISS1R;PTK2B;PRKACA;MGLL;PFN2
4	GZ	regulation of transcription factor import into nucleus (GO:0042990)	0.0365486	0.903574	7.87693	CSF3;SUFU;SPHK1;TMEM173;NFKBIE;MDFI;MTOR
4	GZ	positive regulation of ATP catabolic process (GO:1903291)	0.0378645	0.903574	11.2876	MYL3;TOR1AIP2;TOR1AIP1;PFN2
4	GZ	positive regulation of ATPase activity (GO:0032781)	0.0378645	0.903574	11.2876	MYL3;TOR1AIP2;TOR1AIP1;PFN2
4	GZ	signal transduction in response to DNA damage (GO:0042770)	0.0382385	0.903574	6.8017	MAD2L2;SP100;PGAP2;KAT5;PSMD14;UBB;GML;TRIAP1;PPP2R5C
4	GZ	multi-organism reproductive process (GO:0044703)	0.0384567	0.903574	6.24434	NCOA1;IL1RN;PSG5;PSG4;HFE;SPHK1;PSG6;SCGB1A1;IGF2;PSG3;ADRA2C
4	GZ	regulation of mitotic metaphase/anaphase transition (GO:0030071)	0.0390412	0.903574	9.32299	MAD2L2;ANAPC7;TEX14;PSMG2;MAD1L1
4	GZ	negative regulation of mitosis (GO:0045839)	0.0390412	0.903574	9.32299	MAD2L2;ANAPC7;TEX14;PSMG2;MAD1L1
4	GZ	response to cAMP (GO:0051591)	0.0390584	0.903574	7.10265	ALDH3A1;JUN;KCNQ1;RAPGEF1;PTK2B;PLAT;REN;SLC6A3
4	GZ	energy reserve metabolic process (GO:0006112)	0.0394145	0.903574	5.97511	STK11;PRKAR1B;UBB;STXBP1;PRKAR2A;GNB1;TALDO1;ADCY3;GCG;IQGAP1;PRKACA;ADRA2C
4	GZ	regulation of extracellular matrix organization (GO:1903053)	0.0395719	0.903574	14.4676	FAP;CIB1;FGFR4
4	GZ	regulation of synaptic vesicle exocytosis (GO:2000300)	0.0395719	0.903574	14.4676	STX1B;STXBP1;PFN2
4	GZ	positive regulation of excitatory postsynaptic membrane potential (GO:2000463)	0.0395719	0.903574	14.4676	STX1B;CUX2;PTK2B
4	GZ	glutamate secretion (GO:0014047)	0.0395719	0.903574	14.4676	GLS2;STXBP1;CPLX1
4	GZ	regulation of protein ubiquitination involved in ubiquitin-dependent protein catabolic process (GO:2000058)	0.0395719	0.903574	14.4676	SUFU;AXIN1;PTK2B
4	GZ	signal release (GO:0023061)	0.040508	0.903574	6.31867	MEG3;IL1RN;GRM4;GLS2;STXBP1;HTT;GAD2;HNF1A;MAFA;CPLX1
4	GZ	response to peptide hormone (GO:0043434)	0.0415505	0.903574	4.83675	SHC2;PLA2G1B;SLC34A1;IGF2;PIK3R3;ADCY3;GCG;PLAT;SLC2A4;BAIAP2;MTOR;RPTOR;STK11;PRKAR1B;PRKAR2A;GPER1;GNB1;DAG1;PRKACA;ATP6V0E2;FGFR4;CRK;ATP6V1C2
4	GZ	response to peptide (GO:1901652)	0.0422295	0.903574	4.75721	SHC2;PLA2G1B;SLC34A1;IGF2;PIK3R3;ADCY3;GCG;PLAT;SLC2A4;BAIAP2;MTOR;RPTOR;STK11;PRKAR1B;PRKAR2A;GPER1;GNB1;DAG1;ARHGEF2;PRKACA;ATP6V0E2;FGFR4;CRK;ATP6V1C2
4	GZ	regulation of metaphase/anaphase transition of cell cycle (GO:1902099)	0.042433	0.903574	8.85596	MAD2L2;ANAPC7;TEX14;PSMG2;MAD1L1
4	GZ	endothelial cell chemotaxis (GO:0035767)	0.0432434	0.903574	23.4338	PLEKHG5;VEGFA
4	GZ	regulation of metalloenzyme activity (GO:0048552)	0.0432434	0.903574	23.4338	CIB1;FGFR4
4	GZ	glomerular visceral epithelial cell development (GO:0072015)	0.0432434	0.903574	23.4338	LAMB2;IQGAP1
4	GZ	water-soluble vitamin biosynthetic process (GO:0042364)	0.0432434	0.903574	23.4338	AKR1A1;MMACHC
4	GZ	positive regulation of growth hormone secretion (GO:0060124)	0.0432434	0.903574	23.4338	KISS1;MGEA5
4	GZ	iron ion import (GO:0097286)	0.0432434	0.903574	23.4338	TFRC;HFE
4	GZ	negative regulation of execution phase of apoptosis (GO:1900118)	0.0432434	0.903574	23.4338	GCG;BCL2L1
4	GZ	regulation of hypersensitivity (GO:0002883)	0.0432434	0.903574	23.4338	FCER1G;ZP3
4	GZ	positive regulation of vascular permeability (GO:0043117)	0.0432434	0.903574	23.4338	VEGFB;VEGFA
4	GZ	response to parathyroid hormone (GO:0071107)	0.0432434	0.903574	23.4338	SLC34A1;PRKACA
4	GZ	iron ion homeostasis (GO:0055072)	0.0435965	0.903574	6.69781	TFRC;EPB42;SLC22A17;HFE;HTT;ATP6V0E2;HMOX2;ATP6V1C2
4	GZ	glucose homeostasis (GO:0042593)	0.0437522	0.903574	5.85988	MEF2A;STK11;WFS1;SIN3A;CYP11B1;GPER1;HNF1A;SLC2A4;PRKACA;FGFR4;SSTR5
4	GZ	carbohydrate homeostasis (GO:0033500)	0.0437522	0.903574	5.85988	MEF2A;STK11;WFS1;SIN3A;CYP11B1;GPER1;HNF1A;SLC2A4;PRKACA;FGFR4;SSTR5
4	GZ	regulation of intrinsic apoptotic signaling pathway (GO:2001242)	0.0443874	0.903574	6.03197	PGAP2;WFS1;VDAC2;PLAGL2;GCG;TRIAP1;ARHGEF2;SEPT4;ZNF385A;BCL2L1
4	GZ	regulation of execution phase of apoptosis (GO:1900117)	0.0455381	0.903574	12.9729	FAP;GCG;BCL2L1
4	GZ	deoxyribonucleoside triphosphate metabolic process (GO:0009200)	0.0455381	0.903574	12.9729	MGEA5;NUDT1;AK9
4	GZ	regulation of DNA-templated transcription in response to stress (GO:0043620)	0.0459967	0.903574	8.41901	JUN;UBB;SIN3A;UBE2D2;VEGFA
4	GZ	fluid transport (GO:0042044)	0.0459967	0.903574	8.41901	PRKAR1B;MIP;PRKAR2A;ADCY3;PRKACA
4	GZ	energy derivation by oxidation of organic compounds (GO:0015980)	0.0461157	0.903574	5.26465	STXBP1;COX4I2;TALDO1;ADCY3;GCG;IQGAP1;ADRA2C;STK11;PRKAR1B;UBB;PRKAR2A;GNB1;PRKACA;SLC25A25
4	GZ	modification by symbiont of host morphology or physiology (GO:0044003)	0.0464886	0.903574	9.82336	PABPN1;PCCA;DAG1;BCL2L1
4	GZ	sensory perception of taste (GO:0050909)	0.0464886	0.903574	9.82336	P2RX2;REEP2;GNB1;ASIC2
4	GZ	regulation of intrinsic apoptotic signaling pathway in response to DNA damage (GO:1902229)	0.0464886	0.903574	9.82336	PGAP2;TRIAP1;ZNF385A;BCL2L1
4	GZ	regulation of DNA binding (GO:0051101)	0.0467076	0.903574	6.87491	MAD2L2;SP100;JUN;SIN3A;TRAF6;CTNNBIP1;MDFI
4	GZ	positive regulation of transmembrane transport (GO:0034764)	0.0467076	0.903574	6.87491	STIM1;SLC34A1;KCNQ1;TRPV2;HTT;GCG;ZP3
4	GZ	vacuole organization (GO:0007033)	0.0490825	0.903574	7.24354	FIG4;PACS2;IDUA;TFEB;ULK1;WIPI2
4	GZ	regulation of actin filament bundle assembly (GO:0032231)	0.0490825	0.903574	7.24354	SDC4;KISS1R;PPM1E;SORBS3;MTOR;PFN2
5	GZ	skeletal system morphogenesis (GO:0048705)	4.05826e-05	0.160382	30.7022	SETD2;IDUA;PRRX2;AXIN1;SOX11;HOXD11;HOXC11;HOXD10;HYAL1;HYAL2;HOXA3;HOXD3;HOXA7;HOXC9;HOXA6;HOXC8;HOXD9;HOXA5;HOXD8;HOXA4;MEN1
5	GZ	embryonic skeletal system morphogenesis (GO:0048704)	0.000101617	0.200796	29.9674	SETD2;PRRX2;AXIN1;SOX11;HOXD11;HOXC11;HOXD10;HYAL1;HOXA3;HOXD3;HOXA7;HOXC9;HOXA6;HOXD9;HOXA5;HOXA4;MEN1
5	GZ	embryonic organ morphogenesis (GO:0048562)	0.000289455	0.381309	21.0095	RARG;SETD2;PRRX2;AXIN1;SOX11;GATA4;HOXD11;HOXC11;HOXD10;SMARCA4;TH;HYAL1;HOXA3;HOXD3;HOXA7;HOXC9;HOXA6;HOXD9;HOXA5;HOXA4;MEN1
5	GZ	negative regulation of gluconeogenesis (GO:0045721)	0.000456112	0.450639	93.9454	FAM132A;SIK1;SOGA1;CLK2;INS
5	GZ	neuromuscular junction development (GO:0007528)	0.000751137	0.593699	31.6767	AFG3L2;LAMB2;P2RX2;DVL1;DOK7;LRP4;CACNA2D2;AGRN;SNTA1
5	GZ	receptor clustering (GO:0043113)	0.00117473	0.773753	27.504	RER1;SSNA1;DVL1;DOK7;CACNA1A;LRP4;MADCAM1;ITGB7;AGRN
5	GZ	synapse organization (GO:0050808)	0.00170792	0.964245	15.1204	LAMB2;CACNA2D2;CACNA1A;LRP4;PCDHB14;PCDHB13;PCDHB11;ELFN1;PCDHB10;AFG3L2;P2RX2;DOK7;DVL1;PCDHB16;PCDHB3;AGRN;SPTBN2;SNTA1
5	GZ	anterior/posterior pattern specification (GO:0009952)	0.0046816	0.999995	10.7056	RARG;AXIN1;GATA4;HOXC13;HOXD11;HOXC11;HOXD10;HOXC10;MIB1;HOXA3;HOXC5;HOXD3;HOXA7;HOXC9;HOXA6;HOXC8;HOXD9;HOXA5;CDON;HOXA4;HOXC6
5	GZ	negative regulation of cell size (GO:0045792)	0.00478525	0.999995	43.4623	UCN;CFL1;TSC2;MTOR
5	GZ	homophilic cell adhesion via plasma membrane adhesion molecules (GO:0007156)	0.00531664	0.999995	10.5222	PCDHGA6;PCDHGA4;PCDHGA3;PCDHGA2;PCDHGB2;PCDHGA1;PCDHB14;PCDHB13;PCDHB12;PCDHB11;PKD1;PCDHB10;CELSR3;CDHR2;PCDHB16;PCDHGB1;CDHR5;PCDHB3;PCDHB8;PCDHB7
5	GZ	cell volume homeostasis (GO:0006884)	0.00538059	0.999995	28.9942	SLC6A12;LRRC8A;E2F4;SLC12A7;ADD1
5	GZ	spliceosomal tri-snRNP complex assembly (GO:0000244)	0.00707169	0.999995	34.528	USP4;PRPF3;CD2BP2;PRPF19
5	GZ	negative regulation of histone acetylation (GO:0035067)	0.00707169	0.999995	34.528	SPI1;CTBP1;TAF7;NOC2L
5	GZ	coenzyme A biosynthetic process (GO:0015937)	0.00707169	0.999995	34.528	PANK4;PANK2;ACOT7;ACACB
5	GZ	ribonucleoside bisphosphate biosynthetic process (GO:0034030)	0.0071525	0.999995	25.1287	PANK4;PANK2;SLC26A1;ACOT7;ACACB
5	GZ	purine nucleoside bisphosphate biosynthetic process (GO:0034033)	0.0071525	0.999995	25.1287	PANK4;PANK2;SLC26A1;ACOT7;ACACB
5	GZ	nucleoside bisphosphate biosynthetic process (GO:0033866)	0.0071525	0.999995	25.1287	PANK4;PANK2;SLC26A1;ACOT7;ACACB
5	GZ	regulation of cell size (GO:0008361)	0.008941	0.999995	16.1336	UCN;RARG;CFL1;TSC2;E2F4;MTOR;WDTC1
5	GZ	coenzyme A metabolic process (GO:0015936)	0.00929418	0.999995	21.9647	PANK4;ACLY;PANK2;ACOT7;ACACB
5	GZ	SCF-dependent proteasomal ubiquitin-dependent protein catabolic process (GO:0031146)	0.00929418	0.999995	21.9647	FBXW5;FBXO2;FBXL15;FBXO6;BTRC
5	GZ	muscle fiber development (GO:0048747)	0.0093247	0.999995	14.2807	AFG3L2;WFIKKN1;P2RX2;STAC3;CACNA2D2;KIAA1161;MYH6;VEGFA
5	GZ	proximal/distal pattern formation (GO:0009954)	0.00956049	0.999995	17.9313	LRP4;HOXD11;HOXD10;HOXC11;HOXD9;HOXC10
5	GZ	synapse assembly (GO:0007416)	0.010545	0.999995	12.5174	PCDHB16;LRP4;CACNA1A;PCDHB14;PCDHB13;PCDHB3;PCDHB11;PCDHB10;SPTBN2
5	GZ	antibacterial humoral response (GO:0019731)	0.0116472	0.999995	16.3106	SPON2;DEFA3;DEFB1;DEFA1;FAU;CAMP
5	GZ	innate immune response in mucosa (GO:0002227)	0.0118393	0.999995	19.3396	DEFA3;DEFB1;DEFA1;FAU;CAMP
5	GZ	negative regulation of organelle organization (GO:0010639)	0.0130869	0.999995	7.12424	KDM5A;UCN;SPI1;CTBP1;TWF2;CAPG;TRIAP1;NOC2L;ESPN;CORO1B;ADD1;CDC23;RPS6KA2;LMNA;BUB3;SPTAN1;SPTBN2;VAT1;PRELID1;TRMT1;MAD2L2;TAF7;PSMG2;ARHGEF2;AURKAIP1;TRIM54;MAD1L1;ANAPC2
5	GZ	Golgi transport vesicle coating (GO:0048200)	0.0135583	0.999995	23.3224	COPA;TMED9;GBF1;COPZ1
5	GZ	negative regulation of peptidyl-lysine acetylation (GO:2000757)	0.0135583	0.999995	23.3224	SPI1;CTBP1;TAF7;NOC2L
5	GZ	embryonic skeletal joint morphogenesis (GO:0060272)	0.0135583	0.999995	23.3224	HYAL1;AXIN1;HOXD11;HOXC11
5	GZ	COPI coating of Golgi vesicle (GO:0048205)	0.0135583	0.999995	23.3224	COPA;TMED9;GBF1;COPZ1
[truncated: 88 more rows]

## Sheet: Gene per DAE_Metascape
Number of gene	HiC type	Category	Description	GO	PARENT_GO	LogP	Enrichment	Z-score	Log(q-value)
[truncated: 11,683 more rows]

[truncated: 7 more sheets: DAE.GREAT_pCRsBackground, DAE.GREAT_wholegenomeBackground, Gene per nDAE, Gene per nDAE_Enrichr, Gene per nDAE_Metascape, nDAE.GREAT_pCRsBackground, nDAEGREAT_wholegenomeBackground]
