# Supplementary material for: Comprehensive multi-omics integration identifies differentially active enhancers during human brain development with clinical relevance
Source: Genome Med. 2021 Oct 19;13:162. doi: 10.1186/s13073-021-00980-1 (PMC8524963; doi:10.1186/s13073-021-00980-1)
Supplement: Supplementary file 9 — Additional file 9: Table S8: TF and TE enrichment at DAEs and nDAEs [file 13073_2021_980_MOESM9_ESM.xlsx]

## Sheet: Table S8 overview
Additional File 9: Table S8
TF and TE enrichment at DAEs and nDAEs
overview tabs
TE	enrichment of transposable elements
LOLA_DAE	LOLA output for DAEs
LOLA_nDAE	LOLA output for nDAEs
HOMER_DAE	HOMER output for DAEs
HOMER_nDAE	HOMER output for nDAEs

## Sheet: TE
TE_Name	TE_class	TE_Family	TE count (pCRs)	Exp_DAE	Exp_nDAE	Exp_DAE.CP	Exp_DAE.GZ	TE count (DAE)	TE count nDAE)	TE count (DAE.CP)	TE count (DAE.GZ)	DAE_O.E.Ratio	nDAE_O.E.Ratio	DAE.CP_O.E.Ratio	DAE.GZ_O.E.Ratio		Enriched	Depleted
Harlequin-int	LTR	ERV1	16	3.14272	12.8572	0.542767	0.544746	9	7	3	4	2.86376	0.544442	5.52723	7.34287
SST1	Satellite	centr	16	3.14272	12.8572	0.542767	0.544746	3	13	2	3	0.954588	1.01111	3.68482	5.50716
L1MEa	LINE	L1	16	3.14272	12.8572	0.542767	0.544746	0	16	0	0	0	1.24444	0	0
LTR75B	LTR	ERVL	16	3.14272	12.8572	0.542767	0.544746	0	16	0	0	0	1.24444	0	0
LTR16D2	LTR	ERVL	16	3.14272	12.8572	0.542767	0.544746	1	15	0	0	0.318196	1.16666	0	0
MSR1	Satellite	Satellite	16	3.14272	12.8572	0.542767	0.544746	1	15	0	0	0.318196	1.16666	0	0
LTR16D1	LTR	ERVL	16	3.14272	12.8572	0.542767	0.544746	2	14	0	0	0.636392	1.08888	0	0
LTR38B	LTR	ERV1	16	3.14272	12.8572	0.542767	0.544746	2	14	0	0	0.636392	1.08888	0	0
LTR81	LTR	Gypsy	16	3.14272	12.8572	0.542767	0.544746	2	14	0	0	0.636392	1.08888	0	0
MER67A	LTR	ERV1	16	3.14272	12.8572	0.542767	0.544746	2	14	0	0	0.636392	1.08888	0	0
AluYf4	SINE	Alu	16	3.14272	12.8572	0.542767	0.544746	2	14	0	0	0.636392	1.08888	0	0
L1M2c	LINE	L1	16	3.14272	12.8572	0.542767	0.544746	3	13	0	0	0.954588	1.01111	0	0
Helitron1Nb_Mam	RC	Helitron	16	3.14272	12.8572	0.542767	0.544746	5	11	0	0	1.59098	0.855551	0	0
MERX	DNA	TcMar-Tigger	17	3.33914	13.6608	0.57669	0.578792	6	11	3	3	1.79687	0.805225	5.2021	5.1832
(CACG)n	Simple_repeat	Simple_repeat	17	3.33914	13.6608	0.57669	0.578792	7	10	3	2	2.09635	0.732023	5.2021	3.45547
LTR62	LTR	ERVL	17	3.33914	13.6608	0.57669	0.578792	4	13	1	2	1.19792	0.951629	1.73403	3.45547
MER57E1	LTR	ERV1	17	3.33914	13.6608	0.57669	0.578792	3	14	1	1	0.898436	1.02483	1.73403	1.72773
Tigger3d	DNA	TcMar-Tigger	17	3.33914	13.6608	0.57669	0.578792	3	14	1	1	0.898436	1.02483	1.73403	1.72773
(TCTCC)n	Simple_repeat	Simple_repeat	17	3.33914	13.6608	0.57669	0.578792	6	11	1	1	1.79687	0.805225	1.73403	1.72773
PRIMA41-int	LTR	ERV1	17	3.33914	13.6608	0.57669	0.578792	3	14	0	1	0.898436	1.02483	0	1.72773
L1P4d	LINE	L1	17	3.33914	13.6608	0.57669	0.578792	1	16	0	0	0.299479	1.17124	0	0
LTR13A	LTR	ERVK	17	3.33914	13.6608	0.57669	0.578792	1	16	0	0	0.299479	1.17124	0	0
LTR18A	LTR	ERVL	17	3.33914	13.6608	0.57669	0.578792	2	15	0	0	0.598957	1.09803	0	0
MER41E	LTR	ERV1	17	3.33914	13.6608	0.57669	0.578792	2	15	0	0	0.598957	1.09803	0	0
MER99	DNA	hAT?	17	3.33914	13.6608	0.57669	0.578792	2	15	0	0	0.598957	1.09803	0	0
(CAAT)n	Simple_repeat	Simple_repeat	17	3.33914	13.6608	0.57669	0.578792	2	15	0	0	0.598957	1.09803	0	0
Helitron1Na_Mam	RC	Helitron	17	3.33914	13.6608	0.57669	0.578792	3	14	0	0	0.898436	1.02483	0	0
HUERS-P2-int	LTR	ERV1	17	3.33914	13.6608	0.57669	0.578792	3	14	0	0	0.898436	1.02483	0	0
LTR73	LTR	ERV1	17	3.33914	13.6608	0.57669	0.578792	5	12	0	0	1.49739	0.878427	0	0
(GGCTG)n	Simple_repeat	Simple_repeat	18	3.53556	14.4644	0.610613	0.612839	10	8	4	4	2.82841	0.553084	6.55079	6.527
(CAGCC)n	Simple_repeat	Simple_repeat	18	3.53556	14.4644	0.610613	0.612839	4	14	3	3	1.13136	0.967897	4.91309	4.89525
LTR6A	LTR	ERV1	18	3.53556	14.4644	0.610613	0.612839	4	14	2	2	1.13136	0.967897	3.2754	3.2635
ALINE	LINE	RTE	18	3.53556	14.4644	0.610613	0.612839	5	13	1	2	1.41421	0.898761	1.6377	3.2635
MER11B	LTR	ERVK	18	3.53556	14.4644	0.610613	0.612839	2	16	2	1	0.565682	1.10617	3.2754	1.63175
HERVP71A-int	LTR	ERV1	18	3.53556	14.4644	0.610613	0.612839	4	14	2	1	1.13136	0.967897	3.2754	1.63175
Charlie6	DNA	hAT-Charlie	18	3.53556	14.4644	0.610613	0.612839	2	16	1	1	0.565682	1.10617	1.6377	1.63175
MER84	LTR	ERV1	18	3.53556	14.4644	0.610613	0.612839	2	16	1	1	0.565682	1.10617	1.6377	1.63175
MamGyp-int	LTR	Gypsy	18	3.53556	14.4644	0.610613	0.612839	5	13	1	1	1.4142	0.898761	1.6377	1.63175
(CCA)n	Simple_repeat	Simple_repeat	18	3.53556	14.4644	0.610613	0.612839	5	13	1	1	1.41421	0.898761	1.6377	1.63175
MER65D	LTR	ERV1	18	3.53556	14.4644	0.610613	0.612839	1	17	1	0	0.282841	1.1753	1.6377	0
MER66A	LTR	ERV1	18	3.53556	14.4644	0.610613	0.612839	3	15	1	0	0.848523	1.03703	1.6377	0
LTR60	LTR	ERV1	18	3.53556	14.4644	0.610613	0.612839	0	18	0	0	0	1.24444	0	0
L1M2b	LINE	L1	18	3.53556	14.4644	0.610613	0.612839	1	17	0	0	0.282841	1.1753	0	0
PRIMA4_LTR	LTR	ERV1	18	3.53556	14.4644	0.610613	0.612839	1	17	0	0	0.282841	1.1753	0	0
(CCCTAA)n	Simple_repeat	Simple_repeat	18	3.53556	14.4644	0.610613	0.612839	1	17	0	0	0.282841	1.1753	0	0
HERVFH21-int	LTR	ERV1	18	3.53556	14.4644	0.610613	0.612839	2	16	0	0	0.565682	1.10617	0	0
MER61D	LTR	ERV1	18	3.53556	14.4644	0.610613	0.612839	2	16	0	0	0.565682	1.10617	0	0
MER52-int	LTR	ERV1	18	3.53556	14.4644	0.610613	0.612839	3	15	0	0	0.848523	1.03703	0	0
MLT1A-int	LTR	ERVL-MaLR	18	3.53556	14.4644	0.610613	0.612839	4	14	0	0	1.13136	0.967897	0	0
MLT1G1-int	LTR	ERVL-MaLR	18	3.53556	14.4644	0.610613	0.612839	4	14	0	0	1.13136	0.967897	0	0
(CGTG)n	Simple_repeat	Simple_repeat	19	3.73198	15.2679	0.644536	0.646886	9	10	4	4	2.41159	0.654968	6.20601	6.18347
(TCCCC)n	Simple_repeat	Simple_repeat	19	3.73198	15.2679	0.644536	0.646886	3	16	1	0	0.803864	1.04795	1.5515	0
HERVI-int	LTR	ERV1	19	3.73197	15.2679	0.644536	0.646886	4	15	1	0	1.07182	0.982451	1.5515	0
HSATII	Satellite	Satellite	19	3.73197	15.2679	0.644536	0.646886	1	18	0	0	0.267955	1.17894	0	0
LTR10C	LTR	ERV1	19	3.73197	15.2679	0.644536	0.646886	1	18	0	0	0.267955	1.17894	0	0
LTR25-int	LTR	ERV1	19	3.73197	15.2679	0.644536	0.646886	1	18	0	0	0.267955	1.17894	0	0
MER107	DNA	DNA	19	3.73197	15.2679	0.644536	0.646886	1	18	0	0	0.267955	1.17894	0	0
X6A_LINE	LINE	CR1	19	3.73197	15.2679	0.644536	0.646886	2	17	0	0	0.535909	1.11345	0	0
LTR46	LTR	ERV1	19	3.73197	15.2679	0.644536	0.646886	5	14	0	0	1.33977	0.916955	0	0
HERVK3-int	LTR	ERVK	20	3.9284	16.0715	0.678459	0.680932	10	10	2	4	2.54557	0.622219	2.94786	5.8743
Charlie10a	DNA	hAT-Charlie	20	3.9284	16.0715	0.678459	0.680932	5	15	2	3	1.27279	0.933329	2.94786	4.40572
(TCTG)n	Simple_repeat	Simple_repeat	20	3.92839	16.0715	0.678459	0.680932	6	14	2	2	1.52734	0.871107	2.94786	2.93715
MER4A1_	LTR	ERV1	20	3.9284	16.0715	0.678459	0.680932	6	14	2	1	1.52734	0.871107	2.94786	1.46857
MER125	DNA	DNA	20	3.9284	16.0715	0.678459	0.680932	7	13	1	1	1.7819	0.808885	1.47393	1.46857
MER110A	LTR	ERV1	20	3.9284	16.0715	0.678459	0.680932	8	12	1	1	2.03646	0.746663	1.47393	1.46857
LTR72	LTR	ERV1	20	3.9284	16.0715	0.678459	0.680932	2	18	0	1	0.509114	1.12	0	1.46857
THE1A-int	LTR	ERVL-MaLR	20	3.9284	16.0715	0.678459	0.680932	2	18	0	1	0.509114	1.12	0	1.46857
MER113B	DNA	hAT-Charlie	20	3.9284	16.0715	0.678459	0.680932	5	15	0	1	1.27279	0.933329	0	1.46857
UCON8	Unknown	Unknown	20	3.9284	16.0715	0.678459	0.680932	8	12	0	1	2.03646	0.746663	0	1.46857
(TTAGGG)n	Simple_repeat	Simple_repeat	20	3.92839	16.0715	0.678459	0.680932	0	20	0	0	0	1.24444	0	0
MLT1C-int	LTR	ERVL-MaLR	20	3.9284	16.0715	0.678459	0.680932	1	19	0	0	0.254557	1.18222	0	0
LTR47B	LTR	ERVL	20	3.9284	16.0715	0.678459	0.680932	2	18	0	0	0.509114	1.12	0	0
HERV35I-int	LTR	ERV1	20	3.9284	16.0715	0.678459	0.680932	3	17	0	0	0.763671	1.05777	0	0
MER68-int	LTR	ERVL	20	3.9284	16.0715	0.678459	0.680932	3	17	0	0	0.763671	1.05777	0	0
MER74C	LTR	ERVL	20	3.9284	16.0715	0.678459	0.680932	3	17	0	0	0.763671	1.05777	0	0
HERVK11-int	LTR	ERVK	20	3.9284	16.0715	0.678459	0.680932	4	16	0	0	1.01823	0.995551	0	0
HERVK14-int	LTR	ERVK	20	3.9284	16.0715	0.678459	0.680932	4	16	0	0	1.01823	0.995551	0	0
MLT1F2-int	LTR	ERVL-MaLR	20	3.9284	16.0715	0.678459	0.680932	4	16	0	0	1.01823	0.995551	0	0
Charlie21a	DNA	hAT-Charlie	20	3.9284	16.0715	0.678459	0.680932	7	13	0	0	1.7819	0.808885	0	0
(CCTG)n	Simple_repeat	Simple_repeat	21	4.12481	16.8751	0.712382	0.714979	5	16	1	2	1.21218	0.948144	1.40374	2.79729
MER51C	LTR	ERV1	21	4.12481	16.8751	0.712382	0.714979	7	14	1	2	1.69705	0.829626	1.40374	2.79729
LTR14C	LTR	ERVK	21	4.12481	16.8751	0.712382	0.714979	2	19	1	1	0.48487	1.12592	1.40374	1.39864
LTR86B1	LTR	ERVL	21	4.12481	16.8751	0.712382	0.714979	3	18	1	1	0.727305	1.06666	1.40374	1.39864
MER110	LTR	ERV1	21	4.12481	16.8751	0.712382	0.714979	3	18	1	0	0.727305	1.06666	1.40374	0
LTR14B	LTR	ERVK	21	4.12481	16.8751	0.712382	0.714979	0	21	0	0	0	1.24444	0	0
SVA_F	Other	Other	21	4.12481	16.8751	0.712382	0.714979	0	21	0	0	0	1.24444	0	0
L1M3b	LINE	L1	21	4.12481	16.8751	0.712382	0.714979	1	20	0	0	0.242435	1.18518	0	0
FordPrefect_a	DNA	hAT-Tip100	21	4.12481	16.8751	0.712382	0.714979	2	19	0	0	0.48487	1.12592	0	0
Charlie13a	DNA	hAT-Charlie	21	4.12481	16.8751	0.712382	0.714979	4	17	0	0	0.969741	1.0074	0	0
MER89-int	LTR	ERV1	21	4.12481	16.8751	0.712382	0.714979	4	17	0	0	0.969741	1.0074	0	0
UCON26	Unknown	Unknown	21	4.12481	16.8751	0.712382	0.714979	8	13	0	0	1.93948	0.770367	0	0
MER4E	LTR	ERV1	22	4.32123	17.6787	0.746305	0.749026	4	18	1	2	0.925662	1.01818	1.33993	2.67014
LTR27	LTR	ERV1	22	4.32123	17.6787	0.746305	0.749026	2	20	1	1	0.462831	1.13131	1.33993	1.33507
LTR86B2	LTR	ERVL	22	4.32123	17.6787	0.746305	0.749026	2	20	0	1	0.462831	1.13131	0	1.33507
LTR76	LTR	ERV1	22	4.32123	17.6787	0.746305	0.749026	6	16	2	0	1.38849	0.905046	2.67987	0
ERVL-int	LTR	ERVL	22	4.32123	17.6787	0.746305	0.749026	3	19	1	0	0.694246	1.07474	1.33993	0
MER11A	LTR	ERVK	22	4.32123	17.6787	0.746305	0.749026	1	21	0	0	0.231415	1.18787	0	0
MER6B	DNA	TcMar-Tigger	22	4.32123	17.6787	0.746305	0.749026	1	21	0	0	0.231415	1.18787	0	0
Charlie13b	DNA	hAT-Charlie	22	4.32123	17.6787	0.746305	0.749026	2	20	0	0	0.462831	1.13131	0	0
LTR22C	LTR	ERVK	22	4.32123	17.6787	0.746305	0.749026	2	20	0	0	0.462831	1.13131	0	0
LTR2C	LTR	ERV1	22	4.32123	17.6787	0.746305	0.749026	2	20	0	0	0.462831	1.13131	0	0
LTR15	LTR	ERV1	22	4.32123	17.6787	0.746305	0.749026	4	18	0	0	0.925662	1.01818	0	0
MLT1F-int	LTR	ERVL-MaLR	22	4.32123	17.6787	0.746305	0.749026	7	15	0	0	1.61991	0.848481	0	0
HERVK-int	LTR	ERVK	23	4.51765	18.4822	0.780228	0.783072	4	19	2	2	0.885415	1.02801	2.56335	2.55404
L1M3c	LINE	L1	23	4.51765	18.4822	0.780228	0.783072	6	17	2	2	1.32812	0.919802	2.56335	2.55404
Kanga1b	DNA	TcMar-Tc2	23	4.51765	18.4822	0.780228	0.783072	3	20	0	1	0.664061	1.08212	0	1.27702
Looper	DNA	PiggyBac	23	4.51765	18.4822	0.780228	0.783072	6	17	2	0	1.32812	0.919802	2.56335	0
MER47C	DNA	TcMar-Tigger	23	4.51765	18.4822	0.780228	0.783072	3	20	1	0	0.664061	1.08212	1.28168	0
(CATTC)n	Simple_repeat	Simple_repeat	23	4.51765	18.4822	0.780228	0.783072	0	23	0	0	0	1.24444	0	0
(CATTC)n	Satellite	Satellite	23	4.51765	18.4822	0.780228	0.783072	0	23	0	0	0	1.24444	0	0
LTR24C	LTR	ERV1	23	4.51765	18.4822	0.780228	0.783072	0	23	0	0	0	1.24444	0	0
MER106A	DNA	hAT-Charlie	23	4.51765	18.4822	0.780228	0.783072	2	21	0	0	0.442708	1.13623	0	0
LTR68	LTR	ERV1	23	4.51765	18.4822	0.780228	0.783072	3	20	0	0	0.664061	1.08212	0	0
MER85	DNA	PiggyBac	23	4.51765	18.4822	0.780228	0.783072	5	18	0	0	1.10677	0.973908	0	0
AluYk4	SINE	Alu	24	4.71407	19.2858	0.814151	0.817119	8	16	3	3	1.69705	0.829626	3.68482	3.67144
LTR86C	LTR	ERVL	24	4.71407	19.2858	0.814151	0.817119	2	22	1	1	0.424262	1.14074	1.22827	1.22381
MER50-int	LTR	ERV1	24	4.71407	19.2858	0.814151	0.817119	4	20	1	1	0.848523	1.03703	1.22827	1.22381
MER6	DNA	TcMar-Tigger	24	4.71407	19.2858	0.814151	0.817119	6	18	1	1	1.27279	0.933329	1.22827	1.22381
LTR34	LTR	ERV1	24	4.71407	19.2858	0.814151	0.817119	3	21	0	1	0.636392	1.08888	0	1.22381
UCON31	Unknown	Unknown	24	4.71407	19.2858	0.814151	0.817119	10	14	0	1	2.12131	0.725922	0	1.22381
MER63C	DNA	hAT-Blackjack	24	4.71407	19.2858	0.814151	0.817119	6	18	2	0	1.27279	0.933329	2.45655	0
LTR24	LTR	ERV1	24	4.71407	19.2858	0.814151	0.817119	1	23	1	0	0.212131	1.19259	1.22827	0
L1M3a	LINE	L1	24	4.71407	19.2858	0.814151	0.817119	2	22	0	0	0.424262	1.14074	0	0
MER5C1	DNA	hAT-Charlie	24	4.71407	19.2858	0.814151	0.817119	3	21	0	0	0.636392	1.08888	0	0
LTR42	LTR	ERVL	24	4.71407	19.2858	0.814151	0.817119	4	20	0	0	0.848523	1.03703	0	0
LTR80B	LTR	ERVL	24	4.71407	19.2858	0.814151	0.817119	5	19	0	0	1.06065	0.98518	0	0
MamRep488	DNA	hAT	24	4.71407	19.2858	0.814151	0.817119	5	19	0	0	1.06065	0.98518	0	0
MER66D	LTR	ERV1	24	4.71407	19.2858	0.814151	0.817119	5	19	0	0	1.06065	0.98518	0	0
MLT1H2-int	LTR	ERVL-MaLR	24	4.71407	19.2858	0.814151	0.817119	5	19	0	0	1.06065	0.98518	0	0
MLT1J2-int	LTR	ERVL-MaLR	24	4.71407	19.2858	0.814151	0.817119	5	19	0	0	1.06065	0.98518	0	0
MER75	DNA	PiggyBac	24	4.71407	19.2858	0.814151	0.817119	7	17	0	0	1.48491	0.881477	0	0
LTR90B	LTR	LTR	25	4.91049	20.0894	0.848074	0.851165	6	19	2	1	1.22187	0.945773	2.35829	1.17486
MER51-int	LTR	ERV1	25	4.91049	20.0894	0.848074	0.851165	7	18	1	1	1.42552	0.895996	1.17914	1.17486
MER34-int	LTR	ERV1	25	4.91049	20.0894	0.848074	0.851165	3	22	0	1	0.610937	1.09511	0	1.17486
MamRep1894	DNA	hAT	25	4.91049	20.0894	0.848074	0.851165	4	21	0	1	0.814582	1.04533	0	1.17486
(CCCCAG)n	Simple_repeat	Simple_repeat	25	4.91049	20.0894	0.848074	0.851165	6	19	1	0	1.22187	0.945773	1.17914	0
HUERS-P3b-int	LTR	ERV1	25	4.91049	20.0894	0.848074	0.851165	3	22	0	0	0.610937	1.09511	0	0
L1M3de	LINE	L1	25	4.91049	20.0894	0.848074	0.851165	5	20	0	0	1.01823	0.995551	0	0
(TGG)n	Simple_repeat	Simple_repeat	25	4.91049	20.0894	0.848074	0.851165	8	17	0	0	1.62916	0.846218	0	0
Tigger11a	DNA	TcMar-Tigger	25	4.91049	20.0894	0.848074	0.851165	10	15	0	0	2.03646	0.746663	0	0
MLT1A1-int	LTR	ERVL-MaLR	26	5.10691	20.893	0.881997	0.885212	6	20	4	4	1.17488	0.95726	4.53516	4.51869
(CTGGGG)n	Simple_repeat	Simple_repeat	26	5.10691	20.893	0.881997	0.885212	8	18	4	2	1.5665	0.861534	4.53516	2.25935
PRIMA4-int	LTR	ERV1	26	5.10691	20.893	0.881997	0.885212	4	22	2	2	0.783252	1.05299	2.26758	2.25935
MER34C2	LTR	ERV1	26	5.10691	20.893	0.881997	0.885212	6	20	2	2	1.17488	0.95726	2.26758	2.25935
U2	snRNA	snRNA	26	5.10691	20.893	0.881997	0.885212	4	22	1	2	0.783252	1.05299	1.13379	2.25935
MamGypLTR1d	LTR	Gypsy	26	5.10691	20.893	0.881997	0.885212	7	19	0	2	1.37069	0.909397	0	2.25935
LTR1C	LTR	ERV1	26	5.10691	20.893	0.881997	0.885212	7	19	2	1	1.37069	0.909397	2.26758	1.12967
Charlie10b	DNA	hAT-Charlie	26	5.10691	20.893	0.881997	0.885212	2	24	0	1	0.391626	1.14871	0	1.12967
LTR3B_	LTR	ERVK	26	5.10691	20.893	0.881997	0.885212	5	21	0	1	0.979065	1.00512	0	1.12967
Charlie26a	DNA	hAT-Charlie	26	5.10691	20.893	0.881997	0.885212	2	24	0	0	0.391626	1.14871	0	0
LTR90A	LTR	LTR	26	5.10691	20.893	0.881997	0.885212	3	23	0	0	0.587439	1.10085	0	0
X6B_LINE	LINE	CR1	26	5.10691	20.893	0.881997	0.885212	9	17	0	0	1.76232	0.813671	0	0
Zaphod2	DNA	hAT-Tip100	27	5.30333	21.6965	0.91592	0.919259	9	18	3	4	1.69705	0.829626	3.2754	4.35133
HERVS71-int	LTR	ERV1	27	5.30333	21.6965	0.91592	0.919259	15	12	5	3	2.82841	0.553084	5.45899	3.2635
Arthur1C	DNA	hAT-Tip100	27	5.30333	21.6965	0.91592	0.919259	6	21	3	2	1.13136	0.967897	3.2754	2.17567
LTR7B	LTR	ERV1	27	5.30333	21.6965	0.91592	0.919259	3	24	2	2	0.565682	1.10617	2.1836	2.17567
MER11C	LTR	ERVK	27	5.30333	21.6965	0.91592	0.919259	6	21	3	1	1.13136	0.967897	3.2754	1.08783
MER130	Unknown?	Unknown?	27	5.30333	21.6965	0.91592	0.919259	17	10	2	1	3.20553	0.460903	2.1836	1.08783
LTR10B1	LTR	ERV1	27	5.30333	21.6965	0.91592	0.919259	3	24	1	1	0.565682	1.10617	1.0918	1.08783
LTR2B	LTR	ERV1	27	5.30333	21.6965	0.91592	0.919259	8	19	1	1	1.50849	0.875716	1.0918	1.08783
ORSL-2b	DNA	hAT-Tip100	27	5.30333	21.6965	0.91592	0.919259	3	24	0	1	0.565682	1.10617	0	1.08783
LTR80A	LTR	ERVL	27	5.30333	21.6965	0.91592	0.919259	6	21	0	1	1.13136	0.967897	0	1.08783
LTR26B	LTR	ERV1	27	5.30333	21.6965	0.91592	0.919259	2	25	0	0	0.377121	1.15226	0	0
LTR31	LTR	ERV1	27	5.30333	21.6965	0.91592	0.919259	2	25	0	0	0.377121	1.15226	0	0
(TAAAA)n	Simple_repeat	Simple_repeat	27	5.30333	21.6965	0.91592	0.919259	3	24	0	0	0.565682	1.10617	0	0
MER57D	LTR	ERV1	27	5.30333	21.6965	0.91592	0.919259	3	24	0	0	0.565682	1.10617	0	0
LTR86A2	LTR	ERVL	27	5.30333	21.6965	0.91592	0.919259	4	23	0	0	0.754243	1.06008	0	0
MLT1I-int	LTR	ERVL-MaLR	27	5.30333	21.6965	0.91592	0.919259	4	23	0	0	0.754243	1.06008	0	0
MER70C	LTR	ERVL	27	5.30333	21.6965	0.91592	0.919259	6	21	0	0	1.13136	0.967897	0	0
MLT1B-int	LTR	ERVL-MaLR	27	5.30333	21.6965	0.91592	0.919259	6	21	0	0	1.13136	0.967897	0	0
(CCG)n	Simple_repeat	Simple_repeat	28	5.49975	22.5001	0.949843	0.953305	22	6	7	7	4.00018	0.266665	7.36964	7.34287
TAR1	Satellite	telo	28	5.49975	22.5001	0.949843	0.953305	7	21	5	5	1.27279	0.933329	5.26403	5.24491
LTR75	LTR	ERVL	28	5.49975	22.5001	0.949843	0.953305	9	19	4	3	1.63644	0.84444	4.21122	3.14695
L1M3e	LINE	L1	28	5.49975	22.5001	0.949843	0.953305	4	24	0	1	0.727305	1.06666	0	1.04898
MLT2E	LTR	ERVL	28	5.49975	22.5001	0.949843	0.953305	4	24	0	1	0.727305	1.06666	0	1.04898
HERV3-int	LTR	ERV1	28	5.49975	22.5001	0.949843	0.953305	8	20	1	0	1.45461	0.888885	1.05281	0
LTR43	LTR	ERV1	28	5.49975	22.5001	0.949843	0.953305	1	27	0	0	0.181826	1.19999	0	0
LTR45B	LTR	ERV1	28	5.49975	22.5001	0.949843	0.953305	2	26	0	0	0.363653	1.15555	0	0
L1P4b	LINE	L1	28	5.49975	22.5001	0.949843	0.953305	3	25	0	0	0.545479	1.11111	0	0
MER57C2	LTR	ERV1	28	5.49975	22.5001	0.949843	0.953305	6	22	0	0	1.09096	0.977773	0	0
(CCCCG)n	Simple_repeat	Simple_repeat	29	5.69617	23.3037	0.983766	0.987352	22	7	11	9	3.86224	0.300382	11.1815	9.11529
LTR38	LTR	ERV1	29	5.69617	23.3037	0.983766	0.987352	4	25	0	1	0.702226	1.07279	0	1.01281
5S	rRNA	rRNA	29	5.69617	23.3037	0.983766	0.987352	4	25	0	0	0.702226	1.07279	0	0
HERVL74-int	LTR	ERVL	29	5.69617	23.3037	0.983766	0.987352	6	23	0	0	1.05334	0.986968	0	0
MER54B	LTR	ERVL	29	5.69617	23.3037	0.983766	0.987352	6	23	0	0	1.05334	0.986968	0	0
(GGGGA)n	Simple_repeat	Simple_repeat	30	5.89259	24.1073	1.01769	1.0214	12	18	5	4	2.03646	0.746663	4.91309	3.9162
MER41C	LTR	ERV1	30	5.89259	24.1073	1.01769	1.0214	5	25	2	2	0.848523	1.03703	1.96524	1.9581
X7C_LINE	LINE	CR1	30	5.89259	24.1073	1.01769	1.0214	4	26	1	2	0.678818	1.07851	0.982619	1.9581
AluSq4	SINE	Alu	30	5.89259	24.1073	1.01769	1.0214	7	23	4	1	1.18793	0.954069	3.93048	0.97905
(ATG)n	Simple_repeat	Simple_repeat	30	5.89259	24.1073	1.01769	1.0214	6	24	3	1	1.01823	0.995551	2.94786	0.97905
(CAGA)n	Simple_repeat	Simple_repeat	30	5.89259	24.1073	1.01769	1.0214	4	26	2	1	0.678818	1.07851	1.96524	0.97905
AluYb8	SINE	Alu	30	5.89259	24.1073	1.01769	1.0214	6	24	1	1	1.01823	0.995551	0.982619	0.97905
MER61F	LTR	ERV1	30	5.89259	24.1073	1.01769	1.0214	9	21	1	1	1.52734	0.871107	0.982619	0.97905
L1P1	LINE	L1	30	5.89259	24.1073	1.01769	1.0214	7	23	1	0	1.18793	0.95407	0.982619	0
FordPrefect	DNA	hAT-Tip100	30	5.89259	24.1073	1.01769	1.0214	2	28	0	0	0.339409	1.16148	0	0
LTR45C	LTR	ERV1	30	5.89259	24.1073	1.01769	1.0214	3	27	0	0	0.509114	1.12	0	0
LTR64	LTR	ERV1	30	5.89259	24.1073	1.01769	1.0214	4	26	0	0	0.678818	1.07851	0	0
MER101-int	LTR	ERV1	30	5.89259	24.1073	1.01769	1.0214	5	25	0	0	0.848523	1.03703	0	0
L1PBb	LINE	L1	30	5.89259	24.1073	1.01769	1.0214	6	24	0	0	1.01823	0.995551	0	0
(CGGGG)n	Simple_repeat	Simple_repeat	31	6.08901	24.9108	1.05161	1.05545	24	7	7	10	3.94153	0.281002	6.65645	9.47468
MER34C_	LTR	ERV1	31	6.08901	24.9108	1.05161	1.05545	5	26	3	3	0.821151	1.04372	2.85276	2.8424
MLT1J1-int	LTR	ERVL-MaLR	31	6.08901	24.9108	1.05161	1.05545	9	22	0	3	1.47807	0.88315	0	2.8424
7SK	RNA	RNA	31	6.08901	24.9108	1.05161	1.05545	10	21	2	1	1.6423	0.843007	1.90184	0.947468
AluYa5	SINE	Alu	31	6.08901	24.9108	1.05161	1.05545	5	26	1	1	0.821151	1.04372	0.950921	0.947468
LTR36	LTR	ERV1	31	6.08901	24.9108	1.05161	1.05545	0	31	0	0	0	1.24444	0	0
L1M3f	LINE	L1	31	6.08901	24.9108	1.05161	1.05545	4	27	0	0	0.656921	1.08387	0	0
MER4E1	LTR	ERV1	31	6.08901	24.9108	1.05161	1.05545	8	23	0	0	1.31384	0.923293	0	0
MER66-int	LTR	ERV1	32	6.28543	25.7144	1.08553	1.08949	6	26	1	2	0.954588	1.01111	0.921205	1.83572
L1M2a	LINE	L1	32	6.28543	25.7144	1.08553	1.08949	12	20	1	2	1.90918	0.777774	0.921205	1.83572
MER90	LTR	ERV1	32	6.28543	25.7144	1.08553	1.08949	5	27	4	0	0.79549	1.05	3.68482	0
Kanga1d	DNA	TcMar-Tc2	32	6.28543	25.7144	1.08553	1.08949	12	20	3	0	1.90918	0.777774	2.76362	0
L1M3d	LINE	L1	32	6.28543	25.7144	1.08553	1.08949	0	32	0	0	0	1.24444	0	0
MSTB-int	LTR	ERVL-MaLR	32	6.28543	25.7144	1.08553	1.08949	0	32	0	0	0	1.24444	0	0
LTR12D	LTR	ERV1	33	6.48185	26.518	1.11946	1.12354	6	27	1	1	0.925662	1.01818	0.89329	0.890045
MLT1D-int	LTR	ERVL-MaLR	33	6.48185	26.518	1.11946	1.12354	9	24	1	1	1.38849	0.905046	0.89329	0.890045
(TTTTA)n	Simple_repeat	Simple_repeat	33	6.48185	26.518	1.11946	1.12354	2	31	0	1	0.308554	1.16902	0	0.890045
MLT1A0-int	LTR	ERVL-MaLR	33	6.48185	26.518	1.11946	1.12354	9	24	0	1	1.38849	0.905046	0	0.890045
THE1C-int	LTR	ERVL-MaLR	33	6.48185	26.518	1.11946	1.12354	4	29	2	0	0.617108	1.0936	1.78658	0
MER106B	DNA	hAT-Charlie	33	6.48185	26.518	1.11946	1.12354	3	30	1	0	0.462831	1.13131	0.89329	0
LTR24B	LTR	ERV1	33	6.48185	26.518	1.11946	1.12354	4	29	0	0	0.617108	1.0936	0	0
MER83	LTR	ERV1	33	6.48185	26.518	1.11946	1.12354	7	26	0	0	1.07994	0.980467	0	0
(GGGA)n	Simple_repeat	Simple_repeat	34	6.67827	27.3216	1.15338	1.15758	9	25	3	3	1.34765	0.915028	2.60105	2.5916
UCON29	DNA	PiggyBac?	34	6.67827	27.3216	1.15338	1.15758	13	21	3	3	1.94661	0.768624	2.60105	2.5916
L1PBa1	LINE	L1	34	6.67827	27.3216	1.15338	1.15758	5	29	3	2	0.748697	1.06143	2.60105	1.72773
MER94B	DNA	hAT-Blackjack	34	6.67827	27.3216	1.15338	1.15758	13	21	3	2	1.94661	0.768624	2.60105	1.72773
LTR32	LTR	ERVL	34	6.67827	27.3216	1.15338	1.15758	5	29	1	2	0.748697	1.06143	0.867017	1.72773
Kanga1	DNA	TcMar-Tc2	34	6.67827	27.3216	1.15338	1.15758	8	26	1	2	1.19792	0.951629	0.867017	1.72773
MER34A1	LTR	ERV1	34	6.67827	27.3216	1.15338	1.15758	5	29	2	0	0.748697	1.06143	1.73403	0
AluYk11	SINE	Alu	34	6.67827	27.3216	1.15338	1.15758	4	30	1	0	0.598957	1.09803	0.867017	0
LTR19C	LTR	ERV1	34	6.67827	27.3216	1.15338	1.15758	8	26	1	0	1.19792	0.951629	0.867017	0
LTR27B	LTR	ERV1	34	6.67827	27.3216	1.15338	1.15758	10	24	1	0	1.49739	0.878427	0.867017	0
HERVIP10F-int	LTR	ERV1	34	6.67827	27.3216	1.15338	1.15758	2	32	0	0	0.299479	1.17124	0	0
MER65C	LTR	ERV1	34	6.67827	27.3216	1.15338	1.15758	3	31	0	0	0.449218	1.13464	0	0
L1PB	LINE	L1	35	6.87469	28.1251	1.1873	1.19163	10	25	2	1	1.45461	0.888885	1.68449	0.839186
Ricksha_c	DNA	MuDR	35	6.87469	28.1251	1.1873	1.19163	3	32	1	1	0.436383	1.13777	0.842245	0.839186
MSTD-int	LTR	ERVL-MaLR	35	6.87469	28.1251	1.1873	1.19163	6	29	0	0	0.872767	1.03111	0	0
Tigger9b	DNA	TcMar-Tigger	36	7.07111	28.9287	1.22123	1.22568	10	26	1	3	1.4142	0.898761	0.818849	2.44762
MER105	DNA	DNA	36	7.07111	28.9287	1.22123	1.22568	7	29	3	2	0.989943	1.00246	2.45655	1.63175
Charlie9	DNA	hAT-Charlie	36	7.07111	28.9287	1.22123	1.22568	5	31	2	2	0.707102	1.0716	1.6377	1.63175
Charlie10	DNA	hAT-Charlie	36	7.07111	28.9287	1.22123	1.22568	7	29	2	2	0.989943	1.00246	1.6377	1.63175
MER45R	DNA	hAT-Tip100	36	7.07111	28.9287	1.22123	1.22568	8	28	2	2	1.13136	0.967897	1.6377	1.63175
MER70B	LTR	ERVL	36	7.07111	28.9287	1.22123	1.22568	5	31	2	1	0.707102	1.0716	1.6377	0.815875
HERVL-int	LTR	ERVL	36	7.07111	28.9287	1.22123	1.22568	7	29	1	1	0.989943	1.00246	0.818849	0.815875
Kanga1a	DNA	TcMar-Tc2	36	7.07111	28.9287	1.22123	1.22568	4	32	0	1	0.565682	1.10617	0	0.815875
LOR1-int	LTR	ERV1	36	7.07111	28.9287	1.22123	1.22568	7	29	0	0	0.989943	1.00246	0	0
L5	LINE	RTE	36	7.07111	28.9287	1.22123	1.22568	9	27	0	0	1.27279	0.933329	0	0
MLT1H-int	LTR	ERVL-MaLR	36	7.07111	28.9287	1.22123	1.22568	9	27	0	0	1.27279	0.933329	0	0
LTR2	LTR	ERV1	37	7.26753	29.7323	1.25515	1.25972	7	30	3	3	0.963188	1.009	2.39015	2.38147
MER34B-int	LTR	ERV1	37	7.26753	29.7323	1.25515	1.25972	4	33	2	3	0.550393	1.1099	1.59344	2.38147
Kanga11a	DNA	TcMar-Tc2	37	7.26753	29.7323	1.25515	1.25972	15	22	3	2	2.06398	0.739936	2.39015	1.58765
MER51B	LTR	ERV1	37	7.26753	29.7323	1.25515	1.25972	4	33	1	1	0.550393	1.1099	0.796718	0.793824
MER57-int	LTR	ERV1	37	7.26753	29.7323	1.25515	1.25972	8	29	1	1	1.10079	0.975371	0.796718	0.793824
HERVIP10FH-int	LTR	ERV1	37	7.26753	29.7323	1.25515	1.25972	7	30	0	1	0.963188	1.009	0	0.793824
MER47B	DNA	TcMar-Tigger	37	7.26753	29.7323	1.25515	1.25972	12	25	0	1	1.65118	0.840837	0	0.793824
MamGypLTR2b	LTR	Gypsy	37	7.26753	29.7323	1.25515	1.25972	6	31	1	0	0.82559	1.04264	0.796718	0
LTR29	LTR	ERV1	37	7.26753	29.7323	1.25515	1.25972	4	33	0	0	0.550393	1.1099	0	0
MER2B	DNA	TcMar-Tigger	37	7.26753	29.7323	1.25515	1.25972	8	29	0	0	1.10079	0.975371	0	0
MER66C	LTR	ERV1	38	7.46395	30.5359	1.28907	1.29377	6	32	3	4	0.803864	1.04795	2.32726	3.09174
Kanga1c	DNA	TcMar-Tc2	38	7.46395	30.5359	1.28907	1.29377	6	32	1	3	0.803864	1.04795	0.775752	2.3188
THE1D-int	LTR	ERVL-MaLR	38	7.46395	30.5359	1.28907	1.29377	5	33	2	2	0.669887	1.0807	1.5515	1.54587
LTR19B	LTR	ERV1	38	7.46395	30.5359	1.28907	1.29377	10	28	4	1	1.33977	0.916955	3.10301	0.772934
Tigger12	DNA	TcMar-Tigger	38	7.46395	30.5359	1.28907	1.29377	8	30	3	1	1.07182	0.982451	2.32726	0.772934
LTR54B	LTR	ERV1	38	7.46395	30.5359	1.28907	1.29377	6	32	2	1	0.803864	1.04795	1.5515	0.772934
Charlie3	DNA	hAT-Charlie	38	7.46395	30.5359	1.28907	1.29377	15	23	2	1	2.00966	0.753213	1.5515	0.772934
Mam_R4	LINE	Dong-R4	38	7.46395	30.5359	1.28907	1.29377	12	26	0	1	1.60773	0.851458	0	0.772934
Tigger12A	DNA	TcMar-Tigger	38	7.46395	30.5359	1.28907	1.29377	6	32	1	0	0.803864	1.04795	0.775752	0
MER57A1	LTR	ERV1	38	7.46395	30.5359	1.28907	1.29377	5	33	0	0	0.669887	1.0807	0	0
PABL_B	LTR	ERV1	39	7.66037	31.3394	1.323	1.32782	4	35	2	3	0.522168	1.1168	1.51172	2.25935
MER50B	LTR	ERV1	39	7.66037	31.3394	1.323	1.32782	8	31	1	1	1.04434	0.989169	0.755861	0.753115
HERVK22-int	LTR	ERVK	40	7.85679	32.143	1.35692	1.36186	13	27	2	5	1.65462	0.839996	1.47393	3.67144
LTR40A1	LTR	ERVL	40	7.85679	32.143	1.35692	1.36186	7	33	4	4	0.890949	1.02666	2.94786	2.93715
HERVH-int	LTR	ERV1	40	7.85679	32.143	1.35692	1.36186	11	29	3	3	1.40006	0.902218	2.21089	2.20286
LTR51	LTR	ERV1	40	7.85679	32.143	1.35692	1.36186	6	34	3	1	0.763671	1.05777	2.21089	0.734287
MER58D	DNA	hAT-Charlie	40	7.85679	32.143	1.35692	1.36186	8	32	1	0	1.01823	0.995551	0.736964	0
X7B_LINE	LINE	CR1	41	8.05321	32.9466	1.39084	1.39591	11	30	0	4	1.36591	0.910565	0	2.86551
(GGA)n	Simple_repeat	Simple_repeat	41	8.05321	32.9466	1.39084	1.39591	17	24	4	3	2.11096	0.728452	2.87596	2.14913
Charlie20a	DNA	hAT-Charlie	41	8.05321	32.9466	1.39084	1.39591	8	33	2	2	0.993393	1.00162	1.43798	1.43276
MER4B	LTR	ERV1	41	8.05321	32.9466	1.39084	1.39591	6	35	3	1	0.745045	1.06232	2.15697	0.716378
MER65-int	LTR	ERV1	41	8.05321	32.9466	1.39084	1.39591	4	37	1	1	0.496696	1.12303	0.718989	0.716378
X7A_LINE	LINE	CR1	41	8.05321	32.9466	1.39084	1.39591	11	30	4	0	1.36591	0.910565	2.87596	0
Tigger6a	DNA	TcMar-Tigger	41	8.05321	32.9466	1.39084	1.39591	9	32	2	0	1.11757	0.971269	1.43798	0
LTR86A1	LTR	ERVL	41	8.05321	32.9466	1.39084	1.39591	5	36	1	0	0.62087	1.09268	0.718989	0
Tigger8	DNA	TcMar-Tigger	41	8.05321	32.9466	1.39084	1.39591	6	35	1	0	0.745045	1.06232	0.718989	0
MER61E	LTR	ERV1	41	8.05321	32.9466	1.39084	1.39591	2	39	0	0	0.248348	1.18373	0	0
SVA_D	Other	Other	42	8.24963	33.7502	1.42476	1.42996	9	33	3	1	1.09096	0.977773	2.10561	0.699321
MER61B	LTR	ERV1	42	8.24963	33.7502	1.42476	1.42996	6	36	1	1	0.727305	1.06666	0.701871	0.699321
LTR83	LTR	ERVL	42	8.24963	33.7502	1.42476	1.42996	9	33	1	1	1.09096	0.977773	0.701871	0.699321
LTR65	LTR	ERV1	42	8.24963	33.7502	1.42476	1.42996	11	31	1	1	1.33339	0.918514	0.701871	0.699321
LSU-rRNA_Hsa	rRNA	rRNA	42	8.24963	33.7502	1.42476	1.42996	5	37	0	1	0.606088	1.09629	0	0.699321
MER44D	DNA	TcMar-Tigger	42	8.24963	33.7502	1.42476	1.42996	5	37	1	0	0.606088	1.09629	0.701871	0
MER131	SINE?	SINE?	42	8.24963	33.7502	1.42476	1.42996	7	35	0	0	0.848523	1.03703	0	0
Tigger16a	DNA	TcMar-Tigger	43	8.44605	34.5537	1.45869	1.464	11	32	5	2	1.30238	0.926094	3.42774	1.36612
Charlie7a	DNA	hAT-Charlie	43	8.44605	34.5537	1.45869	1.464	6	37	1	2	0.710391	1.0708	0.685548	1.36612
MER54A	LTR	ERVL	43	8.44605	34.5537	1.45869	1.464	8	35	2	1	0.947188	1.01292	1.3711	0.683058
LTR55	LTR	ERV	43	8.44605	34.5537	1.45869	1.464	2	41	1	1	0.236797	1.18656	0.685548	0.683058
LTR17	LTR	ERV1	43	8.44605	34.5537	1.45869	1.464	5	38	1	1	0.591993	1.09974	0.685548	0.683058
L1MEg1	LINE	L1	43	8.44605	34.5537	1.45869	1.464	10	33	1	1	1.18399	0.955034	0.685548	0.683058
BSR/Beta	Satellite	Satellite	43	8.44605	34.5537	1.45869	1.464	2	41	0	1	0.236797	1.18656	0	0.683058
L1PA12	LINE	L1	43	8.44605	34.5537	1.45869	1.464	6	37	0	1	0.710391	1.0708	0	0.683058
L1P2	LINE	L1	44	8.64247	35.3573	1.49261	1.49805	14	30	4	3	1.61991	0.848481	2.67987	2.0026
LTR47A	LTR	ERVL	44	8.64247	35.3573	1.49261	1.49805	5	39	2	2	0.578538	1.10302	1.33993	1.33507
7SLRNA	srpRNA	srpRNA	44	8.64247	35.3573	1.49261	1.49805	7	37	2	1	0.809954	1.04646	1.33993	0.667534
MER68B	LTR	ERVL	44	8.64247	35.3573	1.49261	1.49805	2	42	1	1	0.231415	1.18787	0.669967	0.667534
LTR16B	LTR	ERVL	44	8.64247	35.3573	1.49261	1.49805	7	37	1	1	0.809954	1.04646	0.669967	0.667534
MER57B1	LTR	ERV1	44	8.64247	35.3573	1.49261	1.49805	7	37	0	1	0.809954	1.04646	0	0.667534
polypurine	Low_complexity	Low_complexity	44	8.64247	35.3573	1.49261	1.49805	9	35	0	1	1.04137	0.989894	0	0.667534
(CAAAAA)n	Simple_repeat	Simple_repeat	44	8.64247	35.3573	1.49261	1.49805	12	32	0	1	1.38849	0.905046	0	0.667534
(TTTTC)n	Simple_repeat	Simple_repeat	44	8.64247	35.3573	1.49261	1.49805	16	28	3	0	1.85132	0.791915	2.0099	0
LTR10D	LTR	ERV1	44	8.64247	35.3573	1.49261	1.49805	3	41	0	0	0.347123	1.15959	0	0
ORSL	DNA	hAT-Tip100	44	8.64247	35.3573	1.49261	1.49805	7	37	0	0	0.809954	1.04646	0	0
Tigger14a	DNA	TcMar-Tigger	44	8.64247	35.3573	1.49261	1.49805	7	37	0	0	0.809954	1.04646	0	0
(CAT)n	Simple_repeat	Simple_repeat	45	8.83889	36.1609	1.52653	1.5321	14	31	2	2	1.58391	0.85728	1.31016	1.3054
LTR81C	LTR	Gypsy	45	8.83889	36.1609	1.52653	1.5321	7	38	2	1	0.791955	1.05086	1.31016	0.6527
MER92B	LTR	ERV1	45	8.83889	36.1609	1.52653	1.5321	4	41	1	1	0.452546	1.13382	0.655079	0.6527
AluSq10	SINE	Alu	45	8.83889	36.1609	1.52653	1.5321	5	40	1	1	0.565682	1.10617	0.655079	0.6527
PABL_A	LTR	ERV1	45	8.83889	36.1609	1.52653	1.5321	7	38	1	1	0.791955	1.05086	0.655079	0.6527
MER61C	LTR	ERV1	45	8.83889	36.1609	1.52653	1.5321	6	39	2	0	0.678818	1.07851	1.31016	0
LTR28	LTR	ERV1	45	8.83889	36.1609	1.52653	1.5321	8	37	1	0	0.905091	1.0232	0.655079	0
L1MEg2	LINE	L1	45	8.83889	36.1609	1.52653	1.5321	6	39	0	0	0.678818	1.07851	0	0
(GAAAA)n	Simple_repeat	Simple_repeat	46	9.03531	36.9645	1.56046	1.56614	13	33	5	3	1.4388	0.892749	3.20419	1.91553
(TTTA)n	Simple_repeat	Simple_repeat	46	9.03531	36.9645	1.56046	1.56614	8	38	3	2	0.885415	1.02801	1.92252	1.27702
HERVL18-int	LTR	ERVL	46	9.03531	36.9645	1.56046	1.56614	9	37	0	0	0.996092	1.00096	0	0
(TCCA)n	Simple_repeat	Simple_repeat	47	9.23173	37.768	1.59438	1.60019	11	36	4	5	1.19154	0.953187	2.50881	3.12463
HERVK9-int	LTR	ERVK	47	9.23173	37.768	1.59438	1.60019	17	30	3	5	1.84147	0.794322	1.88161	3.12463
MER57B2	LTR	ERV1	47	9.23173	37.768	1.59438	1.60019	10	37	2	3	1.08322	0.979664	1.25441	1.87478
MER6A	DNA	TcMar-Tigger	47	9.23173	37.768	1.59438	1.60019	7	40	2	2	0.758255	1.0591	1.25441	1.24985
MER70A	LTR	ERVL	47	9.23173	37.768	1.59438	1.60019	8	39	0	2	0.866577	1.03262	0	1.24985
MER72	LTR	ERV1	47	9.23173	37.768	1.59438	1.60019	13	34	1	1	1.40819	0.900232	0.627204	0.624925
HUERS-P3-int	LTR	ERV1	47	9.23173	37.768	1.59438	1.60019	6	41	0	1	0.649933	1.08557	0	0.624925
LTR82A	LTR	ERVL	47	9.23173	37.768	1.59438	1.60019	7	40	2	0	0.758255	1.0591	1.25441	0
LTR37A	LTR	ERV1	48	9.42815	38.5716	1.6283	1.63424	15	33	3	3	1.59098	0.855551	1.84241	1.83572
MER67B	LTR	ERV1	48	9.42815	38.5716	1.6283	1.63424	12	36	4	2	1.27279	0.933329	2.45655	1.22381
LTR26	LTR	ERV1	48	9.42815	38.5716	1.6283	1.63424	6	42	2	2	0.636392	1.08888	1.22827	1.22381
LTR56	LTR	ERV1	48	9.42815	38.5716	1.6283	1.63424	11	37	2	2	1.16672	0.959255	1.22827	1.22381
MER21-int	LTR	ERVL	48	9.42815	38.5716	1.6283	1.63424	9	39	0	2	0.954588	1.01111	0	1.22381
MamRep564	Unknown	Unknown	49	9.62457	39.3752	1.66222	1.66828	15	34	7	5	1.55851	0.863488	4.21122	2.99709
(TCC)n	Simple_repeat	Simple_repeat	49	9.62457	39.3752	1.66222	1.66828	14	35	5	5	1.45461	0.888885	3.00802	2.99709
MER4D	LTR	ERV1	49	9.62457	39.3752	1.66222	1.66828	11	38	3	2	1.14291	0.965075	1.80481	1.19884
polypyrimidine	Low_complexity	Low_complexity	49	9.62457	39.3752	1.66222	1.66828	16	33	3	2	1.66241	0.838091	1.80481	1.19884
Arthur1A	DNA	hAT-Tip100	49	9.62457	39.3752	1.66222	1.66828	8	41	2	2	0.831206	1.04126	1.20321	1.19884
L1P4a	LINE	L1	49	9.62457	39.3752	1.66222	1.66828	5	44	1	1	0.519504	1.11746	0.601603	0.599418
MER124	DNA?	DNA?	49	9.62457	39.3752	1.66222	1.66828	5	44	1	1	0.519504	1.11746	0.601603	0.599418
MamGypLTR1c	LTR	Gypsy	49	9.62457	39.3752	1.66222	1.66828	9	40	1	1	0.935107	1.01587	0.601603	0.599418
(TGGA)n	Simple_repeat	Simple_repeat	50	9.82099	40.1788	1.69615	1.70233	12	38	4	3	1.22187	0.945773	2.35829	1.76229
Charlie22a	DNA	hAT-Charlie	50	9.82099	40.1788	1.69615	1.70233	6	44	1	2	0.610937	1.09511	0.589571	1.17486
MER4-int	LTR	ERV1	50	9.82099	40.1788	1.69615	1.70233	2	48	2	1	0.203646	1.19466	1.17914	0.58743
LTR54	LTR	ERV1	50	9.82099	40.1788	1.69615	1.70233	13	37	1	0	1.3237	0.920884	0.589571	0
MER4A1	LTR	ERV1	51	10.0174	40.9823	1.73007	1.73638	8	43	0	1	0.79861	1.04923	0	0.575912
Charlie23a	DNA	hAT-Charlie	51	10.0174	40.9823	1.73007	1.73638	8	43	2	0	0.79861	1.04923	1.15602	0
MER41-int	LTR	ERV1	51	10.0174	40.9823	1.73007	1.73638	5	46	0	0	0.499131	1.12244	0	0
MLT2A1	LTR	ERVL	52	10.2138	41.7859	1.76399	1.77042	10	42	1	2	0.979065	1.00512	0.566895	1.12967
Tigger3	DNA	TcMar-Tigger	52	10.2138	41.7859	1.76399	1.77042	6	46	2	0	0.587439	1.10085	1.13379	0
MLT1E1	LTR	ERVL-MaLR	52	10.2138	41.7859	1.76399	1.77042	5	47	0	0	0.489532	1.12478	0	0
LTR84a	LTR	ERVL	52	10.2138	41.7859	1.76399	1.77042	6	46	0	0	0.587439	1.10085	0	0
LTR82B	LTR	ERVL	52	10.2138	41.7859	1.76399	1.77042	7	45	0	0	0.685346	1.07692	0	0
LTR52	LTR	ERVL	53	10.4102	42.5895	1.79792	1.80447	5	48	2	2	0.480296	1.12704	1.1124	1.10836
Zaphod3	DNA	hAT-Tip100	53	10.4102	42.5895	1.79792	1.80447	11	42	1	2	1.05665	0.986159	0.556199	1.10836
LTR23	LTR	ERV1	53	10.4102	42.5895	1.79792	1.80447	5	48	0	2	0.480296	1.12704	0	1.10836
MER4A	LTR	ERV1	53	10.4102	42.5895	1.79792	1.80447	10	43	1	1	0.960592	1.00964	0.556199	0.554179
MER96	DNA	hAT	53	10.4102	42.5895	1.79792	1.80447	12	41	1	1	1.15271	0.962679	0.556199	0.554179
MLT1E	LTR	ERVL-MaLR	53	10.4102	42.5895	1.79792	1.80447	6	47	1	0	0.576355	1.10356	0.556199	0
THE1B-int	LTR	ERVL-MaLR	53	10.4102	42.5895	1.79792	1.80447	9	44	1	0	0.864533	1.03312	0.556199	0
MER51A	LTR	ERV1	54	10.6067	43.3931	1.83184	1.83852	10	44	2	3	0.942803	1.01399	1.0918	1.63175
Tigger5	DNA	TcMar-Tigger	54	10.6067	43.3931	1.83184	1.83852	9	45	1	1	0.848523	1.03703	0.545899	0.543917
LTR53	LTR	ERVL	54	10.6067	43.3931	1.83184	1.83852	10	44	1	1	0.942803	1.01399	0.545899	0.543917
MER4B-int	LTR	ERV1	54	10.6067	43.3931	1.83184	1.83852	7	47	0	0	0.659962	1.08312	0	0
MER57A-int	LTR	ERV1	55	10.8031	44.1966	1.86576	1.87256	8	47	2	3	0.740529	1.06343	1.07195	1.60208
MER34A	LTR	ERV1	55	10.8031	44.1966	1.86576	1.87256	8	47	1	0	0.740529	1.06343	0.535974	0
LOR1b	LTR	ERV1	55	10.8031	44.1966	1.86576	1.87256	4	51	0	0	0.370265	1.15393	0	0
LTR37B	LTR	ERV1	56	10.9995	45.0002	1.89969	1.90661	10	46	2	2	0.909132	1.02222	1.05281	1.04898
MER31A	LTR	ERV1	56	10.9995	45.0002	1.89969	1.90661	11	45	1	1	1.00005	0.999995	0.526403	0.524491
Charlie25	DNA	hAT-Charlie	56	10.9995	45.0002	1.89969	1.90661	7	49	3	0	0.636392	1.08888	1.57921	0
LTR13	LTR	ERVK	57	11.1959	45.8038	1.93361	1.94066	18	39	10	7	1.60773	0.851458	5.17168	3.60703
L1MDb	LINE	L1	57	11.1959	45.8038	1.93361	1.94066	9	48	4	3	0.803864	1.04795	2.06867	1.54587
(TAAA)n	Simple_repeat	Simple_repeat	57	11.1959	45.8038	1.93361	1.94066	11	46	1	2	0.9825	1.00428	0.517168	1.03058
MER4D1	LTR	ERV1	57	11.1959	45.8038	1.93361	1.94066	15	42	1	1	1.33977	0.916955	0.517168	0.515289
LTR48B	LTR	ERV1	57	11.1959	45.8038	1.93361	1.94066	5	52	1	0	0.446591	1.13528	0.517168	0
MADE2	DNA	TcMar-Mariner	58	11.3923	46.6074	1.96753	1.9747	16	42	1	3	1.40445	0.901145	0.508251	1.51922
THE1A	LTR	ERVL-MaLR	59	11.5888	47.4109	2.00145	2.00875	11	48	0	1	0.949195	1.01242	0	0.497822
LTR40c	LTR	ERVL	59	11.5888	47.4109	2.00145	2.00875	8	51	0	0	0.690324	1.0757	0	0
(CTG)n	Simple_repeat	Simple_repeat	60	11.7852	48.2145	2.03538	2.0428	19	41	5	3	1.61219	0.850366	2.45655	1.46857
MER34B	LTR	ERV1	60	11.7852	48.2145	2.03538	2.0428	12	48	1	3	1.01823	0.995551	0.491309	1.46857
LTR87	LTR	ERVL?	60	11.7852	48.2145	2.03538	2.0428	12	48	3	2	1.01823	0.995551	1.47393	0.97905
L1PB2	LINE	L1	60	11.7852	48.2145	2.03538	2.0428	9	51	2	2	0.763671	1.05777	0.982619	0.97905
L1P4	LINE	L1	60	11.7852	48.2145	2.03538	2.0428	11	49	1	1	0.933375	1.01629	0.491309	0.489525
MER5C	DNA	hAT-Charlie	60	11.7852	48.2145	2.03538	2.0428	7	53	0	0	0.593966	1.09925	0	0
(TCCC)n	Simple_repeat	Simple_repeat	61	11.9816	49.0181	2.0693	2.07684	17	44	4	5	1.41884	0.897628	1.93302	2.4075
MER119	DNA	hAT-Charlie	61	11.9816	49.0181	2.0693	2.07684	15	46	4	4	1.25192	0.938429	1.93302	1.926
(TATG)n	Simple_repeat	Simple_repeat	61	11.9816	49.0181	2.0693	2.07684	22	39	2	3	1.83615	0.795625	0.96651	1.4445
Charlie5	DNA	hAT-Charlie	61	11.9816	49.0181	2.0693	2.07684	11	50	2	2	0.918074	1.02003	0.96651	0.963
LTR89	LTR	ERVL?	61	11.9816	49.0181	2.0693	2.07684	16	45	2	2	1.33538	0.918028	0.96651	0.963
MamGypLTR2c	LTR	Gypsy	61	11.9816	49.0181	2.0693	2.07684	16	45	2	2	1.33538	0.918028	0.96651	0.963
MER8	DNA	TcMar-Tigger	61	11.9816	49.0181	2.0693	2.07684	9	52	0	2	0.751151	1.06083	0	0.963
LTR33C	LTR	ERVL	61	11.9816	49.0181	2.0693	2.07684	13	48	2	1	1.085	0.97923	0.96651	0.4815
MER31-int	LTR	ERV1	61	11.9816	49.0181	2.0693	2.07684	8	53	0	1	0.66769	1.08123	0	0.4815
MER135	DNA	DNA	61	11.9816	49.0181	2.0693	2.07684	14	47	0	1	1.16846	0.95883	0	0.4815
(TCTA)n	Simple_repeat	Simple_repeat	61	11.9816	49.0181	2.0693	2.07684	15	46	1	0	1.25192	0.938429	0.483255	0
MER63D	DNA	hAT-Blackjack	62	12.178	49.8217	2.10322	2.11089	13	49	7	4	1.0675	0.983508	3.32823	1.89494
LTR5_Hs	LTR	ERVK	62	12.178	49.8217	2.10322	2.11089	13	49	6	3	1.0675	0.983508	2.85276	1.4212
MamRep4096	DNA	hAT?	62	12.178	49.8217	2.10322	2.11089	22	40	4	3	1.80653	0.802863	1.90184	1.4212
Charlie19a	DNA	hAT-Charlie	62	12.178	49.8217	2.10322	2.11089	10	52	4	2	0.821151	1.04372	1.90184	0.947468
MamRep1879	DNA	hAT?	62	12.178	49.8217	2.10322	2.11089	17	45	3	2	1.39596	0.903221	1.42638	0.947468
LTR81A	LTR	Gypsy	62	12.178	49.8217	2.10322	2.11089	18	44	7	1	1.47807	0.88315	3.32823	0.473734
(CAGAGA)n	Simple_repeat	Simple_repeat	62	12.178	49.8217	2.10322	2.11089	13	49	2	1	1.0675	0.983508	0.950921	0.473734
MER65A	LTR	ERV1	62	12.178	49.8217	2.10322	2.11089	5	57	0	0	0.410576	1.14408	0	0
MLT2C2	LTR	ERVL	62	12.178	49.8217	2.10322	2.11089	11	51	0	0	0.903266	1.02365	0	0
MER34	LTR	ERV1	63	12.3744	50.6252	2.13715	2.14494	14	49	3	4	1.13136	0.967897	1.40374	1.86486
MER113A	DNA	hAT-Charlie	63	12.3744	50.6252	2.13715	2.14494	11	52	2	2	0.888929	1.02716	0.935827	0.932428
Tigger16b	DNA	TcMar-Tigger	63	12.3744	50.6252	2.13715	2.14494	11	52	1	2	0.888929	1.02716	0.467914	0.932428
Cheshire	DNA	hAT-Charlie	64	12.5709	51.4288	2.17107	2.17898	12	52	3	2	0.954588	1.01111	1.38181	0.917859
(TTA)n	Simple_repeat	Simple_repeat	64	12.5709	51.4288	2.17107	2.17898	14	50	1	2	1.11369	0.972218	0.460603	0.917859
HSMAR2	DNA	TcMar-Mariner	64	12.5709	51.4288	2.17107	2.17898	9	55	2	0	0.715941	1.06944	0.921205	0
LTR48	LTR	ERV1	65	12.7673	52.2324	2.20499	2.21303	8	57	2	2	0.626602	1.09128	0.907033	0.903738
LTR85b	LTR	Gypsy?	65	12.7673	52.2324	2.20499	2.21303	12	53	2	2	0.939902	1.0147	0.907033	0.903738
LTR7	LTR	ERV1	65	12.7673	52.2324	2.20499	2.21303	14	51	0	2	1.09655	0.976406	0	0.903738
Tigger4b	DNA	TcMar-Tigger	65	12.7673	52.2324	2.20499	2.21303	9	56	0	1	0.704927	1.07213	0	0.451869
HAL1-3A_ME	LINE	L1	66	12.9637	53.036	2.23891	2.24708	20	46	3	3	1.54277	0.867336	1.33993	1.33507
LTR9B	LTR	ERV1	66	12.9637	53.036	2.23891	2.24708	13	53	0	3	1.0028	0.999322	0	1.33507
LTR88c	LTR	Gypsy?	66	12.9637	53.036	2.23891	2.24708	20	46	5	2	1.54277	0.867336	2.23322	0.890045
(CAG)n	Simple_repeat	Simple_repeat	66	12.9637	53.036	2.23891	2.24708	21	45	2	2	1.61991	0.848481	0.89329	0.890045
(TAA)n	Simple_repeat	Simple_repeat	66	12.9637	53.036	2.23891	2.24708	10	56	2	1	0.771385	1.05589	0.89329	0.445023
L1PA14	LINE	L1	66	12.9637	53.036	2.23891	2.24708	10	56	0	0	0.771385	1.05589	0	0
MER121	DNA	TcMar?	67	13.1601	53.8396	2.27284	2.28112	20	47	3	4	1.51974	0.872964	1.31994	1.75352
(TTTTTG)n	Simple_repeat	Simple_repeat	67	13.1601	53.8395	2.27284	2.28112	21	46	3	4	1.59573	0.854391	1.31994	1.75352
L1PA2	LINE	L1	67	13.1601	53.8396	2.27284	2.28112	10	57	1	2	0.759871	1.0587	0.439979	0.876761
MER74B	LTR	ERVL	68	13.3565	54.6431	2.30676	2.31517	11	57	7	2	0.823566	1.04313	3.03456	0.863868
MamRep1527	LTR	LTR	68	13.3565	54.6431	2.30676	2.31517	8	60	2	2	0.598957	1.09803	0.867017	0.863868
MER91B	DNA	hAT-Tip100	68	13.3565	54.6431	2.30676	2.31517	10	58	2	2	0.748697	1.06143	0.867017	0.863868
(TTTC)n	Simple_repeat	Simple_repeat	69	13.553	55.4467	2.34068	2.34922	16	53	2	3	1.18055	0.955873	0.854451	1.27702
MamGypLTR1a	LTR	Gypsy	69	13.553	55.4467	2.34068	2.34922	12	57	0	0	0.885415	1.02801	0	0
MER49	LTR	ERV1	70	13.7494	56.2503	2.37461	2.38326	12	58	2	4	0.872767	1.03111	0.842245	1.67837
MER104	DNA	TcMar-Tc2	70	13.7494	56.2503	2.37461	2.38326	13	57	3	2	0.945497	1.01333	1.26337	0.839186
LTR85c	LTR	Gypsy?	70	13.7494	56.2503	2.37461	2.38326	12	58	0	0	0.872767	1.03111	0	0
Kanga2_a	DNA	TcMar-Tc2	71	13.9458	57.0538	2.40853	2.41731	15	56	2	3	1.07559	0.981529	0.830382	1.24105
BLACKJACK	DNA	hAT-Blackjack	71	13.9458	57.0538	2.40853	2.41731	10	61	4	2	0.717062	1.06916	1.66076	0.827366
LTR40b	LTR	ERVL	71	13.9458	57.0538	2.40853	2.41731	6	65	0	1	0.430237	1.13928	0	0.413683
MER61-int	LTR	ERV1	71	13.9458	57.0538	2.40853	2.41731	10	61	0	0	0.717062	1.06916	0	0
Tigger9a	DNA	TcMar-Tigger	72	14.1422	57.8574	2.44245	2.45136	14	58	2	3	0.989943	1.00246	0.818849	1.22381
(TAGA)n	Simple_repeat	Simple_repeat	73	14.3386	58.661	2.47638	2.4854	18	55	2	3	1.25535	0.937591	0.807632	1.20705
Arthur1	DNA	hAT-Tip100	73	14.3386	58.661	2.47638	2.4854	19	54	1	3	1.32509	0.920543	0.403816	1.20705
LTR81B	LTR	Gypsy	73	14.3386	58.661	2.47638	2.4854	8	65	2	2	0.557933	1.10806	0.807632	0.804698
MER67D	LTR	ERV1	73	14.3386	58.661	2.47638	2.4854	9	64	2	0	0.627675	1.09102	0.807632	0
Charlie24	DNA	hAT-Charlie	74	14.5351	59.4646	2.5103	2.51945	15	59	4	4	1.03199	0.992187	1.59344	1.58765
MamGypLTR3	LTR	Gypsy	75	14.7315	60.2681	2.54422	2.5535	9	66	2	2	0.610937	1.09511	0.786095	0.78324
MER90a	LTR	ERV1	75	14.7315	60.2681	2.54422	2.5535	10	65	3	1	0.678818	1.07851	1.17914	0.39162
(CATA)n	Simple_repeat	Simple_repeat	75	14.7315	60.2681	2.54422	2.5535	26	49	3	1	1.76493	0.813033	1.17914	0.39162
MSTA-int	LTR	ERVL-MaLR	75	14.7315	60.2681	2.54422	2.5535	3	72	0	1	0.203646	1.19466	0	0.39162
MER45B	DNA	hAT-Tip100	76	14.9279	61.0717	2.57814	2.58754	15	61	1	2	1.00483	0.998826	0.387876	0.772934
MamGypLTR1b	LTR	Gypsy	76	14.9279	61.0717	2.57814	2.58754	10	66	0	0	0.669887	1.0807	0	0
MER31B	LTR	ERV1	77	15.1243	61.8753	2.61207	2.62159	11	66	4	3	0.727305	1.06666	1.53135	1.14434
Tigger12c	DNA	TcMar-Tigger	77	15.1243	61.8753	2.61207	2.62159	18	59	3	2	1.19014	0.953531	1.14852	0.762896
Charlie16a	DNA	hAT-Charlie	77	15.1243	61.8753	2.61207	2.62159	8	69	2	2	0.528949	1.11515	0.765677	0.762896
LTR88a	LTR	Gypsy?	77	15.1243	61.8753	2.61207	2.62159	13	64	2	1	0.859543	1.03434	0.765677	0.381448
Helitron3Na_Mam	RC	Helitron	77	15.1243	61.8753	2.61207	2.62159	14	63	1	0	0.925662	1.01818	0.382839	0
LTR16D	LTR	ERVL	77	15.1243	61.8753	2.61207	2.62159	20	57	1	0	1.32237	0.921208	0.382839	0
MER52C	LTR	ERV1	78	15.3207	62.6789	2.64599	2.65564	16	62	4	6	1.04434	0.989169	1.51172	2.25935
ERV3-16A3_LTR	LTR	ERVL	78	15.3207	62.6789	2.64599	2.65564	16	62	3	3	1.04434	0.989169	1.13379	1.12967
MER77B	LTR	ERVL	78	15.3207	62.6789	2.64599	2.65564	8	70	1	0	0.522168	1.1168	0.37793	0
L1PA8A	LINE	L1	78	15.3207	62.6789	2.64599	2.65564	10	68	0	0	0.65271	1.08489	0	0
Tigger4	DNA	TcMar-Tigger	79	15.5172	63.4825	2.67991	2.68968	7	72	2	1	0.451114	1.13417	0.746293	0.371791
MER47A	DNA	TcMar-Tigger	80	15.7136	64.286	2.71384	2.72373	16	64	4	2	1.01823	0.995551	1.47393	0.734287
L1PB3	LINE	L1	80	15.7136	64.286	2.71384	2.72373	18	62	2	2	1.14551	0.96444	0.736964	0.734287
MER39B	LTR	ERV1	80	15.7136	64.286	2.71384	2.72373	7	73	1	2	0.445475	1.13555	0.368482	0.734287
Zaphod	DNA	hAT-Tip100	80	15.7136	64.286	2.71384	2.72373	11	69	0	2	0.700032	1.07333	0	0.734287
MER61A	LTR	ERV1	80	15.7136	64.286	2.71384	2.72373	12	68	0	1	0.763671	1.05777	0	0.367144
MER96B	DNA	hAT	81	15.91	65.0896	2.74776	2.75778	22	59	8	9	1.38278	0.906443	2.91146	3.2635
MLT2B2	LTR	ERVL	81	15.91	65.0896	2.74776	2.75778	18	63	2	3	1.13136	0.967897	0.727866	1.08783
(TCTCTG)n	Simple_repeat	Simple_repeat	81	15.91	65.0896	2.74776	2.75778	29	52	2	3	1.82275	0.798899	0.727866	1.08783
MLT2C1	LTR	ERVL	81	15.91	65.0896	2.74776	2.75778	17	64	3	2	1.06851	0.98326	1.0918	0.725222
L1PA4	LINE	L1	81	15.91	65.0896	2.74776	2.75778	20	61	2	2	1.25707	0.93717	0.727866	0.725222
(CATATA)n	Simple_repeat	Simple_repeat	82	16.1064	65.8932	2.78168	2.79182	24	58	5	4	1.49009	0.880213	1.79747	1.43276
L1MA5A	LINE	L1	82	16.1064	65.8932	2.78168	2.79182	20	62	0	1	1.24174	0.940917	0	0.358189
MER91C	DNA	hAT-Tip100	82	16.1064	65.8932	2.78168	2.79182	21	61	3	0	1.30383	0.925741	1.07848	0
MLT1J-int	LTR	ERVL-MaLR	82	16.1064	65.8932	2.78168	2.79182	14	68	0	0	0.869219	1.03197	0	0
HERV16-int	LTR	ERVL	83	16.3028	66.6967	2.81561	2.82587	14	69	3	3	0.858746	1.03453	1.06549	1.06162
(GGAA)n	Simple_repeat	Simple_repeat	83	16.3028	66.6968	2.81561	2.82587	13	70	2	3	0.797407	1.04953	0.710327	1.06162
Charlie2a	DNA	hAT-Charlie	83	16.3028	66.6967	2.81561	2.82587	13	70	0	2	0.797407	1.04953	0	0.707747
L1P3	LINE	L1	83	16.3028	66.6967	2.81561	2.82587	13	70	3	1	0.797407	1.04953	1.06549	0.353873
LTR49-int	LTR	ERV1	83	16.3028	66.6967	2.81561	2.82587	8	75	1	1	0.490712	1.12449	0.355163	0.353873
L1PA15-16	LINE	L1	83	16.3028	66.6967	2.81561	2.82587	12	71	0	0	0.736068	1.06452	0	0
LTR85a	LTR	Gypsy?	84	16.4993	67.5003	2.84953	2.85992	15	69	1	5	0.909132	1.02222	0.350935	1.7483
Tigger3c	DNA	TcMar-Tigger	84	16.4993	67.5003	2.84953	2.85992	11	73	4	4	0.666697	1.08148	1.40374	1.39864
MER4C	LTR	ERV1	84	16.4993	67.5003	2.84953	2.85992	12	72	1	4	0.727305	1.06666	0.350935	1.39864
(TATATG)n	Simple_repeat	Simple_repeat	85	16.6957	68.3039	2.88345	2.89396	25	60	5	7	1.49739	0.878427	1.73403	2.41883
Tigger2b_Pri	DNA	TcMar-Tigger	85	16.6957	68.3039	2.88345	2.89396	20	65	5	2	1.19792	0.951629	1.73403	0.691094
L1MA1	LINE	L1	85	16.6957	68.3039	2.88345	2.89396	11	74	3	2	0.658853	1.08339	1.04042	0.691094
Tigger10	DNA	TcMar-Tigger	85	16.6957	68.3039	2.88345	2.89396	13	72	1	1	0.778645	1.05411	0.346807	0.345547
Arthur1B	DNA	hAT-Tip100	87	17.0885	69.9111	2.9513	2.96206	24	63	4	3	1.40445	0.901145	1.35534	1.01281
MER44A	DNA	TcMar-Tigger	87	17.0885	69.9111	2.9513	2.96206	16	71	2	2	0.936301	1.01558	0.677668	0.675207
MSTB2	LTR	ERVL-MaLR	87	17.0885	69.9111	2.9513	2.96206	15	72	3	1	0.877782	1.02988	1.0165	0.337603
LTR49	LTR	ERV1	87	17.0885	69.9111	2.9513	2.96206	15	72	1	1	0.877782	1.02988	0.338834	0.337603
L1PA3	LINE	L1	88	17.2849	70.7146	2.98522	2.9961	24	64	4	4	1.38849	0.905046	1.33993	1.33507
LTR39	LTR	ERV1	88	17.2849	70.7146	2.98522	2.9961	12	76	2	2	0.694246	1.07474	0.669967	0.667534
CR1_Mam	LINE	CR1	89	17.4814	71.5182	3.01914	3.03015	20	69	0	2	1.14408	0.964789	0	0.660034
MER67C	LTR	ERV1	89	17.4814	71.5182	3.01914	3.03015	15	74	3	1	0.858057	1.0347	0.99366	0.330017
MLT2A2	LTR	ERVL	89	17.4814	71.5182	3.01914	3.03015	15	74	2	0	0.858057	1.0347	0.66244	0
Charlie1	DNA	hAT-Charlie	90	17.6778	72.3218	3.05307	3.0642	12	78	2	3	0.678818	1.07851	0.655079	0.97905
LTR84b	LTR	ERVL	91	17.8742	73.1253	3.08699	3.09824	18	73	3	2	1.00704	0.998286	0.971821	0.645527
MER44C	DNA	TcMar-Tigger	91	17.8742	73.1253	3.08699	3.09824	8	83	2	1	0.447573	1.13504	0.647881	0.322764
X3_LINE	LINE	RTE-BovB	92	18.0706	73.9289	3.12091	3.13229	19	73	3	1	1.05143	0.987435	0.961258	0.319255
MER77	LTR	ERVL	92	18.0706	73.9289	3.12091	3.13229	12	80	0	1	0.664061	1.08212	0	0.319255
L1MCb	LINE	L1	92	18.0706	73.9289	3.12091	3.13229	20	72	0	0	1.10677	0.973908	0	0
LTR16B1	LTR	ERVL	93	18.267	74.7325	3.15483	3.16634	18	75	6	5	0.985382	1.00358	1.90184	1.57911
(TTCC)n	Simple_repeat	Simple_repeat	94	18.4635	75.5361	3.18876	3.20038	16	78	2	3	0.866577	1.03262	0.627204	0.937388
Charlie17a	DNA	hAT-Charlie	94	18.4635	75.5361	3.18876	3.20038	18	76	1	1	0.974899	1.00614	0.313602	0.312463
LTR1B	LTR	ERV1	96	18.8563	77.1432	3.2566	3.26848	16	80	2	1	0.848523	1.03703	0.614137	0.305953
HERVL40-int	LTR	ERVL	96	18.8563	77.1432	3.2566	3.26848	14	82	0	0	0.742458	1.06296	0	0
L1MA10	LINE	L1	97	19.0527	77.9468	3.29053	3.30252	29	68	1	3	1.52209	0.87239	0.303903	0.908397
MER45C	DNA	hAT-Tip100	99	19.4456	79.554	3.35837	3.37061	16	83	2	2	0.82281	1.04332	0.595527	0.593364
MamRep1161	DNA	TcMar	99	19.4456	79.554	3.35837	3.37061	19	80	1	2	0.977087	1.00561	0.297763	0.593364
MER76	LTR	ERVL	100	19.642	80.3575	3.3923	3.40466	24	76	3	7	1.22187	0.945773	0.884357	2.056
Charlie18a	DNA	hAT-Charlie	100	19.642	80.3575	3.3923	3.40466	17	83	1	2	0.865494	1.03288	0.294786	0.58743
L1MA6	LINE	L1	101	19.8384	81.1611	3.42622	3.43871	28	73	5	3	1.41141	0.899446	1.45933	0.872421
(TTG)n	Simple_repeat	Simple_repeat	101	19.8384	81.1611	3.42622	3.43871	17	84	4	3	0.856924	1.03498	1.16747	0.872421
Charlie4a	DNA	hAT-Charlie	101	19.8384	81.1611	3.42622	3.43871	17	84	3	2	0.856924	1.03498	0.875601	0.581614
(GAAA)n	Simple_repeat	Simple_repeat	102	20.0348	81.9647	3.46014	3.47275	24	78	2	3	1.19791	0.951629	0.578011	0.863868
LTR18B	LTR	ERVL	102	20.0348	81.9647	3.46014	3.47275	36	66	5	2	1.79687	0.805225	1.44503	0.575912
L1PA11	LINE	L1	102	20.0348	81.9647	3.46014	3.47275	12	90	2	1	0.598957	1.09803	0.578011	0.287956
(TGAA)n	Simple_repeat	Simple_repeat	103	20.2312	82.7683	3.49406	3.5068	37	66	4	5	1.82886	0.797407	1.1448	1.4258
MER41A	LTR	ERV1	104	20.4276	83.5718	3.52799	3.54085	22	82	3	2	1.07697	0.981192	0.850343	0.564836
L1MEb	LINE	L1	106	20.8205	85.179	3.59583	3.60894	25	81	3	8	1.20074	0.950939	0.834299	2.21672
MER66B	LTR	ERV1	106	20.8205	85.179	3.59583	3.60894	18	88	2	5	0.864533	1.03312	0.556199	1.38545
LTR41B	LTR	ERVL	106	20.8205	85.179	3.59583	3.60894	21	85	6	3	1.00862	0.997899	1.6686	0.831269
(CAA)n	Simple_repeat	Simple_repeat	106	20.8205	85.179	3.59583	3.60894	20	86	1	3	0.960592	1.00964	0.2781	0.831269
Tigger2a	DNA	TcMar-Tigger	106	20.8205	85.179	3.59583	3.60894	14	92	2	2	0.672415	1.08008	0.556199	0.554179
(TTCA)n	Simple_repeat	Simple_repeat	107	21.0169	85.9826	3.62976	3.64299	19	88	2	1	0.904034	1.02346	0.551001	0.2745
MamRep434	DNA	TcMar-Tigger	108	21.2133	86.7861	3.66368	3.67703	28	80	5	4	1.31993	0.921806	1.36475	1.08783
LTR16B2	LTR	ERVL	109	21.4097	87.5897	3.6976	3.71108	20	89	3	6	0.934154	1.0161	0.811337	1.61678
L1M3	LINE	L1	111	21.8026	89.1969	3.76545	3.77917	24	87	2	1	1.10079	0.975371	0.531145	0.264608
Tigger4a	DNA	TcMar-Tigger	113	22.1954	90.804	3.83329	3.84727	23	90	5	4	1.03625	0.991146	1.30436	1.0397
LTR33B	LTR	ERVL	113	22.1954	90.804	3.83329	3.84727	29	84	5	3	1.30658	0.925069	1.30436	0.779774
MSTC	LTR	ERVL-MaLR	113	22.1954	90.804	3.83329	3.84727	17	96	2	1	0.765923	1.05722	0.521745	0.259925
L1MA5	LINE	L1	114	22.3919	91.6076	3.86722	3.88131	25	89	3	7	1.11648	0.971535	0.775752	1.80351
(TTTG)n	Simple_repeat	Simple_repeat	114	22.3919	91.6076	3.86722	3.88131	26	88	5	4	1.16114	0.960619	1.29292	1.03058
L1MD3	LINE	L1	114	22.3919	91.6076	3.86722	3.88131	18	96	3	2	0.803864	1.04795	0.775752	0.515289
MLT1E3	LTR	ERVL-MaLR	116	22.7847	93.2147	3.93506	3.94941	20	96	6	5	0.877782	1.02988	1.52475	1.26601
MER46C	DNA	TcMar-Tigger	116	22.7847	93.2147	3.93506	3.94941	16	100	2	3	0.702226	1.07279	0.508251	0.759608
MER63B	DNA	hAT-Blackjack	117	22.9811	94.0183	3.96899	3.98345	27	90	7	7	1.17488	0.95726	1.76367	1.75727
MER89	LTR	ERV1	117	22.9811	94.0183	3.96899	3.98345	25	92	4	4	1.08785	0.978533	1.00781	1.00415
MamRep38	DNA	hAT	119	23.374	95.6255	4.03683	4.05155	22	97	2	5	0.941219	1.01437	0.495438	1.2341
AluSx4	SINE	Alu	121	23.7668	97.2326	4.10468	4.11964	23	98	3	6	0.967737	1.00789	0.730874	1.45644
LTR88b	LTR	Gypsy?	121	23.7668	97.2326	4.10468	4.11964	32	89	3	5	1.34642	0.915331	0.730874	1.2137
L1ME3F	LINE	L1	122	23.9632	98.0362	4.1386	4.15369	31	91	7	12	1.29365	0.928229	1.69139	2.889
(CAAA)n	Simple_repeat	Simple_repeat	122	23.9632	98.0362	4.1386	4.15369	21	101	3	3	0.876343	1.03023	0.724883	0.72225
Charlie2b	DNA	hAT-Charlie	122	23.9632	98.0362	4.1386	4.15369	21	101	2	1	0.876343	1.03023	0.483255	0.24075
LTR16A2	LTR	ERVL	124	24.356	99.6433	4.20645	4.22178	21	103	3	3	0.862209	1.03369	0.713191	0.710601
MLT2B3	LTR	ERVL	124	24.356	99.6433	4.20645	4.22178	19	105	1	1	0.780094	1.05376	0.23773	0.236867
L1PA5	LINE	L1	125	24.5525	100.447	4.24037	4.25583	33	92	11	7	1.34406	0.915907	2.59411	1.6448
MER21A	LTR	ERVL	125	24.5525	100.447	4.24037	4.25583	7	118	3	3	0.285104	1.17475	0.707486	0.704916
MER30	DNA	hAT-Charlie	125	24.5525	100.447	4.24037	4.25583	11	114	2	2	0.44802	1.13493	0.471657	0.469944
MER52D	LTR	ERV1	125	24.5525	100.447	4.24037	4.25583	26	99	5	1	1.05896	0.985595	1.17914	0.234972
Charlie7	DNA	hAT-Charlie	126	24.7489	101.251	4.27429	4.28987	18	108	3	7	0.727305	1.06666	0.701871	1.63175
Tigger13a	DNA	TcMar-Tigger	127	24.9453	102.054	4.30822	4.32392	25	102	7	6	1.00219	0.99947	1.6248	1.38763
MER74A	LTR	ERVL	127	24.9453	102.054	4.30822	4.32392	17	110	2	3	0.681491	1.07786	0.464229	0.693815
LTR1D	LTR	ERV1	128	25.1417	102.858	4.34214	4.35797	15	113	1	1	0.596618	1.09861	0.230301	0.229465
LFSINE_Vert	SINE	SINE	129	25.3381	103.661	4.37606	4.39201	32	97	5	5	1.26292	0.93574	1.14258	1.13843
MADE1	DNA	TcMar-Mariner	130	25.5346	104.465	4.40998	4.42606	31	99	1	5	1.21404	0.947688	0.226758	1.12967
L1ME5	LINE	L1	131	25.731	105.268	4.44391	4.46011	30	101	4	6	1.16591	0.959453	0.900109	1.34526
Charlie1b	DNA	hAT-Charlie	132	25.9274	106.072	4.47783	4.49415	19	113	5	5	0.732815	1.06532	1.11661	1.11256
MER68	LTR	ERVL	132	25.9274	106.072	4.47783	4.49415	22	110	2	2	0.848523	1.03703	0.446645	0.445023
LTR8A	LTR	ERV1	132	25.9274	106.072	4.47783	4.49415	18	114	1	2	0.694246	1.07474	0.223322	0.445023
AmnSINE1	SINE	Deu	134	26.3202	107.679	4.54568	4.56225	35	99	5	3	1.32977	0.919399	1.09995	0.657571
MER44B	DNA	TcMar-Tigger	135	26.5167	108.483	4.5796	4.59629	10	125	1	1	0.377121	1.15226	0.21836	0.217567
L1PA6	LINE	L1	138	27.1059	110.893	4.68137	4.69843	36	102	10	11	1.32812	0.919802	2.13613	2.34121
L1PA17	LINE	L1	138	27.1059	110.893	4.68137	4.69843	26	112	6	4	0.9592	1.00998	1.28168	0.851348
MamRep137	DNA	TcMar?	142	27.8916	114.108	4.81706	4.83462	37	105	6	9	1.32656	0.920183	1.24557	1.86157
MamSINE1	SINE	tRNA	142	27.8916	114.108	4.81706	4.83462	32	110	3	3	1.1473	0.964002	0.622787	0.620525
Tigger2	DNA	TcMar-Tigger	142	27.8916	114.108	4.81706	4.83462	14	128	2	1	0.501943	1.12175	0.415191	0.206842
MER58C	DNA	hAT-Charlie	143	28.088	114.911	4.85098	4.86867	31	112	2	5	1.10367	0.974665	0.412288	1.02698
MER41B	LTR	ERV1	143	28.088	114.911	4.85098	4.86867	27	116	7	2	0.961264	1.00947	1.44301	0.41079
AluSc5	SINE	Alu	144	28.2844	115.715	4.88491	4.90271	23	121	5	5	0.813168	1.04567	1.02356	1.01984
MLT2F	LTR	ERVL	145	28.4809	116.518	4.91883	4.93676	24	121	2	1	0.842671	1.03846	0.406601	0.202562
L1MB1	LINE	L1	146	28.6773	117.322	4.95275	4.97081	37	109	6	3	1.29022	0.929067	1.21145	0.603524
LTR33A_	LTR	ERVL	148	29.0701	118.929	5.0206	5.0389	19	129	3	5	0.653592	1.08468	0.597538	0.99228
ERVL-B4-int	LTR	ERVL	148	29.0701	118.929	5.0206	5.0389	23	125	3	4	0.79119	1.05105	0.597538	0.793824
MLT1G	LTR	ERVL-MaLR	149	29.2665	119.733	5.05452	5.07295	18	131	6	7	0.615037	1.0941	1.18706	1.37987
L1ME3D	LINE	L1	150	29.463	120.536	5.08844	5.10699	39	111	7	7	1.3237	0.920884	1.37567	1.37067
L1PB4	LINE	L1	150	29.463	120.536	5.08844	5.10699	28	122	4	3	0.950346	1.01214	0.786095	0.58743
L1ME3E	LINE	L1	153	30.0522	122.947	5.19021	5.20913	36	117	3	10	1.19792	0.951629	0.578011	1.91971
MER81	DNA	hAT-Blackjack	153	30.0522	122.947	5.19021	5.20913	25	128	2	3	0.831885	1.0411	0.385341	0.575912
(CAAAA)n	Simple_repeat	Simple_repeat	154	30.2486	123.751	5.22413	5.24318	25	129	4	2	0.826483	1.04242	0.765677	0.381448
LTR9	LTR	ERV1	156	30.6415	125.358	5.29198	5.31127	40	116	4	6	1.30542	0.925352	0.755861	1.12967
MLT1G3	LTR	ERVL-MaLR	156	30.6415	125.358	5.29198	5.31127	20	136	4	2	0.65271	1.08489	0.755861	0.376558
Charlie8	DNA	hAT-Charlie	157	30.8379	126.161	5.3259	5.34532	35	122	6	6	1.13497	0.967016	1.12657	1.12248
AluSg4	SINE	Alu	157	30.8379	126.161	5.3259	5.34532	23	134	3	4	0.745836	1.06213	0.563285	0.748318
Tigger7	DNA	TcMar-Tigger	159	31.2307	127.769	5.39375	5.41341	19	140	2	2	0.608375	1.09573	0.3708	0.369453
LTR40a	LTR	ERVL	160	31.4272	128.572	5.42767	5.44746	17	143	4	3	0.540933	1.11222	0.736964	0.550716
LTR16E2	LTR	ERVL	161	31.6236	129.376	5.4616	5.48151	21	140	6	3	0.664061	1.08212	1.09858	0.547295
MER39	LTR	ERV1	162	31.82	130.179	5.49552	5.51555	22	140	3	2	0.691389	1.07544	0.545899	0.362611
L1MA4A	LINE	L1	162	31.82	130.179	5.49552	5.51555	30	132	2	1	0.942803	1.01399	0.363933	0.181306
(TTTTG)n	Simple_repeat	Simple_repeat	164	32.2128	131.786	5.56336	5.58364	38	126	3	5	1.17965	0.956093	0.539242	0.895472
LTR33A	LTR	ERVL	164	32.2128	131.786	5.56336	5.58364	39	125	4	2	1.2107	0.948505	0.718989	0.358189
HAL1b	LINE	L1	164	32.2128	131.786	5.56336	5.58364	24	140	2	2	0.745045	1.06232	0.359495	0.358189
MER102a	DNA	hAT-Charlie	165	32.4093	132.59	5.59729	5.61769	41	124	8	5	1.26507	0.935214	1.42926	0.890045
MER21B	LTR	ERVL	165	32.4093	132.59	5.59729	5.61769	24	141	4	5	0.740529	1.06343	0.714632	0.890045
MARNA	DNA	TcMar-Mariner	166	32.6057	133.393	5.63121	5.65174	34	132	5	5	1.04276	0.989553	0.887909	0.884684
LTR8	LTR	ERV1	167	32.8021	134.197	5.66513	5.68578	33	134	4	8	1.00603	0.998531	0.706073	1.40702
MLT1M	LTR	ERVL-MaLR	170	33.3914	136.608	5.7669	5.78792	37	133	7	9	1.10807	0.97359	1.21382	1.55496
MER115	DNA	hAT-Tip100	170	33.3914	136.608	5.7669	5.78792	33	137	6	7	0.98828	1.00287	1.04042	1.20941
MER102c	DNA	hAT-Charlie	170	33.3914	136.608	5.7669	5.78792	33	137	4	6	0.98828	1.00287	0.693613	1.03664
LTR16E1	LTR	ERVL	170	33.3914	136.608	5.7669	5.78792	34	136	1	0	1.01823	0.995551	0.173403	0
Tigger3a	DNA	TcMar-Tigger	171	33.5878	137.411	5.80083	5.82197	27	144	5	4	0.803864	1.04795	0.861946	0.687053
MER45A	DNA	hAT-Tip100	172	33.7842	138.215	5.83475	5.85602	29	143	8	8	0.85839	1.03462	1.3711	1.36612
LTR41	LTR	ERVL	172	33.7842	138.215	5.83475	5.85602	19	153	5	8	0.562393	1.10697	0.856935	1.36612
L1PA8	LINE	L1	172	33.7842	138.215	5.83475	5.85602	29	143	3	3	0.85839	1.03462	0.514161	0.512294
L1M4c	LINE	L1	174	34.177	139.822	5.90259	5.92411	24	150	4	5	0.702226	1.07279	0.677668	0.844008
MER50	LTR	ERV1	174	34.177	139.822	5.90259	5.92411	19	155	2	2	0.555929	1.10855	0.338834	0.337603
L1PBa	LINE	L1	175	34.3734	140.626	5.93652	5.95816	24	151	1	3	0.698213	1.07377	0.168449	0.503511
MER112	DNA	hAT-Charlie	176	34.5699	141.429	5.97044	5.9922	34	142	10	6	0.983515	1.00404	1.67492	1.0013
AluSg7	SINE	Alu	177	34.7663	142.233	6.00436	6.02625	18	159	4	7	0.517743	1.11789	0.666182	1.16158
MLT1F1	LTR	ERVL-MaLR	178	34.9627	143.036	6.03829	6.0603	23	155	6	4	0.657844	1.08364	0.99366	0.660034
MER113	DNA	hAT-Charlie	178	34.9627	143.036	6.03829	6.0603	36	142	6	4	1.02967	0.992754	0.99366	0.660034
MER53	DNA	hAT	179	35.1591	143.84	6.07221	6.09434	48	131	7	9	1.36522	0.910734	1.15279	1.47678
MLT2B4	LTR	ERVL	179	35.1591	143.84	6.07221	6.09434	25	154	0	2	0.711053	1.07063	0	0.328173
L1MA7	LINE	L1	180	35.3556	144.644	6.10613	6.12839	36	144	5	5	1.01823	0.995551	0.818849	0.815875
(GAATG)n	Satellite	Satellite	180	35.3556	144.644	6.10613	6.12839	4	176	0	0	0.113136	1.21678	0	0
(GAATG)n	Simple_repeat	Simple_repeat	180	35.3556	144.644	6.10613	6.12839	4	176	0	0	0.113136	1.21678	0	0
L1PREC2	LINE	L1	183	35.9448	147.054	6.2079	6.23053	32	151	4	2	0.890254	1.02683	0.64434	0.321
L1MA2	LINE	L1	184	36.1412	147.858	6.24182	6.26458	20	164	0	0	0.553385	1.10917	0	0
Charlie15a	DNA	hAT-Charlie	185	36.3376	148.661	6.27575	6.29862	39	146	5	2	1.07327	0.982097	0.796718	0.31753
MER63A	DNA	hAT-Blackjack	186	36.5341	149.465	6.30967	6.33267	42	144	6	3	1.14961	0.963436	0.950921	0.473734
LTR78B	LTR	ERV1	187	36.7305	150.269	6.34359	6.36672	35	152	6	4	0.952887	1.01152	0.945836	0.628267
MER82	DNA	TcMar-Tigger	187	36.7305	150.269	6.34359	6.36672	32	155	3	4	0.871211	1.03149	0.472918	0.628267
LTR1	LTR	ERV1	188	36.9269	151.072	6.37752	6.40076	37	151	3	6	1.00198	0.999522	0.470403	0.937388
MLT2D	LTR	ERVL	191	37.5162	153.483	6.47928	6.5029	45	146	3	5	1.19948	0.951246	0.463014	0.768887
L1M7	LINE	L1	192	37.7126	154.286	6.51321	6.53695	27	165	3	3	0.715941	1.06944	0.460603	0.45893
MLT1H1	LTR	ERVL-MaLR	192	37.7126	154.286	6.51321	6.53695	33	159	3	2	0.875039	1.03055	0.460603	0.305953
FAM	SINE	Alu	193	37.909	155.09	6.54713	6.571	25	168	6	4	0.659474	1.08324	0.916432	0.608736
MER94	DNA	hAT-Blackjack	196	38.4983	157.501	6.6489	6.67314	45	151	11	12	1.16888	0.958726	1.65441	1.79825
AluYc	SINE	Alu	196	38.4983	157.501	6.6489	6.67314	32	164	12	8	0.831206	1.04126	1.80481	1.19884
L1MD	LINE	L1	196	38.4983	157.501	6.6489	6.67314	44	152	10	7	1.14291	0.965075	1.50401	1.04898
L1MCc	LINE	L1	196	38.4983	157.501	6.6489	6.67314	33	163	3	3	0.857181	1.03492	0.451203	0.449564
MER20B	DNA	hAT-Charlie	197	38.6947	158.304	6.68282	6.70718	42	155	9	9	1.08542	0.979127	1.34674	1.34184
MLT2B1	LTR	ERVL	199	39.0875	159.911	6.75067	6.77528	36	163	9	8	0.92101	1.01931	1.3332	1.18076
THE1C	LTR	ERVL-MaLR	206	40.4625	165.536	6.98813	7.0136	28	178	2	0	0.691999	1.07529	0.2862	0
L1M2	LINE	L1	211	41.4446	169.554	7.15774	7.18384	50	161	7	6	1.20643	0.949548	0.977962	0.835208
MER1A	DNA	hAT-Charlie	211	41.4446	169.554	7.15774	7.18384	36	175	4	5	0.86863	1.03212	0.558835	0.696007
MLT1G1	LTR	ERVL-MaLR	213	41.8374	171.161	7.22559	7.25193	42	171	5	5	1.00389	0.999056	0.691985	0.689472
Tigger3b	DNA	TcMar-Tigger	216	42.4267	173.572	7.32736	7.35407	20	196	0	1	0.471402	1.12921	0	0.135979
L1MD1	LINE	L1	217	42.6231	174.376	7.36128	7.38812	39	178	5	4	0.914997	1.02078	0.67923	0.54141
L1MC2	LINE	L1	219	43.0159	175.983	7.42913	7.45621	55	164	7	6	1.2786	0.931908	0.942237	0.804698
MER117	DNA	hAT-Charlie	219	43.0159	175.983	7.42913	7.45621	48	171	6	6	1.11587	0.971685	0.807632	0.804698
LTR16A1	LTR	ERVL	221	43.4088	177.59	7.49697	7.5243	44	177	6	8	1.01362	0.996677	0.800323	1.06322
L1MB2	LINE	L1	225	44.1944	180.804	7.63266	7.66049	55	170	10	8	1.2445	0.940242	1.31016	1.04432
MLT1J1	LTR	ERVL-MaLR	227	44.5873	182.412	7.70051	7.72858	39	188	4	6	0.874689	1.03064	0.519446	0.776339
L1ME3B	LINE	L1	228	44.7837	183.215	7.73443	7.76263	50	178	6	9	1.11648	0.971535	0.775752	1.1594
L1MA8	LINE	L1	228	44.7837	183.215	7.73443	7.76263	62	166	6	5	1.38443	0.906038	0.775752	0.644112
L1MA4	LINE	L1	228	44.7837	183.215	7.73443	7.76263	47	181	5	2	1.04949	0.987909	0.64646	0.257645
MLT1A1	LTR	ERVL-MaLR	229	44.9801	184.019	7.76836	7.79667	32	197	5	5	0.711425	1.07054	0.643637	0.641299
L1ME2z	LINE	L1	232	45.5694	186.429	7.87013	7.89881	36	196	4	5	0.790004	1.05134	0.508251	0.633006
L1PA13	LINE	L1	232	45.5694	186.429	7.87013	7.89881	33	199	1	2	0.724171	1.06743	0.127063	0.253203
L1PA15	LINE	L1	234	45.9622	188.037	7.93797	7.96691	24	210	4	4	0.522168	1.1168	0.503907	0.502077
MSTD	LTR	ERVL-MaLR	235	46.1586	188.84	7.97189	8.00095	39	196	7	3	0.844912	1.03791	0.878085	0.374955
MLT1E1A	LTR	ERVL-MaLR	236	46.3551	189.644	8.00582	8.035	31	205	2	4	0.668751	1.08097	0.249818	0.497822
L1PA10	LINE	L1	241	47.3372	193.662	8.17543	8.20523	41	200	5	4	0.866127	1.03273	0.611588	0.487494
LTR12C	LTR	ERV1	247	48.5157	198.483	8.37897	8.40951	46	201	7	6	0.948147	1.01268	0.835425	0.713478
MER102b	DNA	hAT-Charlie	248	48.7121	199.287	8.41289	8.44356	57	191	10	10	1.17014	0.958418	1.18865	1.18433
LTR79	LTR	ERVL	249	48.9085	200.09	8.44682	8.47761	38	211	6	6	0.776961	1.05452	0.710327	0.707747
MER91A	DNA	hAT-Tip100	250	49.1049	200.894	8.48074	8.51165	46	204	12	9	0.936769	1.01546	1.41497	1.05737
L1ME3	LINE	L1	251	49.3013	201.697	8.51466	8.5457	61	190	10	13	1.23729	0.942005	1.17444	1.52123
L1MA3	LINE	L1	251	49.3013	201.697	8.51466	8.5457	46	205	6	7	0.933037	1.01637	0.704667	0.819125
Plat_L3	LINE	CR1	254	49.8906	204.108	8.61643	8.64784	63	191	10	14	1.26276	0.935778	1.16057	1.6189
L1MCa	LINE	L1	257	50.4799	206.519	8.7182	8.74998	31	226	3	4	0.614106	1.09433	0.344108	0.457144
L1MB4	LINE	L1	260	51.0691	208.93	8.81997	8.85212	48	212	9	7	0.939902	1.0147	1.02041	0.790771
MLT1E2	LTR	ERVL-MaLR	260	51.0691	208.93	8.81997	8.85212	36	224	4	2	0.704927	1.07213	0.453516	0.225935
MLT1F	LTR	ERVL-MaLR	262	51.462	210.537	8.88781	8.92021	52	210	11	9	1.01046	0.997451	1.23765	1.00894
LTR50	LTR	ERVL	263	51.6584	211.34	8.92174	8.95426	53	210	11	10	1.02597	0.993658	1.23294	1.11679
MLT1H2	LTR	ERVL-MaLR	264	51.8548	212.144	8.95566	8.98831	41	223	3	4	0.790669	1.05117	0.334984	0.445023
LTR67B	LTR	ERVL	266	52.2477	213.751	9.02351	9.0564	54	212	14	11	1.03354	0.991808	1.5515	1.21461
L1M4b	LINE	L1	267	52.4441	214.555	9.05743	9.09045	50	217	6	5	0.953397	1.0114	0.66244	0.550028
MSTB	LTR	ERVL-MaLR	272	53.4262	218.572	9.22704	9.26068	41	231	11	8	0.767414	1.05686	1.19215	0.863868
ERV3-16A3_I-int	LTR	ERVL	280	54.9975	225.001	9.49843	9.53305	60	220	8	4	1.09096	0.977773	0.842245	0.419593
Charlie4z	DNA	hAT-Charlie	281	55.194	225.805	9.53235	9.5671	59	222	10	10	1.06896	0.983151	1.04906	1.04525
L1MDa	LINE	L1	286	56.176	229.822	9.70196	9.73733	57	229	12	11	1.01467	0.996421	1.23686	1.12967
L1M6	LINE	L1	288	56.5689	231.43	9.76981	9.80543	66	222	6	10	1.16672	0.959255	0.614137	1.01984
L1MEe	LINE	L1	292	57.3546	234.644	9.9055	9.94161	47	245	5	6	0.819464	1.04414	0.50477	0.603524
L1PA7	LINE	L1	293	57.551	235.448	9.93943	9.97566	60	233	10	8	1.04255	0.989605	1.00609	0.801952
L1MB5	LINE	L1	294	57.7474	236.251	9.97335	10.0097	42	252	6	7	0.727305	1.06666	0.601603	0.699321
THE1D	LTR	ERVL-MaLR	295	57.9438	237.055	10.0073	10.0438	47	248	10	6	0.81113	1.04617	0.999273	0.597386
MamRep605	Unknown	Unknown	296	58.1402	237.858	10.0412	10.0778	44	252	3	9	0.756791	1.05945	0.298769	0.893052
MER2	DNA	TcMar-Tigger	305	59.908	245.09	10.3465	10.3842	44	261	6	11	0.734459	1.06491	0.579906	1.0593
L1MC	LINE	L1	306	60.1044	245.894	10.3804	10.4183	74	232	17	16	1.23119	0.943496	1.6377	1.53576
LTR78	LTR	ERV1	307	60.3009	246.698	10.4143	10.4523	40	267	6	4	0.66334	1.0823	0.576128	0.38269
Tigger15a	DNA	TcMar-Tigger	312	61.283	250.715	10.584	10.6225	55	257	10	11	0.897476	1.02507	0.944826	1.03553
MER33	DNA	hAT-Charlie	314	61.6758	252.323	10.6518	10.6906	58	256	16	12	0.940401	1.01457	1.50209	1.12248
MER52A	LTR	ERV1	316	62.0686	253.93	10.7197	10.7587	76	240	3	6	1.22445	0.945143	0.27986	0.557687
L1PB1	LINE	L1	324	63.64	260.358	10.991	11.0311	48	276	9	9	0.754243	1.06008	0.818849	0.815875
MSTB1	LTR	ERVL-MaLR	327	64.2292	262.769	11.0928	11.1332	44	283	4	6	0.685046	1.07699	0.360594	0.538927
FRAM	SINE	Alu	328	64.4257	263.573	11.1267	11.1673	42	286	13	12	0.651914	1.08509	1.16836	1.07457
L1MD2	LINE	L1	331	65.0149	265.983	11.2285	11.2694	66	265	10	11	1.01515	0.996303	0.890591	0.976092
MLT1J2	LTR	ERVL-MaLR	332	65.2113	266.787	11.2624	11.3035	79	253	10	14	1.21145	0.948322	0.887909	1.23856
MER21C	LTR	ERVL	335	65.8006	269.198	11.3642	11.4056	55	280	7	9	0.835858	1.04013	0.61597	0.789085
MLT1N2	LTR	ERVL-MaLR	336	65.997	270.001	11.3981	11.4397	65	271	6	10	0.984893	1.0037	0.526403	0.874152
L3b	LINE	CR1	340	66.7827	273.216	11.5338	11.5758	79	261	16	16	1.18294	0.95529	1.38723	1.38219
Charlie1a	DNA	hAT-Charlie	343	67.372	275.626	11.6356	11.678	67	276	10	13	0.994479	1.00136	0.859433	1.11321
L1MA9	LINE	L1	347	68.1577	278.841	11.7713	11.8142	86	261	13	15	1.26178	0.936018	1.10438	1.26966
MER103C	DNA	hAT-Charlie	347	68.1577	278.841	11.7713	11.8142	56	291	6	7	0.821625	1.04361	0.509716	0.592509
(T)n	Simple_repeat	Simple_repeat	353	69.3362	283.662	11.9748	12.0185	115	238	17	22	1.65859	0.839026	1.41965	1.83052
THE1B	LTR	ERVL-MaLR	356	69.9254	286.073	12.0766	12.1206	59	297	7	10	0.843756	1.0382	0.579635	0.825042
MER1B	DNA	hAT-Charlie	366	71.8896	294.109	12.4158	12.4611	50	316	14	6	0.695511	1.07443	1.1276	0.4815
(GA)n	Simple_repeat	Simple_repeat	376	73.8538	302.144	12.755	12.8015	99	277	18	9	1.34049	0.91678	1.41121	0.703041
MER3	DNA	hAT-Charlie	381	74.8359	306.162	12.9246	12.9718	75	306	13	16	1.00219	0.99947	1.00583	1.23345
L1M1	LINE	L1	381	74.8359	306.162	12.9246	12.9718	52	329	5	10	0.694854	1.07459	0.386858	0.770905
L1ME3C	LINE	L1	382	75.0323	306.966	12.9586	13.0058	65	317	13	14	0.866293	1.03269	1.0032	1.07644
MLT1F2	LTR	ERVL-MaLR	387	76.0144	310.984	13.1282	13.176	68	319	10	8	0.894567	1.02578	0.76172	0.607163
MER58B	DNA	hAT-Charlie	390	76.6037	313.394	13.23	13.2782	88	302	17	14	1.14877	0.963642	1.28496	1.05436
L1ME2	LINE	L1	390	76.6037	313.394	13.23	13.2782	83	307	13	14	1.0835	0.979596	0.982619	1.05436
L1MC1	LINE	L1	391	76.8001	314.198	13.2639	13.3122	102	289	15	11	1.32812	0.919802	1.13089	0.826308
MLT1A	LTR	ERVL-MaLR	391	76.8001	314.198	13.2639	13.3122	64	327	4	9	0.833332	1.04075	0.301571	0.67607
L1MC3	LINE	L1	393	77.193	315.805	13.3317	13.3803	71	322	19	19	0.919773	1.01962	1.42517	1.42
(A)n	Simple_repeat	Simple_repeat	396	77.7822	318.216	13.4335	13.4825	93	303	17	13	1.19565	0.952184	1.26549	0.964216
GC_rich	Low_complexity	Low_complexity	401	78.7643	322.234	13.6031	13.6527	327	74	130	117	4.15163	0.229647	9.55664	8.56974
LTR16C	LTR	ERVL	401	78.7643	322.234	13.6031	13.6527	82	319	13	10	1.04108	0.989965	0.955664	0.732456
(TC)n	Simple_repeat	Simple_repeat	404	79.3536	324.644	13.7049	13.7548	111	293	18	20	1.3988	0.902526	1.3134	1.45403
T-rich	Low_complexity	Low_complexity	405	79.55	325.448	13.7388	13.7889	93	312	16	18	1.16908	0.958678	1.16459	1.3054
ERVL-E-int	LTR	ERVL	424	83.282	340.716	14.3833	14.4358	75	349	9	13	0.900555	1.02431	0.625724	0.900541
A-rich	Low_complexity	Low_complexity	425	83.4784	341.52	14.4173	14.4698	104	321	12	14	1.24583	0.939917	0.832336	0.967532
L1PA16	LINE	L1	427	83.8712	343.127	14.4851	14.5379	70	357	7	6	0.834613	1.04043	0.483255	0.412714
C-rich	Low_complexity	Low_complexity	439	86.2283	352.77	14.8922	14.9465	176	263	55	52	2.04109	0.745529	3.69321	3.47908
G-rich	Low_complexity	Low_complexity	461	90.5495	370.448	15.6385	15.6955	184	277	58	55	2.03204	0.747743	3.7088	3.50419
L1MB3	LINE	L1	469	92.1209	376.877	15.9099	15.9679	88	381	22	23	0.955267	1.01094	1.38279	1.44039
L1MB8	LINE	L1	471	92.5137	378.484	15.9777	16.036	72	399	17	11	0.778263	1.05421	1.06398	0.685958
L1ME3A	LINE	L1	476	93.4958	382.502	16.1473	16.2062	92	384	14	18	0.984001	1.00392	0.867017	1.11069
L1MEd	LINE	L1	476	93.4958	382.502	16.1473	16.2062	90	386	13	18	0.96261	1.00914	0.805087	1.11069
MSTA	LTR	ERVL-MaLR	477	93.6922	383.305	16.1812	16.2402	61	416	7	7	0.651068	1.0853	0.432599	0.431028
AluSq	SINE	Alu	479	94.0851	384.913	16.2491	16.3083	71	408	18	18	0.754636	1.05998	1.10775	1.10373
Tigger1	DNA	TcMar-Tigger	486	95.46	390.538	16.4866	16.5467	63	423	15	11	0.659962	1.08312	0.909832	0.664787
AluSc8	SINE	Alu	487	95.6564	391.341	16.5205	16.5807	69	418	23	20	0.721332	1.06812	1.39221	1.20622
FLAM_A	SINE	Alu	508	99.7812	408.216	17.2329	17.2957	68	440	18	17	0.681491	1.07786	1.04452	0.982904
L1MEf	LINE	L1	510	100.174	409.823	17.3007	17.3638	87	423	7	7	0.868488	1.03215	0.404608	0.403138
(TA)n	Simple_repeat	Simple_repeat	515	101.156	413.841	17.4703	17.534	143	372	18	19	1.41366	0.898895	1.03032	1.08361
LTR16A	LTR	ERVL	537	105.477	431.52	18.2166	18.283	93	444	14	17	0.881706	1.02892	0.768529	0.929824
MLT1I	LTR	ERVL-MaLR	544	106.852	437.145	18.4541	18.5214	101	443	14	12	0.94523	1.01339	0.75864	0.647901
L1M4	LINE	L1	549	107.834	441.163	18.6237	18.6916	94	455	22	18	0.871707	1.03137	1.18129	0.963
MLT1L	LTR	ERVL-MaLR	596	117.066	478.931	20.2181	20.2918	108	488	15	20	0.922555	1.01894	0.74191	0.985621
L1MEg	LINE	L1	626	122.959	503.038	21.2358	21.3132	106	520	22	21	0.862078	1.03372	1.03599	0.985306
AluJr4	SINE	Alu	631	123.941	507.056	21.4054	21.4834	53	578	16	16	0.427623	1.13991	0.747476	0.744761
AluSc	SINE	Alu	639	125.512	513.485	21.6768	21.7558	102	537	22	20	0.81267	1.0458	1.01491	0.919296
ALR/Alpha	Satellite	centr	650	127.673	522.324	22.0499	22.1303	2	648	0	0	0.015665	1.24061	0	0
MLT1H	LTR	ERVL-MaLR	655	128.655	526.342	22.2195	22.3005	103	552	12	11	0.800591	1.04875	0.540065	0.493262
MER58A	DNA	hAT-Charlie	662	130.03	531.967	22.457	22.5389	151	511	27	28	1.16127	0.960586	1.2023	1.2423
GA-rich	Low_complexity	Low_complexity	668	131.208	536.788	22.6605	22.7431	182	486	44	31	1.38711	0.905385	1.9417	1.36305
AluSx3	SINE	Alu	668	131.208	536.788	22.6605	22.7431	97	571	17	19	0.739282	1.06373	0.750203	0.835417
MLT1J	LTR	ERVL-MaLR	680	133.565	546.431	23.0676	23.1517	128	552	23	26	0.958332	1.01019	0.997069	1.12303
FLAM_C	SINE	Alu	686	134.744	551.253	23.2711	23.356	100	586	34	30	0.742148	1.06303	1.46104	1.28447
CT-rich	Low_complexity	Low_complexity	696	136.708	559.288	23.6104	23.6964	187	509	36	28	1.36788	0.910085	1.52475	1.18161
LTR33	LTR	ERVL	713	140.047	572.949	24.1871	24.2752	138	575	23	23	0.985382	1.00358	0.950921	0.947468
L1MB7	LINE	L1	751	147.511	603.485	25.4761	25.569	127	624	25	26	0.860951	1.03399	0.98131	1.01686
MLT1A0	LTR	ERVL-MaLR	752	147.708	604.289	25.5101	25.6031	112	640	21	16	0.758255	1.0591	0.823205	0.624925
MER5A1	DNA	hAT-Charlie	782	153.6	628.396	26.5277	26.6245	126	656	22	18	0.820311	1.04393	0.82932	0.67607
L1MC5	LINE	L1	794	155.957	638.039	26.9348	27.033	126	668	26	26	0.807914	1.04696	0.965293	0.961787
L1MEc	LINE	L1	809	158.904	650.092	27.4437	27.5437	113	696	23	22	0.711123	1.07062	0.83808	0.79873
MLT1D	LTR	ERVL-MaLR	816	160.279	655.717	27.6811	27.782	135	681	18	17	0.842284	1.03856	0.650262	0.611906
AluSg	SINE	Alu	820	161.064	658.932	27.8168	27.9182	147	673	36	33	0.91268	1.02135	1.29418	1.18202
MLT1B	LTR	ERVL-MaLR	824	161.85	662.146	27.9525	28.0544	132	692	24	22	0.815571	1.04509	0.858599	0.78419
L4	LINE	RTE	828	162.636	665.36	28.0882	28.1906	174	654	26	30	1.06988	0.982926	0.925655	1.06418
L1MC4a	LINE	L1	862	169.314	692.682	29.2416	29.3482	200	662	40	38	1.18124	0.955706	1.36791	1.2948
L1ME1	LINE	L1	893	175.403	717.593	30.2932	30.4036	147	746	20	18	0.838071	1.03959	0.660214	0.592035
MLT1K	LTR	ERVL-MaLR	912	179.135	732.861	30.9377	31.0505	176	736	27	31	0.9825	1.00428	0.872721	0.998373
MER20	DNA	hAT-Charlie	931	182.867	748.129	31.5823	31.6974	154	777	37	32	0.842143	1.03859	1.17154	1.00955
AluSp	SINE	Alu	934	183.456	750.539	31.684	31.7995	122	812	40	43	0.665009	1.08189	1.26247	1.35222
MLT1C	LTR	ERVL-MaLR	1087	213.508	873.486	36.8743	37.0087	166	921	23	23	0.777487	1.05439	0.623741	0.621476
L1ME4a	LINE	L1	1102	216.455	885.54	37.3831	37.5194	246	856	45	53	1.1365	0.966642	1.20375	1.4126
L1MC4	LINE	L1	1102	216.455	885.54	37.3831	37.5194	191	911	44	42	0.882402	1.02875	1.177	1.11942
AluSq2	SINE	Alu	1143	224.508	918.487	38.7739	38.9153	176	967	45	47	0.783937	1.05282	1.16057	1.20775
MER5B	DNA	hAT-Charlie	1182	232.168	949.826	40.0969	40.2431	226	956	47	40	0.973433	1.0065	1.17216	0.993959
HAL1	LINE	L1	1449	284.612	1164.38	49.1544	49.3335	238	1211	39	38	0.836226	1.04004	0.793419	0.770267
AluSz6	SINE	Alu	1460	286.773	1173.22	49.5275	49.7081	198	1262	47	46	0.690442	1.07567	0.948968	0.925403
MER5A	DNA	hAT-Charlie	1606	315.45	1290.54	54.4803	54.6789	309	1297	50	34	0.979553	1.005	0.917764	0.621812
AluY	SINE	Alu	1792	351.984	1440.01	60.7899	61.0115	297	1495	86	80	0.843788	1.03819	1.41471	1.31123
L1M5	LINE	L1	1806	354.734	1451.26	61.2649	61.4882	332	1474	61	57	0.935912	1.01567	0.995677	0.927007
(TG)n	Simple_repeat	Simple_repeat	2057	404.035	1652.95	69.7795	70.0339	596	1461	97	101	1.47512	0.883872	1.39009	1.44216
(CA)n	Simple_repeat	Simple_repeat	2095	411.499	1683.49	71.0686	71.3277	585	1510	103	102	1.42163	0.896946	1.4493	1.43002
L3	LINE	CR1	2288	449.408	1838.58	77.6157	77.8987	462	1826	73	83	1.02802	0.993158	0.940531	1.06549
AluSz	SINE	Alu	2568	504.406	2063.58	87.1141	87.4317	344	2224	103	81	0.68199	1.07774	1.18236	0.926437
AluSx1	SINE	Alu	2666	523.655	2142.33	90.4386	90.7683	408	2258	117	112	0.779139	1.05399	1.2937	1.23391
L2	LINE	L2	2841	558.029	2282.96	96.3751	96.7264	511	2330	96	92	0.915724	1.02061	0.996108	0.951136
AluJr	SINE	Alu	2866	562.939	2303.05	97.2232	97.5776	336	2530	69	79	0.596868	1.09854	0.709707	0.809612
AluJo	SINE	Alu	2888	567.26	2320.73	97.9695	98.3266	330	2558	84	90	0.581744	1.10224	0.85741	0.915317
AluSx	SINE	Alu	3308	649.756	2658.23	112.217	112.626	497	2811	139	129	0.764902	1.05747	1.23867	1.14538
MIR3	SINE	MIR	4321	848.73	3472.25	146.581	147.115	947	3374	172	181	1.11579	0.971704	1.17341	1.23033
AT_rich	Low_complexity	Low_complexity	4343	853.051	3489.93	147.327	147.864	948	3395	107	134	1.1113	0.9728	0.726274	0.906235
AT_rich	Low_complexity	Low_complexity	4343	853.051	3489.93	147.327	147.864	948	3395	107	134	1.11131	0.9728	0.726274	0.906235
MIRc	SINE	MIR	4474	878.782	3595.2	151.771	152.325	970	3504	160	179	1.1038	0.974634	1.05422	1.17512
L2b	LINE	L2	5092	1000.17	4091.81	172.736	173.365	1006	4086	202	184	1.00583	0.998581	1.16942	1.06134
AluJb	SINE	Alu	5409	1062.43	4346.54	183.489	184.158	683	4726	183	185	0.642863	1.0873	0.997334	1.00457
MIR	SINE	MIR	6301	1237.64	5063.33	213.749	214.528	1255	5046	221	207	1.01403	0.996578	1.03393	0.96491
L2c	LINE	L2	6956	1366.3	5589.67	235.968	236.828	1337	5619	193	184	0.978558	1.00525	0.817907	0.776934
L2a	LINE	L2	8096	1590.21	6505.75	274.64	275.641	1408	6688	231	253	0.885415	1.02801	0.8411	0.917859
MIRb	SINE	MIR	9362	1838.88	7523.07	317.587	318.744	2000	7362	366	353	1.08762	0.97859	1.15244	1.10747

## Sheet: LOLA_DAE
Enhancer type	pValueLog	oddsRatio	support	rankPV	rankOR	rankSup	meanRank	Name	Rescaled Rank
DAE_all	164.215	1.70609	36758	10	13	2	8.33	ETS1	100
DAE_all	208.141	1.62788	27817	1	19	7	9	NFIC	99.4448
DAE_all	222.147	1.56964	33035	6	23	5	11.3	YY1	97.5387
DAE_all	249.151	1.46541	24053	4	28	14	15.3	MZF1	94.2239
DAE_all	303.165	1.72514	8448	3	12	35	16.7	AHR	93.0637
DAE_all	235.633	1.86984	4733	5	8	48	20.3	SP1	90.0804
DAE_all	178.401	1.39037	25884	9	40	12	20.3	ZNF354C	90.0804
DAE_all	80.3792	1.355	34561	17	46	4	22.3	HLTF	88.423
DAE_all	178.777	1.66746	5222	8	16	45	23	KLF4	87.8429
DAE_all	142.028	1.33323	23701	12	49	15	25.3	ZEB1	85.9369
DAE_all	162.973	1.37486	15436	11	42	23	25.3	MAFB	85.9369
DAE_all	120.041	1.30547	24680	14	51	13	26	SPIB	85.3568
DAE_all	136.947	1.45156	7600	13	29	37	26.3	HIF1A	85.1081
DAE_all	86.1943	1.25999	14904	16	57	25	32.7	PAX2	79.8044
DAE_all	73.2024	1.7894	1564	21	9	69	33	ZFX	79.5558
DAE_all	78.5094	1.42913	4348	18	32	51	33.7	ARNT	78.9757
DAE_all	78.4245	1.42877	4349	19	33	50	34	USF1	78.7271
DAE_all	71.9426	1.66789	1950	24	15	64	34.3	ELK1	78.4785
DAE_all	75.655	1.39075	4927	20	39	46	35	MZF1_5-13	77.8984
DAE_all	72.8253	1.22612	22613	23	67	17	35.7	SOX10	77.3183
DAE_all	73.1825	1.22631	19067	22	66	20	36	NFATC2	77.0697
DAE_all	61.8329	1.2055	21743	27	70	18	38.3	NFE2L1__MAFG	75.1637
DAE_all	63.6992	1.29679	6827	26	52	39	39	MYB	74.5836
DAE_all	49.0622	1.63413	1406	32	18	72	40.7	MYCN	73.1748
DAE_all	55.2049	1.38936	3478	29	41	53	41	EBF1	72.9262
DAE_all	59.9523	1.22391	12241	28	68	29	41.7	NKX3-2	72.3461
DAE_all	41.112	1.17185	26382	37	80	10	42.3	PDX1	71.8488
DAE_all	45.3975	1.44629	2233	35	30	63	42.7	MYF	71.5174
DAE_all	44.6602	1.4224	2402	36	34	58	42.7	MAX	71.5174
DAE_all	51.4674	1.19289	15141	31	75	24	43.3	ELF5	71.0201
DAE_all	36.987	2.10126	499	39	6	87	44	NHLH1	70.44
DAE_all	46.7292	1.17735	17651	34	77	22	44.3	HOXA5	70.1914
DAE_all	48.0738	1.20096	11600	33	72	31	45.3	NR2E3	69.3627
DAE_all	38.6109	1.33697	3016	38	48	57	47.7	REL	67.3738
DAE_all	29.9249	2.36687	311	44	2	100	48.7	EGR1	66.5451
DAE_all	36.8099	1.23625	5573	40	64	44	49.3	HAND1__TCFE2A	66.0479
DAE_all	29.6001	1.41061	1615	45	36	68	49.7	TAL1__TCF3	65.7164
DAE_all	35.8853	1.15951	14348	41	84	26	50.3	NOBOX	65.2192
DAE_all	26.1168	1.13725	27654	47	97	8	50.7	PRRX2	64.8877
DAE_all	23.6352	1.51344	891	51	25	78	51.3	MYC	64.3905
DAE_all	33.5083	1.1669	10955	42	82	32	52	FEV	63.8104
DAE_all	31.1322	1.17051	9266	43	81	33	52.3	GFI	63.5618
DAE_all	24.7216	1.39641	1409	50	37	71	52.7	NF-KAPPAB	63.2303
DAE_all	15.5716	1.6479	404	58	17	89	54.7	E2F1	61.5729
DAE_all	22.3823	1.12244	26257	52	102	11	55	ARID3A	61.3243
DAE_all	25.2925	1.16024	8061	49	83	36	56	FOXO3	60.4956
DAE_all	26.8067	1.13797	13370	46	96	27	56.3	SOX17	60.247
DAE_all	25.5406	1.12599	18341	48	101	21	56.7	NKX2-5	59.9155
DAE_all	14.6472	1.61879	404	61	20	89	56.7	INSM1	59.9155
DAE_all	16.17	1.27631	1635	57	55	67	59.7	STAT3	57.4294
DAE_all	11.6903	1.67728	278	65	14	102	60.3	GABPA	56.9321
DAE_all	12.8805	1.59279	374	64	22	95	60.3	NFKB1	56.9321
DAE_all	17.6542	1.14224	6574	53	92	41	62	NR4A2	55.5233
DAE_all	17.4714	1.14114	6600	54	93	40	62.3	AP1	55.2747
DAE_all	9.96516	1.47824	389	68	26	94	62.7	MYC__MAX	54.9432
DAE_all	9.75849	1.46948	391	69	27	93	63	ZNF423	54.6946
DAE_all	16.2562	1.10683	12201	56	105	30	63.7	SOX5	54.1145
DAE_all	6.24392	2.17543	68	78	5	109	64	MIZF	53.8659
DAE_all	13.8315	1.23385	1848	63	65	65	64.3	CREB1	53.6173
DAE_all	16.3403	1.13646	6523	55	98	42	65	CEBPA	53.0372
DAE_all	14.7339	1.1538	4434	59	87	49	65	SPI1	53.0372
DAE_all	11.317	1.27811	1086	66	54	75	65	RELA	53.0372
DAE_all	14.2448	1.1754	3278	62	78	56	65.3	SOX9	52.7886
DAE_all	5.31026	2.18361	56	82	3	112	65.7	PLAG1	52.4571
DAE_all	14.7134	1.14786	4803	60	90	47	65.7	EN1	52.4571
DAE_all	8.4167	1.42073	393	74	35	92	67	TCFCP2L1	51.3798
DAE_all	8.73873	1.33018	607	73	50	84	69	STAT1	49.7224
DAE_all	9.07046	1.07623	12274	71	111	28	70	SRY	48.8937
DAE_all	11.0665	1.14945	3330	67	89	55	70.3	RUNX1	48.6451
DAE_all	8.01587	1.23783	964	76	62	77	71.7	IRF1	47.4849
DAE_all	6.55338	1.37478	355	77	43	96	72	ELK4	47.2363
DAE_all	8.95496	1.09144	7300	72	107	38	72.3	FOXI1	46.9877
DAE_all	9.39134	1.13481	3355	70	99	54	74.3	FOXD1	45.3302
DAE_all	8.12819	1.0915	6364	75	106	43	74.7	GATA1	44.9988
DAE_all	1.91561	1.02747	27073	99	120	9	76	FOXL1	43.9214
DAE_all	5.57196	1.20295	833	79	71	79	76.3	DDIT3__CEBPA	43.6728
DAE_all	1.18472	2.18218	8	104	4	123	77	AR	43.0927
DAE_all	3.07279	1.44513	108	92	31	108	77	CTCF	43.0927
DAE_all	4.41573	1.26438	396	85	56	91	77.3	NFYA	42.8441
DAE_all	1.10614	1.75355	12	105	10	122	79	ZNF143	41.4353
DAE_all	1.61436	1.61382	28	101	21	118	80	RREB1	40.6066
DAE_all	3.69761	1.2819	285	87	53	101	80.3	EVI1	40.358
DAE_all	5.31783	1.15456	1295	81	86	74	80.3	ESRRB	40.358
DAE_all	0.707744	2.04572	4	111	7	126	81.3	PAX5	39.5293
DAE_all	5.22412	1.08891	3748	83	109	52	81.3	FOXA1	39.5293
DAE_all	5.55306	1.11897	2251	80	104	61	81.7	TBP	39.1978
DAE_all	4.12999	1.17272	772	86	79	80	81.7	TEAD1	39.1978
DAE_all	2.47718	1.3689	109	95	44	107	82	POU5F1	38.9492
DAE_all	3.61852	1.24666	348	88	61	97	82	T	38.9492
DAE_all	0.450677	4.09115	1	119	1	128	82.7	PAX4	38.3691
DAE_all	4.69791	1.14035	1331	84	94	73	83.7	MEF2A	37.5404
DAE_all	3.34515	1.19348	481	90	74	88	84	TAL1__GATA1	37.2918
DAE_all	3.50648	1.15596	755	89	85	81	85	NFE2L2	36.4631
DAE_all	1.4204	1.02455	8611	103	121	34	86	NKX3-1	35.6344
DAE_all	3.32679	1.08236	2392	91	110	59	86.7	FOXD3	35.0543
DAE_all	1.98859	1.25906	143	97	58	105	86.7	PPARG__RXRA	35.0543
DAE_all	2.86933	1.15141	612	93	88	83	88	PBX1	33.977
DAE_all	2.83196	1.07604	2244	94	112	62	89.3	RORA_1	32.8996
DAE_all	1.97493	1.06765	1666	98	113	66	92.3	NFIL3	30.4135
DAE_all	2.17409	1.11978	641	96	103	82	93.7	HNF4A	29.2533
DAE_all	0.950572	1.23773	49	106	63	113	94	NR3C1	29.0047
DAE_all	1.58298	1.18919	174	102	76	104	94	NR2F1	29.0047
DAE_all	0.79207	1.24701	32	109	60	116	95	IRF2	28.176
DAE_all	0.450056	1.36375	5	120	45	125	96.7	ESR1	26.7672
DAE_all	0.766557	1.02307	2360	110	122	60	97.3	FOXQ1	26.27
DAE_all	1.65127	1.13817	326	100	95	99	98	SPZ1	25.6899
DAE_all	0.846261	1.03275	1473	107	118	70	98.3	FOXA2	25.4413
DAE_all	0.637741	1.25385	19	116	59	121	98.7	REST	25.1098
DAE_all	0.648913	1.19851	29	115	73	117	102	RXRA__VDR	22.3751
DAE_all	0.828095	1.05329	539	108	116	85	103	FOXF2	21.5464
DAE_all	0.439011	1.01284	1035	121	124	76	107	LHX3	18.2315
DAE_all	0.629573	1.03822	503	117	117	86	107	HNF1B	18.2315
DAE_all	0.702424	1.05458	345	112	115	98	108	RORA_2	17.4028
DAE_all	0.668262	1.12882	64	114	100	110	108	SOX2	17.4028
DAE_all	0.679935	1.08955	127	113	108	106	109	HNF1A	16.5741
DAE_all	0.514744	1.14388	26	118	91	120	110	ESR2	15.7454
DAE_all	0.381648	1.01838	226	122	123	103	116	HLF	10.7732
DAE_all	0.323702	1.03202	28	123	119	118	120	RXR__RAR_DR5	7.45836
DAE_all	0.124362	0.915807	60	127	126	111	121	TLX1__NFIC	6.62965
DAE_all	0.2623	0.991776	40	125	125	114	121	PAX6	6.62965
DAE_all	0.289986	1.06068	7	124	114	124	121	EWSR1-FLI1	6.62965
DAE_all	0.111682	0.889262	40	128	127	114	123	SRF	4.97224
DAE_all	0.145786	0.818215	2	126	128	127	127	NR1H2__RXRA	1.65741
DAE_all	0	0	0	129	129	129	129	PPARG	0
DAE_all	0	0	0	129	129	129	129	TP53	0
DAE_ncERSubset	109.81	1.62221	28247	9	9	2	6.67	ETS1	100
DAE_ncERSubset	232.717	1.53347	21218	1	15	8	8	NFIC	98.9038
DAE_ncERSubset	146.667	1.5004	25342	5	18	5	9.33	YY1	97.8076
DAE_ncERSubset	189.422	1.60939	6362	2	11	35	16	AHR	92.3102
DAE_ncERSubset	133.255	1.3615	18182	6	30	14	16.7	MZF1	91.7333
DAE_ncERSubset	113.304	1.33705	19795	8	35	12	18.3	ZNF354C	90.4146
DAE_ncERSubset	150.233	1.73303	3562	4	7	48	19.7	SP1	89.2607
DAE_ncERSubset	57.4296	1.3292	26593	16	39	4	19.7	HLTF	89.2607
DAE_ncERSubset	105.25	1.54224	3897	10	14	45	23	KLF4	86.5408
DAE_ncERSubset	79.0763	1.2702	18917	12	52	13	25.7	SPIB	84.3155
DAE_ncERSubset	88.3689	1.29566	11632	11	48	23	27.3	MAFB	82.9968
DAE_ncERSubset	77.7866	1.26465	18009	13	54	16	27.7	ZEB1	82.6671
DAE_ncERSubset	73.2334	1.35169	5664	15	33	37	28.3	HIF1A	82.1726
DAE_ncERSubset	54.6793	1.21571	17423	17	60	17	31.3	SOX10	79.7
DAE_ncERSubset	52.7069	1.21072	14667	18	62	20	33.3	NFATC2	78.0516
DAE_ncERSubset	49.2507	1.21239	11319	19	61	25	35	PAX2	76.6505
DAE_ncERSubset	40.6716	1.61209	1148	26	10	69	35	ZFX	76.6505
DAE_ncERSubset	39.5735	1.51898	1436	27	17	64	36	ELK1	75.8263
DAE_ncERSubset	41.1362	1.32999	3228	24	37	51	37.3	ARNT	74.7548
DAE_ncERSubset	44.0285	1.26856	5231	21	53	39	37.7	MYB	74.4251
DAE_ncERSubset	41.1151	1.32983	3229	25	38	50	37.7	USF1	74.4251
DAE_ncERSubset	43.3091	1.18844	16711	22	74	18	38	NFE2L1__MAFG	74.1779
DAE_ncERSubset	36.6724	1.18069	20402	31	76	10	39	PDX1	73.3537
DAE_ncERSubset	29.9356	1.52322	1052	36	16	71	41	MYCN	71.7053
DAE_ncERSubset	38.2416	1.29522	3656	29	49	47	41.7	MZF1_5-13	71.1283
DAE_ncERSubset	39.2337	1.1973	9365	28	68	30	42	NKX3-2	70.8811
DAE_ncERSubset	24.7605	1.9354	377	39	4	87	43.3	NHLH1	69.8096
DAE_ncERSubset	37.229	1.19438	8955	30	70	31	43.7	NR2E3	69.4799
DAE_ncERSubset	34.1193	1.17133	11604	32	79	24	45	ELF5	68.4085
DAE_ncERSubset	28.5038	1.29696	2582	37	46	53	45.3	EBF1	68.1612
DAE_ncERSubset	24.5685	1.33246	1789	40	36	60	45.3	MAX	68.1612
DAE_ncERSubset	32.4855	1.1618	13560	33	82	22	45.7	HOXA5	67.8315
DAE_ncERSubset	23.2755	1.14406	21359	41	89	7	45.7	PRRX2	67.8315
DAE_ncERSubset	31.0104	1.16403	11117	34	80	26	46.7	NOBOX	67.0073
DAE_ncERSubset	30.5763	1.15541	14327	35	85	21	47	NKX2-5	66.7601
DAE_ncERSubset	25.3385	1.29447	2296	38	50	57	48.3	REL	65.6886
DAE_ncERSubset	19.7846	1.36027	1229	49	31	67	49	TAL1__TCF3	65.1117
DAE_ncERSubset	22.1899	1.32772	1639	45	40	63	49.3	MYF	64.8644
DAE_ncERSubset	20.884	2.17574	237	47	1	100	49.3	EGR1	64.8644
DAE_ncERSubset	22.6175	1.20004	4237	43	67	44	51.3	HAND1__TCFE2A	63.216
DAE_ncERSubset	21.0434	1.13224	20300	46	97	11	51.3	ARID3A	63.216
DAE_ncERSubset	13.4052	1.40517	661	55	24	78	52.3	MYC	62.3918
DAE_ncERSubset	23.2281	1.15166	8410	42	86	32	53.3	FEV	61.5676
DAE_ncERSubset	10.5084	1.56	306	59	12	91	54	E2F1	60.9907
DAE_ncERSubset	10.4543	1.55421	309	60	13	90	54.3	INSM1	60.7434
DAE_ncERSubset	22.4483	1.13926	10340	44	93	27	54.7	SOX17	60.4137
DAE_ncERSubset	19.9866	1.15631	6226	48	84	36	56	FOXO3	59.3423
DAE_ncERSubset	13.6339	1.31047	1049	54	44	72	56.7	NF-KAPPAB	58.7654
DAE_ncERSubset	18.8569	1.14357	7067	50	90	33	57.7	GFI	57.9412
DAE_ncERSubset	15.986	1.14977	5088	51	87	41	59.7	CEBPA	56.2928
DAE_ncERSubset	15.5332	1.11587	9468	52	101	29	60.7	SOX5	55.4686
DAE_ncERSubset	7.07532	1.44951	274	69	19	95	61	NFKB1	55.2213
DAE_ncERSubset	13.788	1.13725	5095	53	96	40	63	AP1	53.5729
DAE_ncERSubset	11.9912	1.17636	2543	56	77	56	63	SOX9	53.5729
DAE_ncERSubset	6.29449	1.39633	292	72	26	93	63.7	MYC__MAX	52.996
DAE_ncERSubset	11.4175	1.14219	3705	57	91	46	64.7	EN1	52.1718
DAE_ncERSubset	4.31326	2.11253	44	81	2	112	65	PLAG1	51.9245
DAE_ncERSubset	10.3992	1.09169	9550	61	107	28	65.3	SRY	51.6772
DAE_ncERSubset	8.47212	1.25945	836	66	55	75	65.3	RELA	51.6772
DAE_ncERSubset	5.79277	1.37387	291	74	28	94	65.3	ZNF423	51.6772
DAE_ncERSubset	8.51029	1.19522	1401	64	69	65	66	CREB1	51.1003
DAE_ncERSubset	5.5469	1.35773	297	75	32	92	66.3	TCFCP2L1	50.853
DAE_ncERSubset	5.18157	1.05997	21025	76	114	9	66.3	FOXL1	50.853
DAE_ncERSubset	10.5173	1.11789	5011	58	100	42	66.7	NR4A2	50.5234
DAE_ncERSubset	8.2526	1.20659	1218	68	64	68	66.7	STAT3	50.5234
DAE_ncERSubset	3.67508	1.87239	49	85	5	110	66.7	MIZF	50.5234
DAE_ncERSubset	4.934	1.42803	194	79	21	102	67.3	GABPA	50.0288
DAE_ncERSubset	5.1535	1.32412	320	77	42	89	69.3	NFYA	48.3805
DAE_ncERSubset	9.14287	1.12996	3381	62	98	49	69.7	SPI1	48.0508
DAE_ncERSubset	8.65356	1.10543	4960	63	103	43	69.7	GATA1	48.0508
DAE_ncERSubset	8.47706	1.0984	5663	65	106	38	69.7	FOXI1	48.0508
DAE_ncERSubset	6.1445	1.22417	743	73	59	77	69.7	IRF1	48.0508
DAE_ncERSubset	8.33802	1.14071	2564	67	92	55	71.3	RUNX1	46.7321
DAE_ncERSubset	6.52089	1.14552	1774	71	88	61	73.3	TBP	45.0837
DAE_ncERSubset	4.47532	1.24043	448	80	56	84	73.3	STAT1	45.0837
DAE_ncERSubset	6.93679	1.12518	2580	70	99	54	74.3	FOXD1	44.2595
DAE_ncERSubset	3.90925	1.32451	228	82	41	101	74.7	EVI1	43.9298
DAE_ncERSubset	5.03862	1.16264	1047	78	81	73	77.3	MEF2A	41.7869
DAE_ncERSubset	3.85804	1.05631	6770	83	116	34	77.7	NKX3-1	41.4572
DAE_ncERSubset	2.07131	1.36632	81	96	29	108	77.7	CTCF	41.4572
DAE_ncERSubset	1.61914	1.4373	43	100	20	113	77.7	NR3C1	41.4572
DAE_ncERSubset	0.912152	1.98137	6	107	3	123	77.7	AR	41.4572
DAE_ncERSubset	3.57168	1.27898	262	86	51	97	78	ELK4	41.2099
DAE_ncERSubset	3.78704	1.17571	635	84	78	79	80.3	DDIT3__CEBPA	39.3143
DAE_ncERSubset	2.9336	1.23668	269	89	57	96	80.7	T	38.9846
DAE_ncERSubset	0.980045	1.42131	20	104	22	118	81.3	RREB1	38.4901
DAE_ncERSubset	0.571276	1.87107	3	116	6	126	82.7	PAX5	37.3362
DAE_ncERSubset	2.0697	1.29644	114	97	47	105	83	PPARG__RXRA	37.0889
DAE_ncERSubset	1.70427	1.30471	82	99	45	107	83.7	POU5F1	36.512
DAE_ncERSubset	3.28763	1.09068	1859	87	108	58	84.3	FOXD3	36.0175
DAE_ncERSubset	2.95305	1.06836	2854	88	113	52	84.3	FOXA1	36.0175
DAE_ncERSubset	2.76261	1.188	372	91	75	88	84.7	TAL1__GATA1	35.6878
DAE_ncERSubset	0.806204	1.38189	16	109	27	121	85.7	REST	34.8636
DAE_ncERSubset	2.89553	1.1154	976	90	102	74	88.7	ESRRB	32.391
DAE_ncERSubset	2.61827	1.07991	1738	92	112	62	88.7	RORA_1	32.391
DAE_ncERSubset	2.54242	1.13857	578	93	95	80	89.3	NFE2L2	31.8965
DAE_ncERSubset	0.445903	1.40333	4	118	25	125	89.3	ESR1	31.8965
DAE_ncERSubset	2.29495	1.0839	1302	94	111	66	90.3	NFIL3	31.0723
DAE_ncERSubset	2.20007	1.13875	470	95	94	83	90.7	PBX1	30.7426
DAE_ncERSubset	0.974065	1.22463	53	105	58	109	90.7	SOX2	30.7426
DAE_ncERSubset	1.70565	1.15733	256	98	83	98	93	SPZ1	28.8469
DAE_ncERSubset	1.39594	1.18854	135	103	73	104	93.3	NR2F1	28.5997
DAE_ncERSubset	1.5724	1.10318	490	101	104	82	95.7	HNF4A	26.6216
DAE_ncERSubset	0.868953	1.02971	1828	108	120	59	95.7	FOXQ1	26.6216
DAE_ncERSubset	1.46294	1.08996	564	102	109	81	97.3	TEAD1	25.3029
DAE_ncERSubset	0.593391	1.20293	21	115	65	117	99	ESR2	23.9018
DAE_ncERSubset	0.936697	1.04809	820	106	117	76	99.7	LHX3	23.3248
DAE_ncERSubset	0.60483	1.1923	24	114	71	116	100	IRF2	23.0776
DAE_ncERSubset	0.534102	1.0187	1123	117	121	70	103	FOXA2	20.605
DAE_ncERSubset	0.386636	1.20283	6	120	66	123	103	EWSR1-FLI1	20.605
DAE_ncERSubset	0.797228	1.05657	417	111	115	85	104	FOXF2	19.7808
DAE_ncERSubset	0.395981	1.19068	7	119	72	122	104	ZNF143	19.7808
DAE_ncERSubset	0.654922	1.04501	390	113	118	86	106	HNF1B	18.1324
DAE_ncERSubset	0.799215	1.08772	184	110	110	103	108	HLF	16.484
DAE_ncERSubset	0.685679	1.10075	99	112	105	106	108	HNF1A	16.484
DAE_ncERSubset	0.324562	1.00633	256	121	122	98	114	RORA_2	11.5388
DAE_ncERSubset	0.323936	1.0395	20	122	119	118	120	RXRA__VDR	6.59359
DAE_ncERSubset	0.135018	0.915466	46	125	125	111	120	TLX1__NFIC	6.59359
DAE_ncERSubset	0.199791	0.943334	20	123	123	118	121	RXR__RAR_DR5	5.76939
DAE_ncERSubset	0.16701	0.9248	29	124	124	114	121	PAX6	5.76939
DAE_ncERSubset	0.0366995	0.769108	27	127	126	115	123	SRF	4.12099
DAE_ncERSubset	0.0654074	0.510271	1	126	127	127	127	NR1H2__RXRA	0.824198
DAE_ncERSubset	0	0	0	128	128	128	128	PPARG	0
DAE_ncERSubset	0	0	0	128	128	128	128	PAX4	0
DAE_ncERSubset	0	0	0	128	128	128	128	TP53	0
DAE_CP	133.013	1.86988	4623	5	30	7	14	MZF1	100
DAE_CP	203.16	2.94216	1301	2	9	37	16	SP1	94.4145
DAE_CP	192.104	2.3733	1977	3	18	27	16	AHR	94.4145
DAE_CP	178.757	2.63156	1400	4	10	35	16.3	KLF4	94.1498
DAE_CP	67.2101	1.54954	4403	8	41	10	19.7	ZEB1	91.1497
DAE_CP	59.6622	1.5356	4831	11	43	6	20	NFIC	90.885
DAE_CP	27.1282	1.61595	6358	21	37	2	20	ETS1	90.885
DAE_CP	102.004	3.28596	513	6	4	57	22.3	ZFX	88.8556
DAE_CP	91.5556	1.85723	1663	7	31	31	23	HIF1A	88.2379
DAE_CP	43.9584	1.43159	4594	15	47	8	23.3	ZNF354C	87.9732
DAE_CP	28.1563	1.41535	5672	19	49	4	24	YY1	87.3555
DAE_CP	50.8286	1.46375	2854	12	45	21	26	MAFB	85.5908
DAE_CP	66.0127	1.90991	1011	9	28	43	26.7	USF1	84.9731
DAE_CP	65.8174	1.90847	1010	10	29	44	27.7	ARNT	84.0907
DAE_CP	44.2153	1.66803	1040	14	35	42	30.3	MZF1_5-13	81.7965
DAE_CP	44.627	1.79796	790	13	32	50	31.7	EBF1	80.5612
DAE_CP	40.2409	1.91763	573	16	27	54	32.3	MAX	80.0318
DAE_CP	37.5676	2.246	354	17	21	63	33.7	MYCN	78.7964
DAE_CP	37.0529	2.03766	442	18	25	61	34.7	ELK1	77.9141
DAE_CP	27.2068	3.07201	142	20	7	77	34.7	NHLH1	77.9141
DAE_CP	14.8074	1.22382	2591	29	57	22	36	PAX2	76.767
DAE_CP	9.08106	1.16308	4150	38	63	12	37.7	SPIB	75.2669
DAE_CP	19.8098	2.05616	220	23	24	72	39.7	MYC	73.5022
DAE_CP	18.1323	3.22938	86	25	5	90	40	EGR1	73.2374
DAE_CP	18.1764	1.49906	604	24	44	53	40.3	REL	72.9727
DAE_CP	15.5506	2.44092	116	27	13	82	40.7	ZNF423	72.6198
DAE_CP	17.8303	1.59209	448	26	38	60	41.3	MYF	72.0904
DAE_CP	13.8546	2.42164	104	31	15	86	44	NFKB1	69.7079
DAE_CP	10.0943	1.2383	1180	37	56	39	44	MYB	69.7079
DAE_CP	14.4275	4.02361	51	30	2	101	44.3	CTCF	69.4432
DAE_CP	12.096	2.25437	104	32	20	86	46	INSM1	67.9432
DAE_CP	11.9377	1.58627	290	33	39	66	46	NF-KAPPAB	67.9432
DAE_CP	3.55161	1.08893	3781	49	72	18	46.3	SOX10	67.6785
DAE_CP	6.80792	1.18479	1191	41	60	38	46.3	NR4A2	67.6785
DAE_CP	11.0695	2.14044	106	35	23	83	47	TCFCP2L1	67.0608
DAE_CP	11.387	2.1878	104	34	22	86	47.3	MYC__MAX	66.7961
DAE_CP	3.13573	1.09071	2003	49	67	26	47.3	NKX3-2	66.7961
DAE_CP	7.20532	1.21027	976	40	59	45	48	HAND1__TCFE2A	66.1784
DAE_CP	10.3659	2.43453	75	36	14	95	48.3	GABPA	65.9137
DAE_CP	8.09936	1.38446	367	39	50	62	50.3	CREB1	64.1489
DAE_CP	5.56795	3.81856	19	42	3	106	50.3	PLAG1	64.1489
DAE_CP	4.34453	3.06266	19	46	8	106	53.3	MIZF	61.5018
DAE_CP	4.19751	1.27481	294	47	53	65	55	STAT3	60.0018
DAE_CP	5.5309	1.76228	82	43	34	91	56	ELK4	59.1194
DAE_CP	2.39584	1.11172	758	53	65	51	56.3	SPI1	58.8547
DAE_CP	0.00614625	0.926692	5849	87	81	3	57	FOXC1	58.237
DAE_CP	0.454704	1.01121	1742	71	72	30	57.7	FEV	57.6193
DAE_CP	2.15562	5.99903	4	54	1	120	58.3	AR	57.0899
DAE_CP	3.43412	1.29641	199	50	54	74	59.3	RELA	56.2075
DAE_CP	3.75225	1.56966	78	48	40	93	60.3	SPZ1	55.3252
DAE_CP	2.67389	1.21967	241	52	58	71	60.3	ESRRB	55.3252
DAE_CP	1.91525	2.41545	10	57	16	112	61.7	RXRA__VDR	54.0898
DAE_CP	1.70817	2.50521	8	58	12	115	61.7	RREB1	54.0898
DAE_CP	2.01961	1.17248	250	55	61	70	62	TAL1__TCF3	53.8251
DAE_CP	1.33797	3.16546	4	60	6	120	62	ZNF143	53.8251
DAE_CP	1.27628	1.07726	555	63	68	55	62	RUNX1	53.8251
DAE_CP	3.04594	1.50847	71	52	40	97	63	E2F1	52.9427
DAE_CP	2.9003	1.44789	81	51	46	92	63	NFYA	52.9427
DAE_CP	0.000243122	0.899348	5660	98	86	5	63	HLTF	52.9427
DAE_CP	1.98143	1.27529	106	56	52	83	63.7	STAT1	52.3251
DAE_CP	0.000393201	0.926506	3372	96	82	19	65.7	NFE2L1__MAFG	50.5603
DAE_CP	1.24137	2.27951	6	64	19	116	66.3	REST	50.0309
DAE_CP	1.31907	1.97286	9	61	26	114	67	RXR__RAR_DR5	49.4132
DAE_CP	0.000103196	0.917096	2874	99	83	20	67.3	NFATC2	49.1485
DAE_CP	1.30438	1.16389	136	62	62	79	67.7	TEAD1	48.7956
DAE_CP	0.0039697	0.930936	1374	89	80	36	68.3	GFI	48.2661
DAE_CP	0.469671	2.58916	1	70	11	125	68.7	PAX5	47.9132
DAE_CP	1.03088	1.132	131	65	64	80	69.7	NFE2L2	47.0308
DAE_CP	0.0976828	0.967978	732	81	77	52	70	EN1	46.7661
DAE_CP	1.35629	1.42817	29	59	48	104	70.3	PPARG__RXRA	46.5014
DAE_CP	1.38e-05	0.901327	2237	104	85	25	71.3	ELF5	45.619
DAE_CP	8.68e-16	0.814534	4500	113	98	9	73.3	GATA3	43.8542
DAE_CP	0.480249	1.04857	106	68	71	83	74	HNF4A	43.2366
DAE_CP	0.492944	1.78012	2	67	33	124	74.7	EWSR1-FLI1	42.6189
DAE_CP	0.00126395	0.908609	964	93	84	47	74.7	AP1	42.6189
DAE_CP	5.73e-05	0.888799	1152	101	87	40	76	FOXO3	41.4718
DAE_CP	0.20476	0.975424	138	77	76	78	77	IRF1	40.5894
DAE_CP	0.493033	1.30462	6	66	51	116	77.7	IRF2	39.9718
DAE_CP	2.31e-08	0.859422	1615	108	92	34	78	NR2E3	39.7071
DAE_CP	1.93e-16	0.816225	2509	115	97	23	78.3	HOXA5	39.4423
DAE_CP	0.00300419	0.887876	452	91	88	59	79.3	SOX9	38.56
DAE_CP	0.477947	1.06995	54	69	70	100	79.7	T	38.207
DAE_CP	0.00489864	0.879819	326	88	89	64	80.3	RORA_1	37.6776
DAE_CP	3.86e-16	0.80552	1857	114	99	29	80.7	SOX17	37.3246
DAE_CP	0.000967064	0.873722	468	94	91	58	81	FOXD1	37.0599
DAE_CP	0.410468	1.07059	28	72	69	105	82	NR2F1	36.1775
DAE_CP	0	0.706462	3804	117	114	15	82	PDX1	36.1775
DAE_CP	0	0.678845	4028	117	118	13	82.7	PRRX2	35.5599
DAE_CP	0.0171683	0.878604	184	85	90	76	83.7	MEF2A	34.6775
DAE_CP	1.85e-05	0.83783	520	103	93	56	84	FOXA1	34.4128
DAE_CP	1.11e-08	0.823158	881	109	95	48	84	GATA1	34.4128
DAE_CP	0.14488	0.937165	68	78	79	97	84.7	TAL1__GATA1	33.7951
DAE_CP	0	0.67674	3769	117	119	18	84.7	ARID3A	33.7951
DAE_CP	0	0.772674	1657	117	106	32	85	SOX5	33.5304
DAE_CP	0.367404	1.11822	8	74	68	113	85	NR3C1	33.5304
DAE_CP	0	0.701288	2444	117	115	24	85.3	NKX2-5	33.2657
DAE_CP	0	0.737031	1867	117	111	28	85.3	NOBOX	33.2657
DAE_CP	0.206455	0.959718	39	76	78	103	85.7	EVI1	32.9127
DAE_CP	0	0.57722	3789	117	123	17	85.7	FOXL1	32.9127
DAE_CP	0.259987	0.995743	10	73	73	112	86	SOX2	32.648
DAE_CP	0.253707	0.988191	11	74	75	110	86.3	TLX1__NFIC	32.3833
DAE_CP	0	0.744027	1650	117	109	33	86.3	SRY	32.3833
DAE_CP	1.15e-11	0.788978	848	111	101	49	87	CEBPA	31.7656
DAE_CP	3.4e-14	0.777264	969	112	104	46	87.3	FOXI1	31.5009
DAE_CP	0.238657	0.990548	4	75	74	120	89.7	ESR2	29.3832
DAE_CP	0.000272293	0.798729	201	97	100	73	90	FOXA2	29.1185
DAE_CP	0	0.707391	1115	117	113	41	90.3	NKX3-1	28.8538
DAE_CP	2.47e-07	0.747854	273	106	108	67	93.7	TBP	25.8537
DAE_CP	0.0324368	0.816386	47	84	96	102	94	RORA_2	25.589
DAE_CP	0.00284043	0.785088	99	92	102	89	94.3	DDIT3__CEBPA	25.3243
DAE_CP	0.00342867	0.762341	73	90	107	96	97.7	PBX1	22.3242
DAE_CP	1.22e-07	0.708137	198	107	112	74	97.7	NFIL3	22.3242
DAE_CP	1.56e-11	0.681326	273	110	117	67	98	FOXD3	22.0595
DAE_CP	0.0595297	0.774396	16	82	105	109	98.7	HNF1A	21.4418
DAE_CP	0.111215	0.78362	6	80	103	116	99.7	SRF	20.5594
DAE_CP	0.0586008	0.738407	11	83	110	110	101	POU5F1	19.4123
DAE_CP	3.56e-07	0.65883	119	105	120	81	102	LHX3	18.53
DAE_CP	9.64e-17	0.616709	256	116	121	69	102	FOXQ1	18.53
DAE_CP	0.000542512	0.689633	59	95	116	98	103	HNF1B	17.6476
DAE_CP	1.96e-05	0.615472	56	102	122	99	108	FOXF2	13.2357
DAE_CP	6.53e-05	0.483854	19	100	124	106	110	HLF	11.4709
DAE_CP	0.0126438	0.422696	3	86	125	123	111	PAX6	10.5885
DAE_CP	0	0	0	117	126	126	123	ESR1	0
DAE_CP	0	0	0	117	126	126	123	NR1H2__RXRA	0
DAE_CP	0	0	0	117	126	126	123	PPARG	0
DAE_CP	0	0	0	117	126	126	123	PAX4	0
DAE_CP	0	0	0	117	126	126	123	TP53	0
DAE_GZ	137.665	1.88947	4655	5	28	7	13.3	MZF1	100
DAE_GZ	202.243	2.41798	2009	3	16	27	15.3	AHR	94.4737
DAE_GZ	212.092	2.99472	1323	2	8	37	15.7	SP1	94.1228
DAE_GZ	179.811	2.6343	1406	4	11	35	16.7	KLF4	93.2456
DAE_GZ	78.7788	1.60862	4476	8	36	10	18	ZEB1	92.1053
DAE_GZ	30.2146	1.66658	6395	19	34	2	18.3	ETS1	91.8421
DAE_GZ	61.65	1.5461	4858	11	39	6	18.7	NFIC	91.4912
DAE_GZ	97.3408	1.88832	1689	6	29	31	22	HIF1A	88.5965
DAE_GZ	49.9849	1.46742	4647	13	46	8	22.3	ZNF354C	88.3333
DAE_GZ	96.318	3.19683	503	7	5	57	23	ZFX	87.7193
DAE_GZ	29.6932	1.4293	5702	20	48	4	24	YY1	86.8421
DAE_GZ	70.0572	1.9413	1028	9	26	43	26	USF1	85.0877
DAE_GZ	52.117	1.46983	2871	12	45	21	26	MAFB	85.0877
DAE_GZ	69.8579	1.93987	1027	10	27	44	27	ARNT	84.2105
DAE_GZ	49.4603	1.71239	1066	14	31	42	29	MZF1_5-13	82.4561
DAE_GZ	42.6637	1.94848	583	15	24	54	31	MAX	80.7018
DAE_GZ	42.5455	1.77415	784	16	30	50	32	EBF1	79.8246
DAE_GZ	41.4474	2.10837	457	17	21	59	32.3	ELK1	79.5614
DAE_GZ	36.5521	2.22277	352	18	20	63	33.7	MYCN	78.3333
DAE_GZ	27.5441	3.08456	143	21	7	79	35.7	NHLH1	76.5789
DAE_GZ	23.6453	1.69822	476	22	33	58	37.7	MYF	74.8246
DAE_GZ	14.9087	1.22429	2601	32	59	22	37.7	PAX2	74.8246
DAE_GZ	17.1966	1.32454	1249	27	50	38	38.3	MYB	74.2982
DAE_GZ	7.50749	1.14488	4140	38	65	12	38.3	SPIB	74.2982
DAE_GZ	22.3087	3.55788	94	23	4	90	39	EGR1	73.6842
DAE_GZ	16.5946	1.94584	210	28	25	72	41.7	MYC	71.3158
DAE_GZ	4.64315	1.10616	3793	44	66	16	42	SOX10	71.0526
DAE_GZ	17.5309	4.46611	56	26	1	100	42.3	CTCF	70.7895
DAE_GZ	16.3012	1.46735	595	29	47	53	43	REL	70.1754
DAE_GZ	15.3898	2.46004	113	30	14	85	43	INSM1	70.1754
DAE_GZ	15.0526	2.40851	115	31	18	84	44.3	ZNF423	69.0351
DAE_GZ	13.7567	2.4124	104	33	17	86	45.3	NFKB1	68.1579
DAE_GZ	10.7748	1.55011	285	34	38	68	46.7	NF-KAPPAB	66.9298
DAE_GZ	6.35657	1.17692	1189	40	63	39	47.3	NR4A2	66.4035
DAE_GZ	3.68634	1.10084	2023	47	70	26	47.7	NKX3-2	66.0526
DAE_GZ	9.99514	2.06664	103	35	22	87	48	TCFCP2L1	65.7895
DAE_GZ	6.59815	1.19899	972	39	61	46	48.7	HAND1__TCFE2A	65.1754
DAE_GZ	9.00008	2.02021	97	37	23	89	49.7	MYC__MAX	64.2982
DAE_GZ	9.14833	2.31931	72	36	19	96	50.3	GABPA	63.7719
DAE_GZ	5.92802	1.3169	352	41	51	63	51.7	CREB1	62.5439
DAE_GZ	4.89667	1.30285	301	43	52	65	53.3	STAT3	61.1404
DAE_GZ	3.86675	3.13553	16	45	6	109	53.3	PLAG1	61.1404
DAE_GZ	1.22209	1.04495	1790	63	74	30	55.7	FEV	59.0351
DAE_GZ	4.97661	1.70967	80	42	32	93	55.7	ELK4	59.0351
DAE_GZ	3.36277	2.69851	17	51	9	107	55.7	MIZF	59.0351
DAE_GZ	2.67826	1.12068	766	54	66	51	57	SPI1	57.8947
DAE_GZ	3.72679	1.27503	252	46	57	70	57.7	ESRRB	57.2807
DAE_GZ	3.98273	1.55648	87	44	37	92	57.7	NFYA	57.2807
DAE_GZ	4.35332	1.6511	77	45	36	94	58.3	E2F1	56.7544
DAE_GZ	0.0117625	0.935296	5878	89	84	3	58.7	FOXC1	56.4035
DAE_GZ	2.34801	2.67003	11	56	10	110	58.7	RXRA__VDR	56.4035
DAE_GZ	2.92857	1.26632	194	50	54	75	59.7	RELA	55.5263
DAE_GZ	3.62965	1.42401	118	48	49	83	60	STAT1	55.2632
DAE_GZ	1.95252	4.05528	5	58	3	119	60	ZNF143	55.2632
DAE_GZ	1.96781	1.11003	572	57	69	55	60.3	RUNX1	55
DAE_GZ	1.6998	2.49579	8	60	13	113	62	RREB1	53.5088
DAE_GZ	1.37642	4.25707	3	62	2	122	62	AR	53.5088
DAE_GZ	2.66358	1.28693	150	55	55	77	62.3	TEAD1	53.2456
DAE_GZ	0.00735483	0.949011	2940	91	79	20	63.3	NFATC2	52.3684
DAE_GZ	2.927	1.47843	74	53	43	94	63.3	SPZ1	52.3684
DAE_GZ	0.000672265	0.908219	5690	99	86	5	63.3	HLTF	52.3684
DAE_GZ	0.00411965	0.944298	3416	92	81	19	64	NFE2L1__MAFG	51.7544
DAE_GZ	0.00381219	0.94061	2308	93	82	25	66.7	ELF5	49.386
DAE_GZ	0.0198716	0.950171	1401	87	78	36	67	GFI	49.1228
DAE_GZ	0.262795	0.996052	753	76	76	52	68	EN1	48.2456
DAE_GZ	1.4233	1.19082	120	61	62	82	68.3	HNF4A	47.9825
DAE_GZ	1.85548	1.28264	92	59	56	91	68.7	TAL1__GATA1	47.6316
DAE_GZ	0.468374	2.57945	1	71	12	124	69	PAX5	47.3684
DAE_GZ	0.938964	1.08757	234	65	73	71	69.7	TAL1__TCF3	46.7544
DAE_GZ	0.930857	1.11854	130	66	67	81	71.3	NFE2L2	45.3509
DAE_GZ	0.104975	0.958405	354	83	77	62	74	RORA_1	42.9825
DAE_GZ	1.07056	1.21127	61	64	60	99	74.3	T	42.7193
DAE_GZ	0.706139	1.50502	7	67	41	115	74.3	RXR__RAR_DR5	42.7193
DAE_GZ	0.394375	1.02385	145	72	75	78	75	IRF1	42.1053
DAE_GZ	0	0.800835	4491	116	101	9	75.3	GATA3	41.8421
DAE_GZ	0.000556931	0.907754	1176	100	87	40	75.7	FOXO3	41.4912
DAE_GZ	0.00131038	0.909147	968	97	85	47	76.3	AP1	40.9649
DAE_GZ	0.526204	1.47408	4	69	44	121	78	REST	39.4737
DAE_GZ	0.587601	1.16652	24	68	64	106	79.3	PPARG__RXRA	38.3333
DAE_GZ	6.89e-13	0.828454	1901	113	96	29	79.3	SOX17	38.3333
DAE_GZ	0	0.807707	2502	116	99	23	79.3	HOXA5	38.3333
DAE_GZ	0.48902	1.29971	6	70	53	116	79.7	IRF2	37.9825
DAE_GZ	2.86e-10	0.840968	1595	111	95	34	80	NR2E3	37.7193
DAE_GZ	0.301168	1.49327	1	75	42	124	80.3	ESR1	37.4561
DAE_GZ	9.85e-06	0.866175	923	107	90	48	81.7	GATA1	36.2281
DAE_GZ	0	0.720434	3850	116	118	15	83	PDX1	35.0877
DAE_GZ	0	0.772123	1936	116	107	28	83.7	NOBOX	34.4737
DAE_GZ	0	0.677676	4040	116	122	13	83.7	PRRX2	34.4737
DAE_GZ	6.5e-05	0.850552	529	103	93	56	84	FOXA1	34.2105
DAE_GZ	0.000522286	0.862743	442	101	91	61	84.3	SOX9	33.9474
DAE_GZ	0.369714	1.09518	11	73	71	110	84.7	SOX2	33.5965
DAE_GZ	0	0.67805	3786	116	121	17	84.7	ARID3A	33.5965
DAE_GZ	8.23e-05	0.84352	455	102	94	60	85.3	FOXD1	33.0702
DAE_GZ	0	0.57513	3797	116	124	16	85.3	FOXL1	33.0702
DAE_GZ	0	0.760672	1644	116	109	32	85.7	SOX5	32.7193
DAE_GZ	0	0.717957	2489	116	119	24	86.3	NKX2-5	32.193
DAE_GZ	0.20004	0.948052	25	77	80	105	87.3	NR2F1	31.3158
DAE_GZ	2.02e-13	0.784408	980	114	103	45	87.3	FOXI1	31.3158
DAE_GZ	0	0.728228	1630	116	113	33	87.3	SRY	31.3158
DAE_GZ	0.159742	0.939435	54	80	83	101	88	RORA_2	30.7018
DAE_GZ	0.00141585	0.814968	172	96	98	76	90	MEF2A	28.9474
DAE_GZ	3.87e-05	0.803584	293	105	100	66	90.3	TBP	28.6842
DAE_GZ	3.56e-14	0.765001	829	115	108	49	90.7	CEBPA	28.3333
DAE_GZ	0	0.722116	1138	116	117	41	91.3	NKX3-1	27.807
DAE_GZ	0.0990519	0.879862	36	84	89	103	92	EVI1	27.193
DAE_GZ	0.166526	0.892024	10	78	88	112	92.7	TLX1__NFIC	26.5789
DAE_GZ	6.01e-05	0.774696	196	104	106	75	95	FOXA2	24.5614
DAE_GZ	0.0025344	0.782092	99	95	104	88	95.7	DDIT3__CEBPA	23.9474
DAE_GZ	0.0871317	0.821216	17	85	97	107	96.3	HNF1A	23.4211
DAE_GZ	0.140462	0.833369	6	79	94	116	96.3	NR3C1	23.4211
DAE_GZ	0.0110714	0.795853	68	90	102	98	96.7	HNF1B	23.0702
DAE_GZ	4.86e-09	0.723948	290	110	116	67	97.7	FOXD3	22.193
DAE_GZ	0.159856	0.859718	1	79	92	124	98.3	EWSR1-FLI1	21.6667
DAE_GZ	7.21e-07	0.728002	204	109	114	73	98.7	NFIL3	21.3158
DAE_GZ	0.00311318	0.759444	73	94	110	95	99.7	PBX1	20.4386
DAE_GZ	3.09e-05	0.725531	131	106	115	80	100	LHX3	20.1754
DAE_GZ	0.0192999	0.743506	29	88	111	104	101	HLF	19.2982
DAE_GZ	0.109569	0.780671	6	82	105	116	101	SRF	19.2982
DAE_GZ	9.85e-13	0.668097	277	112	123	69	101	FOXQ1	19.2982
DAE_GZ	0.11098	0.733625	3	81	112	122	105	ESR2	15.7895
DAE_GZ	0.0809205	0.709072	5	86	120	119	108	PAX6	13.1579
DAE_GZ	9.84e-07	0.55689	51	108	125	102	112	FOXF2	9.64912
DAE_GZ	0.00122101	0.396277	6	98	126	116	113	POU5F1	8.77193
DAE_GZ	0	0	0	116	127	127	123	NR1H2__RXRA	0
DAE_GZ	0	0	0	116	127	127	123	PPARG	0
DAE_GZ	0	0	0	116	127	127	123	PAX4	0
DAE_GZ	0	0	0	116	127	127	123	TP53	0

## Sheet: LOLA_nDAE
Enhancer type	pValueLog	oddsRatio	support	rankPV	rankOR	rankSup	meanRank	Name	Rescaled Rank
nDAE_all	0.00514258	0.973265	109799	31	10	7	16	FOXL1	100
nDAE_all	0.0163161	0.976036	34564	26	9	33	22.7	NKX3-1	92.9474
nDAE_all	0.0784187	0.977452	9450	17	8	57	27.3	FOXQ1	88.1053
nDAE_all	0.187598	0.987321	4182	8	6	72	28.7	LHX3	86.6316
nDAE_all	0.0634212	0.968289	5842	20	12	66	32.7	FOXA2	82.4211
nDAE_all	3.42e-10	0.929172	47702	59	19	28	35.3	SRY	79.6842
nDAE_all	0.107603	0.963184	1983	11	13	85	36.3	HNF1B	78.6316
nDAE_all	0	0.890915	103141	73	28	9	36.7	ARID3A	78.2105
nDAE_all	0.00428919	0.936638	6401	32	17	64	37.7	NFIL3	77.1579
nDAE_all	0	0.879316	108609	73	33	8	38	PRRX2	76.8421
nDAE_all	0.549963	1.12453	184	1	3	111	38.3	SRF	76.5263
nDAE_all	0.212137	0.981954	908	7	7	101	38.3	HLF	76.5263
nDAE_all	0.0871807	0.948248	1339	13	15	88	38.7	RORA_2	76.1053
nDAE_all	2.37e-06	0.918348	14191	47	21	48	38.7	FOXA1	76.1053
nDAE_all	2.95e-09	0.916173	24178	55	24	37	38.7	GATA1	76.1053
nDAE_all	0.0642553	0.949408	2095	19	14	84	39	FOXF2	75.7895
nDAE_all	4.4e-10	0.916224	27791	58	23	36	39	FOXI1	75.7895
nDAE_all	0.000187925	0.923904	9083	39	20	59	39.3	FOXD3	75.4737
nDAE_all	0.281103	1.00829	165	4	5	112	40.3	PAX6	74.4211
nDAE_all	0	0.888111	70271	73	29	19	40.3	NKX2-5	74.4211
nDAE_all	0	0.903481	46476	73	25	29	42.3	SOX5	72.3158
nDAE_all	0.474862	NA	5	3	1	128	44	PPARG	70.5263
nDAE_all	0.215637	0.968976	111	6	11	115	44	RXR__RAR_DR5	70.5263
nDAE_all	0.243323	1.22217	10	5	2	126	44.3	NR1H2__RXRA	70.2105
nDAE_all	0	0.85335	102046	73	50	10	44.3	PDX1	70.2105
nDAE_all	0	0.878761	50112	73	34	27	44.7	SOX17	69.7895
nDAE_all	1.08e-06	0.893676	8280	49	26	61	45.3	TBP	69.1579
nDAE_all	0	0.823791	112344	73	61	6	46.7	GATA3	67.6842
nDAE_all	0.0868154	0.917809	477	14	22	105	47	HNF1A	67.3684
nDAE_all	0.00256684	0.893035	2346	34	27	82	47.7	HNF4A	66.6316
nDAE_all	1.55e-10	0.881205	12218	60	31	52	47.7	FOXD1	66.6316
nDAE_all	0	0.862436	53272	73	46	24	47.7	NOBOX	66.6316
nDAE_all	0	0.879923	23954	73	32	40	48.3	CEBPA	66
nDAE_all	0	0.849367	65736	73	53	21	49	HOXA5	65.2632
nDAE_all	0.185319	0.942793	27	9	16	123	49.3	EWSR1-FLI1	64.9474
nDAE_all	0	0.87632	24158	73	37	38	49.3	AP1	64.9474
nDAE_all	0	0.875473	24041	73	38	39	50	NR4A2	64.2105
nDAE_all	7.58e-06	0.876926	4795	46	36	69	50.3	MEF2A	63.8947
nDAE_all	0	0.838304	55339	73	55	23	50.3	ELF5	63.8947
nDAE_all	0	0.829533	81386	73	60	18	50.3	NFE2L1__MAFG	63.8947
nDAE_all	0	0.815582	84305	73	63	15	50.3	SOX10	63.8947
nDAE_all	0	0.856968	39985	73	48	32	51	FEV	63.1579
nDAE_all	0.00839758	0.878606	1173	29	35	90	51.3	SPZ1	62.8421
nDAE_all	7.23e-16	0.871188	17389	69	40	45	51.3	EN1	62.8421
nDAE_all	0.0837271	0.885882	232	15	30	110	51.7	SOX2	62.4211
nDAE_all	0	0.861887	29243	73	47	35	51.7	FOXO3	62.4211
nDAE_all	0	0.854328	33525	73	49	34	52	GFI	62.1053
nDAE_all	3.23e-12	0.86998	11983	63	41	53	52.3	RUNX1	61.7895
nDAE_all	0	0.815452	69794	73	64	20	52.3	NFATC2	61.7895
nDAE_all	6.75e-16	0.866698	15959	70	43	46	53	SPI1	61.0526
nDAE_all	0	0.74733	138977	73	83	3	53	FOXC1	61.0526
nDAE_all	0	0.738009	135171	73	84	4	53.7	HLTF	60.3158
nDAE_all	0.000503141	0.868502	2179	37	42	83	54	PBX1	60
nDAE_all	0	0.832669	41546	73	58	31	54	NR2E3	60
nDAE_all	1.8e-06	0.86613	4609	48	44	71	54.3	ESRRB	59.6842
nDAE_all	0	0.817051	43362	73	62	30	55	NKX3-2	58.9474
nDAE_all	0	0.76601	90505	73	79	13	55	SPIB	58.9474
nDAE_all	0.000115798	0.865079	2679	41	45	80	55.3	NFE2L2	58.6316
nDAE_all	0.114574	0.874218	93	10	39	119	56	ESR2	57.8947
nDAE_all	0	0.750056	85480	73	81	14	56	ZEB1	57.8947
nDAE_all	0	0.793657	52454	73	73	25	57	PAX2	56.8421
nDAE_all	2.72e-05	0.85272	2701	44	51	79	58	TEAD1	55.7895
nDAE_all	2.12e-15	0.850773	11552	68	52	54	58	SOX9	55.7895
nDAE_all	0	0.719233	93224	73	90	12	58.3	ZNF354C	55.4737
nDAE_all	0	0.718258	83363	73	92	16	60.3	BRCA1	53.3684
nDAE_all	0.0001621	0.837886	1652	40	56	87	61	TAL1__GATA1	52.6316
nDAE_all	0	0.808899	18951	73	66	44	61	HAND1__TCFE2A	52.6316
nDAE_all	0.00932387	0.840908	599	28	54	103	61.7	NR2F1	51.8947
nDAE_all	0	0.637088	123341	73	107	5	61.7	YY1	51.8947
nDAE_all	9.59e-07	0.831287	2843	50	59	78	62.3	DDIT3__CEBPA	51.2632
nDAE_all	0	0.727346	51379	73	88	26	62.3	MAFB	51.2632
nDAE_all	0.0786029	0.834368	99	16	57	118	63.7	RXRA__VDR	49.7895
nDAE_all	0	0.586134	142884	73	117	2	64	ETS1	49.4737
nDAE_all	0	0.682402	83146	73	102	17	64	MZF1	49.4737
nDAE_all	0	0.575333	150095	73	119	1	64.3	GATA2	49.1579
nDAE_all	0	0.771136	22420	73	78	42	64.3	MYB	49.1579
nDAE_all	0	0.614294	95790	73	111	11	65	NFIC	48.4211
nDAE_all	5.16e-15	0.810473	6182	67	65	65	65.7	CREB1	47.6842
nDAE_all	3.36e-09	0.807862	3201	54	68	77	66.3	IRF1	47.0526
nDAE_all	0	0.645519	64038	73	106	22	67	TFAP2A	46.3158
nDAE_all	0.0378677	0.807933	162	22	67	113	67.3	NR3C1	46
nDAE_all	8.25e-05	0.802144	1144	42	69	91	67.3	T	46
nDAE_all	0.0536102	0.801916	105	21	70	116	69	IRF2	44.2105
nDAE_all	1.3e-05	0.790902	1284	45	74	89	69.3	NFYA	43.8947
nDAE_all	0.0743803	0.797545	62	18	71	121	70	REST	43.1579
nDAE_all	0.00343752	0.794244	465	33	72	106	70.3	PPARG__RXRA	42.8421
nDAE_all	0	0.719034	15017	73	91	47	70.3	MZF1_5-13	42.8421
nDAE_all	0	0.747958	9409	73	82	58	71	REL	42.1053
nDAE_all	0	0.688912	22776	73	101	41	71.7	HIF1A__ARNT	41.3684
nDAE_all	0	0.78351	5288	73	75	67	71.7	STAT3	41.3684
nDAE_all	1.63e-12	0.782407	3497	64	76	76	72	RELA	41.0526
nDAE_all	0	0.719755	10499	73	89	56	72.7	EBF1	40.3158
nDAE_all	6.68e-05	0.780094	911	43	77	100	73.3	EVI1	39.6842
nDAE_all	0	0.699902	12876	73	97	50	73.3	USF1	39.6842
nDAE_all	0.0884305	0.733274	15	12	85	124	73.7	ESR1	39.2632
nDAE_all	0	0.699728	12870	73	98	51	74	ARNT	38.9474
nDAE_all	5.91e-10	0.751777	1874	57	80	86	74.3	STAT1	38.6316
nDAE_all	0.00102186	0.730515	326	35	86	107	76	POU5F1	36.8421
nDAE_all	0	0.703037	7035	73	96	62	77	MAX	35.7895
nDAE_all	0	0.579663	22001	73	118	43	78	ARNT__AHR	34.7368
nDAE_all	8.73e-08	0.72739	1059	53	87	95	78.3	ELK4	34.4211
nDAE_all	0	0.599713	13524	73	114	49	78.7	KLF4	34
nDAE_all	0	0.691424	6428	73	100	63	78.7	MYF	34
nDAE_all	0	0.708914	4740	73	94	70	79	TAL1__TCF3	33.6842
nDAE_all	0	0.716124	4170	73	93	73	79.7	NF-KAPPAB	32.9474
nDAE_all	1.16e-09	0.703863	1135	56	95	92	81	TCFCP2L1	31.5789
nDAE_all	0.000246124	0.69198	306	38	99	108	81.7	CTCF	30.8421
nDAE_all	0	0.534806	10964	73	122	55	83.3	SP1	29.1579
nDAE_all	0	0.599558	4879	73	115	68	85.3	ELK1	27.0526
nDAE_all	5.1e-11	0.680515	1092	61	103	93	85.7	ZFP423	26.6316
nDAE_all	0.00602589	0.619647	71	30	109	120	86.3	RREB1	26
nDAE_all	0	0.660744	2427	73	105	81	86.3	MYC	26
nDAE_all	3.15e-11	0.676481	1080	62	104	94	86.7	MYC__MAX	25.5789
nDAE_all	0	0.611946	3569	73	112	75	86.7	MYCN	25.5789
nDAE_all	0.0167968	0.570271	28	25	120	122	89	ZNF143	23.1579
nDAE_all	0	0.558847	3639	73	121	74	89.3	ZFX	22.8421
nDAE_all	0.0305325	0.488825	8	23	123	127	91	PAX5	21.0526
nDAE_all	3.56e-14	0.627828	964	66	108	99	91	NFKB1	21.0526
nDAE_all	0.0107678	0.458257	15	27	126	124	92.3	AR	19.6842
nDAE_all	5.79e-16	0.617747	1025	71	110	96	92.3	INSM1	19.6842
nDAE_all	0.017087	0.24443	1	24	129	129	94	PAX4	17.8947
nDAE_all	9.64e-17	0.606832	1007	72	113	97	94	E2F1	17.8947
nDAE_all	5.23e-13	0.596205	680	65	116	102	94.3	GABPA	17.5789
nDAE_all	1.1e-07	0.459678	128	52	125	114	97	MIZF	14.7368
nDAE_all	9.37e-07	0.457957	105	51	127	116	98	PLAG1	13.6842
nDAE_all	0	0.475904	978	73	124	98	98.3	NHLH1	13.3684
nDAE_all	0	0.422498	540	73	128	104	102	EGR1	9.47368
nDAE_all	0	0	0	73	130	130	111	TP53	0
nDAE_ncERSubset	0.305696	1.00023	109417	4	6	7	5.67	FOXL1	100
nDAE_ncERSubset	0.122874	0.99086	34464	13	10	33	18.7	NKX3-1	87.8599
nDAE_ncERSubset	0.120761	0.983987	9412	14	11	57	27.3	FOXQ1	79.8472
nDAE_ncERSubset	0.288334	0.999402	4170	5	7	72	28	LHX3	79.195
nDAE_ncERSubset	0.0932055	0.975184	5819	18	12	66	32	FOXA2	75.4682
nDAE_ncERSubset	1.59e-07	0.941902	47537	54	19	28	33.7	SRY	73.8843
nDAE_ncERSubset	3.76e-15	0.91468	102780	73	26	9	36	ARID3A	71.7414
nDAE_ncERSubset	6.27e-16	0.91016	108265	74	27	8	36.3	PRRX2	71.4618
nDAE_ncERSubset	0.00966247	0.945436	6378	29	17	64	36.7	NFIL3	71.0892
nDAE_ncERSubset	3.26e-07	0.928912	24104	52	21	37	36.7	GATA1	71.0892
nDAE_ncERSubset	0.140027	0.966595	1337	11	14	88	37.7	RORA_2	70.1575
nDAE_ncERSubset	3.17e-08	0.926609	27692	56	22	36	38	FOXI1	69.8779
nDAE_ncERSubset	0.634751	1.15449	184	1	3	111	38.3	SRF	69.5984
nDAE_ncERSubset	0.10365	0.962283	1972	16	15	85	38.7	HNF1B	69.2258
nDAE_ncERSubset	0.000865194	0.934276	9053	37	20	59	38.7	FOXD3	69.2258
nDAE_ncERSubset	0.24988	0.991655	905	9	9	101	39.7	HLF	68.294
nDAE_ncERSubset	5.53e-06	0.922228	14124	49	23	48	40	FOXA1	68.0145
nDAE_ncERSubset	9.65e-14	0.915854	46313	67	24	29	40	SOX5	68.0145
nDAE_ncERSubset	0.0768538	0.954626	2086	21	16	84	40.3	FOXF2	67.735
nDAE_ncERSubset	0.273184	1.00376	164	6	5	112	41	PAX6	67.0828
nDAE_ncERSubset	0	0.905894	70045	80	29	19	42.7	NKX2-5	65.4989
nDAE_ncERSubset	0.251692	0.99479	111	8	8	115	43.7	RXR__RAR_DR5	64.5672
nDAE_ncERSubset	0.486186	NA	5	3	1	128	44	PPARG	64.2877
nDAE_ncERSubset	0	0.879465	101711	80	43	10	44.3	PDX1	64.0082
nDAE_ncERSubset	0.254756	1.25471	10	7	2	126	45	NR1H2__RXRA	63.356
nDAE_ncERSubset	1.05e-05	0.905299	8255	48	30	61	46.3	TBP	62.1448
nDAE_ncERSubset	0	0.852213	111953	80	55	6	47	GATA3	61.4926
nDAE_ncERSubset	0	0.890934	49931	80	35	27	47.3	SOX17	61.2131
nDAE_ncERSubset	5.76e-09	0.892706	12180	58	34	52	48	FOXD1	60.5609
nDAE_ncERSubset	0	0.880152	53123	80	41	24	48.3	NOBOX	60.2814
nDAE_ncERSubset	0.20117	0.967899	27	10	13	123	48.7	EWSR1-FLI1	59.9087
nDAE_ncERSubset	7.81e-15	0.890838	23872	71	36	40	49	CEBPA	59.6292
nDAE_ncERSubset	0.00288249	0.895395	2334	35	32	82	49.7	HNF4A	58.977
nDAE_ncERSubset	0	0.855477	84214	80	54	15	49.7	SOX10	58.977
nDAE_ncERSubset	0.081306	0.914698	474	20	25	105	50	HNF1A	58.6975
nDAE_ncERSubset	0.016389	0.895104	1171	28	33	90	50.3	SPZ1	58.418
nDAE_ncERSubset	5.13e-05	0.890441	4783	45	37	69	50.3	MEF2A	58.418
nDAE_ncERSubset	0	0.864732	65510	80	50	21	50.3	HOXA5	58.418
nDAE_ncERSubset	0.111532	0.909508	232	15	28	110	51	SOX2	57.7658
nDAE_ncERSubset	5.54e-14	0.880468	17325	69	40	45	51.3	EN1	57.4863
nDAE_ncERSubset	1.93e-16	0.885046	23952	77	38	39	51.3	NR4A2	57.4863
nDAE_ncERSubset	9.64e-17	0.883367	24056	78	39	38	51.7	AP1	57.1136
nDAE_ncERSubset	0	0.795804	138446	80	74	3	52.3	FOXC1	56.5546
nDAE_ncERSubset	0	0.844907	81079	80	59	18	52.3	NFE2L1__MAFG	56.5546
nDAE_ncERSubset	5.65e-14	0.876397	15902	68	44	46	52.7	SPI1	56.1819
nDAE_ncERSubset	0	0.852053	55147	80	56	23	53	ELF5	55.9024
nDAE_ncERSubset	1.47e-05	0.880041	4598	47	42	71	53.3	ESRRB	55.6228
nDAE_ncERSubset	0	0.868727	39844	80	48	32	53.3	FEV	55.6228
nDAE_ncERSubset	0	0.872244	29137	80	46	35	53.7	FOXO3	55.2502
nDAE_ncERSubset	0.135998	0.897512	93	12	31	119	54	ESR2	54.9707
nDAE_ncERSubset	0	0.83098	69549	80	62	20	54	NFATC2	54.9707
nDAE_ncERSubset	0	0.867553	33420	80	49	34	54.3	GFI	54.6911
nDAE_ncERSubset	0	0.782859	134669	80	80	4	54.7	HLTF	54.3185
nDAE_ncERSubset	2.26e-12	0.870021	11914	65	47	53	55	RUNX1	54.0389
nDAE_ncERSubset	0.000811295	0.875173	2170	38	45	83	55.3	PBX1	53.7594
nDAE_ncERSubset	0	0.846489	41414	80	58	31	56.3	NR2E3	52.8277
nDAE_ncERSubset	0	0.784773	90177	80	79	13	57.3	SPIB	51.896
nDAE_ncERSubset	8.81e-05	0.864093	2693	43	51	79	57.7	TEAD1	51.5233
nDAE_ncERSubset	0	0.830294	43218	80	63	30	57.7	NKX3-2	51.5233
nDAE_ncERSubset	8.42e-05	0.863003	2662	44	52	80	58.7	NFE2L2	50.5916
nDAE_ncERSubset	0	0.763109	85123	80	82	14	58.7	ZEB1	50.5916
nDAE_ncERSubset	3.58e-14	0.858164	11505	70	53	54	59	SOX9	50.3121
nDAE_ncERSubset	0	0.804413	52247	80	72	25	59	PAX2	50.3121
nDAE_ncERSubset	0	0.734615	92844	80	89	12	60.3	ZNF354C	49.1009
nDAE_ncERSubset	0.000305269	0.846551	1646	40	57	87	61.3	TAL1__GATA1	48.1692
nDAE_ncERSubset	0	0.733743	83042	80	90	16	62	BRCA1	47.517
nDAE_ncERSubset	3.08e-06	0.840506	2833	50	60	78	62.7	DDIT3__CEBPA	46.8648
nDAE_ncERSubset	0	0.653618	149494	80	108	1	63	GATA2	46.5853
nDAE_ncERSubset	0	0.666218	122863	80	105	5	63.3	YY1	46.3058
nDAE_ncERSubset	0	0.640434	142326	80	109	2	63.7	ETS1	45.9331
nDAE_ncERSubset	0	0.818396	18881	80	68	44	64	HAND1__TCFE2A	45.6536
nDAE_ncERSubset	0.00821477	0.838247	595	30	61	103	64.7	NR2F1	45.0014
nDAE_ncERSubset	0	0.736547	51158	80	88	26	64.7	MAFB	45.0014
nDAE_ncERSubset	0	0.699215	82840	80	101	17	66	MZF1	43.7902
nDAE_ncERSubset	0.0506517	0.829465	162	24	64	113	67	NR3C1	42.8585
nDAE_ncERSubset	1.36e-08	0.816299	3189	57	69	77	67.7	IRF1	42.2063
nDAE_ncERSubset	0	0.780716	22336	80	81	42	67.7	MYB	42.2063
nDAE_ncERSubset	0	0.634314	95440	80	112	11	67.7	NFIC	42.2063
nDAE_ncERSubset	0.0668136	0.82328	105	23	65	116	68	IRF2	41.9268
nDAE_ncERSubset	0.000152713	0.811371	1140	42	71	91	68	T	41.9268
nDAE_ncERSubset	0.0674746	0.819626	98	22	66	118	68.7	RXRA__VDR	41.2746
nDAE_ncERSubset	0.0872019	0.818785	62	19	67	121	69	REST	40.9951
nDAE_ncERSubset	4.73e-15	0.811445	6146	72	70	65	69	CREB1	40.9951
nDAE_ncERSubset	3.06e-05	0.801433	1280	46	73	89	69.3	NFYA	40.7156
nDAE_ncERSubset	0	0.656728	63771	80	107	22	69.7	TFAP2A	40.3429
nDAE_ncERSubset	0.00319087	0.793478	462	34	76	106	72	PPARG__RXRA	38.1999
nDAE_ncERSubset	0.000160171	0.793626	909	41	75	100	72	EVI1	38.1999
nDAE_ncERSubset	3.06e-12	0.786174	3479	64	78	76	72.7	RELA	37.5477
nDAE_ncERSubset	0	0.728708	14963	80	91	47	72.7	MZF1_5-13	37.5477
nDAE_ncERSubset	3.38e-16	0.79198	5268	76	77	67	73.3	STAT3	36.9887
nDAE_ncERSubset	0	0.755833	9371	80	84	58	74	REL	36.3365
nDAE_ncERSubset	0	0.694195	22661	80	102	41	74.3	HIF1A__ARNT	36.057
nDAE_ncERSubset	0.0956916	0.752796	15	17	85	124	75.3	ESR1	35.1253
nDAE_ncERSubset	0	0.702065	12799	80	97	50	75.7	USF1	34.7526
nDAE_ncERSubset	0	0.723076	10441	80	92	56	76	EBF1	34.4731
nDAE_ncERSubset	0.00202226	0.750012	326	36	86	107	76.3	POU5F1	34.1936
nDAE_ncERSubset	2.01e-09	0.760266	1867	60	83	86	76.3	STAT1	34.1936
nDAE_ncERSubset	0	0.701886	12793	80	98	51	76.3	ARNT	34.1936
nDAE_ncERSubset	2.69e-07	0.738493	1056	53	87	95	78.3	ELK4	32.3302
nDAE_ncERSubset	0	0.705258	6993	80	96	62	79.3	MAX	31.3985
nDAE_ncERSubset	0	0.585682	21890	80	119	43	80.7	ARNT__AHR	30.0941
nDAE_ncERSubset	0	0.699248	6402	80	100	63	81	MYF	29.8146
nDAE_ncERSubset	0	0.717976	4723	80	94	70	81.3	TAL1__TCF3	29.5351
nDAE_ncERSubset	0.000356085	0.701608	305	39	99	108	82	CTCF	28.8829
nDAE_ncERSubset	4.88e-09	0.715339	1132	59	95	92	82	TCFCP2L1	28.8829
nDAE_ncERSubset	0	0.720911	4149	80	93	73	82	NF-KAPPAB	28.8829
nDAE_ncERSubset	0	0.604374	13450	80	118	49	82.3	KLF4	28.6034
nDAE_ncERSubset	0	0.54222	10917	80	122	55	85.7	SP1	25.4356
nDAE_ncERSubset	1.44e-10	0.687361	1077	61	103	94	86	MYC__MAX	25.1561
nDAE_ncERSubset	7.31e-11	0.684329	1086	62	104	93	86.3	ZFP423	24.8765
nDAE_ncERSubset	0.00795092	0.636152	71	31	110	120	87	RREB1	24.2244
nDAE_ncERSubset	0	0.604873	4854	80	117	68	88.3	ELK1	23.0131
nDAE_ncERSubset	0	0.659963	2409	80	106	81	89	MYC	22.3609
nDAE_ncERSubset	0.0196162	0.585455	28	26	120	122	89.3	ZNF143	22.0814
nDAE_ncERSubset	0	0.614232	3546	80	114	75	89.7	MYCN	21.7087
nDAE_ncERSubset	0.0330844	0.501832	8	25	123	127	91.7	PAX5	19.8453
nDAE_ncERSubset	0	0.560916	3614	80	121	74	91.7	ZFX	19.8453
nDAE_ncERSubset	1.08e-13	0.63514	960	66	111	99	92	NFKB1	19.5658
nDAE_ncERSubset	5.67e-12	0.612179	680	63	115	102	93.3	GABPA	18.3546
nDAE_ncERSubset	5.79e-16	0.619151	1018	75	113	96	94.7	INSM1	17.0502
nDAE_ncERSubset	0.0178372	0.250937	1	27	129	129	95	PAX4	16.7707
nDAE_ncERSubset	0.00398425	0.390299	14	32	128	125	95	AR	16.7707
nDAE_ncERSubset	9.64e-17	0.608136	1000	78	116	97	97	E2F1	14.9073
nDAE_ncERSubset	1.85e-06	0.470159	105	51	125	116	97.3	PLAG1	14.6278
nDAE_ncERSubset	1.11e-07	0.461446	127	55	126	114	98.3	MIZF	13.6961
nDAE_ncERSubset	0	0.481318	973	80	124	98	101	NHLH1	11.1805
nDAE_ncERSubset	0	0.42294	535	80	127	104	104	EGR1	8.38535
nDAE_ncERSubset	0	0	0	80	130	130	113	TP53	0
nDAE_CP	113.691	1.34804	12937	1	19	18	12.7	TFAP2A	100
nDAE_CP	71.4746	1.45754	3330	2	11	42	18.3	KLF4	94.5259
nDAE_CP	49.4542	1.29734	4898	3	23	33	19.7	ARNT	93.1574
nDAE_CP	38.8846	1.35268	2651	5	18	50	24.3	SP1	88.6608
nDAE_CP	47.6813	1.70938	1071	4	7	65	25.3	ZFX	87.6833
nDAE_CP	4.02767	1.05038	14869	24	42	12	26	ZEB1	86.999
nDAE_CP	22.9172	1.2502	2736	8	26	47	27	USF1	86.0215
nDAE_CP	18.1645	1.41118	882	11	13	67	30.3	MYCN	82.7957
nDAE_CP	15.8448	1.27253	1532	13	24	57	31.3	MAX	81.8182
nDAE_CP	16.1866	1.47781	612	12	10	74	32	MYC	81.1339
nDAE_CP	11.2076	1.18395	2135	14	33	52	33	EBF1	80.1564
nDAE_CP	1.09158	1.0197	9026	34	45	22	33.7	MAFB	79.4721
nDAE_CP	9.67818	1.2137	1355	17	29	59	35	MYF	78.2014
nDAE_CP	9.92012	1.24452	1092	16	27	63	35.3	ELK1	77.9081
nDAE_CP	10.5833	1.57615	289	15	9	85	36.3	ZFP423	76.9306
nDAE_CP	20.2328	2.94523	129	10	1	102	37.7	CTCF	75.5621
nDAE_CP	2.65407	1.06379	2795	29	40	46	38.3	MZF1_5-13	74.9756
nDAE_CP	5.43282	1.39976	237	19	14	92	41.7	NFKB1	71.652
nDAE_CP	5.23658	1.36991	257	20	16	90	42	NHLH1	71.3587
nDAE_CP	5.12736	1.35825	264	21	17	88	42	TCFCP2L1	71.3587
nDAE_CP	1.9352	1.0632	1744	31	41	55	42.3	REL	71.0655
nDAE_CP	6.50813	2.59711	46	18	2	109	43	PLAG1	70.3812
nDAE_CP	5.05823	2.16424	49	22	3	108	44.3	MIZF	69.1105
nDAE_CP	4.58512	1.34533	245	23	20	91	44.7	INSM1	68.7195
nDAE_CP	2.66375	1.11798	818	28	38	69	45	NF-KAPPAB	68.4262
nDAE_CP	2.25e-05	0.94994	15618	73	55	8	45.3	ZNF354C	68.1329
nDAE_CP	3.61424	1.39012	150	25	15	101	47	EGR1	66.4712
nDAE_CP	3.2786	1.34183	164	26	21	98	48.3	GABPA	65.2004
nDAE_CP	2.70307	1.23732	235	27	28	93	49.3	MYC__MAX	64.2229
nDAE_CP	0.531649	1.02174	803	40	44	70	51.3	ESRRB	62.2678
nDAE_CP	1.69221	1.74691	21	32	6	117	51.7	RREB1	61.8768
nDAE_CP	2.03983	1.19674	220	30	32	94	52	ELK4	61.5836
nDAE_CP	0.00362533	0.957059	3959	66	53	38	52.3	NR4A2	61.2903
nDAE_CP	0	0.883053	15813	86	65	7	52.7	NFIC	60.8993
nDAE_CP	1.13334	1.42284	25	33	12	116	53.7	RXR__RAR_DR5	59.9218
nDAE_CP	0.927098	2.16235	5	35	4	123	54	ESR1	59.6285
nDAE_CP	0.191242	0.988133	1062	49	48	66	54.3	CREB1	59.3353
nDAE_CP	0.0147523	0.955531	1972	60	54	53	55.7	RUNX1	57.9668
nDAE_CP	0	0.829524	20094	86	76	5	55.7	YY1	57.9668
nDAE_CP	0.679439	2.16226	3	38	5	125	56	PAX5	57.6735
nDAE_CP	1.1e-11	0.912328	8526	85	59	24	56	PAX2	57.6735
nDAE_CP	0	0.810849	23481	86	80	2	56	ETS1	57.6735
nDAE_CP	0	0.79405	24736	86	82	1	56.3	GATA2	57.3803
nDAE_CP	5.96e-06	0.924151	3683	76	57	39	57.3	MYB	56.4027
nDAE_CP	0	0.851247	13349	86	71	16	57.7	BRCA1	56.0117
nDAE_CP	0.139737	0.974677	599	51	49	75	58.3	RELA	55.4252
nDAE_CP	0	0.843733	13289	86	72	17	58.3	SOX10	55.4252
nDAE_CP	1.16e-05	0.9213	3076	74	58	44	58.7	HAND1__TCFE2A	55.0342
nDAE_CP	0.78297	1.31061	20	37	22	118	59	ESR2	54.741
nDAE_CP	0.792877	1.12738	90	36	36	106	59.3	PPARG__RXRA	54.4477
nDAE_CP	0	0.818243	14226	86	77	15	59.3	SPIB	54.4477
nDAE_CP	0.29095	1.62161	1	45	8	127	60	PPARG	53.7634
nDAE_CP	0.125523	0.967479	451	52	51	78	60.3	TEAD1	53.4702
nDAE_CP	0.125163	0.964972	387	53	52	81	62	HNF4A	51.8084
nDAE_CP	0	0.840375	6640	86	73	28	62.3	NKX3-2	51.5152
nDAE_CP	0.585193	1.20133	20	39	31	118	62.7	RXRA__VDR	51.1241
nDAE_CP	0.285236	0.998667	200	47	47	96	63.3	SPZ1	50.5376
nDAE_CP	8.61e-07	0.90304	2514	78	61	51	63.3	SPI1	50.5376
nDAE_CP	0	0.774655	12285	86	86	19	63.7	NFE2L1__MAFG	50.1466
nDAE_CP	0.397825	1.06888	29	41	39	112	64	PAX6	49.8534
nDAE_CP	0	0.708216	22225	86	104	3	64.3	FOXC1	49.5601
nDAE_CP	0	0.782646	8151	86	85	25	65.3	ELF5	48.5826
nDAE_CP	0	0.813273	5928	86	79	31	65.3	FEV	48.5826
nDAE_CP	0	0.750039	10240	86	91	20	65.7	NFATC2	48.1916
nDAE_CP	0.348583	1.14467	6	42	34	122	66	ZNF143	47.8983
nDAE_CP	7.09e-11	0.873928	2668	83	66	49	66	EN1	47.8983
nDAE_CP	0.0615447	0.931404	268	57	56	86	66.3	TAL1__GATA1	47.6051
nDAE_CP	0.290427	1.00494	44	46	46	110	67.3	NFIC	46.6276
nDAE_CP	0.315994	1.11834	5	44	37	123	68	EWSR1-FLI1	45.9433
nDAE_CP	0	0.663871	21252	86	115	4	68.3	HLTF	45.65
nDAE_CP	0.330011	1.04446	19	43	43	120	68.7	IRF2	45.259
nDAE_CP	0.00678214	0.894881	417	64	62	80	68.7	NFE2L2	45.259
nDAE_CP	3.59e-05	0.869981	822	72	67	68	69	STAT3	44.9658
nDAE_CP	0.0106189	0.887561	299	61	63	84	69.3	STAT1	44.6725
nDAE_CP	1.05e-07	0.859972	1274	79	69	60	69.3	RORA_1	44.6725
nDAE_CP	0	0.792737	3449	86	83	41	70	AP1	43.9883
nDAE_CP	0	0.658434	16719	86	118	6	70	GATA3	43.9883
nDAE_CP	0	0.758868	4074	86	89	37	70.7	FOXO3	43.304
nDAE_CP	0	0.739219	4613	86	94	35	71.7	GFI	42.3265
nDAE_CP	0.021323	0.885622	202	59	64	95	72.7	NFYA	41.349
nDAE_CP	0	0.757391	3305	86	90	43	73	GATA1	41.0557
nDAE_CP	0	0.590458	15437	86	126	9	73.7	FOXL1	40.3715
nDAE_CP	0	0.683162	6669	86	108	27	73.7	SOX17	40.3715
nDAE_CP	0.2149	0.972957	3	48	50	125	74.3	AR	39.7849
nDAE_CP	0.154613	0.911502	26	50	60	114	74.7	NR3C1	39.3939
nDAE_CP	0	0.596318	14387	86	125	13	74.7	ARID3A	39.3939
nDAE_CP	0	0.606852	14347	86	124	14	74.7	PDX1	39.3939
nDAE_CP	0	0.572118	15168	86	128	10	74.7	PRRX2	39.3939
nDAE_CP	0	0.660122	8866	86	117	23	75.3	HOXA5	38.8074
nDAE_CP	0	0.682739	5490	86	109	32	75.7	NR2E3	38.4164
nDAE_CP	0.000417721	0.835097	319	71	74	83	76	PBX1	38.1232
nDAE_CP	0	0.696793	4458	86	106	36	76	NKX3-1	38.1232
nDAE_CP	0	0.629145	9252	86	122	21	76.3	NKX2-5	37.8299
nDAE_CP	0	0.666352	6160	86	114	29	76.3	SRY	37.8299
nDAE_CP	0	0.668542	6027	86	113	30	76.3	SOX5	37.8299
nDAE_CP	0.0392969	0.865059	91	58	68	105	77	NR2F1	37.1457
nDAE_CP	0	0.697749	3584	86	105	40	77	FOXI1	37.1457
nDAE_CP	0	0.623793	6736	86	123	26	78.3	NOBOX	35.8749
nDAE_CP	0.0936776	0.851629	26	54	70	114	79.3	SRF	34.8974
nDAE_CP	0	0.689817	3064	86	107	45	79.3	CEBPA	34.8974
nDAE_CP	0.00894126	0.831788	129	62	75	102	79.7	HLF	34.5064
nDAE_CP	0	0.725268	1846	86	100	54	80	FOXA1	34.2131
nDAE_CP	0	0.731506	1531	86	96	58	80	SOX9	34.2131
nDAE_CP	0	0.739898	1092	86	93	63	80.7	TBP	33.5288
nDAE_CP	0	0.724381	1596	86	101	56	81	FOXD1	33.2356
nDAE_CP	1.42e-11	0.771473	680	84	87	73	81.3	TAL1__TCF3	32.9423
nDAE_CP	0.00283813	0.816848	158	67	78	100	81.7	E2F1	32.5513
nDAE_CP	0.000801936	0.80404	186	68	81	97	82	RORA_2	32.2581
nDAE_CP	0	0.712989	1154	86	102	61	83	FOXD3	31.2805
nDAE_CP	6.08e-06	0.7684	264	75	88	88	83.7	HNF1B	30.5963
nDAE_CP	0.000666314	0.788808	162	69	84	99	84	T	30.303
nDAE_CP	4.95e-09	0.746446	381	81	92	82	85	DDIT3__CEBPA	29.3255
nDAE_CP	7.13e-11	0.73289	425	82	95	79	85.3	IRF1	29.0323
nDAE_CP	0	0.72914	746	86	98	72	85.3	FOXA2	29.0323
nDAE_CP	0	0.676732	1136	86	111	62	86.3	FOXQ1	28.0547
nDAE_CP	7.4e-08	0.728996	267	80	99	87	88.7	FOXF2	25.7087
nDAE_CP	0	0.680206	775	86	110	71	89	NFIL3	25.4154
nDAE_CP	0.00736169	0.729489	44	63	97	110	90	POU5F1	24.4379
nDAE_CP	0.0638537	0.710755	8	56	103	121	93.3	REST	21.2121
nDAE_CP	0	0.646546	561	86	120	76	94	MEF2A	20.5279
nDAE_CP	0	0.638915	472	86	121	77	94.7	LHX3	19.8436
nDAE_CP	0.00054533	0.675231	57	70	112	107	96.3	HNF1A	18.2796
nDAE_CP	0.00433839	0.650705	27	65	119	113	99	SOX2	15.6403
nDAE_CP	2.36e-06	0.6622	111	77	116	104	99	EVI1	15.6403
nDAE_CP	0.0856338	0.58966	1	55	127	127	103	NR1H2__RXRA	11.7302
nDAE_CP	0	0	0	86	129	129	115	PAX4	0
nDAE_CP	0	0	0	86	129	129	115	TP53	0
nDAE_GZ	130.139	1.37563	13129	1	17	18	12	TFAP2A	100
nDAE_GZ	76.2215	1.47355	3375	2	13	43	19.3	KLF4	92.9808
nDAE_GZ	44.5294	1.27964	4879	4	26	33	21	ARNT	91.3462
nDAE_GZ	9.52796	1.08463	15142	18	39	12	23	ZEB1	89.4231
nDAE_GZ	39.8812	1.35687	2672	5	18	50	24.3	SP1	88.1731
nDAE_GZ	51.757	1.74337	1093	3	8	65	25.3	ZFX	87.2115
nDAE_GZ	22.2004	1.24513	2743	10	31	47	29.3	USF1	83.3654
nDAE_GZ	20.3788	1.25827	2251	11	29	52	30.7	EBF1	82.0192
nDAE_GZ	19.6479	1.42947	896	12	15	67	31.3	MYCN	81.4423
nDAE_GZ	16.9248	1.28235	1550	13	25	58	32	MAX	80.7692
nDAE_GZ	14.7479	1.27241	1415	15	27	59	33.7	MYF	79.1346
nDAE_GZ	15.6841	1.46774	612	14	14	75	34.3	MYC	78.5577
nDAE_GZ	0.852381	1.01514	9055	38	45	22	35	MAFB	77.8846
nDAE_GZ	13.4939	1.66881	304	16	9	83	36	ZFP423	76.9231
nDAE_GZ	4.13817	1.08543	2855	24	38	46	36	MZF1_5-13	76.9231
nDAE_GZ	22.4248	3.09381	134	8	1	102	37	CTCF	75.9615
nDAE_GZ	9.65809	1.24008	1095	17	32	64	37.7	ELK1	75.2885
nDAE_GZ	7.73075	1.49972	252	19	12	88	39.7	NFKB1	73.3654
nDAE_GZ	1.93967	1.06315	1754	31	40	55	42	REL	71.1538
nDAE_GZ	4.82645	1.35625	248	22	19	89	43.3	INSM1	69.9038
nDAE_GZ	4.81107	1.34288	263	23	20	87	43.3	TCFCP2L1	69.9038
nDAE_GZ	5.3397	2.20877	50	20	4	108	44	MIZF	69.2308
nDAE_GZ	4.85062	2.27601	42	21	2	110	44.3	PLAG1	68.9423
nDAE_GZ	2.69001	1.1185	823	29	37	69	45	NF-KAPPAB	68.2692
nDAE_GZ	4.02822	1.31152	248	25	22	89	45.3	MYC__MAX	67.9808
nDAE_GZ	2.28097e-05	0.950095	15710	73	55	8	45.3	ZNF354C	67.9808
nDAE_GZ	3.87995	1.30292	248	26	24	89	46.3	NHLH1	67.0192
nDAE_GZ	0.129822	0.988386	4078	53	48	38	46.3	NR4A2	67.0192
nDAE_GZ	2.93219	1.33613	146	27	21	101	49.7	EGR1	63.75
nDAE_GZ	0.611576	1.02368	1100	42	44	63	49.7	CREB1	63.75
nDAE_GZ	5.22e-11	0.919178	16133	85	58	7	50	NFIC	63.4615
nDAE_GZ	2.77851	1.30336	161	28	23	100	50.3	GABPA	63.1731
nDAE_GZ	0.689441	1.03285	815	40	43	70	51	ESRRB	62.5
nDAE_GZ	2.58782	1.23413	227	30	33	95	52.7	ELK4	60.8654
nDAE_GZ	1.45006	2.14813	10	32	5	121	52.7	ZNF143	60.8654
nDAE_GZ	0.824226	1.05803	421	39	41	79	53	HNF4A	60.5769
nDAE_GZ	0.00762117	0.958536	3190	63	52	44	53	HAND1__TCFE2A	60.5769
nDAE_GZ	1.10639	2.27432	6	37	3	124	54.7	AR	58.9423
nDAE_GZ	1.11259	1.98285	8	35	7	123	55	EWSR1-FLI1	58.6538
nDAE_GZ	9.64e-17	0.848841	23736	88	75	2	55	ETS1	58.6538
nDAE_GZ	1.11036	1.41334	25	36	16	115	55.7	RXR__RAR_DR5	57.9808
nDAE_GZ	1.06e-10	0.916991	8602	83	60	24	55.7	PAX2	57.9808
nDAE_GZ	0	0.892886	13708	89	62	16	55.7	BRCA1	57.9808
nDAE_GZ	0.256191	0.994754	613	47	47	74	56	RELA	57.6923
nDAE_GZ	2.88917e-05	0.930924	3725	72	57	39	56	MYB	57.6923
nDAE_GZ	3.23e-15	0.828054	24953	87	80	1	56	GATA2	57.6923
nDAE_GZ	1.17956	1.27035	54	34	28	107	56.3	TLX1__NFIC	57.4038
nDAE_GZ	0.319007	1.00352	468	45	46	78	56.3	TEAD1	57.4038
nDAE_GZ	0	0.848342	20310	89	76	5	56.7	YY1	57.0192
nDAE_GZ	1.28135	1.20882	96	33	35	105	57.7	PPARG__RXRA	56.0577
nDAE_GZ	0.674237	2.14784	3	41	6	126	57.7	PAX5	56.0577
nDAE_GZ	0	0.863767	13505	89	70	17	58.7	SOX10	55.0962
nDAE_GZ	0.0017581	0.936163	1951	68	56	53	59	RUNX1	54.8077
nDAE_GZ	0.556794	1.61086	4	43	10	125	59.3	ESR1	54.5192
nDAE_GZ	0.507838	1.03782	233	44	42	93	59.7	NFYA	54.1346
nDAE_GZ	0	0.839556	14460	89	78	14	60.3	SPIB	53.5577
nDAE_GZ	0.0458902	0.955152	895	60	54	68	60.7	STAT3	53.1731
nDAE_GZ	0.2891	1.61079	1	46	11	127	61.3	PPARG	52.5962
nDAE_GZ	2.15727e-05	0.918047	2562	74	59	51	61.3	SPI1	52.5962
nDAE_GZ	0	0.855476	6758	89	73	28	63.3	NKX3-2	50.6731
nDAE_GZ	5.88e-08	0.896376	2738	81	61	49	63.7	EN1	50.2885
nDAE_GZ	0	0.717875	22400	89	100	3	64	FOXC1	50
nDAE_GZ	0	0.787933	12457	89	88	19	65.3	NFE2L1__MAFG	48.75
nDAE_GZ	0	0.797201	8292	89	86	25	66.7	ELF5	47.4038
nDAE_GZ	5.20979e-06	0.882024	1309	75	66	60	67	RORA_1	47.1154
nDAE_GZ	0	0.827438	6034	89	81	31	67	FEV	47.1154
nDAE_GZ	0	0.754635	10335	89	92	20	67	NFATC2	47.1154
nDAE_GZ	0.140377	0.957522	194	52	53	97	67.3	SPZ1	46.8269
nDAE_GZ	0	0.685704	21499	89	110	4	67.7	HLTF	46.4423
nDAE_GZ	0	0.670752	16919	89	113	6	69.3	GATA3	44.9038
nDAE_GZ	0.240242	0.977306	27	49	50	113	70.7	PAX6	43.5577
nDAE_GZ	0.252216	0.986778	17	48	49	118	71.7	RXRA__VDR	42.5962
nDAE_GZ	0.00201601	0.874112	411	66	68	81	71.7	NFE2L2	42.5962
nDAE_GZ	0	0.797911	3487	89	85	41	71.7	AP1	42.5962
nDAE_GZ	0	0.755576	4085	89	91	37	72.3	FOXO3	42.0192
nDAE_GZ	0.237825	0.974574	18	50	51	117	72.7	IRF2	41.6346
nDAE_GZ	0	0.786044	3422	89	89	42	73.3	GATA1	41.0577
nDAE_GZ	0	0.738641	4638	89	97	35	73.7	GFI	40.6731
nDAE_GZ	0	0.705388	6853	89	106	27	74	SOX17	40.3846
nDAE_GZ	0	0.593029	15462	89	125	10	74.7	PRRX2	39.7115
nDAE_GZ	3.51422e-06	0.846245	741	76	77	72	75	TAL1__TCF3	39.4231
nDAE_GZ	0	0.613358	14636	89	123	13	75	ARID3A	39.4231
nDAE_GZ	0	0.584874	15476	89	127	9	75	FOXL1	39.4231
nDAE_GZ	0.0251441	0.881852	170	61	67	98	75.3	E2F1	39.1346
nDAE_GZ	0	0.706899	5660	89	105	32	75.3	NR2E3	39.1346
nDAE_GZ	0	0.669286	8992	89	115	23	75.7	HOXA5	38.75
nDAE_GZ	0.0636456	0.891581	94	59	63	106	76	NR2F1	38.4615
nDAE_GZ	0	0.609467	14458	89	124	15	76	PDX1	38.4615
nDAE_GZ	0	0.70989	3654	89	101	40	76.7	FOXI1	37.7885
nDAE_GZ	0	0.634214	9351	89	122	21	77.3	NKX2-5	37.2115
nDAE_GZ	0.121649	0.882926	27	55	65	113	77.7	SRF	36.8269
nDAE_GZ	0	0.694727	4475	89	108	36	77.7	NKX3-1	36.8269
nDAE_GZ	0.00660892	0.852543	197	64	74	96	78	RORA_2	36.5385
nDAE_GZ	0.000694961	0.834466	285	70	79	85	78	STAT1	36.5385
nDAE_GZ	0.159327	0.888635	12	51	64	120	78.3	RREB1	36.25
nDAE_GZ	0.0213058	0.862726	134	62	71	102	78.3	HLF	36.25
nDAE_GZ	0	0.669115	6067	89	116	30	78.3	SOX5	36.25
nDAE_GZ	0	0.635354	6860	89	121	26	78.7	NOBOX	35.8654
nDAE_GZ	0	0.663177	6177	89	118	29	78.7	SRY	35.8654
nDAE_GZ	0	0.709249	3151	89	103	45	79	CEBPA	35.5769
nDAE_GZ	0	0.744514	1898	89	95	54	79.3	FOXA1	35.2885
nDAE_GZ	0	0.752614	1658	89	93	56	79.3	FOXD1	35.2885
nDAE_GZ	0.108677	0.865916	25	57	69	115	80.3	NR3C1	34.3269
nDAE_GZ	0	0.739276	1554	89	96	57	80.7	SOX9	33.9423
nDAE_GZ	0	0.746108	1207	89	94	61	81.3	FOXD3	33.3654
nDAE_GZ	0.129437	0.859036	14	54	72	119	81.7	ESR2	32.9808
nDAE_GZ	2.10584e-06	0.796939	406	77	87	82	82	DDIT3__CEBPA	32.6923
nDAE_GZ	0.000181966	0.799833	236	71	84	92	82.3	TAL1__GATA1	32.4038
nDAE_GZ	0.00140194	0.805418	166	69	82	99	83.3	T	31.4423
nDAE_GZ	1.01079e-06	0.761801	296	79	90	84	84.3	PBX1	30.4808
nDAE_GZ	0	0.723802	1078	89	98	66	84.3	TBP	30.4808
nDAE_GZ	0	0.688487	1160	89	109	62	86.7	FOXQ1	28.1731
nDAE_GZ	0.109863	0.805328	9	56	83	122	87	REST	27.8846
nDAE_GZ	0	0.709703	733	89	102	73	88	FOXA2	26.9231
nDAE_GZ	2.05e-08	0.717989	265	82	99	86	89	FOXF2	25.9615
nDAE_GZ	0	0.701487	801	89	107	71	89	NFIL3	25.9615
nDAE_GZ	9.46e-13	0.70859	415	86	104	80	90	IRF1	25
nDAE_GZ	0	0.678419	589	89	111	76	92	MEF2A	23.0769
nDAE_GZ	0	0.639091	475	89	119	77	95	LHX3	20.1923
nDAE_GZ	0.00646989	0.672828	28	65	112	112	96.3	SOX2	18.9423
nDAE_GZ	0.00183757	0.669982	41	67	114	111	97.3	POU5F1	17.9808
nDAE_GZ	6.72e-11	0.663449	233	84	117	93	98	HNF1B	17.3077
nDAE_GZ	4.22e-07	0.638139	108	80	120	104	101	EVI1	14.4231
nDAE_GZ	0.0846218	0.585726	1	58	126	127	104	NR1H2__RXRA	11.5385
nDAE_GZ	2.00337e-06	0.542887	47	78	128	109	105	HNF1A	10.5769
nDAE_GZ	0	0	0	89	129	129	116	PAX4	0
nDAE_GZ	0	0	0	89	129	129	116	TP53	0

## Sheet: HOMER_DAE
Bins	Motif Name	Consensus	P-value	Log P-value	q-value (Benjamini)	# of Target Sequences with Motif(of 107228)	% of Target Sequences with Motif	# of Background Sequences with Motif(of 182450)	% of Background Sequences with Motif
DAE_bin1_5	ZEB1(Zf)/PDAC-ZEB1-ChIP-Seq(GSE64557)/Homer	VCAGGTRDRY	1e-99	-230.2	0	16749	0.1562	24375.3	0.1336
DAE_bin1_5	OCT:OCT(POU,Homeobox)/NPC-OCT6-ChIP-Seq(GSE43916)/Homer	YATGCATATRCATRT	1e-76	-176.9	0	2365	0.022	2684.8	0.0147
DAE_bin1_5	E2A(bHLH),near_PU.1/Bcell-PU.1-ChIP-Seq(GSE21512)/Homer	NVCACCTGBN	1e-57	-132.7	0	13675	0.1275	20393	0.1117
DAE_bin1_5	ZEB2(Zf)/SNU398-ZEB2-ChIP-Seq(GSE103048)/Homer	GNMCAGGTGTGC	1e-55	-128.1	0	8666	0.0808	12468.1	0.0683
DAE_bin1_5	Snail1(Zf)/LS174T-SNAIL1.HA-ChIP-Seq(GSE127183)/Homer	TRCACCTGCY	1e-43	-100.2	0	8300	0.0774	12145	0.0665
DAE_bin1_5	Pit1(Homeobox)/GCrat-Pit1-ChIP-Seq(GSE58009)/Homer	ATGMATATDC	1e-38	-89.53	0	17834	0.1663	27689.2	0.1517
DAE_bin1_5	LXRE(NR),DR4/RAW-LXRb.biotin-ChIP-Seq(GSE21512)/Homer	RGGTTACTANAGGTCA	1e-33	-77.17	0	894	0.0083	985.1	0.0054
DAE_bin1_5	Slug(Zf)/Mesoderm-Snai2-ChIP-Seq(GSE61475)/Homer	SNGCACCTGCHS	1e-27	-63.48	0	5145	0.048	7509.5	0.0411
DAE_bin1_5	Nkx2.2(Homeobox)/NPC-Nkx2.2-ChIP-Seq(GSE61673)/Homer	BTBRAGTGSN	1e-22	-51.01	0	21892	0.2041	35086.8	0.1923
DAE_bin1_5	Tbx5(T-box)/HL1-Tbx5.biotin-ChIP-Seq(GSE21529)/Homer	AGGTGTCA	1e-21	-50.62	0	34665	0.3232	56465.8	0.3094
DAE_bin1_5	Maz(Zf)/HepG2-Maz-ChIP-Seq(GSE31477)/Homer	GGGGGGGG	1e-21	-49.09	0	9902	0.0923	15345.9	0.0841
DAE_bin1_5	Bapx1(Homeobox)/VertebralCol-Bapx1-ChIP-Seq(GSE36672)/Homer	TTRAGTGSYK	1e-19	-44.05	0	25950	0.2419	42020.4	0.2302
DAE_bin1_5	Srebp2(bHLH)/HepG2-Srebp2-ChIP-Seq(GSE31477)/Homer	CGGTCACSCCAC	1e-18	-43.19	0	1428	0.0133	1902	0.0104
DAE_bin1_5	THRa(NR)/C17.2-THRa-ChIP-Seq(GSE38347)/Homer	GGTCANYTGAGGWCA	1e-18	-43.02	0	3942	0.0368	5812.6	0.0318
DAE_bin1_5	Oct6(POU,Homeobox)/NPC-Pou3f1-ChIP-Seq(GSE35496)/Homer	WATGCAAATGAG	1e-16	-38.39	0	6955	0.0648	10715.8	0.0587
DAE_bin1_5	KLF10(Zf)/HEK293-KLF10.GFP-ChIP-Seq(GSE58341)/Homer	GGGGGTGTGTCC	1e-15	-34.73	0	4748	0.0443	7198.4	0.0394
DAE_bin1_5	KLF14(Zf)/HEK293-KLF14.GFP-ChIP-Seq(GSE58341)/Homer	RGKGGGCGKGGC	1e-12	-28.23	0	13146	0.1226	21089	0.1156
DAE_bin1_5	Mef2c(MADS)/GM12878-Mef2c-ChIP-Seq(GSE32465)/Homer	DCYAAAAATAGM	1e-12	-27.77	0	8622	0.0804	13625.9	0.0747
DAE_bin1_5	GLIS3(Zf)/Thyroid-Glis3.GFP-ChIP-Seq(GSE103297)/Homer	CTCCCTGGGAGGCCN	1e-11	-26.53	0	14132	0.1318	22769.9	0.1248
DAE_bin1_5	E2A(bHLH)/proBcell-E2A-ChIP-Seq(GSE21978)/Homer	DNRCAGCTGY	1e-11	-25.8	0	14515	0.1353	23425.1	0.1284
DAE_bin1_5	ZKSCAN1(Zf)/HepG2-ZKSCAN1-ChIP-Seq(Encode)/Homer	GCACAYAGTAGGKCY	1e-10	-24.56	0	306	0.0029	348.9	0.0019
DAE_bin1_5	HEB(bHLH)/mES-Heb-ChIP-Seq(GSE53233)/Homer	VCAGCTGBNN	1e-09	-22.48	0	19355	0.1805	31602.3	0.1732
DAE_bin1_5	Nkx2.5(Homeobox)/HL1-Nkx2.5.biotin-ChIP-Seq(GSE21529)/Homer	RRSCACTYAA	1e-09	-22.46	0	25131	0.2343	41292.1	0.2263
DAE_bin1_5	Mef2a(MADS)/HL1-Mef2a.biotin-ChIP-Seq(GSE21529)/Homer	CYAAAAATAG	1e-09	-21.89	0	7180	0.0669	11374.4	0.0623
DAE_bin1_5	Mef2b(MADS)/HEK293-Mef2b.V5-ChIP-Seq(GSE67450)/Homer	GCTATTTTTGGM	1e-09	-21.77	0	13798	0.1286	22343.1	0.1224
DAE_bin1_5	Oct11(POU,Homeobox)/NCIH1048-POU2F3-ChIP-seq(GSE115123)/Homer	GATTTGCATA	1e-08	-18.54	0	5232	0.0488	8242.9	0.0452
DAE_bin1_5	Tbx6(T-box)/ESC-Tbx6-ChIP-Seq(GSE93524)/Homer	DAGGTGTBAA	1e-07	-18.38	0	11631	0.1084	18833	0.1032
DAE_bin1_5	Srebp1a(bHLH)/HepG2-Srebp1a-ChIP-Seq(GSE31477)/Homer	RTCACSCCAY	1e-07	-17.97	0	2090	0.0195	3146.8	0.0172
DAE_bin1_5	Brn1(POU,Homeobox)/NPC-Brn1-ChIP-Seq(GSE35496)/Homer	TATGCWAATBAV	1e-07	-17.46	0	5111	0.0477	8065.9	0.0442
DAE_bin1_5	Klf4(Zf)/mES-Klf4-ChIP-Seq(GSE11431)/Homer	GCCACACCCA	1e-07	-17.32	0	2571	0.024	3928.9	0.0215
DAE_bin1_5	NFY(CCAAT)/Promoter/Homer	RGCCAATSRG	1e-07	-16.74	0	7123	0.0664	11396.1	0.0624
DAE_bin1_5	EKLF(Zf)/Erythrocyte-Klf1-ChIP-Seq(GSE20478)/Homer	NWGGGTGTGGCY	1e-07	-16.74	0	1523	0.0142	2256.5	0.0124
DAE_bin1_5	Oct4(POU,Homeobox)/mES-Oct4-ChIP-Seq(GSE11431)/Homer	ATTTGCATAW	1e-07	-16.45	0	7680	0.0716	12325.1	0.0675
DAE_bin1_5	Tbet(T-box)/CD8-Tbet-ChIP-Seq(GSE33802)/Homer	AGGTGTGAAM	1e-06	-15.47	0	12652	0.118	20626.5	0.113
DAE_bin1_5	Npas4(bHLH)/Neuron-Npas4-ChIP-Seq(GSE127793)/Homer	NHRTCACGACDN	1e-06	-14.61	0	6043	0.0563	9663.8	0.053
DAE_bin1_5	ZNF136(Zf)/HEK293-ZNF136.GFP-ChIP-Seq(GSE58341)/Homer	YTKGATAHAGTATTCTWGGTNGGCA	1e-06	-14.55	0	1273	0.0119	1883.7	0.0103
DAE_bin1_5	KLF5(Zf)/LoVo-KLF5-ChIP-Seq(GSE49402)/Homer	DGGGYGKGGC	1e-06	-13.85	0	9121	0.085	14790.9	0.081
DAE_bin1_5	ZNF768(Zf)/Rajj-ZNF768-ChIP-Seq(GSE111879)/Homer	RHHCAGAGAGGB	1e-05	-13.06	0	371	0.0035	492.7	0.0027
DAE_bin1_5	KLF1(Zf)/HUDEP2-KLF1-CutnRun(GSE136251)/Homer	VDGGGYGGGGCY	1e-05	-12.83	0	5885	0.0549	9446.2	0.0518
DAE_bin1_5	ZNF467(Zf)/HEK293-ZNF467.GFP-ChIP-Seq(GSE58341)/Homer	TGGGGAAGGGCM	1e-05	-12.71	0	7382	0.0688	11932	0.0654
DAE_bin1_5	Nkx2.1(Homeobox)/LungAC-Nkx2.1-ChIP-Seq(GSE43252)/Homer	RSCACTYRAG	1e-05	-12.51	0	31284	0.2917	52100.3	0.2855
DAE_bin1_5	Tbox:Smad(T-box,MAD)/ESCd5-Smad2_3-ChIP-Seq(GSE29422)/Homer	AGGTGHCAGACA	1e-05	-11.98	0.0001	1813	0.0169	2781.4	0.0152
DAE_bin1_5	Zfp281(Zf)/ES-Zfp281-ChIP-Seq(GSE81042)/Homer	CCCCTCCCCCAC	0.0001	-11.31	0.0001	1310	0.0122	1980.8	0.0109
DAE_bin1_5	DMRT6(DM)/Testis-DMRT6-ChIP-Seq(GSE60440)/Homer	YDGHTACAWTGTADC	0.0001	-11.16	0.0001	2407	0.0224	3759.4	0.0206
DAE_bin1_5	OCT:OCT(POU,Homeobox)/NPC-Brn1-ChIP-Seq(GSE35496)/Homer	ATGAATATTCATGAG	0.0001	-10.81	0.0002	179	0.0017	220.9	0.0012
DAE_bin1_5	DMRT1(DM)/Testis-DMRT1-ChIP-Seq(GSE64892)/Homer	TWGHWACAWTGTWDC	0.0001	-10.34	0.0003	3158	0.0294	5005.8	0.0274
DAE_bin1_5	FoxD3(forkhead)/ZebrafishEmbryo-Foxd3.biotin-ChIP-seq(GSE106676)/Homer	TGTTTAYTTAGC	0.0001	-10.24	0.0003	12638	0.1178	20797.1	0.114
DAE_bin1_5	KLF3(Zf)/MEF-Klf3-ChIP-Seq(GSE44748)/Homer	NRGCCCCRCCCHBNN	0.0001	-10.2	0.0003	2945	0.0275	4658.5	0.0255
DAE_bin1_5	Sp2(Zf)/HEK293-Sp2.eGFP-ChIP-Seq(Encode)/Homer	YGGCCCCGCCCC	0.0001	-9.881	0.0005	10783	0.1005	17703.1	0.097
DAE_bin1_5	Tbx21(T-box)/GM12878-TBX21-ChIP-Seq(Encode)/Homer	AGGTGTGAAA	0.0001	-9.732	0.0005	11822	0.1102	19450.6	0.1066
DAE_bin1_5	Ascl2(bHLH)/ESC-Ascl2-ChIP-Seq(GSE97712)/Homer	SSRGCAGCTGCH	0.0001	-9.475	0.0007	10664	0.0994	17520.8	0.096
DAE_bin1_5	Oct2(POU,Homeobox)/Bcell-Oct2-ChIP-Seq(GSE21512)/Homer	ATATGCAAAT	0.001	-8.817	0.0013	4802	0.0448	7760.8	0.0425
DAE_bin1_5	Ptf1a(bHLH)/Panc1-Ptf1a-ChIP-Seq(GSE47459)/Homer	ACAGCTGTTN	0.001	-8.51	0.0017	27168	0.2533	45373.4	0.2486
DAE_bin1_5	ZNF652/HepG2-ZNF652.Flag-ChIP-Seq(Encode)/Homer	TTAACCCTTTVNKKN	0.001	-8.254	0.0021	3165	0.0295	5064.3	0.0277
DAE_bin1_5	THRb(NR)/HepG2-THRb.Flag-ChIP-Seq(Encode)/Homer	GGTCACCTGAGGTCA	0.001	-8.06	0.0025	4750	0.0443	7696	0.0422
DAE_bin1_5	CUX1(Homeobox)/K562-CUX1-ChIP-Seq(GSE92882)/Homer	TATCGATNAN	0.001	-7.94	0.0028	9514	0.0887	15657.3	0.0858
DAE_bin1_5	Gfi1b(Zf)/HPC7-Gfi1b-ChIP-Seq(GSE22178)/Homer	MAATCACTGC	0.001	-7.835	0.0031	8015	0.0747	13151.3	0.0721
DAE_bin1_5	HIC1(Zf)/Treg-ZBTB29-ChIP-Seq(GSE99889)/Homer	TGCCAGCB	0.001	-7.501	0.0042	20577	0.1918	34300.4	0.1879
DAE_bin1_5	SCRT1(Zf)/HEK293-SCRT1.eGFP-ChIP-Seq(Encode)/Homer	GCAACAGGTG	0.001	-7.258	0.0053	2322	0.0216	3697.5	0.0203
DAE_bin1_5	RORa(NR)/Liver-Rora-ChIP-Seq(GSE101115)/Homer	AAWCTAGGTCARDNN	0.001	-7.036	0.0065	1545	0.0144	2426.5	0.0133
DAE_bin1_5	ZNF16(Zf)/HEK293-ZNF16.GFP-ChIP-Seq(GSE58341)/Homer	MACCTTCYATGGCTCCCTAKTGCCY	0.001	-6.999	0.0066	93	0.0009	112.2	0.0006
DAE_bin1_5	HIF-1b(HLH)/T47D-HIF1b-ChIP-Seq(GSE59937)/Homer	RTACGTGC	0.01	-6.883	0.0073	8630	0.0805	14221.5	0.0779
DAE_bin1_5	Pax7(Paired,Homeobox),longest/Myoblast-Pax7-ChIP-Seq(GSE25064)/Homer	NTAATTDGCYAATTANNWWD	0.01	-6.786	0.0079	545	0.0051	811.3	0.0044
DAE_bin1_5	Brn2(POU,Homeobox)/NPC-Brn2-ChIP-Seq(GSE35496)/Homer	ATGAATATTC	0.01	-6.707	0.0084	1787	0.0167	2829.1	0.0155
DAE_bin1_5	PRDM1(Zf)/Hela-PRDM1-ChIP-Seq(GSE31477)/Homer	ACTTTCACTTTC	0.01	-6.605	0.0092	7107	0.0663	11681.4	0.064
DAE_bin1_5	RORgt(NR)/EL4-RORgt.Flag-ChIP-Seq(GSE56019)/Homer	AAYTAGGTCA	0.01	-6.386	0.0111	1397	0.013	2196	0.012
DAE_bin1_5	RORgt(NR)/EL4-RORgt.Flag-ChIP-Seq(GSE56019)/Homer	AAYTAGGTCA	0.01	-6.386	0.0111	1397	0.013	2196	0.012
DAE_bin1_5	Pit1+1bp(Homeobox)/GCrat-Pit1-ChIP-Seq(GSE58009)/Homer	ATGCATAATTCA	0.01	-6.219	0.0129	6628	0.0618	10895.3	0.0597
DAE_bin1_5	NF1-halfsite(CTF)/LNCaP-NF1-ChIP-Seq(Unpublished)/Homer	YTGCCAAG	0.01	-6.025	0.0154	19567	0.1824	32690.9	0.1791
DAE_bin1_5	HIF2a(bHLH)/785_O-HIF2a-ChIP-Seq(GSE34871)/Homer	GCACGTACCC	0.01	-6.024	0.0154	2592	0.0242	4173.7	0.0229
DAE_bin1_5	KLF6(Zf)/PDAC-KLF6-ChIP-Seq(GSE64557)/Homer	MKGGGYGTGGCC	0.01	-5.778	0.0192	7282	0.0679	12010.5	0.0658
DAE_bin1_5	CArG(MADS)/PUER-Srf-ChIP-Seq(Sullivan_et_al.)/Homer	CCATATATGGNM	0.01	-4.961	0.0428	3379	0.0315	5513.6	0.0302
DAE_bin1_5	ZNF416(Zf)/HEK293-ZNF416.GFP-ChIP-Seq(GSE58341)/Homer	WDNCTGGGCA	0.01	-4.95	0.0428	14013	0.1306	23385.9	0.1281
DAE_bin1_5	Egr1(Zf)/K562-Egr1-ChIP-Seq(GSE32465)/Homer	TGCGTGGGYG	0.1	-4.565	0.0619	4638	0.0432	7632.3	0.0418
DAE_bin1_5	NFkB-p50,p52(RHD)/Monocyte-p50-ChIP-Chip(Schreiber_et_al.)/Homer	GGGGGAATCCCC	0.1	-4.563	0.0619	816	0.0076	1279.2	0.007
DAE_bin1_5	Bcl11a(Zf)/HSPC-BCL11A-ChIP-Seq(GSE104676)/Homer	TYTGACCASWRG	0.1	-4.368	0.0734	6815	0.0635	11294.5	0.0619
DAE_bin1_5	Foxf1(Forkhead)/Lung-Foxf1-ChIP-Seq(GSE77951)/Homer	WWATRTAAACAN	0.1	-4.256	0.081	14790	0.1379	24746.2	0.1356
DAE_bin1_5	Klf9(Zf)/GBM-Klf9-ChIP-Seq(GSE62211)/Homer	GCCACRCCCACY	0.1	-3.899	0.1143	2189	0.0204	3565	0.0195
DAE_bin1_5	IRF8(IRF)/BMDM-IRF8-ChIP-Seq(GSE77884)/Homer	GRAASTGAAAST	0.1	-3.165	0.2351	3763	0.0351	6227.1	0.0341
DAE_bin1_5	PU.1-IRF(ETS:IRF)/Bcell-PU.1-ChIP-Seq(GSE21512)/Homer	MGGAAGTGAAAC	0.1	-3.133	0.2397	15524	0.1447	26080.9	0.1429
DAE_bin1_5	Nkx3.1(Homeobox)/LNCaP-Nkx3.1-ChIP-Seq(GSE28264)/Homer	AAGCACTTAA	0.1	-3.057	0.2554	26914	0.2509	45391.5	0.2487
DAE_bin1_5	CEBP(bZIP)/ThioMac-CEBPb-ChIP-Seq(GSE21512)/Homer	ATTGCGCAAC	0.1	-2.837	0.3144	8937	0.0833	14966.4	0.082
DAE_bin1_5	Hnf1(Homeobox)/Liver-Foxa2-Chip-Seq(GSE25694)/Homer	GGTTAAWCATTAA	0.1	-2.713	0.3517	2281	0.0213	3761.7	0.0206
DAE_bin1_5	Sp5(Zf)/mES-Sp5.Flag-ChIP-Seq(GSE72989)/Homer	RGKGGGCGGAGC	0.1	-2.628	0.3784	6380	0.0595	10664.4	0.0584
DAE_bin1_5	RARa(NR)/K562-RARa-ChIP-Seq(Encode)/Homer	TTGAMCTTTG	0.1	-2.622	0.3784	29249	0.2727	49407.8	0.2707
DAE_bin1_5	ZNF41(Zf)/HEK293-ZNF41.GFP-ChIP-Seq(GSE58341)/Homer	CCTCATGGTGYCYTWYTCCCTTGTG	0.1	-2.465	0.4348	226	0.0021	350.9	0.0019
DAE_bin1_5	ZNF519(Zf)/HEK293-ZNF519.GFP-ChIP-Seq(GSE58341)/Homer	GAGSCCGAGC	0.1	-2.425	0.4475	1352	0.0126	2217.3	0.0121
DAE_bin1_5	ZSCAN22(Zf)/HEK293-ZSCAN22.GFP-ChIP-Seq(GSE58341)/Homer	SMCAGTCWGAKGGAGGAGGC	0.1	-2.405	0.4514	605	0.0056	974.7	0.0053
DAE_bin1_5	FOXA1(Forkhead)/LNCAP-FOXA1-ChIP-Seq(GSE27824)/Homer	WAAGTAAACA	0.1	-2.341	0.4758	18077	0.1685	30487.1	0.167
DAE_bin1_5	OCT:OCT(POU,Homeobox,IR1)/NPC-Brn2-ChIP-Seq(GSE35496)/Homer	ATGAATWATTCATGA	0.1	-2.323	0.4792	330	0.0031	522.8	0.0029
DAE_bin1_5	NPAS2(bHLH)/Liver-NPAS2-ChIP-Seq(GSE39860)/Homer	KCCACGTGAC	1	-2.302	0.484	9630	0.0898	16182.4	0.0887
DAE_bin1_5	ERE(NR),IR3/MCF7-ERa-ChIP-Seq(Unpublished)/Homer	VAGGTCACNSTGACC	1	-2.174	0.544	1945	0.0181	3220.5	0.0176
DAE_bin1_5	Atf7(bZIP)/3T3L1-Atf7-ChIP-Seq(GSE56872)/Homer	NGRTGACGTCAY	1	-2.122	0.5665	4192	0.0391	7006.7	0.0384
DAE_bin1_5	ZNF528(Zf)/HEK293-ZNF528.GFP-ChIP-Seq(GSE58341)/Homer	AGAAATGACTTCCCT	1	-2.031	0.6144	66	0.0006	97.1	0.0005
DAE_bin1_5	RBPJ:Ebox(?,bHLH)/Panc1-Rbpj1-ChIP-Seq(GSE47459)/Homer	GGGRAARRGRMCAGMTG	1	-2.005	0.6238	3166	0.0295	5283.3	0.0289
DAE_bin1_5	Twist2(bHLH)/Myoblast-Twist2.Ty1-ChIP-Seq(GSE127998)/Homer	MCAGCTGBYH	1	-1.938	0.6599	19822	0.1848	33498.2	0.1835
DAE_bin1_5	OCT:OCT-short(POU,Homeobox)/NPC-OCT6-ChIP-Seq(GSE43916)/Homer	ATGCATWATGCATRW	1	-1.772	0.7712	11881	0.1108	20049.3	0.1099
DAE_bin1_5	FOXA1(Forkhead)/MCF7-FOXA1-ChIP-Seq(GSE26831)/Homer	WAAGTAAACA	1	-1.745	0.7843	15310	0.1427	25868.4	0.1417
DAE_bin1_5	ZNF415(Zf)/HEK293-ZNF415.GFP-ChIP-Seq(GSE58341)/Homer	GRTGMTRGAGCC	1	-1.734	0.7849	4013	0.0374	6730.5	0.0369
DAE_bin1_5	IRF:BATF(IRF:bZIP)/pDC-Irf8-ChIP-Seq(GSE66899)/Homer	CTTTCANTATGACTV	1	-1.645	0.8495	1691	0.0158	2817.9	0.0154
DAE_bin1_5	PU.1:IRF8(ETS:IRF)/pDC-Irf8-ChIP-Seq(GSE66899)/Homer	GGAAGTGAAAST	1	-1.619	0.8632	2172	0.0203	3629.7	0.0199
DAE_bin1_5	YY1(Zf)/Promoter/Homer	CAAGATGGCGGC	1	-1.613	0.8632	322	0.003	522.8	0.0029
DAE_bin1_5	CRE(bZIP)/Promoter/Homer	CSGTGACGTCAC	1	-1.553	0.9039	1240	0.0116	2062.3	0.0113
DAE_bin1_5	WT1(Zf)/Kidney-WT1-ChIP-Seq(GSE90016)/Homer	MCTCCCMCRCAB	1	-1.549	0.9039	4570	0.0426	7686.6	0.0421
DAE_bin1_5	ZNF317(Zf)/HEK293-ZNF317.GFP-ChIP-Seq(GSE58341)/Homer	GTCWGCTGTYYCTCT	1	-1.5	0.9346	761	0.0071	1259.7	0.0069
DAE_bin1_5	Egr2(Zf)/Thymocytes-Egr2-ChIP-Seq(GSE34254)/Homer	NGCGTGGGCGGR	1	-1.415	1	962	0.009	1600.9	0.0088
DAE_bin1_5	E2F(E2F)/Hela-CellCycle-Expression/Homer	TTSGCGCGAAAA	1	-1.323	1	191	0.0018	310.4	0.0017
DAE_bin1_5	EBNA1(EBV-virus)/Raji-EBNA1-ChIP-Seq(GSE30709)/Homer	GGYAGCAYDTGCTDCCCNNN	1	-1.275	1	114	0.0011	183.8	0.001
DAE_bin1_5	Hnf6b(Homeobox)/LNCaP-Hnf6b-ChIP-Seq(GSE106305)/Homer	TATTGAYY	1	-1.209	1	12027	0.1121	20371.2	0.1116
DAE_bin1_5	Atf1(bZIP)/K562-ATF1-ChIP-Seq(GSE31477)/Homer	GATGACGTCA	1	-0.9905	1	6493	0.0605	11004.2	0.0603
DAE_bin1_5	IRF3(IRF)/BMDM-Irf3-ChIP-Seq(GSE67343)/Homer	AGTTTCAKTTTC	1	-0.9859	1	4276	0.0399	7240.5	0.0397
DAE_bin1_5	FOXM1(Forkhead)/MCF7-FOXM1-ChIP-Seq(GSE72977)/Homer	TRTTTACTTW	1	-0.9618	1	14859	0.1385	25225.8	0.1382
DAE_bin1_5	E2F3(E2F)/MEF-E2F3-ChIP-Seq(GSE71376)/Homer	BTKGGCGGGAAA	1	-0.9316	1	3375	0.0315	5716.4	0.0313
DAE_bin1_5	STAT6(Stat)/CD4-Stat6-ChIP-Seq(GSE22104)/Homer	ABTTCYYRRGAA	1	-0.8797	1	6959	0.0649	11811.4	0.0647
DAE_bin1_5	Reverb(NR),DR2/RAW-Reverba.biotin-ChIP-Seq(GSE45914)/Homer	GTRGGTCASTGGGTCA	1	-0.8455	1	1084	0.0101	1834.6	0.0101
DAE_bin1_5	Lhx1(Homeobox)/EmbryoCarcinoma-Lhx1-ChIP-Seq(GSE70957)/Homer	NNYTAATTAR	1	-0.8373	1	19260	0.1796	32735.5	0.1794
DAE_bin1_5	CTCF-SatelliteElement(Zf?)/CD4+-CTCF-ChIP-Seq(Barski_et_al.)/Homer	TGCAGTTCCMVNWRTGGCCA	1	-0.8012	1	124	0.0012	208.2	0.0011
DAE_bin1_5	GFX(?)/Promoter/Homer	ATTCTCGCGAGA	1	-0.7902	1	25	0.0002	41.5	0.0002
DAE_bin1_5	RARg(NR)/ES-RARg-ChIP-Seq(GSE30538)/Homer	AGGTCAAGGTCA	1	-0.7793	1	191	0.0018	322.5	0.0018
DAE_bin1_5	Hoxd12(Homeobox)/ChickenMSG-Hoxd12.Flag-ChIP-Seq(GSE86088)/Homer	HDGYAATGAAAN	1	-0.7376	1	28510	0.2658	48497.5	0.2657
DAE_bin1_5	TCF4(bHLH)/SHSY5Y-TCF4-ChIP-Seq(GSE96915)/Homer	SMCATCTGKH	1	-0.7084	1	17197	0.1603	29257.5	0.1603
DAE_bin1_5	ZNF322(Zf)/HEK293-ZNF322.GFP-ChIP-Seq(GSE58341)/Homer	GAGCCTGGTACTGWGCCTGR	1	-0.6965	1	2272	0.0212	3865.8	0.0212
DAE_bin1_5	RAR:RXR(NR),DR0/ES-RAR-ChIP-Seq(GSE56893)/Homer	AGGTCAAGGTCA	1	-0.6892	1	917	0.0085	1560.9	0.0086
DAE_bin1_5	BHLHA15(bHLH)/NIH3T3-BHLHB8.HA-ChIP-Seq(GSE119782)/Homer	NAMCAGCTGK	1	-0.6827	1	15788	0.1472	26867	0.1472
DAE_bin1_5	EAR2(NR)/K562-NR2F6-ChIP-Seq(Encode)/Homer	NRBCARRGGTCA	1	-0.6657	1	11618	0.1083	19774.7	0.1084
DAE_bin1_5	ZNF165(Zf)/WHIM12-ZNF165-ChIP-Seq(GSE65937)/Homer	AAGGKGRCGCAGGCA	1	-0.62	1	980	0.0091	1672.2	0.0092
DAE_bin1_5	ZFP3(Zf)/HEK293-ZFP3.GFP-ChIP-Seq(GSE58341)/Homer	GGGTTTTGAAGGATGARTAGGAGTT	1	-0.5717	1	30	0.0003	52.3	0.0003
DAE_bin1_5	COUP-TFII(NR)/K562-NR2F1-ChIP-Seq(Encode)/Homer	GKBCARAGGTCA	1	-0.5651	1	12959	0.1208	22081.1	0.121
DAE_bin1_5	Ascl1(bHLH)/NeuralTubes-Ascl1-ChIP-Seq(GSE55840)/Homer	NNVVCAGCTGBN	1	-0.5516	1	15409	0.1437	26257	0.1439
DAE_bin1_5	FoxL2(Forkhead)/Ovary-FoxL2-ChIP-Seq(GSE60858)/Homer	WWTRTAAACAVG	1	-0.548	1	12981	0.121	22123	0.1212
DAE_bin1_5	COUP-TFII(NR)/Artia-Nr2f2-ChIP-Seq(GSE46497)/Homer	AGRGGTCA	1	-0.5477	1	15238	0.1421	25966.5	0.1423
DAE_bin1_5	RORg(NR)/Liver-Rorc-ChIP-Seq(GSE101115)/Homer	WAABTAGGTCAV	1	-0.5387	1	1001	0.0093	1714.7	0.0094
DAE_bin1_5	NeuroG2(bHLH)/Fibroblast-NeuroG2-ChIP-Seq(GSE75910)/Homer	ACCATCTGTT	1	-0.4981	1	17839	0.1663	30410.5	0.1666
DAE_bin1_5	E2F6(E2F)/Hela-E2F6-ChIP-Seq(GSE31477)/Homer	GGCGGGAARN	1	-0.4554	1	3009	0.0281	5151	0.0282
DAE_bin1_5	Zfp809(Zf)/ES-Zfp809-ChIP-Seq(GSE70799)/Homer	GGGGCTYGKCTGGGA	1	-0.4503	1	1575	0.0147	2703.8	0.0148
DAE_bin1_5	Tbr1(T-box)/Cortex-Tbr1-ChIP-Seq(GSE71384)/Homer	AAGGTGTKAA	1	-0.4445	1	17156	0.16	29265.7	0.1604
DAE_bin1_5	IRF1(IRF)/PBMC-IRF1-ChIP-Seq(GSE43036)/Homer	GAAAGTGAAAGT	1	-0.4141	1	1707	0.0159	2933.5	0.0161
DAE_bin1_5	T1ISRE(IRF)/ThioMac-Ifnb-Expression/Homer	ACTTTCGTTTCT	1	-0.3872	1	110	0.001	195	0.0011
DAE_bin1_5	Oct4:Sox17(POU,Homeobox,HMG)/F9-Sox17-ChIP-Seq(GSE44553)/Homer	CCATTGTATGCAAAT	1	-0.3408	1	1919	0.0179	3306.9	0.0181
DAE_bin1_5	Dlx3(Homeobox)/Kerainocytes-Dlx3-ChIP-Seq(GSE89884)/Homer	NDGTAATTAC	1	-0.3308	1	12036	0.1122	20581.6	0.1128
DAE_bin1_5	ZNF382(Zf)/HEK293-ZNF382.GFP-ChIP-Seq(GSE58341)/Homer	GNCTGTASTRNTGBCTCHTT	1	-0.3273	1	249	0.0023	439.7	0.0024
DAE_bin1_5	IRF4(IRF)/GM12878-IRF4-ChIP-Seq(GSE32465)/Homer	ACTGAAACCA	1	-0.3221	1	4998	0.0466	8574.1	0.047
DAE_bin1_5	Znf263(Zf)/K562-Znf263-ChIP-Seq(GSE31477)/Homer	CVGTSCTCCC	1	-0.313	1	16324	0.1522	27899.5	0.1529
DAE_bin1_5	MYNN(Zf)/HEK293-MYNN.eGFP-ChIP-Seq(Encode)/Homer	TTCAAAWTAAAAGTC	1	-0.311	1	3588	0.0335	6167.7	0.0338
DAE_bin1_5	NFAT:AP1(RHD,bZIP)/Jurkat-NFATC1-ChIP-Seq(Jolma_et_al.)/Homer	SARTGGAAAAWRTGAGTCAB	1	-0.2971	1	2101	0.0196	3625.6	0.0199
DAE_bin1_5	E2F7(E2F)/Hela-E2F7-ChIP-Seq(GSE32673)/Homer	VDTTTCCCGCCA	1	-0.2901	1	448	0.0042	786.5	0.0043
DAE_bin1_5	Rfx5(HTH)/GM12878-Rfx5-ChIP-Seq(GSE31477)/Homer	SCCTAGCAACAG	1	-0.2749	1	3108	0.029	5354.5	0.0293
DAE_bin1_5	ERRg(NR)/Kidney-ESRRG-ChIP-Seq(GSE104905)/Homer	GTGACCTTGRVN	1	-0.2722	1	6981	0.0651	11976.7	0.0656
DAE_bin1_5	SpiB(ETS)/OCILY3-SPIB-ChIP-Seq(GSE56857)/Homer	AAAGRGGAAGTG	1	-0.2582	1	2337	0.0218	4037.6	0.0221
DAE_bin1_5	ZNF669(Zf)/HEK293-ZNF669.GFP-ChIP-Seq(GSE58341)/Homer	GARTGGTCATCGCCC	1	-0.2573	1	403	0.0038	711.6	0.0039
DAE_bin1_5	PPARE(NR),DR1/3T3L1-Pparg-ChIP-Seq(GSE13511)/Homer	TGACCTTTGCCCCA	1	-0.254	1	8568	0.0799	14693.4	0.0805
DAE_bin1_5	MNT(bHLH)/HepG2-MNT-ChIP-Seq(Encode)/Homer	DGCACACGTG	1	-0.2283	1	9265	0.0864	15894.4	0.0871
DAE_bin1_5	HRE(HSF)/HepG2-HSF1-ChIP-Seq(GSE31477)/Homer	BSTTCTRGAABVTTCYAGAA	1	-0.2068	1	1091	0.0102	1906.9	0.0104
DAE_bin1_5	JunD(bZIP)/K562-JunD-ChIP-Seq/Homer	ATGACGTCATCN	1	-0.1822	1	555	0.0052	983.8	0.0054
DAE_bin1_5	PSE(SNAPc)/K562-mStart-Seq/Homer	WAVTCACCMTAASYDAAAAG	1	-0.1792	1	6569	0.0612	11308.5	0.062
DAE_bin1_5	E-box(bHLH)/Promoter/Homer	SSGGTCACGTGA	1	-0.1769	1	369	0.0034	660.8	0.0036
DAE_bin1_5	PRDM9(Zf)/Testis-DMC1-ChIP-Seq(GSE35498)/Homer	ADGGYAGYAGCATCT	1	-0.1645	1	3768	0.0351	6517.2	0.0357
DAE_bin1_5	FOXA1:AR(Forkhead,NR)/LNCAP-AR-ChIP-Seq(GSE27824)/Homer	AGTAAACAAAAAAGAACAND	1	-0.1539	1	940	0.0088	1655	0.0091
DAE_bin1_5	E2F1(E2F)/Hela-E2F1-ChIP-Seq(GSE22478)/Homer	CWGGCGGGAA	1	-0.1508	1	1024	0.0095	1801.6	0.0099
DAE_bin1_5	Ronin(THAP)/ES-Thap11-ChIP-Seq(GSE51522)/Homer	RACTACAACTCCCAGVAKGC	1	-0.148	1	63	0.0006	122.5	0.0007
DAE_bin1_5	PRDM10(Zf)/HEK293-PRDM10.eGFP-ChIP-Seq(Encode)/Homer	TGGTACATTCCA	1	-0.1385	1	5243	0.0489	9057.3	0.0496
DAE_bin1_5	Erra(NR)/HepG2-Erra-ChIP-Seq(GSE31477)/Homer	CAAAGGTCAG	1	-0.1348	1	19497	0.1818	33421.1	0.1831
DAE_bin1_5	Pknox1(Homeobox)/ES-Prep1-ChIP-Seq(GSE63282)/Homer	SCTGTCAVTCAV	1	-0.1262	1	1958	0.0183	3420.2	0.0187
DAE_bin1_5	OCT4-SOX2-TCF-NANOG(POU,Homeobox,HMG)/mES-Oct4-ChIP-Seq(GSE11431)/Homer	ATTTGCATAACAATG	1	-0.1202	1	3242	0.0302	5632.5	0.0309
DAE_bin1_5	HOXA2(Homeobox)/mES-Hoxa2-ChIP-Seq(Donaldson_et_al.)/Homer	GYCATCMATCAT	1	-0.1161	1	1096	0.0102	1934.6	0.0106
DAE_bin1_5	Olig2(bHLH)/Neuron-Olig2-ChIP-Seq(GSE30882)/Homer	RCCATMTGTT	1	-0.1105	1	22917	0.2137	39281.8	0.2152
DAE_bin1_5	PRDM15(Zf)/ESC-Prdm15-ChIP-Seq(GSE73694)/Homer	YCCDNTCCAGGTTTT	1	-0.107	1	10283	0.0959	17706.2	0.097
DAE_bin1_5	SF1(NR)/H295R-Nr5a1-ChIP-Seq(GSE44220)/Homer	CAAGGHCANV	1	-0.1046	1	3539	0.033	6150.4	0.0337
DAE_bin1_5	DUX4(Homeobox)/Myoblasts-DUX4.V5-ChIP-Seq(GSE75791)/Homer	NWTAAYCYAATCAWN	1	-0.1035	1	639	0.006	1143.2	0.0063
DAE_bin1_5	HRE(HSF)/Striatum-HSF1-ChIP-Seq(GSE38000)/Homer	TTCTAGAABNTTCTA	1	-0.09666	1	2013	0.0188	3526.8	0.0193
DAE_bin1_5	VDR(NR),DR3/GM10855-VDR+vitD-ChIP-Seq(GSE22484)/Homer	ARAGGTCANWGAGTTCANNN	1	-0.09552	1	1563	0.0146	2749.9	0.0151
DAE_bin1_5	HIF-1a(bHLH)/MCF7-HIF1a-ChIP-Seq(GSE28352)/Homer	TACGTGCV	1	-0.09168	1	1731	0.0161	3041.6	0.0167
DAE_bin1_5	ZNF7(Zf)/HepG2-ZNF7.Flag-ChIP-Seq(Encode)/Homer	CTGCCWVCTTTTRTA	1	-0.08798	1	6316	0.0589	10928.3	0.0599
DAE_bin1_5	ISRE(IRF)/ThioMac-LPS-Expression(GSE23622)/Homer	AGTTTCASTTTC	1	-0.08704	1	667	0.0062	1196.3	0.0066
DAE_bin1_5	HINFP(Zf)/K562-HINFP.eGFP-ChIP-Seq(Encode)/Homer	TWVGGTCCGC	1	-0.08637	1	913	0.0085	1625.2	0.0089
DAE_bin1_5	bHLHE41(bHLH)/proB-Bhlhe41-ChIP-Seq(GSE93764)/Homer	KCACGTGMCN	1	-0.07527	1	7581	0.0707	13108.3	0.0718
DAE_bin1_5	ZBTB33(Zf)/GM12878-ZBTB33-ChIP-Seq(GSE32465)/Homer	GGVTCTCGCGAGAAC	1	-0.06184	1	70	0.0007	142.6	0.0008
DAE_bin1_5	bHLHE40(bHLH)/HepG2-BHLHE40-ChIP-Seq(GSE31477)/Homer	KCACGTGMCN	1	-0.05599	1	1850	0.0172	3265.3	0.0179
DAE_bin1_5	Bcl6(Zf)/Liver-Bcl6-ChIP-Seq(GSE31578)/Homer	NNNCTTTCCAGGAAA	1	-0.0539	1	15521	0.1447	26728.9	0.1465
DAE_bin1_5	NF1:FOXA1(CTF,Forkhead)/LNCAP-FOXA1-ChIP-Seq(GSE27824)/Homer	WNTGTTTRYTTTGGCA	1	-0.05248	1	599	0.0056	1088.1	0.006
DAE_bin1_5	ZNF692(Zf)/HEK293-ZNF692.GFP-ChIP-Seq(GSE58341)/Homer	GTGGGCCCCA	1	-0.05233	1	1051	0.0098	1879.2	0.0103
DAE_bin1_5	Cux2(Homeobox)/Liver-Cux2-ChIP-Seq(GSE35985)/Homer	HNRAATCAAT	1	-0.04619	1	5730	0.0534	9963.4	0.0546
DAE_bin1_5	GATA(Zf),IR4/iTreg-Gata3-ChIP-Seq(GSE20898)/Homer	NAGATWNBNATCTNN	1	-0.04368	1	987	0.0092	1772.6	0.0097
DAE_bin1_5	PAX5(Paired,Homeobox),condensed/GM12878-PAX5-ChIP-Seq(GSE32465)/Homer	GTCACGCTCSCTGM	1	-0.0389	1	728	0.0068	1321.6	0.0072
DAE_bin1_5	DLX5(Homeobox)/BasalGanglia-Dlx5-ChIP-seq(GSE124936)/Homer	SSTAATTA	1	-0.03848	1	13313	0.1241	22980.8	0.1259
DAE_bin1_5	GSC(Homeobox)/FrogEmbryos-GSC-ChIP-Seq(DRA000576)/Homer	RGGATTAR	1	-0.03562	1	18144	0.1692	31252	0.1712
DAE_bin1_5	NFkB-p65(RHD)/GM12787-p65-ChIP-Seq(GSE19485)/Homer	WGGGGATTTCCC	1	-0.03404	1	4669	0.0435	8154.3	0.0447
DAE_bin1_5	Arnt:Ahr(bHLH)/MCF7-Arnt-ChIP-Seq(Lo_et_al.)/Homer	TBGCACGCAA	1	-0.02802	1	4661	0.0435	8151	0.0447
DAE_bin1_5	Sp1(Zf)/Promoter/Homer	GGCCCCGCCCCC	1	-0.0269	1	958	0.0089	1733.6	0.0095
DAE_bin1_5	Lhx2(Homeobox)/HFSC-Lhx2-ChIP-Seq(GSE48068)/Homer	TAATTAGN	1	-0.02576	1	17365	0.1619	29950	0.1641
DAE_bin1_5	Eomes(T-box)/H9-Eomes-ChIP-Seq(GSE26097)/Homer	ATTAACACCT	1	-0.02473	1	26356	0.2457	45319.5	0.2483
DAE_bin1_5	Prop1(Homeobox)/GHFT1-PROP1.biotin-ChIP-Seq(GSE77302)/Homer	NTAATBNAATTA	1	-0.02304	1	12465	0.1162	21568.4	0.1182
DAE_bin1_5	ZNF264(Zf)/HEK293-ZNF264.GFP-ChIP-Seq(GSE58341)/Homer	RGGGCACTAACY	1	-0.02294	1	5258	0.049	9189.7	0.0504
DAE_bin1_5	Esrrb(NR)/mES-Esrrb-ChIP-Seq(GSE11431)/Homer	KTGACCTTGA	1	-0.02257	1	5474	0.051	9562.9	0.0524
DAE_bin1_5	Nr5a2(NR)/mES-Nr5a2-ChIP-Seq(GSE19019)/Homer	BTCAAGGTCA	1	-0.0184	1	4113	0.0383	7224.9	0.0396
DAE_bin1_5	LHX9(Homeobox)/Hct116-LHX9.V5-ChIP-Seq(GSE116822)/Homer	NGCTAATTAG	1	-0.01789	1	21594	0.2013	37214.6	0.2039
DAE_bin1_5	Atf2(bZIP)/3T3L1-Atf2-ChIP-Seq(GSE56872)/Homer	NRRTGACGTCAT	1	-0.01582	1	2537	0.0237	4501.7	0.0247
DAE_bin1_5	GATA3(Zf),DR8/iTreg-Gata3-ChIP-Seq(GSE20898)/Homer	AGATSTNDNNDSAGATAASN	1	-0.01556	1	799	0.0074	1465.9	0.008
DAE_bin1_5	PAX5(Paired,Homeobox)/GM12878-PAX5-ChIP-Seq(GSE32465)/Homer	GCAGCCAAGCRTGACH	1	-0.01538	1	3050	0.0284	5392.1	0.0295
DAE_bin1_5	NRF(NRF)/Promoter/Homer	STGCGCATGCGC	1	-0.01365	1	559	0.0052	1042.8	0.0057
DAE_bin1_5	Smad4(MAD)/ESC-SMAD4-ChIP-Seq(GSE29422)/Homer	VBSYGTCTGG	1	-0.0134	1	13917	0.1298	24097.4	0.132
DAE_bin1_5	Nr5a2(NR)/Pancreas-LRH1-ChIP-Seq(GSE34295)/Homer	BTCAAGGTCA	1	-0.01214	1	5688	0.053	9962.3	0.0546
DAE_bin1_5	DUX(Homeobox)/C2C12-Dux-ChIP-Seq(GSE87279)/Homer	BCWGATTCAATCAAN	1	-0.01125	1	42	0.0004	99.3	0.0005
DAE_bin1_5	GLI3(Zf)/Limb-GLI3-ChIP-Chip(GSE11077)/Homer	CGTGGGTGGTCC	1	-0.01103	1	815	0.0076	1500.1	0.0082
DAE_bin1_5	c-Myc(bHLH)/mES-cMyc-ChIP-Seq(GSE11431)/Homer	VVCCACGTGG	1	-0.01028	1	3740	0.0349	6603.4	0.0362
DAE_bin1_5	Pax7(Paired,Homeobox)/Myoblast-Pax7-ChIP-Seq(GSE25064)/Homer	TAATCAATTA	1	-0.008695	1	1571	0.0146	2835.3	0.0155
DAE_bin1_5	Foxo3(Forkhead)/U2OS-Foxo3-ChIP-Seq(E-MTAB-2701)/Homer	DGTAAACA	1	-0.007805	1	10379	0.0968	18061.7	0.099
DAE_bin1_5	GATA3(Zf),DR4/iTreg-Gata3-ChIP-Seq(GSE20898)/Homer	AGATGKDGAGATAAG	1	-0.00664	1	1026	0.0096	1884	0.0103
DAE_bin1_5	Atoh1(bHLH)/Cerebellum-Atoh1-ChIP-Seq(GSE22111)/Homer	VNRVCAGCTGGY	1	-0.005616	1	11870	0.1107	20643.9	0.1131
DAE_bin1_5	Zfp57(Zf)/H1-ZFP57.HA-ChIP-Seq(GSE115387)/Homer	NANTGCSGCA	1	-0.005167	1	1587	0.0148	2876.9	0.0158
DAE_bin1_5	X-box(HTH)/NPC-H3K4me1-ChIP-Seq(GSE16256)/Homer	GGTTGCCATGGCAA	1	-0.005044	1	1275	0.0119	2328.3	0.0128
DAE_bin1_5	STAT1(Stat)/HelaS3-STAT1-ChIP-Seq(GSE12782)/Homer	NATTTCCNGGAAAT	1	-0.004793	1	3515	0.0328	6241	0.0342
DAE_bin1_5	HNF6(Homeobox)/Liver-Hnf6-ChIP-Seq(ERP000394)/Homer	NTATYGATCH	1	-0.004485	1	6728	0.0627	11804.8	0.0647
DAE_bin1_5	c-Myc(bHLH)/LNCAP-cMyc-ChIP-Seq(Unpublished)/Homer	VCCACGTG	1	-0.004342	1	2620	0.0244	4687.6	0.0257
DAE_bin1_5	GFY-Staf(?,Zf)/Promoter/Homer	RACTACAATTCCCAGAAKGC	1	-0.004338	1	191	0.0018	390.3	0.0021
DAE_bin1_5	Stat3+il21(Stat)/CD4-Stat3-ChIP-Seq(GSE19198)/Homer	SVYTTCCNGGAARB	1	-0.004264	1	7032	0.0656	12331.2	0.0676
DAE_bin1_5	Pbx3(Homeobox)/GM12878-PBX3-ChIP-Seq(GSE32465)/Homer	SCTGTCAMTCAN	1	-0.004086	1	1971	0.0184	3555.1	0.0195
DAE_bin1_5	PU.1(ETS)/ThioMac-PU.1-ChIP-Seq(GSE21512)/Homer	AGAGGAAGTG	1	-0.003917	1	4332	0.0404	7666.3	0.042
DAE_bin1_5	HOXA1(Homeobox)/mES-Hoxa1-ChIP-Seq(SRP084292)/Homer	TGATKGATGR	1	-0.003892	1	2994	0.0279	5342.2	0.0293
DAE_bin1_5	c-Jun-CRE(bZIP)/K562-cJun-ChIP-Seq(GSE31477)/Homer	ATGACGTCATCY	1	-0.003881	1	2504	0.0233	4488.2	0.0246
DAE_bin1_5	TCFL2(HMG)/K562-TCF7L2-ChIP-Seq(GSE29196)/Homer	ACWTCAAAGG	1	-0.003644	1	788	0.0073	1472.9	0.0081
DAE_bin1_5	NFkB-p65-Rel(RHD)/ThioMac-LPS-Expression(GSE23622)/Homer	GGAAATTCCC	1	-0.003585	1	522	0.0049	996.8	0.0055
DAE_bin1_5	ETS:RUNX(ETS,Runt)/Jurkat-RUNX1-ChIP-Seq(GSE17954)/Homer	RCAGGATGTGGT	1	-0.003454	1	589	0.0055	1117.3	0.0061
DAE_bin1_5	NeuroD1(bHLH)/Islet-NeuroD1-ChIP-Seq(GSE30298)/Homer	GCCATCTGTT	1	-0.003345	1	8765	0.0817	15331.1	0.084
DAE_bin1_5	CLOCK(bHLH)/Liver-Clock-ChIP-Seq(GSE39860)/Homer	GHCACGTG	1	-0.003281	1	3858	0.036	6850.4	0.0375
DAE_bin1_5	NFAT(RHD)/Jurkat-NFATC1-ChIP-Seq(Jolma_et_al.)/Homer	ATTTTCCATT	1	-0.00324	1	11596	0.1081	20205.9	0.1107
DAE_bin1_5	CHR(?)/Hela-CellCycle-Expression/Homer	SRGTTTCAAA	1	-0.002871	1	9903	0.0923	17299.8	0.0948
DAE_bin1_5	GRE(NR),IR3/A549-GR-ChIP-Seq(GSE32465)/Homer	NRGVACABNVTGTYCY	1	-0.002326	1	919	0.0086	1713.4	0.0094
DAE_bin1_5	EBF1(EBF)/Near-E2A-ChIP-Seq(GSE21512)/Homer	GTCCCCWGGGGA	1	-0.001989	1	9648	0.09	16879.7	0.0925
DAE_bin1_5	Meis1(Homeobox)/MastCells-Meis1-ChIP-Seq(GSE48085)/Homer	VGCTGWCAVB	1	-0.001908	1	16482	0.1537	28629.2	0.1569
DAE_bin1_5	GATA:SCL(Zf,bHLH)/Ter119-SCL-ChIP-Seq(GSE18720)/Homer	CRGCTGBNGNSNNSAGATAA	1	-0.001888	1	1017	0.0095	1891.3	0.0104
DAE_bin1_5	IRF2(IRF)/Erythroblas-IRF2-ChIP-Seq(GSE36985)/Homer	GAAASYGAAASY	1	-0.001816	1	1065	0.0099	1977.4	0.0108
DAE_bin1_5	ZBTB12(Zf)/HEK293-ZBTB12.GFP-ChIP-Seq(GSE58341)/Homer	NGNTCTAGAACCNGV	1	-0.001799	1	2977	0.0278	5336.6	0.0292
DAE_bin1_5	RXR(NR),DR1/3T3L1-RXR-ChIP-Seq(GSE13511)/Homer	TAGGGCAAAGGTCA	1	-0.001749	1	9899	0.0923	17318.3	0.0949
DAE_bin1_5	GRHL2(CP2)/HBE-GRHL2-ChIP-Seq(GSE46194)/Homer	AAACYKGTTWDACMRGTTTB	1	-0.001415	1	3353	0.0313	5999.9	0.0329
DAE_bin1_5	Rfx1(HTH)/NPC-H3K4me1-ChIP-Seq(GSE16256)/Homer	KGTTGCCATGGCAA	1	-0.001333	1	1979	0.0185	3597.1	0.0197
DAE_bin1_5	FOXK1(Forkhead)/HEK293-FOXK1-ChIP-Seq(GSE51673)/Homer	NVWTGTTTAC	1	-0.001267	1	14450	0.1347	25165	0.1379
DAE_bin1_5	Gli2(Zf)/GM2-Gli2-ChIP-Chip(GSE112702)/Homer	YSTGGGTGGTCT	1	-0.001166	1	1901	0.0177	3463.3	0.019
DAE_bin1_5	Duxbl(Homeobox)/NIH3T3-Duxbl.HA-ChIP-Seq(GSE119782)/Homer	TAAYCYAATCAA	1	-0.001104	1	903	0.0084	1697.8	0.0093
DAE_bin1_5	Hoxa10(Homeobox)/ChickenMSG-Hoxa10.Flag-ChIP-Seq(GSE86088)/Homer	GGYAATGAAA	1	-0.001095	1	8197	0.0764	14406	0.0789
DAE_bin1_5	LRF(Zf)/Erythroblasts-ZBTB7A-ChIP-Seq(GSE74977)/Homer	AAGACCCYYN	1	-0.00088	1	11744	0.1095	20531.3	0.1125
DAE_bin1_5	p53(p53)/mES-cMyc-ChIP-Seq(GSE11431)/Homer	ACATGCCCGGGCAT	1	-0.000627	1	147	0.0014	322.6	0.0018
DAE_bin1_5	Pax8(Paired,Homeobox)/Thyroid-Pax8-ChIP-Seq(GSE26938)/Homer	GTCATGCHTGRCTGS	1	-0.000546	1	2734	0.0255	4944.7	0.0271
DAE_bin1_5	Foxa2(Forkhead)/Liver-Foxa2-ChIP-Seq(GSE25694)/Homer	CYTGTTTACWYW	1	-0.000534	1	10098	0.0941	17719.1	0.0971
DAE_bin1_5	Usf2(bHLH)/C2C12-Usf2-ChIP-Seq(GSE36030)/Homer	GTCACGTGGT	1	-0.000449	1	2395	0.0223	4354.1	0.0239
DAE_bin1_5	Phox2b(Homeobox)/CLBGA-PHOX2B-ChIP-Seq(GSE90683)/Homer	TTAATTNAATTA	1	-0.000419	1	4063	0.0379	7274.9	0.0399
DAE_bin1_5	n-Myc(bHLH)/mES-nMyc-ChIP-Seq(GSE11431)/Homer	VRCCACGTGG	1	-0.000373	1	5039	0.047	8977.4	0.0492
DAE_bin1_5	CEBP:CEBP(bZIP)/MEF-Chop-ChIP-Seq(GSE35681)/Homer	NTNATGCAAYMNNHTGMAAY	1	-0.000293	1	1958	0.0183	3594.8	0.0197
DAE_bin1_5	Foxa3(Forkhead)/Liver-Foxa3-ChIP-Seq(GSE77670)/Homer	BSNTGTTTACWYWGN	1	-0.000251	1	4225	0.0394	7572.2	0.0415
DAE_bin1_5	PBX1(Homeobox)/MCF7-PBX1-ChIP-Seq(GSE28007)/Homer	GSCTGTCACTCA	1	-0.000237	1	563	0.0052	1105.6	0.0061
DAE_bin1_5	DLX2(Homeobox)/BasalGanglia-Dlx2-ChIP-seq(GSE124936)/Homer	NNNTAATTAS	1	-0.000237	1	24572	0.2291	42632.8	0.2336
DAE_bin1_5	Phox2a(Homeobox)/Neuron-Phox2a-ChIP-Seq(GSE31456)/Homer	YTAATYNRATTA	1	-0.000228	1	7620	0.071	13473	0.0738
DAE_bin1_5	HNF1b(Homeobox)/PDAC-HNF1B-ChIP-Seq(GSE64557)/Homer	GTTAATNATTAA	1	-0.000224	1	2342	0.0218	4277.1	0.0234
DAE_bin1_5	ARE(NR)/LNCAP-AR-ChIP-Seq(GSE27824)/Homer	RGRACASNSTGTYCYB	1	-0.000219	1	1816	0.0169	3349.1	0.0184
DAE_bin1_5	Tgif2(Homeobox)/mES-Tgif2-ChIP-Seq(GSE55404)/Homer	TGTCANYT	1	-0.00021	1	38032	0.3546	65655.1	0.3597
DAE_bin1_5	ZNF675(Zf)/HEK293-ZNF675.GFP-ChIP-Seq(GSE58341)/Homer	ARGAGGMCAAAATGW	1	-0.000181	1	1442	0.0134	2689.7	0.0147
DAE_bin1_5	Twist(bHLH)/HMLE-TWIST1-ChIP-Seq(Chang_et_al)/Homer	VCAKCTGGNNNCCAGMTGBN	1	-0.000177	1	997	0.0093	1894.5	0.0104
DAE_bin1_5	Hoxa9(Homeobox)/ChickenMSG-Hoxa9.Flag-ChIP-Seq(GSE86088)/Homer	RGCAATNAAA	1	-0.000177	1	37243	0.3472	64320.8	0.3524
DAE_bin1_5	RAR:RXR(NR),DR5/ES-RAR-ChIP-Seq(GSE56893)/Homer	RGGTCADNNAGAGGTCAV	1	-0.000164	1	165	0.0015	366.3	0.002
DAE_bin1_5	ZNF143|STAF(Zf)/CUTLL-ZNF143-ChIP-Seq(GSE29600)/Homer	ATTTCCCAGVAKSCY	1	-0.000141	1	2541	0.0237	4638.7	0.0254
DAE_bin1_5	STAT6(Stat)/Macrophage-Stat6-ChIP-Seq(GSE38377)/Homer	TTCCKNAGAA	1	-9.8e-05	1	6764	0.0631	12020.7	0.0659
DAE_bin1_5	Barx1(Homeobox)/Stomach-Barx1.3xFlag-ChIP-Seq(GSE69483)/Homer	AAACMATTAN	1	-9.5e-05	1	7486	0.0698	13274.8	0.0727
DAE_bin1_5	FOXK2(Forkhead)/U2OS-FOXK2-ChIP-Seq(E-MTAB-2204)/Homer	SCHTGTTTACAT	1	-9e-05	1	7914	0.0738	14018.7	0.0768
DAE_bin1_5	Fox:Ebox(Forkhead,bHLH)/Panc1-Foxa2-ChIP-Seq(GSE47459)/Homer	NNNVCTGWGYAAACASN	1	-7.9e-05	1	11090	0.1034	19517.6	0.1069
DAE_bin1_5	TR4(NR),DR1/Hela-TR4-ChIP-Seq(GSE24685)/Homer	GAGGTCAAAGGTCA	1	-7.7e-05	1	691	0.0064	1352.3	0.0074
DAE_bin1_5	bZIP:IRF(bZIP,IRF)/Th17-BatF-ChIP-Seq(GSE39756)/Homer	NAGTTTCABTHTGACTNW	1	-7.5e-05	1	6009	0.056	10718	0.0587
DAE_bin1_5	Isl1(Homeobox)/Neuron-Isl1-ChIP-Seq(GSE31456)/Homer	CTAATKGV	1	-5.9e-05	1	25822	0.2407	44858.3	0.2458
DAE_bin1_5	Six4(Homeobox)/MCF7-SIX4-ChIP-Seq(Encode)/Homer	TGWAAYCTGABACCB	1	-4.8e-05	1	459	0.0043	931.7	0.0051
DAE_bin1_5	Pax7(Paired,Homeobox),long/Myoblast-Pax7-ChIP-Seq(GSE25064)/Homer	TAATCHGATTAC	1	-4.7e-05	1	446	0.0042	907.9	0.005
DAE_bin1_5	FOXP1(Forkhead)/H9-FOXP1-ChIP-Seq(GSE31006)/Homer	NYYTGTTTACHN	1	-2.9e-05	1	5627	0.0525	10082.7	0.0552
DAE_bin1_5	En1(Homeobox)/SUM149-EN1-ChIP-Seq(GSE120957)/Homer	NDCTAATTAS	1	-2.8e-05	1	28185	0.2628	48950.8	0.2682
DAE_bin1_5	Mouse_Recombination_Hotspot(Zf)/Testis-DMC1-ChIP-Seq(GSE24438)/Homer	ACTYKNATTCGTGNTACTTC	1	-2.2e-05	1	647	0.006	1286.1	0.007
DAE_bin1_5	GRE(NR),IR3/RAW264.7-GRE-ChIP-Seq(Unpublished)/Homer	VAGRACAKWCTGTYC	1	-2.2e-05	1	1860	0.0173	3471.6	0.019
DAE_bin1_5	Unknown(Homeobox)/Limb-p300-ChIP-Seq/Homer	SSCMATWAAA	1	-1.9e-05	1	9875	0.0921	17473.7	0.0957
DAE_bin1_5	DLX1(Homeobox)/BasalGanglia-Dlx1-ChIP-seq(GSE124936)/Homer	NSNNTAATTA	1	-1.9e-05	1	21732	0.2026	37905.5	0.2077
DAE_bin1_5	HNF4a(NR),DR1/HepG2-HNF4a-ChIP-Seq(GSE25021)/Homer	CARRGKBCAAAGTYCA	1	-1.9e-05	1	3802	0.0354	6902.4	0.0378
DAE_bin1_5	PAX3:FKHR-fusion(Paired,Homeobox)/Rh4-PAX3:FKHR-ChIP-Seq(GSE19063)/Homer	ACCRTGACTAATTNN	1	-1.9e-05	1	2508	0.0234	4623.2	0.0253
DAE_bin1_5	CREB5(bZIP)/LNCaP-CREB5.V5-ChIP-Seq(GSE137775)/Homer	VVATGACGTCAT	1	-1.7e-05	1	3994	0.0372	7242.3	0.0397
DAE_bin1_5	CEBP:AP1(bZIP)/ThioMac-CEBPb-ChIP-Seq(GSE21512)/Homer	DRTGTTGCAA	1	-1.2e-05	1	9205	0.0858	16329.5	0.0895
DAE_bin1_5	Hoxc9(Homeobox)/Ainv15-Hoxc9-ChIP-Seq(GSE21812)/Homer	GGCCATAAATCA	1	-1.1e-05	1	7485	0.0698	13346.3	0.0731
DAE_bin1_5	Mef2d(MADS)/Retina-Mef2d-ChIP-Seq(GSE61391)/Homer	GCTATTTTTAGC	1	-1e-05	1	3059	0.0285	5609.8	0.0307
DAE_bin1_5	PRDM14(Zf)/H1-PRDM14-ChIP-Seq(GSE22767)/Homer	RGGTCTCTAACY	1	-1e-05	1	2538	0.0237	4690.3	0.0257
DAE_bin1_5	RFX(HTH)/K562-RFX3-ChIP-Seq(SRA012198)/Homer	CGGTTGCCATGGCAAC	1	-7e-06	1	736	0.0069	1462.9	0.008
DAE_bin1_5	E2F4(E2F)/K562-E2F4-ChIP-Seq(GSE31477)/Homer	GGCGGGAAAH	1	-7e-06	1	1855	0.0173	3483	0.0191
DAE_bin1_5	Stat3(Stat)/mES-Stat3-ChIP-Seq(GSE11431)/Homer	CTTCCGGGAA	1	-7e-06	1	4569	0.0426	8273.5	0.0453
DAE_bin1_5	MafF(bZIP)/HepG2-MafF-ChIP-Seq(GSE31477)/Homer	HWWGTCAGCAWWTTT	1	-7e-06	1	3797	0.0354	6918.8	0.0379
DAE_bin1_5	Atf4(bZIP)/MEF-Atf4-ChIP-Seq(GSE35681)/Homer	MTGATGCAAT	1	-6e-06	1	3397	0.0317	6216.8	0.0341
DAE_bin1_5	PPARa(NR),DR1/Liver-Ppara-ChIP-Seq(GSE47954)/Homer	VNAGGKCAAAGGTCA	1	-4e-06	1	9518	0.0887	16909	0.0927
DAE_bin1_5	Smad2(MAD)/ES-SMAD2-ChIP-Seq(GSE29422)/Homer	CTGTCTGG	1	-4e-06	1	13887	0.1295	24475	0.1341
DAE_bin1_5	Tbx20(T-box)/Heart-Tbx20-ChIP-Seq(GSE29636)/Homer	GGTGYTGACAGS	1	-4e-06	1	1807	0.0168	3407.7	0.0187
DAE_bin1_5	AR-halfsite(NR)/LNCaP-AR-ChIP-Seq(GSE27824)/Homer	CCAGGAACAG	1	-3e-06	1	37528	0.3499	65054.6	0.3565
DAE_bin1_5	HLF(bZIP)/HSC-HLF.Flag-ChIP-Seq(GSE69817)/Homer	RTTATGYAAB	1	-3e-06	1	11806	0.1101	20884.7	0.1144
DAE_bin1_5	Cdx2(Homeobox)/mES-Cdx2-ChIP-Seq(GSE14586)/Homer	GYMATAAAAH	1	-3e-06	1	11251	0.1049	19924.6	0.1092
DAE_bin1_5	Hoxd10(Homeobox)/ChickenMSG-Hoxd10.Flag-ChIP-Seq(GSE86088)/Homer	GGCMATGAAA	1	-3e-06	1	16021	0.1494	28168.1	0.1543
DAE_bin1_5	TFE3(bHLH)/MEF-TFE3-ChIP-Seq(GSE75757)/Homer	GTCACGTGACYV	1	-3e-06	1	434	0.004	910.3	0.005
DAE_bin1_5	ZNF341(Zf)/EBV-ZNF341-ChIP-Seq(GSE113194)/Homer	GGAACAGCCG	1	-1e-06	1	5491	0.0512	9929.7	0.0544
DAE_bin1_5	STAT4(Stat)/CD4-Stat4-ChIP-Seq(GSE22104)/Homer	NYTTCCWGGAAR	1	-1e-06	1	11476	0.107	20350.1	0.1115
DAE_bin1_5	FXR(NR),IR1/Liver-FXR-ChIP-Seq(Chong_et_al.)/Homer	AGGTCANTGACCTB	1	-1e-06	1	2807	0.0262	5209.4	0.0285
DAE_bin1_5	Rfx2(HTH)/LoVo-RFX2-ChIP-Seq(GSE49402)/Homer	GTTGCCATGGCAACM	1	-1e-06	1	849	0.0079	1695.6	0.0093
DAE_bin1_5	Tcf3(HMG)/mES-Tcf3-ChIP-Seq(GSE11724)/Homer	ASWTCAAAGG	1	-1e-06	1	2856	0.0266	5309.4	0.0291
DAE_bin1_5	Tcfcp2l1(CP2)/mES-Tcfcp2l1-ChIP-Seq(GSE11431)/Homer	NRAACCRGTTYRAACCRGYT	1	0	1	935	0.0087	1860.4	0.0102
DAE_bin1_5	Rfx6(HTH)/Min6b1-Rfx6.HA-ChIP-Seq(GSE62844)/Homer	TGTTKCCTAGCAACM	1	0	1	9357	0.0872	16714.8	0.0916
DAE_bin1_5	Hoxd13(Homeobox)/ChickenMSG-Hoxd13.Flag-ChIP-Seq(GSE86088)/Homer	NCYAATAAAA	1	0	1	25746	0.24	45023.8	0.2467
DAE_bin1_5	Lhx3(Homeobox)/Neuron-Lhx3-ChIP-Seq(GSE31456)/Homer	ADBTAATTAR	1	0	1	26409	0.2462	46166.9	0.253
DAE_bin1_5	NPAS(bHLH)/Liver-NPAS-ChIP-Seq(GSE39860)/Homer	NVCACGTG	1	0	1	14766	0.1377	26115.2	0.1431
DAE_bin1_5	MyoG(bHLH)/C2C12-MyoG-ChIP-Seq(GSE36024)/Homer	AACAGCTG	1	0	1	9399	0.0876	16811.5	0.0921
DAE_bin1_5	Myf5(bHLH)/GM-Myf5-ChIP-Seq(GSE24852)/Homer	BAACAGCTGT	1	0	1	6327	0.059	11452.8	0.0628
DAE_bin1_5	GFY(?)/Promoter/Homer	ACTACAATTCCC	1	0	1	387	0.0036	847.1	0.0046
DAE_bin1_5	Rbpj1(?)/Panc1-Rbpj1-ChIP-Seq(GSE47459)/Homer	HTTTCCCASG	1	0	1	15686	0.1462	27724.1	0.1519
DAE_bin1_5	Max(bHLH)/K562-Max-ChIP-Seq(GSE31477)/Homer	RCCACGTGGYYN	1	0	1	5093	0.0475	9297	0.0509
DAE_bin1_5	Elf4(ETS)/BMDM-Elf4-ChIP-Seq(GSE88699)/Homer	ACTTCCKGKT	1	0	1	8837	0.0824	15850.4	0.0868
DAE_bin1_5	NRF1(NRF)/MCF7-NRF1-ChIP-Seq(Unpublished)/Homer	CTGCGCATGCGC	1	0	1	232	0.0022	546.1	0.003
DAE_bin1_5	EBF(EBF)/proBcell-EBF-ChIP-Seq(GSE21978)/Homer	DGTCCCYRGGGA	1	0	1	1736	0.0162	3338.1	0.0183
DAE_bin1_5	MafK(bZIP)/C2C12-MafK-ChIP-Seq(GSE36030)/Homer	GCTGASTCAGCA	1	0	1	1756	0.0164	3375.3	0.0185
DAE_bin1_5	Sox7(HMG)/ESC-Sox7-ChIP-Seq(GSE133899)/Homer	VVRRAACAATGG	1	0	1	3066	0.0286	5724.8	0.0314
DAE_bin1_5	PGR(NR)/EndoStromal-PGR-ChIP-Seq(GSE69539)/Homer	AAGAACATWHTGTTC	1	0	1	2300	0.0214	4363.1	0.0239
DAE_bin1_5	Hoxa13(Homeobox)/ChickenMSG-Hoxa13.Flag-ChIP-Seq(GSE86088)/Homer	CYHATAAAAN	1	0	1	39789	0.371	69155.9	0.3789
DAE_bin1_5	Tlx?(NR)/NPC-H3K4me1-ChIP-Seq(GSE16256)/Homer	CTGGCAGSCTGCCA	1	0	1	3919	0.0365	7248.2	0.0397
DAE_bin1_5	Chop(bZIP)/MEF-Chop-ChIP-Seq(GSE35681)/Homer	ATTGCATCAT	1	0	1	2610	0.0243	4926.5	0.027
DAE_bin1_5	Nanog(Homeobox)/mES-Nanog-ChIP-Seq(GSE11724)/Homer	RGCCATTAAC	1	0	1	50426	0.4701	87335.7	0.4785
DAE_bin1_5	GABPA(ETS)/Jurkat-GABPa-ChIP-Seq(GSE17954)/Homer	RACCGGAAGT	1	0	1	7186	0.067	13011.7	0.0713
DAE_bin1_5	THRb(NR)/Liver-NR1A2-ChIP-Seq(GSE52613)/Homer	TRAGGTCA	1	0	1	38310	0.3572	66677	0.3653
DAE_bin1_5	Tcf12(bHLH)/GM12878-Tcf12-ChIP-Seq(GSE32465)/Homer	VCAGCTGYTG	1	0	1	8854	0.0825	15944.7	0.0874
DAE_bin1_5	Smad3(MAD)/NPC-Smad3-ChIP-Seq(GSE36673)/Homer	TWGTCTGV	1	0	1	28353	0.2643	49643.3	0.272
DAE_bin1_5	ETS(ETS)/Promoter/Homer	AACCGGAAGT	1	0	1	1804	0.0168	3495.2	0.0192
DAE_bin1_5	PAX6(Paired,Homeobox)/Forebrain-Pax6-ChIP-Seq(GSE66961)/Homer	NGTGTTCAVTSAAGCGKAAA	1	0	1	783	0.0073	1621.2	0.0089
DAE_bin1_5	PBX2(Homeobox)/K562-PBX2-ChIP-Seq(Encode)/Homer	RTGATTKATRGN	1	0	1	11596	0.1081	20755.2	0.1137
DAE_bin1_5	MyoD(bHLH)/Myotube-MyoD-ChIP-Seq(GSE21614)/Homer	RRCAGCTGYTSY	1	0	1	6859	0.0639	12487	0.0684
DAE_bin1_5	Brachyury(T-box)/Mesoendoderm-Brachyury-ChIP-exo(GSE54963)/Homer	ANTTMRCASBNNNGTGYKAAN	1	0	1	2598	0.0242	4943.1	0.0271
DAE_bin1_5	SCL(bHLH)/HPC7-Scl-ChIP-Seq(GSE13511)/Homer	AVCAGCTG	1	0	1	47158	0.4397	81871.5	0.4486
DAE_bin1_5	Hand2(bHLH)/Mesoderm-Hand2-ChIP-Seq(GSE61475)/Homer	TGACANARRCCAGRC	1	0	1	4454	0.0415	8254.2	0.0452
DAE_bin1_5	NFIL3(bZIP)/HepG2-NFIL3-ChIP-Seq(Encode)/Homer	VTTACGTAAYNNNNN	1	0	1	8510	0.0793	15388.8	0.0843
DAE_bin1_5	Pitx1:Ebox(Homeobox,bHLH)/Hindlimb-Pitx1-ChIP-Seq(GSE41591)/Homer	YTAATTRAWWCCAGATGT	1	0	1	3054	0.0285	5767.7	0.0316
DAE_bin1_5	Hoxb4(Homeobox)/ES-Hoxb4-ChIP-Seq(GSE34014)/Homer	TGATTRATGGCY	1	0	1	2126	0.0198	4101.9	0.0225
DAE_bin1_5	ETS:E-box(ETS,bHLH)/HPC7-Scl-ChIP-Seq(GSE22178)/Homer	AGGAARCAGCTG	1	0	1	742	0.0069	1560.6	0.0086
DAE_bin1_5	ZNF189(Zf)/HEK293-ZNF189.GFP-ChIP-Seq(GSE58341)/Homer	TGGAACAGMA	1	0	1	7500	0.0699	13641.3	0.0747
DAE_bin1_5	NF1(CTF)/LNCAP-NF1-ChIP-Seq(Unpublished)/Homer	CYTGGCABNSTGCCAR	1	0	1	3648	0.034	6844.6	0.0375
DAE_bin1_5	EHF(ETS)/LoVo-EHF-ChIP-Seq(GSE49402)/Homer	AVCAGGAAGT	1	0	1	13309	0.1241	23787.9	0.1303
DAE_bin1_5	PR(NR)/T47D-PR-ChIP-Seq(GSE31130)/Homer	VAGRACAKNCTGTBC	1	0	1	22227	0.2072	39221.2	0.2149
DAE_bin1_5	GATA(Zf),IR3/iTreg-Gata3-ChIP-Seq(GSE20898)/Homer	NNNNNBAGATAWYATCTVHN	1	0	1	1814	0.0169	3551.5	0.0195
DAE_bin1_5	ELF3(ETS)/PDAC-ELF3-ChIP-Seq(GSE64557)/Homer	ANCAGGAAGT	1	0	1	7447	0.0694	13566.8	0.0743
DAE_bin1_5	Zic3(Zf)/mES-Zic3-ChIP-Seq(GSE37889)/Homer	GGCCYCCTGCTGDGH	1	0	1	5038	0.047	9326.8	0.0511
DAE_bin1_5	Tcf7(HMG)/GM12878-TCF7-ChIP-Seq(Encode)/Homer	CTTTGATGTGSB	1	0	1	3578	0.0334	6735.3	0.0369
DAE_bin1_5	MYB(HTH)/ERMYB-Myb-ChIPSeq(GSE22095)/Homer	GGCVGTTR	1	0	1	17796	0.1659	31600.3	0.1731
DAE_bin1_5	Tgif1(Homeobox)/mES-Tgif1-ChIP-Seq(GSE55404)/Homer	YTGWCADY	1	0	1	35284	0.329	61751.2	0.3384
DAE_bin1_5	BMAL1(bHLH)/Liver-Bmal1-ChIP-Seq(GSE39860)/Homer	GNCACGTG	1	0	1	16646	0.1552	29658.1	0.1625
DAE_bin1_5	p63(p53)/Keratinocyte-p63-ChIP-Seq(GSE17611)/Homer	NNDRCATGYCYNRRCATGYH	1	0	1	2595	0.0242	5000.2	0.0274
DAE_bin1_5	p53(p53)/Saos-p53-ChIP-Seq(GSE15780)/Homer	RRCATGYCYRGRCATGYYYN	1	0	1	684	0.0064	1486.4	0.0081
DAE_bin1_5	p53(p53)/Saos-p53-ChIP-Seq/Homer	RRCATGYCYRGRCATGYYYN	1	0	1	684	0.0064	1486.4	0.0081
DAE_bin1_5	ELF1(ETS)/Jurkat-ELF1-ChIP-Seq(SRA014231)/Homer	AVCCGGAAGT	1	0	1	2961	0.0276	5681.9	0.0311
DAE_bin1_5	Foxh1(Forkhead)/hESC-FOXH1-ChIP-Seq(GSE29422)/Homer	NNTGTGGATTSS	1	0	1	7122	0.0664	13098.7	0.0718
DAE_bin1_5	Elk4(ETS)/Hela-Elk4-ChIP-Seq(GSE31477)/Homer	NRYTTCCGGY	1	0	1	3414	0.0318	6512.4	0.0357
DAE_bin1_5	AMYB(HTH)/Testes-AMYB-ChIP-Seq(GSE44588)/Homer	TGGCAGTTGG	1	0	1	15293	0.1426	27391.8	0.1501
DAE_bin1_5	Foxo1(Forkhead)/RAW-Foxo1-ChIP-Seq(Fan_et_al.)/Homer	CTGTTTAC	1	0	1	22267	0.2076	39481.5	0.2163
DAE_bin1_5	Six2(Homeobox)/NephronProgenitor-Six2-ChIP-Seq(GSE39837)/Homer	GWAAYHTGAKMC	1	0	1	11363	0.1059	20554.9	0.1126
DAE_bin1_5	ELF5(ETS)/T47D-ELF5-ChIP-Seq(GSE30407)/Homer	ACVAGGAAGT	1	0	1	7125	0.0664	13131.6	0.072
DAE_bin1_5	TATA-Box(TBP)/Promoter/Homer	CCTTTTAWAGSC	1	0	1	16834	0.157	30100.7	0.1649
DAE_bin1_5	Pdx1(Homeobox)/Islet-Pdx1-ChIP-Seq(SRA008281)/Homer	YCATYAATCA	1	0	1	13502	0.1259	24309.7	0.1332
DAE_bin1_5	p73(p53)/Trachea-p73-ChIP-Seq(PRJNA310161)/Homer	NRRRCAWGTCCDGRCATGYY	1	0	1	292	0.0027	734.7	0.004
DAE_bin1_5	ZBTB18(Zf)/HEK293-ZBTB18.GFP-ChIP-Seq(GSE58341)/Homer	AACATCTGGA	1	0	1	4331	0.0404	8182.8	0.0448
DAE_bin1_5	Nkx6.1(Homeobox)/Islet-Nkx6.1-ChIP-Seq(GSE40975)/Homer	GKTAATGR	1	0	1	39844	0.3715	69737.6	0.3821
DAE_bin1_5	Zac1(Zf)/Neuro2A-Plagl1-ChIP-Seq(GSE75942)/Homer	HAWGRGGCCM	1	0	1	25464	0.2374	45049.3	0.2468
DAE_bin1_5	TEAD2(TEA)/Py2T-Tead2-ChIP-Seq(GSE55709)/Homer	CCWGGAATGY	1	0	1	5448	0.0508	10181.5	0.0558
DAE_bin1_5	Six1(Homeobox)/Myoblast-Six1-ChIP-Chip(GSE20150)/Homer	GKVTCADRTTWC	1	0	1	2529	0.0236	4943.2	0.0271
DAE_bin1_5	Unknown-ESC-element(?)/mES-Nanog-ChIP-Seq(GSE11724)/Homer	CACAGCAGGGGG	1	0	1	5361	0.05	10029.9	0.055
DAE_bin1_5	HOXB13(Homeobox)/ProstateTumor-HOXB13-ChIP-Seq(GSE56288)/Homer	TTTTATKRGG	1	0	1	15601	0.1455	27995.2	0.1534
DAE_bin1_5	USF1(bHLH)/GM12878-Usf1-ChIP-Seq(GSE32465)/Homer	SGTCACGTGR	1	0	1	3000	0.028	5802.4	0.0318
DAE_bin1_5	Hoxd11(Homeobox)/ChickenMSG-Hoxd11.Flag-ChIP-Seq(GSE86088)/Homer	VGCCATAAAA	1	0	1	35603	0.3319	62523.2	0.3426
DAE_bin1_5	Ets1-distal(ETS)/CD4+-PolII-ChIP-Seq(Barski_et_al.)/Homer	MACAGGAAGT	1	0	1	2482	0.0231	4883.4	0.0268
DAE_bin1_5	STAT5(Stat)/mCD4+-Stat5-ChIP-Seq(GSE12346)/Homer	RTTTCTNAGAAA	1	0	1	3900	0.0364	7469	0.0409
DAE_bin1_5	SPDEF(ETS)/VCaP-SPDEF-ChIP-Seq(SRA014231)/Homer	ASWTCCTGBT	1	0	1	9183	0.0856	16859.9	0.0924
DAE_bin1_5	Zic2(Zf)/ESC-Zic2-ChIP-Seq(SRP197560)/Homer	CHCAGCRGGRGG	1	0	1	3745	0.0349	7203.8	0.0395
DAE_bin1_5	Tcf21(bHLH)/ArterySmoothMuscle-Tcf21-ChIP-Seq(GSE61369)/Homer	NAACAGCTGG	1	0	1	9275	0.0865	17051.1	0.0934
DAE_bin1_5	TEAD(TEA)/Fibroblast-PU.1-ChIP-Seq(Unpublished)/Homer	YCWGGAATGY	1	0	1	8053	0.0751	14899.9	0.0816
DAE_bin1_5	CRX(Homeobox)/Retina-Crx-ChIP-Seq(GSE20012)/Homer	GCTAATCC	1	0	1	31355	0.2923	55421.8	0.3037
DAE_bin1_5	MafB(bZIP)/BMM-Mafb-ChIP-Seq(GSE75722)/Homer	WNTGCTGASTCAGCANWTTY	1	0	1	3727	0.0347	7209.9	0.0395
DAE_bin1_5	MITF(bHLH)/MastCells-MITF-ChIP-Seq(GSE48085)/Homer	RTCATGTGAC	1	0	1	7664	0.0715	14238.1	0.078
DAE_bin1_5	Nur77(NR)/K562-NR4A1-ChIP-Seq(GSE31363)/Homer	TGACCTTTNCNT	1	0	1	1814	0.0169	3707.7	0.0203
DAE_bin1_5	EWS:FLI1-fusion(ETS)/SK_N_MC-EWS:FLI1-ChIP-Seq(SRA014231)/Homer	VACAGGAAAT	1	0	1	4761	0.0444	9078.7	0.0497
DAE_bin1_5	AP-1(bZIP)/ThioMac-PU.1-ChIP-Seq(GSE21512)/Homer	VTGACTCATC	1	0	1	6967	0.065	15680.8	0.0859
DAE_bin1_5	AP-2gamma(AP2)/MCF7-TFAP2C-ChIP-Seq(GSE21234)/Homer	SCCTSAGGSCAW	1	0	1	8409	0.0784	15821.6	0.0867
DAE_bin1_5	AP-2alpha(AP2)/Hela-AP2alpha-ChIP-Seq(GSE31477)/Homer	ATGCCCTGAGGC	1	0	1	6340	0.0591	11956.7	0.0655
DAE_bin1_5	Ap4(bHLH)/AML-Tfap4-ChIP-Seq(GSE45738)/Homer	NAHCAGCTGD	1	0	1	11516	0.1074	21515.8	0.1179
DAE_bin1_5	Atf3(bZIP)/GBM-ATF3-ChIP-Seq(GSE33912)/Homer	DATGASTCATHN	1	0	1	6400	0.0597	14491.7	0.0794
DAE_bin1_5	Bach1(bZIP)/K562-Bach1-ChIP-Seq(GSE31477)/Homer	AWWNTGCTGAGTCAT	1	0	1	463	0.0043	1330.4	0.0073
DAE_bin1_5	Bach2(bZIP)/OCILy7-Bach2-ChIP-Seq(GSE44420)/Homer	TGCTGAGTCA	1	0	1	1494	0.0139	3731.2	0.0204
DAE_bin1_5	BATF(bZIP)/Th17-BATF-ChIP-Seq(GSE39756)/Homer	DATGASTCAT	1	0	1	6286	0.0586	14206.5	0.0778
DAE_bin1_5	BMYB(HTH)/Hela-BMYB-ChIP-Seq(GSE27030)/Homer	NHAACBGYYV	1	0	1	15833	0.1476	28982.6	0.1588
DAE_bin1_5	BORIS(Zf)/K562-CTCFL-ChIP-Seq(GSE32465)/Homer	CNNBRGCGCCCCCTGSTGGC	1	0	1	1186	0.0111	3059.8	0.0168
DAE_bin1_5	CDX4(Homeobox)/ZebrafishEmbryos-Cdx4.Myc-ChIP-Seq(GSE48254)/Homer	NGYCATAAAWCH	1	0	1	13467	0.1256	24566.2	0.1346
DAE_bin1_5	CTCF(Zf)/CD4+-CTCF-ChIP-Seq(Barski_et_al.)/Homer	AYAGTGCCMYCTRGTGGCCA	1	0	1	833	0.0078	2555.5	0.014
DAE_bin1_5	EBF2(EBF)/BrownAdipose-EBF2-ChIP-Seq(GSE97114)/Homer	NABTCCCWDGGGAVH	1	0	1	8493	0.0792	15745.7	0.0863
DAE_bin1_5	Elk1(ETS)/Hela-Elk1-ChIP-Seq(GSE31477)/Homer	HACTTCCGGY	1	0	1	3229	0.0301	6372.4	0.0349
DAE_bin1_5	ERG(ETS)/VCaP-ERG-ChIP-Seq(GSE14097)/Homer	ACAGGAAGTG	1	0	1	15501	0.1445	28418	0.1557
DAE_bin1_5	ETS1(ETS)/Jurkat-ETS1-ChIP-Seq(GSE17954)/Homer	ACAGGAAGTG	1	0	1	8974	0.0837	16679.1	0.0914
DAE_bin1_5	ETV1(ETS)/GIST48-ETV1-ChIP-Seq(GSE22441)/Homer	AACCGGAAGT	1	0	1	11878	0.1107	21797.3	0.1194
DAE_bin1_5	Etv2(ETS)/ES-ER71-ChIP-Seq(GSE59402)/Homer	NNAYTTCCTGHN	1	0	1	8643	0.0806	16280.5	0.0892
DAE_bin1_5	ETV4(ETS)/HepG2-ETV4-ChIP-Seq(ENCODE)/Homer	ACCGGAAGTG	1	0	1	8402	0.0783	15675	0.0859
DAE_bin1_5	EWS:ERG-fusion(ETS)/CADO_ES1-EWS:ERG-ChIP-Seq(SRA014231)/Homer	ATTTCCTGTN	1	0	1	8185	0.0763	15381.8	0.0843
DAE_bin1_5	Fli1(ETS)/CD8-FLI-ChIP-Seq(GSE20898)/Homer	NRYTTCCGGH	1	0	1	8979	0.0837	16909.7	0.0927
DAE_bin1_5	Fosl2(bZIP)/3T3L1-Fosl2-ChIP-Seq(GSE56872)/Homer	NATGASTCABNN	1	0	1	2697	0.0251	6702	0.0367
DAE_bin1_5	Fos(bZIP)/TSC-Fos-ChIP-Seq(GSE110950)/Homer	NDATGASTCAYN	1	0	1	5641	0.0526	13265.3	0.0727
DAE_bin1_5	Fra1(bZIP)/BT549-Fra1-ChIP-Seq(GSE46166)/Homer	NNATGASTCATH	1	0	1	5445	0.0508	12608	0.0691
DAE_bin1_5	Fra2(bZIP)/Striatum-Fra2-ChIP-Seq(GSE43429)/Homer	GGATGACTCATC	1	0	1	4316	0.0402	10251	0.0562
DAE_bin1_5	Gata2(Zf)/K562-GATA2-ChIP-Seq(GSE18829)/Homer	BBCTTATCTS	1	0	1	7318	0.0682	13996.3	0.0767
DAE_bin1_5	GATA3(Zf)/iTreg-Gata3-ChIP-Seq(GSE20898)/Homer	AGATAASR	1	0	1	19614	0.1829	35966.4	0.1971
DAE_bin1_5	Gata4(Zf)/Heart-Gata4-ChIP-Seq(GSE35151)/Homer	NBWGATAAGR	1	0	1	12229	0.114	23102.2	0.1266
DAE_bin1_5	Gata6(Zf)/HUG1N-GATA6-ChIP-Seq(GSE51936)/Homer	YCTTATCTBN	1	0	1	11269	0.1051	21259.3	0.1165
DAE_bin1_5	Gata1(Zf)/K562-GATA1-ChIP-Seq(GSE18829)/Homer	SAGATAAGRV	1	0	1	6295	0.0587	12158.7	0.0666
DAE_bin1_5	Hoxa11(Homeobox)/ChickenMSG-Hoxa11.Flag-ChIP-Seq(GSE86088)/Homer	TTTTATGGCM	1	0	1	35897	0.3347	63295.4	0.3468
DAE_bin1_5	Jun-AP1(bZIP)/K562-cJun-ChIP-Seq(GSE31477)/Homer	GATGASTCATCN	1	0	1	1831	0.0171	4937	0.0271
DAE_bin1_5	JunB(bZIP)/DendriticCells-Junb-ChIP-Seq(GSE36099)/Homer	RATGASTCAT	1	0	1	5151	0.048	12052.9	0.066
DAE_bin1_5	LEF1(HMG)/H1-LEF1-ChIP-Seq(GSE64758)/Homer	CCTTTGATST	1	0	1	8098	0.0755	15334.9	0.084
DAE_bin1_5	MafA(bZIP)/Islet-MafA-ChIP-Seq(GSE30298)/Homer	TGCTGACTCA	1	0	1	6897	0.0643	13196.5	0.0723
DAE_bin1_5	NFE2L2(bZIP)/HepG2-NFE2L2-ChIP-Seq(Encode)/Homer	AWWWTGCTGAGTCAT	1	0	1	450	0.0042	1317.9	0.0072
DAE_bin1_5	NF-E2(bZIP)/K562-NFE2-ChIP-Seq(GSE31477)/Homer	GATGACTCAGCA	1	0	1	429	0.004	1251.5	0.0069
DAE_bin1_5	Nrf2(bZIP)/Lymphoblast-Nrf2-ChIP-Seq(GSE37589)/Homer	HTGCTGAGTCAT	1	0	1	341	0.0032	1082.7	0.0059
DAE_bin1_5	Otx2(Homeobox)/EpiLC-Otx2-ChIP-Seq(GSE56098)/Homer	NYTAATCCYB	1	0	1	10197	0.0951	19283.8	0.1057
DAE_bin1_5	Pitx1(Homeobox)/Chicken-Pitx1-ChIP-Seq(GSE38910)/Homer	TAATCCCN	1	0	1	55289	0.5155	96596.6	0.5293
DAE_bin1_5	REST-NRSF(Zf)/Jurkat-NRSF-ChIP-Seq/Homer	GGMGCTGTCCATGGTGCTGA	1	0	1	52	0.0005	246.8	0.0014
DAE_bin1_5	RUNX(Runt)/HPC7-Runx1-ChIP-Seq(GSE22178)/Homer	SAAACCACAG	1	0	1	6030	0.0562	12135.5	0.0665
DAE_bin1_5	RUNX1(Runt)/Jurkat-RUNX1-ChIP-Seq(GSE29180)/Homer	AAACCACARM	1	0	1	9838	0.0917	18807.7	0.1031
DAE_bin1_5	RUNX2(Runt)/PCa-RUNX2-ChIP-Seq(GSE33889)/Homer	NWAACCACADNN	1	0	1	7726	0.072	15038	0.0824
DAE_bin1_5	RUNX-AML(Runt)/CD4+-PolII-ChIP-Seq(Barski_et_al.)/Homer	GCTGTGGTTW	1	0	1	6451	0.0601	12744	0.0698
DAE_bin1_5	Sox10(HMG)/SciaticNerve-Sox3-ChIP-Seq(GSE35132)/Homer	CCWTTGTYYB	1	0	1	18440	0.1719	35800.6	0.1962
DAE_bin1_5	Sox15(HMG)/CPA-Sox15-ChIP-Seq(GSE62909)/Homer	RAACAATGGN	1	0	1	12618	0.1176	24386.6	0.1336
DAE_bin1_5	Sox17(HMG)/Endoderm-Sox17-ChIP-Seq(GSE61475)/Homer	CCATTGTTYB	1	0	1	8195	0.0764	15349.6	0.0841
DAE_bin1_5	Sox21(HMG)/ESC-SOX21-ChIP-Seq(GSE110505)/Homer	BCCWTTGTBYKV	1	0	1	20940	0.1952	39475	0.2163
DAE_bin1_5	Sox2(HMG)/mES-Sox2-ChIP-Seq(GSE11431)/Homer	BCCATTGTTC	1	0	1	10010	0.0933	19720.8	0.1081
DAE_bin1_5	Sox3(HMG)/NPC-Sox3-ChIP-Seq(GSE33059)/Homer	CCWTTGTY	1	0	1	20798	0.1939	39635.4	0.2172
DAE_bin1_5	Sox4(HMG)/proB-Sox4-ChIP-Seq(GSE50066)/Homer	YCTTTGTTCC	1	0	1	9215	0.0859	18124.1	0.0993
DAE_bin1_5	Sox6(HMG)/Myotubes-Sox6-ChIP-Seq(GSE32627)/Homer	CCATTGTTNY	1	0	1	19622	0.1829	36264.9	0.1987
DAE_bin1_5	Sox9(HMG)/Limb-SOX9-ChIP-Seq(GSE73225)/Homer	AGGVNCCTTTGT	1	0	1	8809	0.0821	17735.4	0.0972
DAE_bin1_5	TEAD1(TEAD)/HepG2-TEAD1-ChIP-Seq(Encode)/Homer	CYRCATTCCA	1	0	1	10979	0.1024	20406.2	0.1118
DAE_bin1_5	TEAD3(TEA)/HepG2-TEAD3-ChIP-Seq(Encode)/Homer	TRCATTCCAG	1	0	1	13085	0.122	24311.8	0.1332
DAE_bin1_5	TEAD4(TEA)/Tropoblast-Tead4-ChIP-Seq(GSE37350)/Homer	CCWGGAATGY	1	0	1	8694	0.0811	16531.4	0.0906
DAE_bin1_5	TRPS1(Zf)/MCF7-TRPS1-ChIP-Seq(GSE107013)/Homer	AGATAAGANN	1	0	1	27344	0.2549	49325.8	0.2703
DAE_bin1_5	ZFX(Zf)/mES-Zfx-ChIP-Seq(GSE11431)/Homer	AGGCCTRG	1	0	1	11244	0.1048	21276.9	0.1166
DAE_bin1_5	Zic(Zf)/Cerebellum-ZIC1.2-ChIP-Seq(GSE60731)/Homer	CCTGCTGAGH	1	0	1	7229	0.0674	13702.8	0.0751
DAE_bin1_5	ZNF711(Zf)/SHSY5Y-ZNF711-ChIP-Seq(GSE20673)/Homer	AGGCCTAG	1	0	1	15351	0.1431	27798.3	0.1523
DAE_bin5_10	ZEB1(Zf)/PDAC-ZEB1-ChIP-Seq(GSE64557)/Homer	VCAGGTRDRY	1e-72	-167.8	0	17064	0.1556	24745.7	0.1365
DAE_bin5_10	OCT:OCT(POU,Homeobox)/NPC-OCT6-ChIP-Seq(GSE43916)/Homer	YATGCATATRCATRT	1e-70	-161.5	0	2254	0.0206	2509.4	0.0138
DAE_bin5_10	E2A(bHLH),near_PU.1/Bcell-PU.1-ChIP-Seq(GSE21512)/Homer	NVCACCTGBN	1e-41	-96.3	0	14056	0.1282	20823.1	0.1148
DAE_bin5_10	ZEB2(Zf)/SNU398-ZEB2-ChIP-Seq(GSE103048)/Homer	GNMCAGGTGTGC	1e-31	-71.98	0	8712	0.0794	12733.9	0.0702
DAE_bin5_10	Snail1(Zf)/LS174T-SNAIL1.HA-ChIP-Seq(GSE127183)/Homer	TRCACCTGCY	1e-29	-68.07	0	8463	0.0772	12390.7	0.0683
DAE_bin5_10	Pit1(Homeobox)/GCrat-Pit1-ChIP-Seq(GSE58009)/Homer	ATGMATATDC	1e-27	-63.13	0	17367	0.1584	26573.4	0.1466
DAE_bin5_10	Maz(Zf)/HepG2-Maz-ChIP-Seq(GSE31477)/Homer	GGGGGGGG	1e-21	-48.47	0	10365	0.0945	15653.5	0.0863
DAE_bin5_10	Oct6(POU,Homeobox)/NPC-Pou3f1-ChIP-Seq(GSE35496)/Homer	WATGCAAATGAG	1e-15	-36.64	0	6891	0.0628	10336.7	0.057
DAE_bin5_10	Slug(Zf)/Mesoderm-Snai2-ChIP-Seq(GSE61475)/Homer	SNGCACCTGCHS	1e-15	-36.64	0	5222	0.0476	7711.6	0.0425
DAE_bin5_10	Tbx5(T-box)/HL1-Tbx5.biotin-ChIP-Seq(GSE21529)/Homer	AGGTGTCA	1e-14	-33.81	0	35602	0.3247	56863.6	0.3136
DAE_bin5_10	LXRE(NR),DR4/RAW-LXRb.biotin-ChIP-Seq(GSE21512)/Homer	RGGTTACTANAGGTCA	1e-14	-32.9	0	794	0.0072	985.1	0.0054
DAE_bin5_10	KLF14(Zf)/HEK293-KLF14.GFP-ChIP-Seq(GSE58341)/Homer	RGKGGGCGKGGC	1e-12	-29.03	0	13778	0.1256	21490.8	0.1185
DAE_bin5_10	KLF10(Zf)/HEK293-KLF10.GFP-ChIP-Seq(GSE58341)/Homer	GGGGGTGTGTCC	1e-12	-28.95	0	4883	0.0445	7284.8	0.0402
DAE_bin5_10	EKLF(Zf)/Erythrocyte-Klf1-ChIP-Seq(GSE20478)/Homer	NWGGGTGTGGCY	1e-11	-27.21	0	1659	0.0151	2302.8	0.0127
DAE_bin5_10	NFY(CCAAT)/Promoter/Homer	RGCCAATSRG	1e-11	-26.24	0	7414	0.0676	11340	0.0625
DAE_bin5_10	Oct11(POU,Homeobox)/NCIH1048-POU2F3-ChIP-seq(GSE115123)/Homer	GATTTGCATA	1e-10	-23.44	0	5217	0.0476	7897.4	0.0436
DAE_bin5_10	NF1-halfsite(CTF)/LNCaP-NF1-ChIP-Seq(Unpublished)/Homer	YTGCCAAG	1e-10	-23.42	0	20807	0.1897	33037.7	0.1822
DAE_bin5_10	Nkx2.2(Homeobox)/NPC-Nkx2.2-ChIP-Seq(GSE61673)/Homer	BTBRAGTGSN	1e-09	-21.98	0	22110	0.2016	35207.5	0.1942
DAE_bin5_10	Srebp2(bHLH)/HepG2-Srebp2-ChIP-Seq(GSE31477)/Homer	CGGTCACSCCAC	1e-08	-19.35	0	1375	0.0125	1939.1	0.0107
DAE_bin5_10	Mef2b(MADS)/HEK293-Mef2b.V5-ChIP-Seq(GSE67450)/Homer	GCTATTTTTGGM	1e-08	-19.14	0	13587	0.1239	21443.6	0.1183
DAE_bin5_10	ZNF467(Zf)/HEK293-ZNF467.GFP-ChIP-Seq(GSE58341)/Homer	TGGGGAAGGGCM	1e-08	-18.47	0	7873	0.0718	12237.9	0.0675
DAE_bin5_10	Klf4(Zf)/mES-Klf4-ChIP-Seq(GSE11431)/Homer	GCCACACCCA	1e-07	-17.83	0	2686	0.0245	3990.4	0.022
DAE_bin5_10	ZNF768(Zf)/Rajj-ZNF768-ChIP-Seq(GSE111879)/Homer	RHHCAGAGAGGB	1e-07	-17.21	0	404	0.0037	504.9	0.0028
DAE_bin5_10	HEB(bHLH)/mES-Heb-ChIP-Seq(GSE53233)/Homer	VCAGCTGBNN	1e-07	-17.02	0	20187	0.1841	32248.3	0.1779
DAE_bin5_10	Mef2a(MADS)/HL1-Mef2a.biotin-ChIP-Seq(GSE21529)/Homer	CYAAAAATAG	1e-07	-16.72	0	7018	0.064	10905.8	0.0601
DAE_bin5_10	KLF5(Zf)/LoVo-KLF5-ChIP-Seq(GSE49402)/Homer	DGGGYGKGGC	1e-07	-16.7	0	9607	0.0876	15075.2	0.0831
DAE_bin5_10	Ptf1a(bHLH)/Panc1-Ptf1a-ChIP-Seq(GSE47459)/Homer	ACAGCTGTTN	1e-07	-16.69	0	28660	0.2614	46117.3	0.2544
DAE_bin5_10	Tbx6(T-box)/ESC-Tbx6-ChIP-Seq(GSE93524)/Homer	DAGGTGTBAA	1e-07	-16.46	0	11928	0.1088	18836.8	0.1039
DAE_bin5_10	Tbox:Smad(T-box,MAD)/ESCd5-Smad2_3-ChIP-Seq(GSE29422)/Homer	AGGTGHCAGACA	1e-06	-15.55	0	1920	0.0175	2822.1	0.0156
DAE_bin5_10	Oct4(POU,Homeobox)/mES-Oct4-ChIP-Seq(GSE11431)/Homer	ATTTGCATAW	1e-06	-14.84	0	7604	0.0693	11894.4	0.0656
DAE_bin5_10	Tbet(T-box)/CD8-Tbet-ChIP-Seq(GSE33802)/Homer	AGGTGTGAAM	1e-06	-14.02	0	12860	0.1173	20427.7	0.1127
DAE_bin5_10	HIC1(Zf)/Treg-ZBTB29-ChIP-Seq(GSE99889)/Homer	TGCCAGCB	1e-06	-13.97	0	21741	0.1983	34909.8	0.1925
DAE_bin5_10	E2A(bHLH)/proBcell-E2A-ChIP-Seq(GSE21978)/Homer	DNRCAGCTGY	1e-05	-13.72	0	15042	0.1372	23987.7	0.1323
DAE_bin5_10	Zfp281(Zf)/ES-Zfp281-ChIP-Seq(GSE81042)/Homer	CCCCTCCCCCAC	1e-05	-13.4	0	1384	0.0126	2014.4	0.0111
DAE_bin5_10	Brn1(POU,Homeobox)/NPC-Brn1-ChIP-Seq(GSE35496)/Homer	TATGCWAATBAV	1e-05	-13.32	0	5030	0.0459	7794.6	0.043
DAE_bin5_10	Sp2(Zf)/HEK293-Sp2.eGFP-ChIP-Seq(Encode)/Homer	YGGCCCCGCCCC	1e-05	-12.62	0	11405	0.104	18112.2	0.0999
DAE_bin5_10	KLF1(Zf)/HUDEP2-KLF1-CutnRun(GSE136251)/Homer	VDGGGYGGGGCY	1e-05	-12.44	0	6165	0.0562	9639.9	0.0532
DAE_bin5_10	OCT:OCT(POU,Homeobox)/NPC-Brn1-ChIP-Seq(GSE35496)/Homer	ATGAATATTCATGAG	1e-05	-12.42	0	183	0.0017	213.5	0.0012
DAE_bin5_10	FoxD3(forkhead)/ZebrafishEmbryo-Foxd3.biotin-ChIP-seq(GSE106676)/Homer	TGTTTAYTTAGC	1e-05	-12.21	0.0001	12592	0.1148	20056.8	0.1106
DAE_bin5_10	THRa(NR)/C17.2-THRa-ChIP-Seq(GSE38347)/Homer	GGTCANYTGAGGWCA	1e-05	-12.19	0.0001	3868	0.0353	5959.1	0.0329
DAE_bin5_10	KLF6(Zf)/PDAC-KLF6-ChIP-Seq(GSE64557)/Homer	MKGGGYGTGGCC	1e-05	-11.97	0.0001	7780	0.0709	12258.7	0.0676
DAE_bin5_10	ZNF652/HepG2-ZNF652.Flag-ChIP-Seq(Encode)/Homer	TTAACCCTTTVNKKN	1e-05	-11.9	0.0001	3210	0.0293	4915	0.0271
DAE_bin5_10	Bapx1(Homeobox)/VertebralCol-Bapx1-ChIP-Seq(GSE36672)/Homer	TTRAGTGSYK	1e-05	-11.82	0.0001	25920	0.2364	41853.2	0.2308
DAE_bin5_10	Nkx2.5(Homeobox)/HL1-Nkx2.5.biotin-ChIP-Seq(GSE21529)/Homer	RRSCACTYAA	0.0001	-11.15	0.0001	25527	0.2328	41243.7	0.2275
DAE_bin5_10	ZKSCAN1(Zf)/HepG2-ZKSCAN1-ChIP-Seq(Encode)/Homer	GCACAYAGTAGGKCY	0.0001	-10.86	0.0002	276	0.0025	352.6	0.0019
DAE_bin5_10	Oct2(POU,Homeobox)/Bcell-Oct2-ChIP-Seq(GSE21512)/Homer	ATATGCAAAT	0.0001	-10.22	0.0003	4770	0.0435	7451.3	0.0411
DAE_bin5_10	Mef2c(MADS)/GM12878-Mef2c-ChIP-Seq(GSE32465)/Homer	DCYAAAAATAGM	0.001	-9.049	0.0011	8128	0.0741	12917.6	0.0712
DAE_bin5_10	ZNF41(Zf)/HEK293-ZNF41.GFP-ChIP-Seq(GSE58341)/Homer	CCTCATGGTGYCYTWYTCCCTTGTG	0.001	-8.549	0.0018	267	0.0024	352.5	0.0019
DAE_bin5_10	DMRT6(DM)/Testis-DMRT6-ChIP-Seq(GSE60440)/Homer	YDGHTACAWTGTADC	0.001	-8.463	0.0019	2372	0.0216	3647.2	0.0201
DAE_bin5_10	RORgt(NR)/EL4-RORgt.Flag-ChIP-Seq(GSE56019)/Homer	AAYTAGGTCA	0.001	-8.302	0.0021	1456	0.0133	2195.5	0.0121
DAE_bin5_10	RORgt(NR)/EL4-RORgt.Flag-ChIP-Seq(GSE56019)/Homer	AAYTAGGTCA	0.001	-8.302	0.0021	1456	0.0133	2195.5	0.0121
DAE_bin5_10	ZNF16(Zf)/HEK293-ZNF16.GFP-ChIP-Seq(GSE58341)/Homer	MACCTTCYATGGCTCCCTAKTGCCY	0.001	-7.997	0.0028	103	0.0009	119.3	0.0007
DAE_bin5_10	Twist2(bHLH)/Myoblast-Twist2.Ty1-ChIP-Seq(GSE127998)/Homer	MCAGCTGBYH	0.001	-7.09	0.0069	20868	0.1903	33831	0.1866
DAE_bin5_10	Pit1+1bp(Homeobox)/GCrat-Pit1-ChIP-Seq(GSE58009)/Homer	ATGCATAATTCA	0.001	-7.058	0.007	6492	0.0592	10333.5	0.057
DAE_bin5_10	PU.1-IRF(ETS:IRF)/Bcell-PU.1-ChIP-Seq(GSE21512)/Homer	MGGAAGTGAAAC	0.001	-6.962	0.0076	16105	0.1469	26029	0.1436
DAE_bin5_10	Srebp1a(bHLH)/HepG2-Srebp1a-ChIP-Seq(GSE31477)/Homer	RTCACSCCAY	0.01	-6.878	0.0081	2061	0.0188	3183.6	0.0176
DAE_bin5_10	CArG(MADS)/PUER-Srf-ChIP-Seq(Sullivan_et_al.)/Homer	CCATATATGGNM	0.01	-6.411	0.0127	3453	0.0315	5432.8	0.03
DAE_bin5_10	IRF:BATF(IRF:bZIP)/pDC-Irf8-ChIP-Seq(GSE66899)/Homer	CTTTCANTATGACTV	0.01	-6.357	0.0132	1782	0.0163	2748.5	0.0152
DAE_bin5_10	Tbx21(T-box)/GM12878-TBX21-ChIP-Seq(Encode)/Homer	AGGTGTGAAA	0.01	-5.92	0.02	11944	0.1089	19276.6	0.1063
DAE_bin5_10	IRF8(IRF)/BMDM-IRF8-ChIP-Seq(GSE77884)/Homer	GRAASTGAAAST	0.01	-5.682	0.025	3887	0.0354	6156.9	0.034
DAE_bin5_10	Nkx2.1(Homeobox)/LungAC-Nkx2.1-ChIP-Seq(GSE43252)/Homer	RSCACTYRAG	0.01	-5.587	0.027	31909	0.291	52094.6	0.2873
DAE_bin5_10	PU.1:IRF8(ETS:IRF)/pDC-Irf8-ChIP-Seq(GSE66899)/Homer	GGAAGTGAAAST	0.01	-5.397	0.0321	2313	0.0211	3622.7	0.02
DAE_bin5_10	SCRT1(Zf)/HEK293-SCRT1.eGFP-ChIP-Seq(Encode)/Homer	GCAACAGGTG	0.01	-5.368	0.0326	2374	0.0216	3721.5	0.0205
DAE_bin5_10	Ascl2(bHLH)/ESC-Ascl2-ChIP-Seq(GSE97712)/Homer	SSRGCAGCTGCH	0.01	-5.228	0.0369	11129	0.1015	17981.6	0.0992
DAE_bin5_10	CUX1(Homeobox)/K562-CUX1-ChIP-Seq(GSE92882)/Homer	TATCGATNAN	0.01	-5.129	0.0401	9382	0.0856	15129.4	0.0834
DAE_bin5_10	GLIS3(Zf)/Thyroid-Glis3.GFP-ChIP-Seq(GSE103297)/Homer	CTCCCTGGGAGGCCN	0.01	-5.112	0.0402	14357	0.1309	23276.6	0.1284
DAE_bin5_10	Znf263(Zf)/K562-Znf263-ChIP-Seq(GSE31477)/Homer	CVGTSCTCCC	0.01	-5.105	0.0402	17601	0.1605	28599.8	0.1577
DAE_bin5_10	HIF-1b(HLH)/T47D-HIF1b-ChIP-Seq(GSE59937)/Homer	RTACGTGC	0.01	-4.982	0.0444	8815	0.0804	14210.4	0.0784
DAE_bin5_10	KLF3(Zf)/MEF-Klf3-ChIP-Seq(GSE44748)/Homer	NRGCCCCRCCCHBNN	0.01	-4.891	0.0479	2983	0.0272	4718.9	0.026
DAE_bin5_10	Klf9(Zf)/GBM-Klf9-ChIP-Seq(GSE62211)/Homer	GCCACRCCCACY	0.01	-4.842	0.0496	2305	0.021	3624.3	0.02
DAE_bin5_10	BHLHA15(bHLH)/NIH3T3-BHLHB8.HA-ChIP-Seq(GSE119782)/Homer	NAMCAGCTGK	0.01	-4.756	0.0533	16693	0.1522	27133.4	0.1497
DAE_bin5_10	ZSCAN22(Zf)/HEK293-ZSCAN22.GFP-ChIP-Seq(GSE58341)/Homer	SMCAGTCWGAKGGAGGAGGC	0.01	-4.712	0.0549	666	0.0061	1003.7	0.0055
DAE_bin5_10	RORa(NR)/Liver-Rora-ChIP-Seq(GSE101115)/Homer	AAWCTAGGTCARDNN	0.1	-4.535	0.0647	1551	0.0141	2418.4	0.0133
DAE_bin5_10	HIF2a(bHLH)/785_O-HIF2a-ChIP-Seq(GSE34871)/Homer	GCACGTACCC	0.1	-4.486	0.067	2647	0.0241	4187.7	0.0231
DAE_bin5_10	Brn2(POU,Homeobox)/NPC-Brn2-ChIP-Seq(GSE35496)/Homer	ATGAATATTC	0.1	-4.477	0.067	1733	0.0158	2712.9	0.015
DAE_bin5_10	Tbr1(T-box)/Cortex-Tbr1-ChIP-Seq(GSE71384)/Homer	AAGGTGTKAA	0.1	-4.45	0.0676	17766	0.162	28918.8	0.1595
DAE_bin5_10	NeuroG2(bHLH)/Fibroblast-NeuroG2-ChIP-Seq(GSE75910)/Homer	ACCATCTGTT	0.1	-4.379	0.0717	18816	0.1716	30649.1	0.169
DAE_bin5_10	ZNF136(Zf)/HEK293-ZNF136.GFP-ChIP-Seq(GSE58341)/Homer	YTKGATAHAGTATTCTWGGTNGGCA	0.1	-4.332	0.0741	1179	0.0108	1826.4	0.0101
DAE_bin5_10	Egr1(Zf)/K562-Egr1-ChIP-Seq(GSE32465)/Homer	TGCGTGGGYG	0.1	-4.196	0.0838	4822	0.044	7731.2	0.0426
DAE_bin5_10	TCF4(bHLH)/SHSY5Y-TCF4-ChIP-Seq(GSE96915)/Homer	SMCATCTGKH	0.1	-4.155	0.0862	18142	0.1654	29559.3	0.163
DAE_bin5_10	ZNF519(Zf)/HEK293-ZNF519.GFP-ChIP-Seq(GSE58341)/Homer	GAGSCCGAGC	0.1	-4.153	0.0862	1452	0.0132	2268.7	0.0125
DAE_bin5_10	OCT:OCT(POU,Homeobox,IR1)/NPC-Brn2-ChIP-Seq(GSE35496)/Homer	ATGAATWATTCATGA	0.1	-4.102	0.0888	336	0.0031	493.4	0.0027
DAE_bin5_10	ZNF415(Zf)/HEK293-ZNF415.GFP-ChIP-Seq(GSE58341)/Homer	GRTGMTRGAGCC	0.1	-4.046	0.0927	4314	0.0393	6910.8	0.0381
DAE_bin5_10	ZNF528(Zf)/HEK293-ZNF528.GFP-ChIP-Seq(GSE58341)/Homer	AGAAATGACTTCCCT	0.1	-3.885	0.1076	76	0.0007	98.1	0.0005
DAE_bin5_10	Gfi1b(Zf)/HPC7-Gfi1b-ChIP-Seq(GSE22178)/Homer	MAATCACTGC	0.1	-3.797	0.1161	8107	0.0739	13119	0.0724
DAE_bin5_10	OCT:OCT-short(POU,Homeobox)/NPC-OCT6-ChIP-Seq(GSE43916)/Homer	ATGCATWATGCATRW	0.1	-3.525	0.1506	11871	0.1083	19307.1	0.1065
DAE_bin5_10	Pax7(Paired,Homeobox),longest/Myoblast-Pax7-ChIP-Seq(GSE25064)/Homer	NTAATTDGCYAATTANNWWD	0.1	-3.397	0.1693	501	0.0046	762.7	0.0042
DAE_bin5_10	WT1(Zf)/Kidney-WT1-ChIP-Seq(GSE90016)/Homer	MCTCCCMCRCAB	0.1	-3.254	0.1932	4842	0.0442	7808.1	0.0431
DAE_bin5_10	DMRT1(DM)/Testis-DMRT1-ChIP-Seq(GSE64892)/Homer	TWGHWACAWTGTWDC	0.1	-2.918	0.2671	3012	0.0275	4837.7	0.0267
DAE_bin5_10	Npas4(bHLH)/Neuron-Npas4-ChIP-Seq(GSE127793)/Homer	NHRTCACGACDN	0.1	-2.785	0.3018	5981	0.0545	9698.7	0.0535
DAE_bin5_10	RBPJ:Ebox(?,bHLH)/Panc1-Rbpj1-ChIP-Seq(GSE47459)/Homer	GGGRAARRGRMCAGMTG	0.1	-2.669	0.3351	3347	0.0305	5395.9	0.0298
DAE_bin5_10	E2F(E2F)/Hela-CellCycle-Expression/Homer	TTSGCGCGAAAA	0.1	-2.525	0.383	208	0.0019	311.8	0.0017
DAE_bin5_10	NPAS2(bHLH)/Liver-NPAS2-ChIP-Seq(GSE39860)/Homer	KCCACGTGAC	0.1	-2.381	0.4373	10020	0.0914	16358.8	0.0902
DAE_bin5_10	Sp5(Zf)/mES-Sp5.Flag-ChIP-Seq(GSE72989)/Homer	RGKGGGCGGAGC	0.1	-2.35	0.4464	6676	0.0609	10867	0.0599
DAE_bin5_10	Egr2(Zf)/Thymocytes-Egr2-ChIP-Seq(GSE34254)/Homer	NGCGTGGGCGGR	0.1	-2.339	0.4465	1021	0.0093	1620	0.0089
DAE_bin5_10	Oct4:Sox17(POU,Homeobox,HMG)/F9-Sox17-ChIP-Seq(GSE44553)/Homer	CCATTGTATGCAAAT	0.1	-2.325	0.4482	1990	0.0181	3196.5	0.0176
DAE_bin5_10	ZNF317(Zf)/HEK293-ZNF317.GFP-ChIP-Seq(GSE58341)/Homer	GTCWGCTGTYYCTCT	0.1	-2.317	0.4482	813	0.0074	1284.6	0.0071
DAE_bin5_10	CTCF-SatelliteElement(Zf?)/CD4+-CTCF-ChIP-Seq(Barski_et_al.)/Homer	TGCAGTTCCMVNWRTGGCCA	1	-2.295	0.4522	142	0.0013	210.3	0.0012
DAE_bin5_10	PRDM1(Zf)/Hela-PRDM1-ChIP-Seq(GSE31477)/Homer	ACTTTCACTTTC	1	-2.247	0.4701	7083	0.0646	11543.7	0.0637
DAE_bin5_10	ZNF416(Zf)/HEK293-ZNF416.GFP-ChIP-Seq(GSE58341)/Homer	WDNCTGGGCA	1	-2.215	0.4804	14562	0.1328	23848	0.1315
DAE_bin5_10	Lhx1(Homeobox)/EmbryoCarcinoma-Lhx1-ChIP-Seq(GSE70957)/Homer	NNYTAATTAR	1	-2.11	0.5281	19296	0.176	31660	0.1746
DAE_bin5_10	Olig2(bHLH)/Neuron-Olig2-ChIP-Seq(GSE30882)/Homer	RCCATMTGTT	1	-1.902	0.6441	23948	0.2184	39360.9	0.2171
DAE_bin5_10	Hnf6b(Homeobox)/LNCaP-Hnf6b-ChIP-Seq(GSE106305)/Homer	TATTGAYY	1	-1.81	0.6992	12057	0.1099	19768	0.109
DAE_bin5_10	Nkx3.1(Homeobox)/LNCaP-Nkx3.1-ChIP-Seq(GSE28264)/Homer	AAGCACTTAA	1	-1.775	0.7172	27434	0.2502	45132.7	0.2489
DAE_bin5_10	EBNA1(EBV-virus)/Raji-EBNA1-ChIP-Seq(GSE30709)/Homer	GGYAGCAYDTGCTDCCCNNN	1	-1.71	0.7582	122	0.0011	185.3	0.001
DAE_bin5_10	IRF3(IRF)/BMDM-Irf3-ChIP-Seq(GSE67343)/Homer	AGTTTCAKTTTC	1	-1.642	0.8036	4307	0.0393	7029.6	0.0388
DAE_bin5_10	Ascl1(bHLH)/NeuralTubes-Ascl1-ChIP-Seq(GSE55840)/Homer	NNVVCAGCTGBN	1	-1.642	0.8036	16333	0.1489	26836.4	0.148
DAE_bin5_10	YY1(Zf)/Promoter/Homer	CAAGATGGCGGC	1	-1.473	0.9337	333	0.003	528.1	0.0029
DAE_bin5_10	NFkB-p50,p52(RHD)/Monocyte-p50-ChIP-Chip(Schreiber_et_al.)/Homer	GGGGGAATCCCC	1	-1.338	1	813	0.0074	1314.7	0.0073
DAE_bin5_10	ZNF669(Zf)/HEK293-ZNF669.GFP-ChIP-Seq(GSE58341)/Homer	GARTGGTCATCGCCC	1	-1.314	1	453	0.0041	727.9	0.004
DAE_bin5_10	STAT6(Stat)/CD4-Stat6-ChIP-Seq(GSE22104)/Homer	ABTTCYYRRGAA	1	-1.208	1	7076	0.0645	11628.5	0.0641
DAE_bin5_10	ERE(NR),IR3/MCF7-ERa-ChIP-Seq(Unpublished)/Homer	VAGGTCACNSTGACC	1	-1.013	1	2016	0.0184	3307.8	0.0182
DAE_bin5_10	ZNF165(Zf)/WHIM12-ZNF165-ChIP-Seq(GSE65937)/Homer	AAGGKGRCGCAGGCA	1	-0.9783	1	1052	0.0096	1722.5	0.0095
DAE_bin5_10	CRE(bZIP)/Promoter/Homer	CSGTGACGTCAC	1	-0.9725	1	1276	0.0116	2092	0.0115
DAE_bin5_10	E2F6(E2F)/Hela-E2F6-ChIP-Seq(GSE31477)/Homer	GGCGGGAARN	1	-0.9256	1	3186	0.0291	5243.9	0.0289
DAE_bin5_10	FOXA1(Forkhead)/LNCAP-FOXA1-ChIP-Seq(GSE27824)/Homer	WAAGTAAACA	1	-0.918	1	17772	0.1621	29332.2	0.1618
DAE_bin5_10	Bcl6(Zf)/Liver-Bcl6-ChIP-Seq(GSE31578)/Homer	NNNCTTTCCAGGAAA	1	-0.8888	1	16133	0.1471	26630.7	0.1469
DAE_bin5_10	DUX4(Homeobox)/Myoblasts-DUX4.V5-ChIP-Seq(GSE75791)/Homer	NWTAAYCYAATCAWN	1	-0.8814	1	670	0.0061	1098.7	0.0061
DAE_bin5_10	THRb(NR)/HepG2-THRb.Flag-ChIP-Seq(Encode)/Homer	GGTCACCTGAGGTCA	1	-0.8544	1	4802	0.0438	7918.5	0.0437
DAE_bin5_10	Bcl11a(Zf)/HSPC-BCL11A-ChIP-Seq(GSE104676)/Homer	TYTGACCASWRG	1	-0.806	1	6946	0.0633	11466.8	0.0632
DAE_bin5_10	NFAT:AP1(RHD,bZIP)/Jurkat-NFATC1-ChIP-Seq(Jolma_et_al.)/Homer	SARTGGAAAAWRTGAGTCAB	1	-0.7908	1	2174	0.0198	3585.8	0.0198
DAE_bin5_10	RORg(NR)/Liver-Rorc-ChIP-Seq(GSE101115)/Homer	WAABTAGGTCAV	1	-0.7577	1	1028	0.0094	1695.1	0.0093
DAE_bin5_10	Foxf1(Forkhead)/Lung-Foxf1-ChIP-Seq(GSE77951)/Homer	WWATRTAAACAN	1	-0.7408	1	14309	0.1305	23647.6	0.1304
DAE_bin5_10	T1ISRE(IRF)/ThioMac-Ifnb-Expression/Homer	ACTTTCGTTTCT	1	-0.7365	1	114	0.001	187.5	0.001
DAE_bin5_10	Pknox1(Homeobox)/ES-Prep1-ChIP-Seq(GSE63282)/Homer	SCTGTCAVTCAV	1	-0.7004	1	2091	0.0191	3456.1	0.0191
DAE_bin5_10	GFX(?)/Promoter/Homer	ATTCTCGCGAGA	1	-0.6752	1	22	0.0002	36.4	0.0002
DAE_bin5_10	NeuroD1(bHLH)/Islet-NeuroD1-ChIP-Seq(GSE30298)/Homer	GCCATCTGTT	1	-0.6635	1	9380	0.0855	15514.4	0.0856
DAE_bin5_10	FOXA1(Forkhead)/MCF7-FOXA1-ChIP-Seq(GSE26831)/Homer	WAAGTAAACA	1	-0.651	1	14981	0.1366	24779.6	0.1367
DAE_bin5_10	E2F3(E2F)/MEF-E2F3-ChIP-Seq(GSE71376)/Homer	BTKGGCGGGAAA	1	-0.6228	1	3509	0.032	5810.8	0.032
DAE_bin5_10	Reverb(NR),DR2/RAW-Reverba.biotin-ChIP-Seq(GSE45914)/Homer	GTRGGTCASTGGGTCA	1	-0.6202	1	1133	0.0103	1878.4	0.0104
DAE_bin5_10	Dlx3(Homeobox)/Kerainocytes-Dlx3-ChIP-Seq(GSE89884)/Homer	NDGTAATTAC	1	-0.62	1	11952	0.109	19777.5	0.1091
DAE_bin5_10	ZNF7(Zf)/HepG2-ZNF7.Flag-ChIP-Seq(Encode)/Homer	CTGCCWVCTTTTRTA	1	-0.6055	1	6501	0.0593	10763.6	0.0594
DAE_bin5_10	HINFP(Zf)/K562-HINFP.eGFP-ChIP-Seq(Encode)/Homer	TWVGGTCCGC	1	-0.5723	1	992	0.009	1648.6	0.0091
DAE_bin5_10	Hnf1(Homeobox)/Liver-Foxa2-Chip-Seq(GSE25694)/Homer	GGTTAAWCATTAA	1	-0.5608	1	2129	0.0194	3533.9	0.0195
DAE_bin5_10	ZNF382(Zf)/HEK293-ZNF382.GFP-ChIP-Seq(GSE58341)/Homer	GNCTGTASTRNTGBCTCHTT	1	-0.4746	1	262	0.0024	441.5	0.0024
DAE_bin5_10	Rfx5(HTH)/GM12878-Rfx5-ChIP-Seq(GSE31477)/Homer	SCCTAGCAACAG	1	-0.4342	1	3239	0.0295	5390.8	0.0297
DAE_bin5_10	LHX9(Homeobox)/Hct116-LHX9.V5-ChIP-Seq(GSE116822)/Homer	NGCTAATTAG	1	-0.4216	1	21893	0.1996	36285	0.2001
DAE_bin5_10	IRF1(IRF)/PBMC-IRF1-ChIP-Seq(GSE43036)/Homer	GAAAGTGAAAGT	1	-0.4135	1	1722	0.0157	2875.2	0.0159
DAE_bin5_10	VDR(NR),DR3/GM10855-VDR+vitD-ChIP-Seq(GSE22484)/Homer	ARAGGTCANWGAGTTCANNN	1	-0.4045	1	1678	0.0153	2803.4	0.0155
DAE_bin5_10	FOXM1(Forkhead)/MCF7-FOXM1-ChIP-Seq(GSE72977)/Homer	TRTTTACTTW	1	-0.4025	1	14670	0.1338	24336.9	0.1342
DAE_bin5_10	DLX5(Homeobox)/BasalGanglia-Dlx5-ChIP-seq(GSE124936)/Homer	SSTAATTA	1	-0.3678	1	13368	0.1219	22192.5	0.1224
DAE_bin5_10	bHLHE41(bHLH)/proB-Bhlhe41-ChIP-Seq(GSE93764)/Homer	KCACGTGMCN	1	-0.3244	1	7994	0.0729	13301.9	0.0734
DAE_bin5_10	HOXA2(Homeobox)/mES-Hoxa2-ChIP-Seq(Donaldson_et_al.)/Homer	GYCATCMATCAT	1	-0.2853	1	1144	0.0104	1929.8	0.0106
DAE_bin5_10	E2F1(E2F)/Hela-E2F1-ChIP-Seq(GSE22478)/Homer	CWGGCGGGAA	1	-0.274	1	1091	0.0099	1842.3	0.0102
DAE_bin5_10	Zfp809(Zf)/ES-Zfp809-ChIP-Seq(GSE70799)/Homer	GGGGCTYGKCTGGGA	1	-0.2582	1	1679	0.0153	2826.4	0.0156
DAE_bin5_10	MNT(bHLH)/HepG2-MNT-ChIP-Seq(Encode)/Homer	DGCACACGTG	1	-0.2448	1	9589	0.0874	15975.3	0.0881
DAE_bin5_10	PPARE(NR),DR1/3T3L1-Pparg-ChIP-Seq(GSE13511)/Homer	TGACCTTTGCCCCA	1	-0.244	1	8959	0.0817	14930.6	0.0823
DAE_bin5_10	RARa(NR)/K562-RARa-ChIP-Seq(Encode)/Homer	TTGAMCTTTG	1	-0.2357	1	29771	0.2715	49419.2	0.2726
DAE_bin5_10	ISRE(IRF)/ThioMac-LPS-Expression(GSE23622)/Homer	AGTTTCASTTTC	1	-0.2262	1	686	0.0063	1170	0.0065
DAE_bin5_10	Atoh1(bHLH)/Cerebellum-Atoh1-ChIP-Seq(GSE22111)/Homer	VNRVCAGCTGGY	1	-0.2196	1	12577	0.1147	20943.9	0.1155
DAE_bin5_10	JunD(bZIP)/K562-JunD-ChIP-Seq/Homer	ATGACGTCATCN	1	-0.2138	1	581	0.0053	996	0.0055
DAE_bin5_10	ERRg(NR)/Kidney-ESRRG-ChIP-Seq(GSE104905)/Homer	GTGACCTTGRVN	1	-0.209	1	7250	0.0661	12107.3	0.0668
DAE_bin5_10	IRF4(IRF)/GM12878-IRF4-ChIP-Seq(GSE32465)/Homer	ACTGAAACCA	1	-0.196	1	5072	0.0463	8492.1	0.0468
DAE_bin5_10	Ronin(THAP)/ES-Thap11-ChIP-Seq(GSE51522)/Homer	RACTACAACTCCCAGVAKGC	1	-0.194	1	64	0.0006	118.6	0.0007
DAE_bin5_10	SpiB(ETS)/OCILY3-SPIB-ChIP-Seq(GSE56857)/Homer	AAAGRGGAAGTG	1	-0.1881	1	2391	0.0218	4029.6	0.0222
DAE_bin5_10	GATA(Zf),IR4/iTreg-Gata3-ChIP-Seq(GSE20898)/Homer	NAGATWNBNATCTNN	1	-0.1833	1	1014	0.0092	1727.6	0.0095
DAE_bin5_10	bHLHE40(bHLH)/HepG2-BHLHE40-ChIP-Seq(GSE31477)/Homer	KCACGTGMCN	1	-0.1787	1	1962	0.0179	3315.8	0.0183
DAE_bin5_10	NF1:FOXA1(CTF,Forkhead)/LNCAP-FOXA1-ChIP-Seq(GSE27824)/Homer	WNTGTTTRYTTTGGCA	1	-0.1741	1	623	0.0057	1071.2	0.0059
DAE_bin5_10	ZNF322(Zf)/HEK293-ZNF322.GFP-ChIP-Seq(GSE58341)/Homer	GAGCCTGGTACTGWGCCTGR	1	-0.1673	1	2375	0.0217	4008.8	0.0221
DAE_bin5_10	Cux2(Homeobox)/Liver-Cux2-ChIP-Seq(GSE35985)/Homer	HNRAATCAAT	1	-0.1575	1	5764	0.0526	9660	0.0533
DAE_bin5_10	NFkB-p65(RHD)/GM12787-p65-ChIP-Seq(GSE19485)/Homer	WGGGGATTTCCC	1	-0.1542	1	4904	0.0447	8229.4	0.0454
DAE_bin5_10	HOXA1(Homeobox)/mES-Hoxa1-ChIP-Seq(SRP084292)/Homer	TGATKGATGR	1	-0.1536	1	3135	0.0286	5281.9	0.0291
DAE_bin5_10	X-box(HTH)/NPC-H3K4me1-ChIP-Seq(GSE16256)/Homer	GGTTGCCATGGCAA	1	-0.153	1	1365	0.0124	2322.4	0.0128
DAE_bin5_10	E-box(bHLH)/Promoter/Homer	SSGGTCACGTGA	1	-0.1509	1	387	0.0035	675.4	0.0037
DAE_bin5_10	IRF2(IRF)/Erythroblas-IRF2-ChIP-Seq(GSE36985)/Homer	GAAASYGAAASY	1	-0.149	1	1141	0.0104	1947	0.0107
DAE_bin5_10	Smad4(MAD)/ESC-SMAD4-ChIP-Seq(GSE29422)/Homer	VBSYGTCTGG	1	-0.1467	1	14730	0.1343	24559.7	0.1355
DAE_bin5_10	Pbx3(Homeobox)/GM12878-PBX3-ChIP-Seq(GSE32465)/Homer	SCTGTCAMTCAN	1	-0.1445	1	2134	0.0195	3612.2	0.0199
DAE_bin5_10	GRE(NR),IR3/A549-GR-ChIP-Seq(GSE32465)/Homer	NRGVACABNVTGTYCY	1	-0.1439	1	1013	0.0092	1733.4	0.0096
DAE_bin5_10	Rfx1(HTH)/NPC-H3K4me1-ChIP-Seq(GSE16256)/Homer	KGTTGCCATGGCAA	1	-0.1362	1	2142	0.0195	3628.7	0.02
DAE_bin5_10	Lhx2(Homeobox)/HFSC-Lhx2-ChIP-Seq(GSE48068)/Homer	TAATTAGN	1	-0.1325	1	17426	0.1589	29043.2	0.1602
DAE_bin5_10	Eomes(T-box)/H9-Eomes-ChIP-Seq(GSE26097)/Homer	ATTAACACCT	1	-0.1272	1	26939	0.2457	44818.3	0.2472
DAE_bin5_10	COUP-TFII(NR)/K562-NR2F1-ChIP-Seq(Encode)/Homer	GKBCARAGGTCA	1	-0.1256	1	13385	0.1221	22343.7	0.1232
DAE_bin5_10	Zfp57(Zf)/H1-ZFP57.HA-ChIP-Seq(GSE115387)/Homer	NANTGCSGCA	1	-0.114	1	1718	0.0157	2925.2	0.0161
DAE_bin5_10	ZNF264(Zf)/HEK293-ZNF264.GFP-ChIP-Seq(GSE58341)/Homer	RGGGCACTAACY	1	-0.1137	1	5512	0.0503	9262.6	0.0511
DAE_bin5_10	Mouse_Recombination_Hotspot(Zf)/Testis-DMC1-ChIP-Seq(GSE24438)/Homer	ACTYKNATTCGTGNTACTTC	1	-0.1123	1	726	0.0066	1256.8	0.0069
DAE_bin5_10	RARg(NR)/ES-RARg-ChIP-Seq(GSE30538)/Homer	AGGTCAAGGTCA	1	-0.1122	1	182	0.0017	329.1	0.0018
DAE_bin5_10	ZBTB33(Zf)/GM12878-ZBTB33-ChIP-Seq(GSE32465)/Homer	GGVTCTCGCGAGAAC	1	-0.1096	1	72	0.0007	137.7	0.0008
DAE_bin5_10	PAX5(Paired,Homeobox),condensed/GM12878-PAX5-ChIP-Seq(GSE32465)/Homer	GTCACGCTCSCTGM	1	-0.108	1	781	0.0071	1350.5	0.0074
DAE_bin5_10	COUP-TFII(NR)/Artia-Nr2f2-ChIP-Seq(GSE46497)/Homer	AGRGGTCA	1	-0.1003	1	15774	0.1438	26332.6	0.1452
DAE_bin5_10	GLI3(Zf)/Limb-GLI3-ChIP-Chip(GSE11077)/Homer	CGTGGGTGGTCC	1	-0.09726	1	877	0.008	1515.9	0.0084
DAE_bin5_10	E2F7(E2F)/Hela-E2F7-ChIP-Seq(GSE32673)/Homer	VDTTTCCCGCCA	1	-0.09524	1	454	0.0041	798.2	0.0044
DAE_bin5_10	Atf1(bZIP)/K562-ATF1-ChIP-Seq(GSE31477)/Homer	GATGACGTCA	1	-0.09522	1	6521	0.0595	10955.2	0.0604
DAE_bin5_10	ZNF692(Zf)/HEK293-ZNF692.GFP-ChIP-Seq(GSE58341)/Homer	GTGGGCCCCA	1	-0.09507	1	1132	0.0103	1946.6	0.0107
DAE_bin5_10	PRDM15(Zf)/ESC-Prdm15-ChIP-Seq(GSE73694)/Homer	YCCDNTCCAGGTTTT	1	-0.09439	1	10600	0.0967	17743.6	0.0979
DAE_bin5_10	Isl1(Homeobox)/Neuron-Isl1-ChIP-Seq(GSE31456)/Homer	CTAATKGV	1	-0.09374	1	26435	0.2411	44023	0.2428
DAE_bin5_10	Atf7(bZIP)/3T3L1-Atf7-ChIP-Seq(GSE56872)/Homer	NGRTGACGTCAY	1	-0.09108	1	4171	0.038	7039.8	0.0388
DAE_bin5_10	Arnt:Ahr(bHLH)/MCF7-Arnt-ChIP-Seq(Lo_et_al.)/Homer	TBGCACGCAA	1	-0.08464	1	4858	0.0443	8190	0.0452
DAE_bin5_10	EBF1(EBF)/Near-E2A-ChIP-Seq(GSE21512)/Homer	GTCCCCWGGGGA	1	-0.08021	1	10353	0.0944	17346.2	0.0957
DAE_bin5_10	PU.1(ETS)/ThioMac-PU.1-ChIP-Seq(GSE21512)/Homer	AGAGGAAGTG	1	-0.07574	1	4587	0.0418	7744.3	0.0427
DAE_bin5_10	DUX(Homeobox)/C2C12-Dux-ChIP-Seq(GSE87279)/Homer	BCWGATTCAATCAAN	1	-0.07109	1	48	0.0004	97.7	0.0005
DAE_bin5_10	RAR:RXR(NR),DR0/ES-RAR-ChIP-Seq(GSE56893)/Homer	AGGTCAAGGTCA	1	-0.06972	1	915	0.0083	1588.4	0.0088
DAE_bin5_10	PSE(SNAPc)/K562-mStart-Seq/Homer	WAVTCACCMTAASYDAAAAG	1	-0.06381	1	6490	0.0592	10930.7	0.0603
DAE_bin5_10	FoxL2(Forkhead)/Ovary-FoxL2-ChIP-Seq(GSE60858)/Homer	WWTRTAAACAVG	1	-0.06094	1	12668	0.1155	21219.1	0.117
DAE_bin5_10	MYNN(Zf)/HEK293-MYNN.eGFP-ChIP-Seq(Encode)/Homer	TTCAAAWTAAAAGTC	1	-0.05774	1	3483	0.0318	5912.4	0.0326
DAE_bin5_10	EAR2(NR)/K562-NR2F6-ChIP-Seq(Encode)/Homer	NRBCARRGGTCA	1	-0.05464	1	11965	0.1091	20060	0.1106
DAE_bin5_10	NFAT(RHD)/Jurkat-NFATC1-ChIP-Seq(Jolma_et_al.)/Homer	ATTTTCCATT	1	-0.05309	1	11868	0.1082	19900.3	0.1098
DAE_bin5_10	ZFP3(Zf)/HEK293-ZFP3.GFP-ChIP-Seq(GSE58341)/Homer	GGGTTTTGAAGGATGARTAGGAGTT	1	-0.04993	1	24	0.0002	54	0.0003
DAE_bin5_10	SCL(bHLH)/HPC7-Scl-ChIP-Seq(GSE13511)/Homer	AVCAGCTG	1	-0.04921	1	49878	0.4548	82921.9	0.4573
DAE_bin5_10	En1(Homeobox)/SUM149-EN1-ChIP-Seq(GSE120957)/Homer	NDCTAATTAS	1	-0.04817	1	28628	0.2611	47736.9	0.2633
DAE_bin5_10	c-Myc(bHLH)/LNCAP-cMyc-ChIP-Seq(Unpublished)/Homer	VCCACGTG	1	-0.04779	1	2773	0.0253	4730.5	0.0261
DAE_bin5_10	Tgif2(Homeobox)/mES-Tgif2-ChIP-Seq(GSE55404)/Homer	TGTCANYT	1	-0.04449	1	39359	0.3589	65525.5	0.3614
DAE_bin5_10	ZNF675(Zf)/HEK293-ZNF675.GFP-ChIP-Seq(GSE58341)/Homer	ARGAGGMCAAAATGW	1	-0.04198	1	1544	0.0141	2666.7	0.0147
DAE_bin5_10	Duxbl(Homeobox)/NIH3T3-Duxbl.HA-ChIP-Seq(GSE119782)/Homer	TAAYCYAATCAA	1	-0.03889	1	946	0.0086	1655.4	0.0091
DAE_bin5_10	CHR(?)/Hela-CellCycle-Expression/Homer	SRGTTTCAAA	1	-0.03602	1	9873	0.09	16608.7	0.0916
DAE_bin5_10	PRDM9(Zf)/Testis-DMC1-ChIP-Seq(GSE35498)/Homer	ADGGYAGYAGCATCT	1	-0.03556	1	3919	0.0357	6665.7	0.0368
DAE_bin5_10	DLX2(Homeobox)/BasalGanglia-Dlx2-ChIP-seq(GSE124936)/Homer	NNNTAATTAS	1	-0.03468	1	24783	0.226	41394.6	0.2283
DAE_bin5_10	HNF6(Homeobox)/Liver-Hnf6-ChIP-Seq(ERP000394)/Homer	NTATYGATCH	1	-0.03459	1	6779	0.0618	11450.4	0.0632
DAE_bin5_10	Hoxa9(Homeobox)/ChickenMSG-Hoxa9.Flag-ChIP-Seq(GSE86088)/Homer	RGCAATNAAA	1	-0.03355	1	37749	0.3442	62892.8	0.3469
DAE_bin5_10	ZBTB12(Zf)/HEK293-ZBTB12.GFP-ChIP-Seq(GSE58341)/Homer	NGNTCTAGAACCNGV	1	-0.03222	1	3163	0.0288	5401.6	0.0298
DAE_bin5_10	TCFL2(HMG)/K562-TCF7L2-ChIP-Seq(GSE29196)/Homer	ACWTCAAAGG	1	-0.03034	1	830	0.0076	1463.8	0.0081
DAE_bin5_10	PAX5(Paired,Homeobox)/GM12878-PAX5-ChIP-Seq(GSE32465)/Homer	GCAGCCAAGCRTGACH	1	-0.0299	1	3210	0.0293	5483.8	0.0302
DAE_bin5_10	Sp1(Zf)/Promoter/Homer	GGCCCCGCCCCC	1	-0.02802	1	975	0.0089	1712.6	0.0094
DAE_bin5_10	GATA:SCL(Zf,bHLH)/Ter119-SCL-ChIP-Seq(GSE18720)/Homer	CRGCTGBNGNSNNSAGATAA	1	-0.02781	1	1083	0.0099	1896.5	0.0105
DAE_bin5_10	Meis1(Homeobox)/MastCells-Meis1-ChIP-Seq(GSE48085)/Homer	VGCTGWCAVB	1	-0.02759	1	17295	0.1577	28980.4	0.1598
DAE_bin5_10	RFX(HTH)/K562-RFX3-ChIP-Seq(SRA012198)/Homer	CGGTTGCCATGGCAAC	1	-0.02599	1	831	0.0076	1468.9	0.0081
DAE_bin5_10	Nr5a2(NR)/mES-Nr5a2-ChIP-Seq(GSE19019)/Homer	BTCAAGGTCA	1	-0.02569	1	4308	0.0393	7332.8	0.0404
DAE_bin5_10	p53(p53)/mES-cMyc-ChIP-Seq(GSE11431)/Homer	ACATGCCCGGGCAT	1	-0.02381	1	172	0.0016	329.4	0.0018
DAE_bin5_10	STAT1(Stat)/HelaS3-STAT1-ChIP-Seq(GSE12782)/Homer	NATTTCCNGGAAAT	1	-0.02323	1	3592	0.0328	6135.6	0.0338
DAE_bin5_10	HIF-1a(bHLH)/MCF7-HIF1a-ChIP-Seq(GSE28352)/Homer	TACGTGCV	1	-0.02295	1	1764	0.0161	3056.1	0.0169
DAE_bin5_10	ZNF143|STAF(Zf)/CUTLL-ZNF143-ChIP-Seq(GSE29600)/Homer	ATTTCCCAGVAKSCY	1	-0.01978	1	2766	0.0252	4752.7	0.0262
DAE_bin5_10	CEBP(bZIP)/ThioMac-CEBPb-ChIP-Seq(GSE21512)/Homer	ATTGCGCAAC	1	-0.01954	1	8651	0.0789	14610.8	0.0806
DAE_bin5_10	Erra(NR)/HepG2-Erra-ChIP-Seq(GSE31477)/Homer	CAAAGGTCAG	1	-0.0184	1	20269	0.1848	33958.2	0.1873
DAE_bin5_10	CLOCK(bHLH)/Liver-Clock-ChIP-Seq(GSE39860)/Homer	GHCACGTG	1	-0.01835	1	4050	0.0369	6914.1	0.0381
DAE_bin5_10	c-Myc(bHLH)/mES-cMyc-ChIP-Seq(GSE11431)/Homer	VVCCACGTGG	1	-0.01785	1	3932	0.0359	6717.7	0.0371
DAE_bin5_10	Hoxa10(Homeobox)/ChickenMSG-Hoxa10.Flag-ChIP-Seq(GSE86088)/Homer	GGYAATGAAA	1	-0.01733	1	8288	0.0756	14011.1	0.0773
DAE_bin5_10	ETS:RUNX(ETS,Runt)/Jurkat-RUNX1-ChIP-Seq(GSE17954)/Homer	RCAGGATGTGGT	1	-0.01728	1	634	0.0058	1139	0.0063
DAE_bin5_10	Prop1(Homeobox)/GHFT1-PROP1.biotin-ChIP-Seq(GSE77302)/Homer	NTAATBNAATTA	1	-0.01667	1	12118	0.1105	20403.9	0.1125
DAE_bin5_10	AR-halfsite(NR)/LNCaP-AR-ChIP-Seq(GSE27824)/Homer	CCAGGAACAG	1	-0.01591	1	39404	0.3593	65715.8	0.3624
DAE_bin5_10	OCT4-SOX2-TCF-NANOG(POU,Homeobox,HMG)/mES-Oct4-ChIP-Seq(GSE11431)/Homer	ATTTGCATAACAATG	1	-0.01549	1	3114	0.0284	5347.6	0.0295
DAE_bin5_10	ZNF341(Zf)/EBV-ZNF341-ChIP-Seq(GSE113194)/Homer	GGAACAGCCG	1	-0.01353	1	5990	0.0546	10181.5	0.0562
DAE_bin5_10	Fox:Ebox(Forkhead,bHLH)/Panc1-Foxa2-ChIP-Seq(GSE47459)/Homer	NNNVCTGWGYAAACASN	1	-0.01261	1	11438	0.1043	19288.8	0.1064
DAE_bin5_10	Esrrb(NR)/mES-Esrrb-ChIP-Seq(GSE11431)/Homer	KTGACCTTGA	1	-0.01124	1	5672	0.0517	9657.4	0.0533
DAE_bin5_10	Pax7(Paired,Homeobox)/Myoblast-Pax7-ChIP-Seq(GSE25064)/Homer	TAATCAATTA	1	-0.01086	1	1535	0.014	2688.1	0.0148
DAE_bin5_10	DLX1(Homeobox)/BasalGanglia-Dlx1-ChIP-seq(GSE124936)/Homer	NSNNTAATTA	1	-0.01078	1	21941	0.2001	36782.5	0.2029
DAE_bin5_10	SF1(NR)/H295R-Nr5a1-ChIP-Seq(GSE44220)/Homer	CAAGGHCANV	1	-0.01018	1	3644	0.0332	6256	0.0345
DAE_bin5_10	MyoG(bHLH)/C2C12-MyoG-ChIP-Seq(GSE36024)/Homer	AACAGCTG	1	-0.0093	1	10194	0.093	17231.1	0.095
DAE_bin5_10	Stat3+il21(Stat)/CD4-Stat3-ChIP-Seq(GSE19198)/Homer	SVYTTCCNGGAARB	1	-0.009206	1	7284	0.0664	12367.5	0.0682
DAE_bin5_10	STAT6(Stat)/Macrophage-Stat6-ChIP-Seq(GSE38377)/Homer	TTCCKNAGAA	1	-0.008647	1	6996	0.0638	11888.4	0.0656
DAE_bin5_10	Hoxd12(Homeobox)/ChickenMSG-Hoxd12.Flag-ChIP-Seq(GSE86088)/Homer	HDGYAATGAAAN	1	-0.008243	1	28055	0.2558	46960.9	0.259
DAE_bin5_10	RXR(NR),DR1/3T3L1-RXR-ChIP-Seq(GSE13511)/Homer	TAGGGCAAAGGTCA	1	-0.008146	1	10442	0.0952	17653.1	0.0974
DAE_bin5_10	Gli2(Zf)/GM2-Gli2-ChIP-Chip(GSE112702)/Homer	YSTGGGTGGTCT	1	-0.007145	1	2033	0.0185	3545.4	0.0196
DAE_bin5_10	CEBP:CEBP(bZIP)/MEF-Chop-ChIP-Seq(GSE35681)/Homer	NTNATGCAAYMNNHTGMAAY	1	-0.006908	1	2003	0.0183	3495.6	0.0193
DAE_bin5_10	PGR(NR)/EndoStromal-PGR-ChIP-Seq(GSE69539)/Homer	AAGAACATWHTGTTC	1	-0.006561	1	2464	0.0225	4278.7	0.0236
DAE_bin5_10	Twist(bHLH)/HMLE-TWIST1-ChIP-Seq(Chang_et_al)/Homer	VCAKCTGGNNNCCAGMTGBN	1	-0.005383	1	1089	0.0099	1942.9	0.0107
DAE_bin5_10	n-Myc(bHLH)/mES-nMyc-ChIP-Seq(GSE11431)/Homer	VRCCACGTGG	1	-0.004754	1	5323	0.0485	9109.4	0.0502
DAE_bin5_10	NFkB-p65-Rel(RHD)/ThioMac-LPS-Expression(GSE23622)/Homer	GGAAATTCCC	1	-0.004228	1	544	0.005	1004.1	0.0055
DAE_bin5_10	CEBP:AP1(bZIP)/ThioMac-CEBPb-ChIP-Seq(GSE21512)/Homer	DRTGTTGCAA	1	-0.004158	1	9498	0.0866	16114	0.0889
DAE_bin5_10	ARE(NR)/LNCAP-AR-ChIP-Seq(GSE27824)/Homer	RGRACASNSTGTYCYB	1	-0.003879	1	1940	0.0177	3403.3	0.0188
DAE_bin5_10	HRE(HSF)/Striatum-HSF1-ChIP-Seq(GSE38000)/Homer	TTCTAGAABNTTCTA	1	-0.003503	1	2009	0.0183	3523.8	0.0194
DAE_bin5_10	FOXP1(Forkhead)/H9-FOXP1-ChIP-Seq(GSE31006)/Homer	NYYTGTTTACHN	1	-0.003086	1	5698	0.052	9757.1	0.0538
DAE_bin5_10	GRE(NR),IR3/RAW264.7-GRE-ChIP-Seq(Unpublished)/Homer	VAGRACAKWCTGTYC	1	-0.002943	1	1980	0.0181	3478.2	0.0192
DAE_bin5_10	Atf2(bZIP)/3T3L1-Atf2-ChIP-Seq(GSE56872)/Homer	NRRTGACGTCAT	1	-0.002858	1	2605	0.0238	4541	0.025
DAE_bin5_10	FOXA1:AR(Forkhead,NR)/LNCAP-AR-ChIP-Seq(GSE27824)/Homer	AGTAAACAAAAAAGAACAND	1	-0.002326	1	869	0.0079	1578.9	0.0087
DAE_bin5_10	GFY-Staf(?,Zf)/Promoter/Homer	RACTACAATTCCCAGAAKGC	1	-0.002303	1	193	0.0018	388.1	0.0021
DAE_bin5_10	Atf4(bZIP)/MEF-Atf4-ChIP-Seq(GSE35681)/Homer	MTGATGCAAT	1	-0.001893	1	3514	0.032	6093.1	0.0336
DAE_bin5_10	bZIP:IRF(bZIP,IRF)/Th17-BatF-ChIP-Seq(GSE39756)/Homer	NAGTTTCABTHTGACTNW	1	-0.001883	1	6090	0.0555	10436.1	0.0576
DAE_bin5_10	Foxa3(Forkhead)/Liver-Foxa3-ChIP-Seq(GSE77670)/Homer	BSNTGTTTACWYWGN	1	-0.001841	1	4239	0.0387	7319.1	0.0404
DAE_bin5_10	NRF(NRF)/Promoter/Homer	STGCGCATGCGC	1	-0.001781	1	563	0.0051	1049.2	0.0058
DAE_bin5_10	Tcf3(HMG)/mES-Tcf3-ChIP-Seq(GSE11724)/Homer	ASWTCAAAGG	1	-0.001737	1	3020	0.0275	5259.1	0.029
DAE_bin5_10	HRE(HSF)/HepG2-HSF1-ChIP-Seq(GSE31477)/Homer	BSTTCTRGAABVTTCYAGAA	1	-0.001569	1	1082	0.0099	1953.2	0.0108
DAE_bin5_10	Zic3(Zf)/mES-Zic3-ChIP-Seq(GSE37889)/Homer	GGCCYCCTGCTGDGH	1	-0.001398	1	5610	0.0512	9640.4	0.0532
DAE_bin5_10	Foxa2(Forkhead)/Liver-Foxa2-ChIP-Seq(GSE25694)/Homer	CYTGTTTACWYW	1	-0.001018	1	10132	0.0924	17245.3	0.0951
DAE_bin5_10	ZNF189(Zf)/HEK293-ZNF189.GFP-ChIP-Seq(GSE58341)/Homer	TGGAACAGMA	1	-0.001002	1	8087	0.0737	13817.1	0.0762
DAE_bin5_10	Smad3(MAD)/NPC-Smad3-ChIP-Seq(GSE36673)/Homer	TWGTCTGV	1	-0.001001	1	29878	0.2725	50155.7	0.2766
DAE_bin5_10	RAR:RXR(NR),DR5/ES-RAR-ChIP-Seq(GSE56893)/Homer	RGGTCADNNAGAGGTCAV	1	-0.000805	1	183	0.0017	378.2	0.0021
DAE_bin5_10	Foxo3(Forkhead)/U2OS-Foxo3-ChIP-Seq(E-MTAB-2701)/Homer	DGTAAACA	1	-0.000715	1	10282	0.0938	17513.5	0.0966
DAE_bin5_10	STAT4(Stat)/CD4-Stat4-ChIP-Seq(GSE22104)/Homer	NYTTCCWGGAAR	1	-0.000695	1	11862	0.1082	20160.6	0.1112
DAE_bin5_10	Nanog(Homeobox)/mES-Nanog-ChIP-Seq(GSE11724)/Homer	RGCCATTAAC	1	-0.000602	1	51720	0.4716	86398.6	0.4765
DAE_bin5_10	Stat3(Stat)/mES-Stat3-ChIP-Seq(GSE11431)/Homer	CTTCCGGGAA	1	-0.000577	1	4797	0.0437	8300.9	0.0458
DAE_bin5_10	MYB(HTH)/ERMYB-Myb-ChIPSeq(GSE22095)/Homer	GGCVGTTR	1	-0.000508	1	18614	0.1697	31455.7	0.1735
DAE_bin5_10	GRHL2(CP2)/HBE-GRHL2-ChIP-Seq(GSE46194)/Homer	AAACYKGTTWDACMRGTTTB	1	-0.000496	1	3420	0.0312	5973.3	0.0329
DAE_bin5_10	PRDM10(Zf)/HEK293-PRDM10.eGFP-ChIP-Seq(Encode)/Homer	TGGTACATTCCA	1	-0.00048	1	5337	0.0487	9218.2	0.0508
DAE_bin5_10	Rfx2(HTH)/LoVo-RFX2-ChIP-Seq(GSE49402)/Homer	GTTGCCATGGCAACM	1	-0.00046	1	924	0.0084	1699.3	0.0094
DAE_bin5_10	GATA3(Zf),DR8/iTreg-Gata3-ChIP-Seq(GSE20898)/Homer	AGATSTNDNNDSAGATAASN	1	-0.000339	1	775	0.0071	1443.2	0.008
DAE_bin5_10	PBX1(Homeobox)/MCF7-PBX1-ChIP-Seq(GSE28007)/Homer	GSCTGTCACTCA	1	-0.000339	1	596	0.0054	1128.1	0.0062
DAE_bin5_10	Unknown(Homeobox)/Limb-p300-ChIP-Seq/Homer	SSCMATWAAA	1	-0.000334	1	9863	0.0899	16845.4	0.0929
DAE_bin5_10	Myf5(bHLH)/GM-Myf5-ChIP-Seq(GSE24852)/Homer	BAACAGCTGT	1	-0.000326	1	6823	0.0622	11737	0.0647
DAE_bin5_10	Nr5a2(NR)/Pancreas-LRH1-ChIP-Seq(GSE34295)/Homer	BTCAAGGTCA	1	-0.000277	1	5855	0.0534	10112	0.0558
DAE_bin5_10	Smad2(MAD)/ES-SMAD2-ChIP-Seq(GSE29422)/Homer	CTGTCTGG	1	-0.000255	1	14674	0.1338	24914.7	0.1374
DAE_bin5_10	PRDM14(Zf)/H1-PRDM14-ChIP-Seq(GSE22767)/Homer	RGGTCTCTAACY	1	-0.000235	1	2665	0.0243	4707.8	0.026
DAE_bin5_10	TR4(NR),DR1/Hela-TR4-ChIP-Seq(GSE24685)/Homer	GAGGTCAAAGGTCA	1	-0.000227	1	731	0.0067	1371.1	0.0076
DAE_bin5_10	NF1(CTF)/LNCAP-NF1-ChIP-Seq(Unpublished)/Homer	CYTGGCABNSTGCCAR	1	-0.000219	1	3994	0.0364	6970.6	0.0384
DAE_bin5_10	PPARa(NR),DR1/Liver-Ppara-ChIP-Seq(GSE47954)/Homer	VNAGGKCAAAGGTCA	1	-0.000204	1	10013	0.0913	17118.2	0.0944
DAE_bin5_10	Lhx3(Homeobox)/Neuron-Lhx3-ChIP-Seq(GSE31456)/Homer	ADBTAATTAR	1	-0.000195	1	26598	0.2425	44812.7	0.2472
DAE_bin5_10	Hoxc9(Homeobox)/Ainv15-Hoxc9-ChIP-Seq(GSE21812)/Homer	GGCCATAAATCA	1	-0.000132	1	7517	0.0685	12939.5	0.0714
DAE_bin5_10	HNF4a(NR),DR1/HepG2-HNF4a-ChIP-Seq(GSE25021)/Homer	CARRGKBCAAAGTYCA	1	-0.000132	1	3991	0.0364	6979.9	0.0385
DAE_bin5_10	Hoxd13(Homeobox)/ChickenMSG-Hoxd13.Flag-ChIP-Seq(GSE86088)/Homer	NCYAATAAAA	1	-0.000126	1	25739	0.2347	43409.8	0.2394
DAE_bin5_10	Barx1(Homeobox)/Stomach-Barx1.3xFlag-ChIP-Seq(GSE69483)/Homer	AAACMATTAN	1	-0.000111	1	7423	0.0677	12787.5	0.0705
DAE_bin5_10	Pax8(Paired,Homeobox)/Thyroid-Pax8-ChIP-Seq(GSE26938)/Homer	GTCATGCHTGRCTGS	1	-9.7e-05	1	2872	0.0262	5081.9	0.028
DAE_bin5_10	Mef2d(MADS)/Retina-Mef2d-ChIP-Seq(GSE61391)/Homer	GCTATTTTTAGC	1	-9e-05	1	3012	0.0275	5322.5	0.0294
DAE_bin5_10	c-Jun-CRE(bZIP)/K562-cJun-ChIP-Seq(GSE31477)/Homer	ATGACGTCATCY	1	-8.2e-05	1	2536	0.0231	4510.8	0.0249
DAE_bin5_10	MafF(bZIP)/HepG2-MafF-ChIP-Seq(GSE31477)/Homer	HWWGTCAGCAWWTTT	1	-7.6e-05	1	3854	0.0351	6761.7	0.0373
DAE_bin5_10	Tlx?(NR)/NPC-H3K4me1-ChIP-Seq(GSE16256)/Homer	CTGGCAGSCTGCCA	1	-6.7e-05	1	4245	0.0387	7429.4	0.041
DAE_bin5_10	PAX3:FKHR-fusion(Paired,Homeobox)/Rh4-PAX3:FKHR-ChIP-Seq(GSE19063)/Homer	ACCRTGACTAATTNN	1	-6.2e-05	1	2540	0.0232	4523.4	0.0249
DAE_bin5_10	FOXK1(Forkhead)/HEK293-FOXK1-ChIP-Seq(GSE51673)/Homer	NVWTGTTTAC	1	-5.9e-05	1	14334	0.1307	24416.9	0.1347
DAE_bin5_10	PR(NR)/T47D-PR-ChIP-Seq(GSE31130)/Homer	VAGRACAKNCTGTBC	1	-3.2e-05	1	23204	0.2116	39263.2	0.2166
DAE_bin5_10	Hoxd10(Homeobox)/ChickenMSG-Hoxd10.Flag-ChIP-Seq(GSE86088)/Homer	GGCMATGAAA	1	-3e-05	1	16119	0.147	27434.6	0.1513
DAE_bin5_10	AMYB(HTH)/Testes-AMYB-ChIP-Seq(GSE44588)/Homer	TGGCAGTTGG	1	-2.8e-05	1	16053	0.1464	27327.8	0.1507
DAE_bin5_10	Rfx6(HTH)/Min6b1-Rfx6.HA-ChIP-Seq(GSE62844)/Homer	TGTTKCCTAGCAACM	1	-2.2e-05	1	9872	0.09	16969.7	0.0936
DAE_bin5_10	Phox2b(Homeobox)/CLBGA-PHOX2B-ChIP-Seq(GSE90683)/Homer	TTAATTNAATTA	1	-1.6e-05	1	3893	0.0355	6866	0.0379
DAE_bin5_10	Elf4(ETS)/BMDM-Elf4-ChIP-Seq(GSE88699)/Homer	ACTTCCKGKT	1	-1.6e-05	1	9311	0.0849	16037	0.0885
DAE_bin5_10	Sox7(HMG)/ESC-Sox7-ChIP-Seq(GSE133899)/Homer	VVRRAACAATGG	1	-8e-06	1	3210	0.0293	5715	0.0315
DAE_bin5_10	LRF(Zf)/Erythroblasts-ZBTB7A-ChIP-Seq(GSE74977)/Homer	AAGACCCYYN	1	-8e-06	1	12266	0.1119	21033.5	0.116
DAE_bin5_10	TFE3(bHLH)/MEF-TFE3-ChIP-Seq(GSE75757)/Homer	GTCACGTGACYV	1	-6e-06	1	454	0.0041	914.3	0.005
DAE_bin5_10	Hand2(bHLH)/Mesoderm-Hand2-ChIP-Seq(GSE61475)/Homer	TGACANARRCCAGRC	1	-6e-06	1	4772	0.0435	8387.4	0.0463
DAE_bin5_10	Tbx20(T-box)/Heart-Tbx20-ChIP-Seq(GSE29636)/Homer	GGTGYTGACAGS	1	-6e-06	1	1908	0.0174	3479.9	0.0192
DAE_bin5_10	Phox2a(Homeobox)/Neuron-Phox2a-ChIP-Seq(GSE31456)/Homer	YTAATYNRATTA	1	-6e-06	1	7349	0.067	12761.8	0.0704
DAE_bin5_10	Hoxa13(Homeobox)/ChickenMSG-Hoxa13.Flag-ChIP-Seq(GSE86088)/Homer	CYHATAAAAN	1	-6e-06	1	39733	0.3623	66853.4	0.3687
DAE_bin5_10	Rbpj1(?)/Panc1-Rbpj1-ChIP-Seq(GSE47459)/Homer	HTTTCCCASG	1	-5e-06	1	16359	0.1492	27914.3	0.154
DAE_bin5_10	EHF(ETS)/LoVo-EHF-ChIP-Seq(GSE49402)/Homer	AVCAGGAAGT	1	-5e-06	1	13943	0.1271	23865.7	0.1316
DAE_bin5_10	EBF(EBF)/proBcell-EBF-ChIP-Seq(GSE21978)/Homer	DGTCCCYRGGGA	1	-4e-06	1	1870	0.0171	3418.8	0.0189
DAE_bin5_10	Six4(Homeobox)/MCF7-SIX4-ChIP-Seq(Encode)/Homer	TGWAAYCTGABACCB	1	-4e-06	1	455	0.0041	921.3	0.0051
DAE_bin5_10	FOXK2(Forkhead)/U2OS-FOXK2-ChIP-Seq(E-MTAB-2204)/Homer	SCHTGTTTACAT	1	-3e-06	1	7887	0.0719	13693.5	0.0755
DAE_bin5_10	Unknown-ESC-element(?)/mES-Nanog-ChIP-Seq(GSE11724)/Homer	CACAGCAGGGGG	1	-3e-06	1	5916	0.0539	10354.9	0.0571
DAE_bin5_10	Pax7(Paired,Homeobox),long/Myoblast-Pax7-ChIP-Seq(GSE25064)/Homer	TAATCHGATTAC	1	-3e-06	1	418	0.0038	856.1	0.0047
DAE_bin5_10	FXR(NR),IR1/Liver-FXR-ChIP-Seq(Chong_et_al.)/Homer	AGGTCANTGACCTB	1	-2e-06	1	2971	0.0271	5329.4	0.0294
DAE_bin5_10	THRb(NR)/Liver-NR1A2-ChIP-Seq(GSE52613)/Homer	TRAGGTCA	1	-2e-06	1	39892	0.3638	67164.6	0.3704
DAE_bin5_10	Tgif1(Homeobox)/mES-Tgif1-ChIP-Seq(GSE55404)/Homer	YTGWCADY	1	-2e-06	1	36510	0.3329	61554.1	0.3395
DAE_bin5_10	GATA3(Zf),DR4/iTreg-Gata3-ChIP-Seq(GSE20898)/Homer	AGATGKDGAGATAAG	1	-2e-06	1	963	0.0088	1838	0.0101
DAE_bin5_10	Pitx1:Ebox(Homeobox,bHLH)/Hindlimb-Pitx1-ChIP-Seq(GSE41591)/Homer	YTAATTRAWWCCAGATGT	1	-2e-06	1	3117	0.0284	5587.9	0.0308
DAE_bin5_10	GABPA(ETS)/Jurkat-GABPa-ChIP-Seq(GSE17954)/Homer	RACCGGAAGT	1	-2e-06	1	7576	0.0691	13184.9	0.0727
DAE_bin5_10	CREB5(bZIP)/LNCaP-CREB5.V5-ChIP-Seq(GSE137775)/Homer	VVATGACGTCAT	1	-1e-06	1	4031	0.0368	7157	0.0395
DAE_bin5_10	Hoxb4(Homeobox)/ES-Hoxb4-ChIP-Seq(GSE34014)/Homer	TGATTRATGGCY	1	-1e-06	1	2224	0.0203	4050.8	0.0223
DAE_bin5_10	E2F4(E2F)/K562-E2F4-ChIP-Seq(GSE31477)/Homer	GGCGGGAAAH	1	-1e-06	1	1925	0.0176	3531.6	0.0195
DAE_bin5_10	HLF(bZIP)/HSC-HLF.Flag-ChIP-Seq(GSE69817)/Homer	RTTATGYAAB	1	-1e-06	1	11686	0.1066	20127.9	0.111
DAE_bin5_10	Chop(bZIP)/MEF-Chop-ChIP-Seq(GSE35681)/Homer	ATTGCATCAT	1	-1e-06	1	2680	0.0244	4844.9	0.0267
DAE_bin5_10	Usf2(bHLH)/C2C12-Usf2-ChIP-Seq(GSE36030)/Homer	GTCACGTGGT	1	-1e-06	1	2410	0.022	4378.7	0.0242
DAE_bin5_10	SPDEF(ETS)/VCaP-SPDEF-ChIP-Seq(SRA014231)/Homer	ASWTCCTGBT	1	-1e-06	1	9824	0.0896	17011	0.0938
DAE_bin5_10	HNF1b(Homeobox)/PDAC-HNF1B-ChIP-Seq(GSE64557)/Homer	GTTAATNATTAA	1	-1e-06	1	2211	0.0202	4042.4	0.0223
DAE_bin5_10	NPAS(bHLH)/Liver-NPAS-ChIP-Seq(GSE39860)/Homer	NVCACGTG	1	-1e-06	1	15286	0.1394	26208.9	0.1446
DAE_bin5_10	ETS(ETS)/Promoter/Homer	AACCGGAAGT	1	-1e-06	1	1927	0.0176	3550.3	0.0196
DAE_bin5_10	MyoD(bHLH)/Myotube-MyoD-ChIP-Seq(GSE21614)/Homer	RRCAGCTGYTSY	1	0	1	7360	0.0671	12851	0.0709
DAE_bin5_10	Tcf12(bHLH)/GM12878-Tcf12-ChIP-Seq(GSE32465)/Homer	VCAGCTGYTG	1	0	1	9422	0.0859	16362.2	0.0902
DAE_bin5_10	ZBTB18(Zf)/HEK293-ZBTB18.GFP-ChIP-Seq(GSE58341)/Homer	AACATCTGGA	1	0	1	4680	0.0427	8312	0.0458
DAE_bin5_10	BMAL1(bHLH)/Liver-Bmal1-ChIP-Seq(GSE39860)/Homer	GNCACGTG	1	0	1	17406	0.1587	29805.1	0.1644
DAE_bin5_10	Max(bHLH)/K562-Max-ChIP-Seq(GSE31477)/Homer	RCCACGTGGYYN	1	0	1	5292	0.0483	9368.8	0.0517
DAE_bin5_10	Tcfcp2l1(CP2)/mES-Tcfcp2l1-ChIP-Seq(GSE11431)/Homer	NRAACCRGTTYRAACCRGYT	1	0	1	977	0.0089	1896.9	0.0105
DAE_bin5_10	p53(p53)/Saos-p53-ChIP-Seq(GSE15780)/Homer	RRCATGYCYRGRCATGYYYN	1	0	1	754	0.0069	1498.4	0.0083
DAE_bin5_10	p53(p53)/Saos-p53-ChIP-Seq/Homer	RRCATGYCYRGRCATGYYYN	1	0	1	754	0.0069	1498.4	0.0083
DAE_bin5_10	Six1(Homeobox)/Myoblast-Six1-ChIP-Chip(GSE20150)/Homer	GKVTCADRTTWC	1	0	1	2661	0.0243	4860.6	0.0268
DAE_bin5_10	Hoxd11(Homeobox)/ChickenMSG-Hoxd11.Flag-ChIP-Seq(GSE86088)/Homer	VGCCATAAAA	1	0	1	35921	0.3276	60777.3	0.3352
DAE_bin5_10	Ets1-distal(ETS)/CD4+-PolII-ChIP-Seq(Barski_et_al.)/Homer	MACAGGAAGT	1	0	1	2688	0.0245	4914.7	0.0271
DAE_bin5_10	NFIL3(bZIP)/HepG2-NFIL3-ChIP-Seq(Encode)/Homer	VTTACGTAAYNNNNN	1	0	1	8460	0.0771	14786.9	0.0816
DAE_bin5_10	PBX2(Homeobox)/K562-PBX2-ChIP-Seq(Encode)/Homer	RTGATTKATRGN	1	0	1	11630	0.1061	20148.4	0.1111
DAE_bin5_10	NRF1(NRF)/MCF7-NRF1-ChIP-Seq(Unpublished)/Homer	CTGCGCATGCGC	1	0	1	227	0.0021	526.6	0.0029
DAE_bin5_10	MafK(bZIP)/C2C12-MafK-ChIP-Seq(GSE36030)/Homer	GCTGASTCAGCA	1	0	1	1837	0.0168	3434.5	0.0189
DAE_bin5_10	Nkx6.1(Homeobox)/Islet-Nkx6.1-ChIP-Seq(GSE40975)/Homer	GKTAATGR	1	0	1	40160	0.3662	67840.9	0.3742
DAE_bin5_10	p63(p53)/Keratinocyte-p63-ChIP-Seq(GSE17611)/Homer	NNDRCATGYCYNRRCATGYH	1	0	1	2778	0.0253	5084	0.028
DAE_bin5_10	Brachyury(T-box)/Mesoendoderm-Brachyury-ChIP-exo(GSE54963)/Homer	ANTTMRCASBNNNGTGYKAAN	1	0	1	2688	0.0245	4939.7	0.0272
DAE_bin5_10	Zic2(Zf)/ESC-Zic2-ChIP-Seq(SRP197560)/Homer	CHCAGCRGGRGG	1	0	1	4125	0.0376	7429.6	0.041
DAE_bin5_10	HOXB13(Homeobox)/ProstateTumor-HOXB13-ChIP-Seq(GSE56288)/Homer	TTTTATKRGG	1	0	1	15671	0.1429	27019.4	0.149
DAE_bin5_10	GFY(?)/Promoter/Homer	ACTACAATTCCC	1	0	1	388	0.0035	847.8	0.0047
DAE_bin5_10	STAT5(Stat)/mCD4+-Stat5-ChIP-Seq(GSE12346)/Homer	RTTTCTNAGAAA	1	0	1	4077	0.0372	7360.4	0.0406
DAE_bin5_10	Elk4(ETS)/Hela-Elk4-ChIP-Seq(GSE31477)/Homer	NRYTTCCGGY	1	0	1	3628	0.0331	6585.1	0.0363
DAE_bin5_10	Cdx2(Homeobox)/mES-Cdx2-ChIP-Seq(GSE14586)/Homer	GYMATAAAAH	1	0	1	10928	0.0997	19043.7	0.105
DAE_bin5_10	ELF3(ETS)/PDAC-ELF3-ChIP-Seq(GSE64557)/Homer	ANCAGGAAGT	1	0	1	7711	0.0703	13585.3	0.0749
DAE_bin5_10	EWS:FLI1-fusion(ETS)/SK_N_MC-EWS:FLI1-ChIP-Seq(SRA014231)/Homer	VACAGGAAAT	1	0	1	5136	0.0468	9188.5	0.0507
DAE_bin5_10	ELF1(ETS)/Jurkat-ELF1-ChIP-Seq(SRA014231)/Homer	AVCCGGAAGT	1	0	1	3168	0.0289	5797.7	0.032
DAE_bin5_10	PAX6(Paired,Homeobox)/Forebrain-Pax6-ChIP-Seq(GSE66961)/Homer	NGTGTTCAVTSAAGCGKAAA	1	0	1	798	0.0073	1614.8	0.0089
DAE_bin5_10	ETS:E-box(ETS,bHLH)/HPC7-Scl-ChIP-Seq(GSE22178)/Homer	AGGAARCAGCTG	1	0	1	778	0.0071	1590.9	0.0088
DAE_bin5_10	TATA-Box(TBP)/Promoter/Homer	CCTTTTAWAGSC	1	0	1	16973	0.1548	29300.4	0.1616
DAE_bin5_10	EBF2(EBF)/BrownAdipose-EBF2-ChIP-Seq(GSE97114)/Homer	NABTCCCWDGGGAVH	1	0	1	9114	0.0831	16024.3	0.0884
DAE_bin5_10	Pdx1(Homeobox)/Islet-Pdx1-ChIP-Seq(SRA008281)/Homer	YCATYAATCA	1	0	1	13665	0.1246	23745.7	0.131
DAE_bin5_10	Hoxa11(Homeobox)/ChickenMSG-Hoxa11.Flag-ChIP-Seq(GSE86088)/Homer	TTTTATGGCM	1	0	1	36087	0.3291	61298.2	0.3381
DAE_bin5_10	GATA(Zf),IR3/iTreg-Gata3-ChIP-Seq(GSE20898)/Homer	NNNNNBAGATAWYATCTVHN	1	0	1	1837	0.0168	3503.6	0.0193
DAE_bin5_10	Zic(Zf)/Cerebellum-ZIC1.2-ChIP-Seq(GSE60731)/Homer	CCTGCTGAGH	1	0	1	7920	0.0722	14032.5	0.0774
DAE_bin5_10	GSC(Homeobox)/FrogEmbryos-GSC-ChIP-Seq(DRA000576)/Homer	RGGATTAR	1	0	1	17768	0.162	30703	0.1693
DAE_bin5_10	Zac1(Zf)/Neuro2A-Plagl1-ChIP-Seq(GSE75942)/Homer	HAWGRGGCCM	1	0	1	26873	0.2451	45975.5	0.2536
DAE_bin5_10	Tcf21(bHLH)/ArterySmoothMuscle-Tcf21-ChIP-Seq(GSE61369)/Homer	NAACAGCTGG	1	0	1	9877	0.0901	17369.1	0.0958
DAE_bin5_10	Foxo1(Forkhead)/RAW-Foxo1-ChIP-Seq(Fan_et_al.)/Homer	CTGTTTAC	1	0	1	22794	0.2079	39163.5	0.216
DAE_bin5_10	Tcf7(HMG)/GM12878-TCF7-ChIP-Seq(Encode)/Homer	CTTTGATGTGSB	1	0	1	3640	0.0332	6701.2	0.037
DAE_bin5_10	USF1(bHLH)/GM12878-Usf1-ChIP-Seq(GSE32465)/Homer	SGTCACGTGR	1	0	1	3158	0.0288	5880.4	0.0324
DAE_bin5_10	MafB(bZIP)/BMM-Mafb-ChIP-Seq(GSE75722)/Homer	WNTGCTGASTCAGCANWTTY	1	0	1	3955	0.0361	7279	0.0401
DAE_bin5_10	ELF5(ETS)/T47D-ELF5-ChIP-Seq(GSE30407)/Homer	ACVAGGAAGT	1	0	1	7362	0.0671	13160.4	0.0726
DAE_bin5_10	Foxh1(Forkhead)/hESC-FOXH1-ChIP-Seq(GSE29422)/Homer	NNTGTGGATTSS	1	0	1	7187	0.0655	12863.6	0.0709
DAE_bin5_10	ETV4(ETS)/HepG2-ETV4-ChIP-Seq(ENCODE)/Homer	ACCGGAAGTG	1	0	1	8999	0.0821	15976.8	0.0881
DAE_bin5_10	p73(p53)/Trachea-p73-ChIP-Seq(PRJNA310161)/Homer	NRRRCAWGTCCDGRCATGYY	1	0	1	309	0.0028	747.4	0.0041
DAE_bin5_10	Six2(Homeobox)/NephronProgenitor-Six2-ChIP-Seq(GSE39837)/Homer	GWAAYHTGAKMC	1	0	1	11470	0.1046	20186.8	0.1113
DAE_bin5_10	AP-2alpha(AP2)/Hela-AP2alpha-ChIP-Seq(GSE31477)/Homer	ATGCCCTGAGGC	1	0	1	6876	0.0627	12344.3	0.0681
DAE_bin5_10	ETS1(ETS)/Jurkat-ETS1-ChIP-Seq(GSE17954)/Homer	ACAGGAAGTG	1	0	1	9490	0.0865	16865.8	0.093
DAE_bin5_10	Elk1(ETS)/Hela-Elk1-ChIP-Seq(GSE31477)/Homer	HACTTCCGGY	1	0	1	3472	0.0317	6488.2	0.0358
DAE_bin5_10	Nur77(NR)/K562-NR4A1-ChIP-Seq(GSE31363)/Homer	TGACCTTTNCNT	1	0	1	1856	0.0169	3638.9	0.0201
DAE_bin5_10	AP-2gamma(AP2)/MCF7-TFAP2C-ChIP-Seq(GSE21234)/Homer	SCCTSAGGSCAW	1	0	1	9122	0.0832	16269.7	0.0897
DAE_bin5_10	REST-NRSF(Zf)/Jurkat-NRSF-ChIP-Seq/Homer	GGMGCTGTCCATGGTGCTGA	1	0	1	70	0.0006	256.4	0.0014
DAE_bin5_10	EWS:ERG-fusion(ETS)/CADO_ES1-EWS:ERG-ChIP-Seq(SRA014231)/Homer	ATTTCCTGTN	1	0	1	8549	0.078	15292.7	0.0843
DAE_bin5_10	LEF1(HMG)/H1-LEF1-ChIP-Seq(GSE64758)/Homer	CCTTTGATST	1	0	1	8443	0.077	15111.3	0.0833
DAE_bin5_10	Ap4(bHLH)/AML-Tfap4-ChIP-Seq(GSE45738)/Homer	NAHCAGCTGD	1	0	1	12449	0.1135	21952.5	0.1211
DAE_bin5_10	ERG(ETS)/VCaP-ERG-ChIP-Seq(GSE14097)/Homer	ACAGGAAGTG	1	0	1	16432	0.1498	28713.1	0.1584
DAE_bin5_10	TEAD2(TEA)/Py2T-Tead2-ChIP-Seq(GSE55709)/Homer	CCWGGAATGY	1	0	1	5577	0.0509	10223.4	0.0564
DAE_bin5_10	Pitx1(Homeobox)/Chicken-Pitx1-ChIP-Seq(GSE38910)/Homer	TAATCCCN	1	0	1	56270	0.5131	95265	0.5254
DAE_bin5_10	BMYB(HTH)/Hela-BMYB-ChIP-Seq(GSE27030)/Homer	NHAACBGYYV	1	0	1	16412	0.1497	28759	0.1586
DAE_bin5_10	CDX4(Homeobox)/ZebrafishEmbryos-Cdx4.Myc-ChIP-Seq(GSE48254)/Homer	NGYCATAAAWCH	1	0	1	13361	0.1218	23600.8	0.1302
DAE_bin5_10	AP-1(bZIP)/ThioMac-PU.1-ChIP-Seq(GSE21512)/Homer	VTGACTCATC	1	0	1	7366	0.0672	15620.5	0.0862
DAE_bin5_10	Atf3(bZIP)/GBM-ATF3-ChIP-Seq(GSE33912)/Homer	DATGASTCATHN	1	0	1	6770	0.0617	14394.1	0.0794
DAE_bin5_10	Bach1(bZIP)/K562-Bach1-ChIP-Seq(GSE31477)/Homer	AWWNTGCTGAGTCAT	1	0	1	474	0.0043	1331.7	0.0073
DAE_bin5_10	Bach2(bZIP)/OCILy7-Bach2-ChIP-Seq(GSE44420)/Homer	TGCTGAGTCA	1	0	1	1537	0.014	3748.4	0.0207
DAE_bin5_10	BATF(bZIP)/Th17-BATF-ChIP-Seq(GSE39756)/Homer	DATGASTCAT	1	0	1	6610	0.0603	14102.5	0.0778
DAE_bin5_10	BORIS(Zf)/K562-CTCFL-ChIP-Seq(GSE32465)/Homer	CNNBRGCGCCCCCTGSTGGC	1	0	1	1251	0.0114	3106.6	0.0171
DAE_bin5_10	CRX(Homeobox)/Retina-Crx-ChIP-Seq(GSE20012)/Homer	GCTAATCC	1	0	1	31584	0.288	54632.1	0.3013
DAE_bin5_10	CTCF(Zf)/CD4+-CTCF-ChIP-Seq(Barski_et_al.)/Homer	AYAGTGCCMYCTRGTGGCCA	1	0	1	933	0.0085	2577.5	0.0142
DAE_bin5_10	ETV1(ETS)/GIST48-ETV1-ChIP-Seq(GSE22441)/Homer	AACCGGAAGT	1	0	1	12420	0.1133	22045.4	0.1216
DAE_bin5_10	Etv2(ETS)/ES-ER71-ChIP-Seq(GSE59402)/Homer	NNAYTTCCTGHN	1	0	1	9113	0.0831	16380.5	0.0903
DAE_bin5_10	Fli1(ETS)/CD8-FLI-ChIP-Seq(GSE20898)/Homer	NRYTTCCGGH	1	0	1	9557	0.0872	17129.6	0.0945
DAE_bin5_10	Fosl2(bZIP)/3T3L1-Fosl2-ChIP-Seq(GSE56872)/Homer	NATGASTCABNN	1	0	1	2873	0.0262	6698.4	0.0369
DAE_bin5_10	Fos(bZIP)/TSC-Fos-ChIP-Seq(GSE110950)/Homer	NDATGASTCAYN	1	0	1	5946	0.0542	13160.2	0.0726
DAE_bin5_10	Fra1(bZIP)/BT549-Fra1-ChIP-Seq(GSE46166)/Homer	NNATGASTCATH	1	0	1	5709	0.0521	12511.9	0.069
DAE_bin5_10	Fra2(bZIP)/Striatum-Fra2-ChIP-Seq(GSE43429)/Homer	GGATGACTCATC	1	0	1	4555	0.0415	10204.5	0.0563
DAE_bin5_10	Gata2(Zf)/K562-GATA2-ChIP-Seq(GSE18829)/Homer	BBCTTATCTS	1	0	1	7474	0.0682	13775.1	0.076
DAE_bin5_10	GATA3(Zf)/iTreg-Gata3-ChIP-Seq(GSE20898)/Homer	AGATAASR	1	0	1	19733	0.1799	35133	0.1938
DAE_bin5_10	Gata4(Zf)/Heart-Gata4-ChIP-Seq(GSE35151)/Homer	NBWGATAAGR	1	0	1	12382	0.1129	22641.1	0.1249
DAE_bin5_10	Gata6(Zf)/HUG1N-GATA6-ChIP-Seq(GSE51936)/Homer	YCTTATCTBN	1	0	1	11417	0.1041	20763.2	0.1145
DAE_bin5_10	Gata1(Zf)/K562-GATA1-ChIP-Seq(GSE18829)/Homer	SAGATAAGRV	1	0	1	6570	0.0599	11996	0.0662
DAE_bin5_10	Jun-AP1(bZIP)/K562-cJun-ChIP-Seq(GSE31477)/Homer	GATGASTCATCN	1	0	1	1962	0.0179	4952.1	0.0273
DAE_bin5_10	JunB(bZIP)/DendriticCells-Junb-ChIP-Seq(GSE36099)/Homer	RATGASTCAT	1	0	1	5400	0.0492	11972.2	0.066
DAE_bin5_10	MafA(bZIP)/Islet-MafA-ChIP-Seq(GSE30298)/Homer	TGCTGACTCA	1	0	1	7371	0.0672	13394.5	0.0739
DAE_bin5_10	MITF(bHLH)/MastCells-MITF-ChIP-Seq(GSE48085)/Homer	RTCATGTGAC	1	0	1	7909	0.0721	14361.6	0.0792
DAE_bin5_10	NFE2L2(bZIP)/HepG2-NFE2L2-ChIP-Seq(Encode)/Homer	AWWWTGCTGAGTCAT	1	0	1	463	0.0042	1311.9	0.0072
DAE_bin5_10	NF-E2(bZIP)/K562-NFE2-ChIP-Seq(GSE31477)/Homer	GATGACTCAGCA	1	0	1	415	0.0038	1260.9	0.007
DAE_bin5_10	Nrf2(bZIP)/Lymphoblast-Nrf2-ChIP-Seq(GSE37589)/Homer	HTGCTGAGTCAT	1	0	1	331	0.003	1092.9	0.006
DAE_bin5_10	Otx2(Homeobox)/EpiLC-Otx2-ChIP-Seq(GSE56098)/Homer	NYTAATCCYB	1	0	1	10371	0.0946	18963.4	0.1046
DAE_bin5_10	RUNX(Runt)/HPC7-Runx1-ChIP-Seq(GSE22178)/Homer	SAAACCACAG	1	0	1	6206	0.0566	12139.5	0.067
DAE_bin5_10	RUNX1(Runt)/Jurkat-RUNX1-ChIP-Seq(GSE29180)/Homer	AAACCACARM	1	0	1	10105	0.0921	18794.5	0.1037
DAE_bin5_10	RUNX2(Runt)/PCa-RUNX2-ChIP-Seq(GSE33889)/Homer	NWAACCACADNN	1	0	1	7926	0.0723	14993.2	0.0827
DAE_bin5_10	RUNX-AML(Runt)/CD4+-PolII-ChIP-Seq(Barski_et_al.)/Homer	GCTGTGGTTW	1	0	1	6591	0.0601	12769.5	0.0704
DAE_bin5_10	Sox10(HMG)/SciaticNerve-Sox3-ChIP-Seq(GSE35132)/Homer	CCWTTGTYYB	1	0	1	19216	0.1752	35528.7	0.196
DAE_bin5_10	Sox15(HMG)/CPA-Sox15-ChIP-Seq(GSE62909)/Homer	RAACAATGGN	1	0	1	13099	0.1195	24043	0.1326
DAE_bin5_10	Sox17(HMG)/Endoderm-Sox17-ChIP-Seq(GSE61475)/Homer	CCATTGTTYB	1	0	1	8397	0.0766	15201.1	0.0838
DAE_bin5_10	Sox21(HMG)/ESC-SOX21-ChIP-Seq(GSE110505)/Homer	BCCWTTGTBYKV	1	0	1	21691	0.1978	38944.1	0.2148
DAE_bin5_10	Sox2(HMG)/mES-Sox2-ChIP-Seq(GSE11431)/Homer	BCCATTGTTC	1	0	1	10527	0.096	19516.4	0.1076
DAE_bin5_10	Sox3(HMG)/NPC-Sox3-ChIP-Seq(GSE33059)/Homer	CCWTTGTY	1	0	1	21623	0.1972	39204.7	0.2162
DAE_bin5_10	Sox4(HMG)/proB-Sox4-ChIP-Seq(GSE50066)/Homer	YCTTTGTTCC	1	0	1	9648	0.088	17996.3	0.0993
DAE_bin5_10	Sox6(HMG)/Myotubes-Sox6-ChIP-Seq(GSE32627)/Homer	CCATTGTTNY	1	0	1	20147	0.1837	35751.8	0.1972
DAE_bin5_10	Sox9(HMG)/Limb-SOX9-ChIP-Seq(GSE73225)/Homer	AGGVNCCTTTGT	1	0	1	9314	0.0849	17669.5	0.0975
DAE_bin5_10	TEAD1(TEAD)/HepG2-TEAD1-ChIP-Seq(Encode)/Homer	CYRCATTCCA	1	0	1	11419	0.1041	20348.9	0.1122
DAE_bin5_10	TEAD3(TEA)/HepG2-TEAD3-ChIP-Seq(Encode)/Homer	TRCATTCCAG	1	0	1	13580	0.1238	24155.9	0.1332
DAE_bin5_10	TEAD4(TEA)/Tropoblast-Tead4-ChIP-Seq(GSE37350)/Homer	CCWGGAATGY	1	0	1	9048	0.0825	16604.7	0.0916
DAE_bin5_10	TEAD(TEA)/Fibroblast-PU.1-ChIP-Seq(Unpublished)/Homer	YCWGGAATGY	1	0	1	8225	0.075	14828.9	0.0818
DAE_bin5_10	TRPS1(Zf)/MCF7-TRPS1-ChIP-Seq(GSE107013)/Homer	AGATAAGANN	1	0	1	27658	0.2522	48185.9	0.2658
DAE_bin5_10	ZFX(Zf)/mES-Zfx-ChIP-Seq(GSE11431)/Homer	AGGCCTRG	1	0	1	12006	0.1095	21818	0.1203
DAE_bin5_10	ZNF711(Zf)/SHSY5Y-ZNF711-ChIP-Seq(GSE20673)/Homer	AGGCCTAG	1	0	1	16182	0.1476	28473.2	0.157
DAE_bin15_20	OCT:OCT(POU,Homeobox)/NPC-OCT6-ChIP-Seq(GSE43916)/Homer	YATGCATATRCATRT	1e-45	-104	0	2010	0.0179	2272.7	0.0128
DAE_bin15_20	ZEB1(Zf)/PDAC-ZEB1-ChIP-Seq(GSE64557)/Homer	VCAGGTRDRY	1e-42	-97.07	0	17329	0.1542	24745.3	0.1399
DAE_bin15_20	Maz(Zf)/HepG2-Maz-ChIP-Seq(GSE31477)/Homer	GGGGGGGG	1e-26	-61.95	0	11058	0.0984	15757.2	0.0891
DAE_bin15_20	Pit1(Homeobox)/GCrat-Pit1-ChIP-Seq(GSE58009)/Homer	ATGMATATDC	1e-22	-52.34	0	16918	0.1506	24802.9	0.1402
DAE_bin15_20	Oct6(POU,Homeobox)/NPC-Pou3f1-ChIP-Seq(GSE35496)/Homer	WATGCAAATGAG	1e-20	-47.69	0	6915	0.0615	9731.9	0.055
DAE_bin15_20	NF1-halfsite(CTF)/LNCaP-NF1-ChIP-Seq(Unpublished)/Homer	YTGCCAAG	1e-19	-45.69	0	22147	0.1971	32960.5	0.1863
DAE_bin15_20	E2A(bHLH),near_PU.1/Bcell-PU.1-ChIP-Seq(GSE21512)/Homer	NVCACCTGBN	1e-18	-43.24	0	14343	0.1276	21036.6	0.1189
DAE_bin15_20	Snail1(Zf)/LS174T-SNAIL1.HA-ChIP-Seq(GSE127183)/Homer	TRCACCTGCY	1e-16	-38.25	0	8678	0.0772	12512.5	0.0707
DAE_bin15_20	KLF14(Zf)/HEK293-KLF14.GFP-ChIP-Seq(GSE58341)/Homer	RGKGGGCGKGGC	1e-15	-35.06	0	14598	0.1299	21588.7	0.122
DAE_bin15_20	Tbx6(T-box)/ESC-Tbx6-ChIP-Seq(GSE93524)/Homer	DAGGTGTBAA	1e-13	-31.68	0	12481	0.1111	18417.2	0.1041
DAE_bin15_20	Twist2(bHLH)/Myoblast-Twist2.Ty1-ChIP-Seq(GSE127998)/Homer	MCAGCTGBYH	1e-13	-31.43	0	22421	0.1995	33727.8	0.1906
DAE_bin15_20	Oct11(POU,Homeobox)/NCIH1048-POU2F3-ChIP-seq(GSE115123)/Homer	GATTTGCATA	1e-12	-29.36	0	5179	0.0461	7374.4	0.0417
DAE_bin15_20	BHLHA15(bHLH)/NIH3T3-BHLHB8.HA-ChIP-Seq(GSE119782)/Homer	NAMCAGCTGK	1e-12	-27.76	0	18054	0.1607	27077	0.153
DAE_bin15_20	ZEB2(Zf)/SNU398-ZEB2-ChIP-Seq(GSE103048)/Homer	GNMCAGGTGTGC	1e-11	-27.52	0	8742	0.0778	12793.1	0.0723
DAE_bin15_20	Tbx5(T-box)/HL1-Tbx5.biotin-ChIP-Seq(GSE21529)/Homer	AGGTGTCA	1e-11	-27.22	0	36807	0.3276	56232.7	0.3178
DAE_bin15_20	ZNF467(Zf)/HEK293-ZNF467.GFP-ChIP-Seq(GSE58341)/Homer	TGGGGAAGGGCM	1e-11	-27.01	0	8459	0.0753	12372.4	0.0699
DAE_bin15_20	ZNF652/HepG2-ZNF652.Flag-ChIP-Seq(Encode)/Homer	TTAACCCTTTVNKKN	1e-11	-26.92	0	3356	0.0299	4684.8	0.0265
DAE_bin15_20	NeuroG2(bHLH)/Fibroblast-NeuroG2-ChIP-Seq(GSE75910)/Homer	ACCATCTGTT	1e-11	-25.97	0	20197	0.1797	30437.7	0.172
DAE_bin15_20	Brn1(POU,Homeobox)/NPC-Brn1-ChIP-Seq(GSE35496)/Homer	TATGCWAATBAV	1e-11	-25.73	0	5102	0.0454	7311.6	0.0413
DAE_bin15_20	Zfp281(Zf)/ES-Zfp281-ChIP-Seq(GSE81042)/Homer	CCCCTCCCCCAC	1e-10	-23.19	0	1518	0.0135	2021.9	0.0114
DAE_bin15_20	Olig2(bHLH)/Neuron-Olig2-ChIP-Seq(GSE30882)/Homer	RCCATMTGTT	1e-10	-23.17	0	25516	0.2271	38774.7	0.2192
DAE_bin15_20	Oct2(POU,Homeobox)/Bcell-Oct2-ChIP-Seq(GSE21512)/Homer	ATATGCAAAT	1e-09	-22.93	0	4824	0.0429	6935.1	0.0392
DAE_bin15_20	Oct4(POU,Homeobox)/mES-Oct4-ChIP-Seq(GSE11431)/Homer	ATTTGCATAW	1e-09	-22.77	0	7587	0.0675	11127	0.0629
DAE_bin15_20	Tbet(T-box)/CD8-Tbet-ChIP-Seq(GSE33802)/Homer	AGGTGTGAAM	1e-09	-22.75	0	13191	0.1174	19711.6	0.1114
DAE_bin15_20	TCF4(bHLH)/SHSY5Y-TCF4-ChIP-Seq(GSE96915)/Homer	SMCATCTGKH	1e-09	-22.62	0	19490	0.1735	29441.2	0.1664
DAE_bin15_20	EKLF(Zf)/Erythrocyte-Klf1-ChIP-Seq(GSE20478)/Homer	NWGGGTGTGGCY	1e-09	-22.46	0	1718	0.0153	2318.9	0.0131
DAE_bin15_20	Tbr1(T-box)/Cortex-Tbr1-ChIP-Seq(GSE71384)/Homer	AAGGTGTKAA	1e-09	-21.92	0	18505	0.1647	27937.2	0.1579
DAE_bin15_20	Mef2b(MADS)/HEK293-Mef2b.V5-ChIP-Seq(GSE67450)/Homer	GCTATTTTTGGM	1e-09	-21.91	0	13416	0.1194	20079.7	0.1135
DAE_bin15_20	Ptf1a(bHLH)/Panc1-Ptf1a-ChIP-Seq(GSE47459)/Homer	ACAGCTGTTN	1e-09	-21.85	0	30341	0.27	46332.8	0.2619
DAE_bin15_20	KLF10(Zf)/HEK293-KLF10.GFP-ChIP-Seq(GSE58341)/Homer	GGGGGTGTGTCC	1e-09	-21.62	0	5007	0.0446	7232.2	0.0409
DAE_bin15_20	HIC1(Zf)/Treg-ZBTB29-ChIP-Seq(GSE99889)/Homer	TGCCAGCB	1e-08	-20.09	0	23101	0.2056	35125.8	0.1985
DAE_bin15_20	KLF5(Zf)/LoVo-KLF5-ChIP-Seq(GSE49402)/Homer	DGGGYGKGGC	1e-08	-19.46	0	10169	0.0905	15148.8	0.0856
DAE_bin15_20	Slug(Zf)/Mesoderm-Snai2-ChIP-Seq(GSE61475)/Homer	SNGCACCTGCHS	1e-08	-18.83	0	5376	0.0478	7839.5	0.0443
DAE_bin15_20	Klf4(Zf)/mES-Klf4-ChIP-Seq(GSE11431)/Homer	GCCACACCCA	1e-08	-18.63	0	2830	0.0252	4004.6	0.0226
DAE_bin15_20	HEB(bHLH)/mES-Heb-ChIP-Seq(GSE53233)/Homer	VCAGCTGBNN	1e-07	-17.95	0	21434	0.1908	32610.2	0.1843
DAE_bin15_20	NFY(CCAAT)/Promoter/Homer	RGCCAATSRG	1e-07	-17.24	0	7486	0.0666	11088.5	0.0627
DAE_bin15_20	Tbox:Smad(T-box,MAD)/ESCd5-Smad2_3-ChIP-Seq(GSE29422)/Homer	AGGTGHCAGACA	1e-06	-15.51	0	2005	0.0178	2814.8	0.0159
DAE_bin15_20	CArG(MADS)/PUER-Srf-ChIP-Seq(Sullivan_et_al.)/Homer	CCATATATGGNM	1e-06	-15.39	0	3587	0.0319	5190	0.0293
DAE_bin15_20	ZKSCAN1(Zf)/HepG2-ZKSCAN1-ChIP-Seq(Encode)/Homer	GCACAYAGTAGGKCY	1e-06	-15.25	0	298	0.0027	346	0.002
DAE_bin15_20	DMRT6(DM)/Testis-DMRT6-ChIP-Seq(GSE60440)/Homer	YDGHTACAWTGTADC	1e-06	-14.15	0	2406	0.0214	3431.6	0.0194
DAE_bin15_20	FoxD3(forkhead)/ZebrafishEmbryo-Foxd3.biotin-ChIP-seq(GSE106676)/Homer	TGTTTAYTTAGC	1e-05	-13.74	0	12545	0.1116	18973.8	0.1072
DAE_bin15_20	OCT:OCT(POU,Homeobox)/NPC-Brn1-ChIP-Seq(GSE35496)/Homer	ATGAATATTCATGAG	1e-05	-13.7	0	185	0.0016	201.1	0.0011
DAE_bin15_20	KLF1(Zf)/HUDEP2-KLF1-CutnRun(GSE136251)/Homer	VDGGGYGGGGCY	1e-05	-13.66	0	6547	0.0583	9734.6	0.055
DAE_bin15_20	Tbx21(T-box)/GM12878-TBX21-ChIP-Seq(Encode)/Homer	AGGTGTGAAA	1e-05	-13.35	0	12350	0.1099	18684.6	0.1056
DAE_bin15_20	NeuroD1(bHLH)/Islet-NeuroD1-ChIP-Seq(GSE30298)/Homer	GCCATCTGTT	1e-05	-11.62	0.0001	10250	0.0912	15494.5	0.0876
DAE_bin15_20	ZSCAN22(Zf)/HEK293-ZSCAN22.GFP-ChIP-Seq(GSE58341)/Homer	SMCAGTCWGAKGGAGGAGGC	0.0001	-11.24	0.0001	755	0.0067	1016.9	0.0057
DAE_bin15_20	Mef2a(MADS)/HL1-Mef2a.biotin-ChIP-Seq(GSE21529)/Homer	CYAAAAATAG	0.0001	-10.73	0.0002	6781	0.0603	10170.8	0.0575
DAE_bin15_20	Atoh1(bHLH)/Cerebellum-Atoh1-ChIP-Seq(GSE22111)/Homer	VNRVCAGCTGGY	0.0001	-10.56	0.0002	13804	0.1228	21039.1	0.1189
DAE_bin15_20	Sp2(Zf)/HEK293-Sp2.eGFP-ChIP-Seq(Encode)/Homer	YGGCCCCGCCCC	0.0001	-10.06	0.0004	12069	0.1074	18366.1	0.1038
DAE_bin15_20	WT1(Zf)/Kidney-WT1-ChIP-Seq(GSE90016)/Homer	MCTCCCMCRCAB	0.0001	-9.936	0.0004	5266	0.0469	7863.6	0.0444
DAE_bin15_20	KLF6(Zf)/PDAC-KLF6-ChIP-Seq(GSE64557)/Homer	MKGGGYGTGGCC	0.0001	-9.575	0.0006	8197	0.0729	12390	0.07
DAE_bin15_20	ZNF16(Zf)/HEK293-ZNF16.GFP-ChIP-Seq(GSE58341)/Homer	MACCTTCYATGGCTCCCTAKTGCCY	0.0001	-9.564	0.0006	109	0.001	116.9	0.0007
DAE_bin15_20	LXRE(NR),DR4/RAW-LXRb.biotin-ChIP-Seq(GSE21512)/Homer	RGGTTACTANAGGTCA	0.001	-9.198	0.0008	712	0.0063	972.7	0.0055
DAE_bin15_20	Egr2(Zf)/Thymocytes-Egr2-ChIP-Seq(GSE34254)/Homer	NGCGTGGGCGGR	0.001	-9.112	0.0009	1138	0.0101	1603.7	0.0091
DAE_bin15_20	OCT:OCT(POU,Homeobox,IR1)/NPC-Brn2-ChIP-Seq(GSE35496)/Homer	ATGAATWATTCATGA	0.001	-8.923	0.0011	359	0.0032	463.6	0.0026
DAE_bin15_20	PU.1-IRF(ETS:IRF)/Bcell-PU.1-ChIP-Seq(GSE21512)/Homer	MGGAAGTGAAAC	0.001	-8.429	0.0017	16588	0.1476	25463.5	0.1439
DAE_bin15_20	RBPJ:Ebox(?,bHLH)/Panc1-Rbpj1-ChIP-Seq(GSE47459)/Homer	GGGRAARRGRMCAGMTG	0.001	-8.176	0.0022	3668	0.0326	5457.5	0.0308
DAE_bin15_20	E2A(bHLH)/proBcell-E2A-ChIP-Seq(GSE21978)/Homer	DNRCAGCTGY	0.001	-7.779	0.0032	15894	0.1414	24415	0.138
DAE_bin15_20	Srebp2(bHLH)/HepG2-Srebp2-ChIP-Seq(GSE31477)/Homer	CGGTCACSCCAC	0.001	-7.623	0.0036	1350	0.012	1942	0.011
DAE_bin15_20	IRF8(IRF)/BMDM-IRF8-ChIP-Seq(GSE77884)/Homer	GRAASTGAAAST	0.01	-6.658	0.0094	3950	0.0352	5930.7	0.0335
DAE_bin15_20	Ascl1(bHLH)/NeuralTubes-Ascl1-ChIP-Seq(GSE55840)/Homer	NNVVCAGCTGBN	0.01	-6.533	0.0105	17644	0.157	27211.4	0.1538
DAE_bin15_20	Znf263(Zf)/K562-Znf263-ChIP-Seq(GSE31477)/Homer	CVGTSCTCCC	0.01	-6.487	0.0108	18761	0.167	28958.9	0.1637
DAE_bin15_20	HIF2a(bHLH)/785_O-HIF2a-ChIP-Seq(GSE34871)/Homer	GCACGTACCC	0.01	-6.374	0.0119	2788	0.0248	4153.4	0.0235
DAE_bin15_20	Nkx2.5(Homeobox)/HL1-Nkx2.5.biotin-ChIP-Seq(GSE21529)/Homer	RRSCACTYAA	0.01	-6.284	0.0128	26135	0.2326	40504.4	0.2289
DAE_bin15_20	KLF3(Zf)/MEF-Klf3-ChIP-Seq(GSE44748)/Homer	NRGCCCCRCCCHBNN	0.01	-6.15	0.0144	3174	0.0282	4751.1	0.0269
DAE_bin15_20	ZNF768(Zf)/Rajj-ZNF768-ChIP-Seq(GSE111879)/Homer	RHHCAGAGAGGB	0.01	-5.756	0.0211	380	0.0034	518.6	0.0029
DAE_bin15_20	Egr1(Zf)/K562-Egr1-ChIP-Seq(GSE32465)/Homer	TGCGTGGGYG	0.01	-5.679	0.0224	5119	0.0456	7765	0.0439
DAE_bin15_20	Nkx2.2(Homeobox)/NPC-Nkx2.2-ChIP-Seq(GSE61673)/Homer	BTBRAGTGSN	0.01	-5.627	0.0233	22481	0.2001	34830	0.1969
DAE_bin15_20	Sp5(Zf)/mES-Sp5.Flag-ChIP-Seq(GSE72989)/Homer	RGKGGGCGGAGC	0.01	-5.494	0.0262	7194	0.064	10988.6	0.0621
DAE_bin15_20	Srebp1a(bHLH)/HepG2-Srebp1a-ChIP-Seq(GSE31477)/Homer	RTCACSCCAY	0.01	-5.071	0.0395	2127	0.0189	3172.4	0.0179
DAE_bin15_20	Eomes(T-box)/H9-Eomes-ChIP-Seq(GSE26097)/Homer	ATTAACACCT	0.01	-5.036	0.0403	27929	0.2486	43408	0.2454
DAE_bin15_20	ZNF519(Zf)/HEK293-ZNF519.GFP-ChIP-Seq(GSE58341)/Homer	GAGSCCGAGC	0.01	-4.92	0.0446	1564	0.0139	2314.5	0.0131
DAE_bin15_20	Hnf6b(Homeobox)/LNCaP-Hnf6b-ChIP-Seq(GSE106305)/Homer	TATTGAYY	0.1	-4.525	0.0653	12164	0.1083	18777.1	0.1061
DAE_bin15_20	IRF:BATF(IRF:bZIP)/pDC-Irf8-ChIP-Seq(GSE66899)/Homer	CTTTCANTATGACTV	0.1	-4.518	0.0653	1762	0.0157	2626.8	0.0148
DAE_bin15_20	SCL(bHLH)/HPC7-Scl-ChIP-Seq(GSE13511)/Homer	AVCAGCTG	0.1	-4.471	0.0671	53094	0.4725	82995.7	0.4691
DAE_bin15_20	HIF-1b(HLH)/T47D-HIF1b-ChIP-Seq(GSE59937)/Homer	RTACGTGC	0.1	-4.274	0.0806	9149	0.0814	14089.8	0.0796
DAE_bin15_20	Ascl2(bHLH)/ESC-Ascl2-ChIP-Seq(GSE97712)/Homer	SSRGCAGCTGCH	0.1	-4.229	0.0833	11894	0.1059	18374.5	0.1039
DAE_bin15_20	Oct4:Sox17(POU,Homeobox,HMG)/F9-Sox17-ChIP-Seq(GSE44553)/Homer	CCATTGTATGCAAAT	0.1	-4.113	0.0923	2021	0.018	3034.2	0.0172
DAE_bin15_20	Mef2c(MADS)/GM12878-Mef2c-ChIP-Seq(GSE32465)/Homer	DCYAAAAATAGM	0.1	-3.998	0.1022	7746	0.0689	11918.1	0.0674
DAE_bin15_20	E2F(E2F)/Hela-CellCycle-Expression/Homer	TTSGCGCGAAAA	0.1	-3.79	0.1243	228	0.002	313.9	0.0018
DAE_bin15_20	DMRT1(DM)/Testis-DMRT1-ChIP-Seq(GSE64892)/Homer	TWGHWACAWTGTWDC	0.1	-3.78	0.1243	2993	0.0266	4544.6	0.0257
DAE_bin15_20	ZNF528(Zf)/HEK293-ZNF528.GFP-ChIP-Seq(GSE58341)/Homer	AGAAATGACTTCCCT	0.1	-3.705	0.132	78	0.0007	97.4	0.0006
DAE_bin15_20	PU.1:IRF8(ETS:IRF)/pDC-Irf8-ChIP-Seq(GSE66899)/Homer	GGAAGTGAAAST	0.1	-3.662	0.1361	2333	0.0208	3528.4	0.0199
DAE_bin15_20	CUX1(Homeobox)/K562-CUX1-ChIP-Seq(GSE92882)/Homer	TATCGATNAN	0.1	-3.63	0.139	9244	0.0823	14275.7	0.0807
DAE_bin15_20	Tgif2(Homeobox)/mES-Tgif2-ChIP-Seq(GSE55404)/Homer	TGTCANYT	0.1	-3.587	0.1433	41062	0.3654	64164.9	0.3627
DAE_bin15_20	THRa(NR)/C17.2-THRa-ChIP-Seq(GSE38347)/Homer	GGTCANYTGAGGWCA	0.1	-3.511	0.1527	3924	0.0349	5997.7	0.0339
DAE_bin15_20	Pknox1(Homeobox)/ES-Prep1-ChIP-Seq(GSE63282)/Homer	SCTGTCAVTCAV	0.1	-3.51	0.1527	2280	0.0203	3451.6	0.0195
DAE_bin15_20	ZNF7(Zf)/HepG2-ZNF7.Flag-ChIP-Seq(Encode)/Homer	CTGCCWVCTTTTRTA	0.1	-3.424	0.1629	6742	0.06	10385.4	0.0587
DAE_bin15_20	Brn2(POU,Homeobox)/NPC-Brn2-ChIP-Seq(GSE35496)/Homer	ATGAATATTC	0.1	-3.23	0.1956	1675	0.0149	2526.3	0.0143
DAE_bin15_20	NPAS2(bHLH)/Liver-NPAS2-ChIP-Seq(GSE39860)/Homer	KCCACGTGAC	0.1	-3.209	0.1974	10540	0.0938	16327.8	0.0923
DAE_bin15_20	CTCF-SatelliteElement(Zf?)/CD4+-CTCF-ChIP-Seq(Barski_et_al.)/Homer	TGCAGTTCCMVNWRTGGCCA	0.1	-3.193	0.1985	157	0.0014	214.2	0.0012
DAE_bin15_20	Pit1+1bp(Homeobox)/GCrat-Pit1-ChIP-Seq(GSE58009)/Homer	ATGCATAATTCA	0.1	-3.135	0.2081	6194	0.0551	9547.3	0.054
DAE_bin15_20	Bcl6(Zf)/Liver-Bcl6-ChIP-Seq(GSE31578)/Homer	NNNCTTTCCAGGAAA	0.1	-3.065	0.2208	16735	0.1489	26034.9	0.1472
DAE_bin15_20	Rfx1(HTH)/NPC-H3K4me1-ChIP-Seq(GSE16256)/Homer	KGTTGCCATGGCAA	0.1	-2.752	0.2988	2338	0.0208	3567.5	0.0202
DAE_bin15_20	STAT6(Stat)/CD4-Stat6-ChIP-Seq(GSE22104)/Homer	ABTTCYYRRGAA	0.1	-2.74	0.2991	7263	0.0646	11239.4	0.0635
DAE_bin15_20	HINFP(Zf)/K562-HINFP.eGFP-ChIP-Seq(Encode)/Homer	TWVGGTCCGC	0.1	-2.736	0.2991	1104	0.0098	1660.9	0.0094
DAE_bin15_20	DLX5(Homeobox)/BasalGanglia-Dlx5-ChIP-seq(GSE124936)/Homer	SSTAATTA	0.1	-2.696	0.3061	13406	0.1193	20852.1	0.1179
DAE_bin15_20	ZNF41(Zf)/HEK293-ZNF41.GFP-ChIP-Seq(GSE58341)/Homer	CCTCATGGTGYCYTWYTCCCTTGTG	0.1	-2.663	0.313	249	0.0022	356	0.002
DAE_bin15_20	Klf9(Zf)/GBM-Klf9-ChIP-Seq(GSE62211)/Homer	GCCACRCCCACY	0.1	-2.635	0.3188	2397	0.0213	3663.1	0.0207
DAE_bin15_20	ZNF317(Zf)/HEK293-ZNF317.GFP-ChIP-Seq(GSE58341)/Homer	GTCWGCTGTYYCTCT	0.1	-2.617	0.3211	853	0.0076	1277.5	0.0072
DAE_bin15_20	Twist(bHLH)/HMLE-TWIST1-ChIP-Seq(Chang_et_al)/Homer	VCAKCTGGNNNCCAGMTGBN	0.1	-2.331	0.4233	1302	0.0116	1977.1	0.0112
DAE_bin15_20	X-box(HTH)/NPC-H3K4me1-ChIP-Seq(GSE16256)/Homer	GGTTGCCATGGCAA	0.1	-2.327	0.4233	1488	0.0132	2265.1	0.0128
DAE_bin15_20	T1ISRE(IRF)/ThioMac-Ifnb-Expression/Homer	ACTTTCGTTTCT	0.1	-2.318	0.4233	124	0.0011	173.2	0.001
DAE_bin15_20	PRDM1(Zf)/Hela-PRDM1-ChIP-Seq(GSE31477)/Homer	ACTTTCACTTTC	1	-2.243	0.4492	7189	0.064	11158.5	0.0631
DAE_bin15_20	ISRE(IRF)/ThioMac-LPS-Expression(GSE23622)/Homer	AGTTTCASTTTC	1	-2.148	0.489	741	0.0066	1116.8	0.0063
DAE_bin15_20	c-Myc(bHLH)/LNCAP-cMyc-ChIP-Seq(Unpublished)/Homer	VCCACGTG	1	-2.049	0.5348	3064	0.0273	4727.2	0.0267
DAE_bin15_20	Pax7(Paired,Homeobox),longest/Myoblast-Pax7-ChIP-Seq(GSE25064)/Homer	NTAATTDGCYAATTANNWWD	1	-2.019	0.5458	464	0.0041	693.8	0.0039
DAE_bin15_20	IRF2(IRF)/Erythroblas-IRF2-ChIP-Seq(GSE36985)/Homer	GAAASYGAAASY	1	-1.883	0.6198	1226	0.0109	1874.5	0.0106
DAE_bin15_20	DUX4(Homeobox)/Myoblasts-DUX4.V5-ChIP-Seq(GSE75791)/Homer	NWTAAYCYAATCAWN	1	-1.83	0.6475	680	0.0061	1030.4	0.0058
DAE_bin15_20	ZNF136(Zf)/HEK293-ZNF136.GFP-ChIP-Seq(GSE58341)/Homer	YTKGATAHAGTATTCTWGGTNGGCA	1	-1.813	0.6527	1131	0.0101	1729.5	0.0098
DAE_bin15_20	Dlx3(Homeobox)/Kerainocytes-Dlx3-ChIP-Seq(GSE89884)/Homer	NDGTAATTAC	1	-1.793	0.6597	11830	0.1053	18469.3	0.1044
DAE_bin15_20	Lhx1(Homeobox)/EmbryoCarcinoma-Lhx1-ChIP-Seq(GSE70957)/Homer	NNYTAATTAR	1	-1.723	0.7012	19092	0.1699	29877.9	0.1689
DAE_bin15_20	ZNF322(Zf)/HEK293-ZNF322.GFP-ChIP-Seq(GSE58341)/Homer	GAGCCTGGTACTGWGCCTGR	1	-1.718	0.7012	2654	0.0236	4105.5	0.0232
DAE_bin15_20	E-box(bHLH)/Promoter/Homer	SSGGTCACGTGA	1	-1.663	0.7316	448	0.004	676.1	0.0038
DAE_bin15_20	MNT(bHLH)/HepG2-MNT-ChIP-Seq(Encode)/Homer	DGCACACGTG	1	-1.629	0.7504	10132	0.0902	15823.3	0.0894
DAE_bin15_20	ERE(NR),IR3/MCF7-ERa-ChIP-Seq(Unpublished)/Homer	VAGGTCACNSTGACC	1	-1.61	0.7583	2157	0.0192	3336	0.0189
DAE_bin15_20	Nkx3.1(Homeobox)/LNCaP-Nkx3.1-ChIP-Seq(GSE28264)/Homer	AAGCACTTAA	1	-1.575	0.7788	27973	0.2489	43856.8	0.2479
DAE_bin15_20	Meis1(Homeobox)/MastCells-Meis1-ChIP-Seq(GSE48085)/Homer	VGCTGWCAVB	1	-1.545	0.7954	18376	0.1635	28777.5	0.1627
DAE_bin15_20	IRF1(IRF)/PBMC-IRF1-ChIP-Seq(GSE43036)/Homer	GAAAGTGAAAGT	1	-1.459	0.8598	1769	0.0157	2737.4	0.0155
DAE_bin15_20	OCT:OCT-short(POU,Homeobox)/NPC-OCT6-ChIP-Seq(GSE43916)/Homer	ATGCATWATGCATRW	1	-1.401	0.9037	11608	0.1033	18166	0.1027
DAE_bin15_20	RORgt(NR)/EL4-RORgt.Flag-ChIP-Seq(GSE56019)/Homer	AAYTAGGTCA	1	-1.365	0.921	1376	0.0122	2128.2	0.012
DAE_bin15_20	RORgt(NR)/EL4-RORgt.Flag-ChIP-Seq(GSE56019)/Homer	AAYTAGGTCA	1	-1.365	0.921	1376	0.0122	2128.2	0.012
DAE_bin15_20	SCRT1(Zf)/HEK293-SCRT1.eGFP-ChIP-Seq(Encode)/Homer	GCAACAGGTG	1	-1.347	0.9302	2387	0.0212	3709.3	0.021
DAE_bin15_20	IRF3(IRF)/BMDM-Irf3-ChIP-Seq(GSE67343)/Homer	AGTTTCAKTTTC	1	-1.339	0.9302	4264	0.0379	6649.7	0.0376
DAE_bin15_20	Fox:Ebox(Forkhead,bHLH)/Panc1-Foxa2-ChIP-Seq(GSE47459)/Homer	NNNVCTGWGYAAACASN	1	-1.337	0.9302	11897	0.1059	18628.1	0.1053
DAE_bin15_20	Pbx3(Homeobox)/GM12878-PBX3-ChIP-Seq(GSE32465)/Homer	SCTGTCAMTCAN	1	-1.295	0.9562	2323	0.0207	3612.7	0.0204
DAE_bin15_20	RFX(HTH)/K562-RFX3-ChIP-Seq(SRA012198)/Homer	CGGTTGCCATGGCAAC	1	-1.269	0.9739	935	0.0083	1444.7	0.0082
DAE_bin15_20	NFAT:AP1(RHD,bZIP)/Jurkat-NFATC1-ChIP-Seq(Jolma_et_al.)/Homer	SARTGGAAAAWRTGAGTCAB	1	-1.242	0.9932	2211	0.0197	3440.6	0.0194
DAE_bin15_20	Mouse_Recombination_Hotspot(Zf)/Testis-DMC1-ChIP-Seq(GSE24438)/Homer	ACTYKNATTCGTGNTACTTC	1	-1.228	0.9986	766	0.0068	1182.7	0.0067
DAE_bin15_20	AR-halfsite(NR)/LNCaP-AR-ChIP-Seq(GSE27824)/Homer	CCAGGAACAG	1	-1.21	1	41559	0.3699	65298.6	0.3691
DAE_bin15_20	CRE(bZIP)/Promoter/Homer	CSGTGACGTCAC	1	-1.177	1	1360	0.0121	2112.4	0.0119
DAE_bin15_20	ERRg(NR)/Kidney-ESRRG-ChIP-Seq(GSE104905)/Homer	GTGACCTTGRVN	1	-1.171	1	7709	0.0686	12071.6	0.0682
DAE_bin15_20	Gfi1b(Zf)/HPC7-Gfi1b-ChIP-Seq(GSE22178)/Homer	MAATCACTGC	1	-1.128	1	8236	0.0733	12904	0.0729
DAE_bin15_20	Isl1(Homeobox)/Neuron-Isl1-ChIP-Seq(GSE31456)/Homer	CTAATKGV	1	-1.1	1	26908	0.2395	42268.3	0.2389
DAE_bin15_20	IRF4(IRF)/GM12878-IRF4-ChIP-Seq(GSE32465)/Homer	ACTGAAACCA	1	-1.099	1	5221	0.0465	8172.7	0.0462
DAE_bin15_20	Hoxa10(Homeobox)/ChickenMSG-Hoxa10.Flag-ChIP-Seq(GSE86088)/Homer	GGYAATGAAA	1	-1.058	1	8511	0.0757	13345.2	0.0754
DAE_bin15_20	ZNF415(Zf)/HEK293-ZNF415.GFP-ChIP-Seq(GSE58341)/Homer	GRTGMTRGAGCC	1	-1.026	1	4540	0.0404	7110.4	0.0402
DAE_bin15_20	RARg(NR)/ES-RARg-ChIP-Seq(GSE30538)/Homer	AGGTCAAGGTCA	1	-1.022	1	219	0.0019	336	0.0019
DAE_bin15_20	LHX9(Homeobox)/Hct116-LHX9.V5-ChIP-Seq(GSE116822)/Homer	NGCTAATTAG	1	-0.9897	1	21982	0.1956	34541.5	0.1952
DAE_bin15_20	Sp1(Zf)/Promoter/Homer	GGCCCCGCCCCC	1	-0.9681	1	1129	0.01	1761.5	0.01
DAE_bin15_20	Bapx1(Homeobox)/VertebralCol-Bapx1-ChIP-Seq(GSE36672)/Homer	TTRAGTGSYK	1	-0.9572	1	26033	0.2317	40922.1	0.2313
DAE_bin15_20	EBF1(EBF)/Near-E2A-ChIP-Seq(GSE21512)/Homer	GTCCCCWGGGGA	1	-0.9343	1	11178	0.0995	17556.4	0.0992
DAE_bin15_20	Smad4(MAD)/ESC-SMAD4-ChIP-Seq(GSE29422)/Homer	VBSYGTCTGG	1	-0.9189	1	15702	0.1397	24675.3	0.1395
DAE_bin15_20	ZNF143|STAF(Zf)/CUTLL-ZNF143-ChIP-Seq(GSE29600)/Homer	ATTTCCCAGVAKSCY	1	-0.9041	1	3050	0.0271	4781.5	0.027
DAE_bin15_20	Hoxa9(Homeobox)/ChickenMSG-Hoxa9.Flag-ChIP-Seq(GSE86088)/Homer	RGCAATNAAA	1	-0.8504	1	38194	0.3399	60089.6	0.3396
DAE_bin15_20	ZNF675(Zf)/HEK293-ZNF675.GFP-ChIP-Seq(GSE58341)/Homer	ARGAGGMCAAAATGW	1	-0.8465	1	1636	0.0146	2564	0.0145
DAE_bin15_20	CHR(?)/Hela-CellCycle-Expression/Homer	SRGTTTCAAA	1	-0.84	1	9886	0.088	15539.9	0.0878
DAE_bin15_20	ZNF669(Zf)/HEK293-ZNF669.GFP-ChIP-Seq(GSE58341)/Homer	GARTGGTCATCGCCC	1	-0.8302	1	470	0.0042	734	0.0041
DAE_bin15_20	EBNA1(EBV-virus)/Raji-EBNA1-ChIP-Seq(GSE30709)/Homer	GGYAGCAYDTGCTDCCCNNN	1	-0.7962	1	123	0.0011	191.5	0.0011
DAE_bin15_20	ZBTB33(Zf)/GM12878-ZBTB33-ChIP-Seq(GSE32465)/Homer	GGVTCTCGCGAGAAC	1	-0.768	1	85	0.0008	132.6	0.0007
DAE_bin15_20	Zfp57(Zf)/H1-ZFP57.HA-ChIP-Seq(GSE115387)/Homer	NANTGCSGCA	1	-0.7532	1	1900	0.0169	2986.5	0.0169
DAE_bin15_20	PRDM9(Zf)/Testis-DMC1-ChIP-Seq(GSE35498)/Homer	ADGGYAGYAGCATCT	1	-0.7367	1	4296	0.0382	6758.2	0.0382
DAE_bin15_20	n-Myc(bHLH)/mES-nMyc-ChIP-Seq(GSE11431)/Homer	VRCCACGTGG	1	-0.6146	1	5808	0.0517	9156.1	0.0518
DAE_bin15_20	NFAT(RHD)/Jurkat-NFATC1-ChIP-Seq(Jolma_et_al.)/Homer	ATTTTCCATT	1	-0.6096	1	12160	0.1082	19163.6	0.1083
DAE_bin15_20	Zfp809(Zf)/ES-Zfp809-ChIP-Seq(GSE70799)/Homer	GGGGCTYGKCTGGGA	1	-0.6091	1	1835	0.0163	2896.8	0.0164
DAE_bin15_20	bHLHE40(bHLH)/HepG2-BHLHE40-ChIP-Seq(GSE31477)/Homer	KCACGTGMCN	1	-0.5971	1	2114	0.0188	3337.7	0.0189
DAE_bin15_20	Arnt:Ahr(bHLH)/MCF7-Arnt-ChIP-Seq(Lo_et_al.)/Homer	TBGCACGCAA	1	-0.578	1	5190	0.0462	8188.4	0.0463
DAE_bin15_20	Lhx2(Homeobox)/HFSC-Lhx2-ChIP-Seq(GSE48068)/Homer	TAATTAGN	1	-0.5484	1	17416	0.155	27458.3	0.1552
DAE_bin15_20	ZNF165(Zf)/WHIM12-ZNF165-ChIP-Seq(GSE65937)/Homer	AAGGKGRCGCAGGCA	1	-0.5483	1	1130	0.0101	1789.5	0.0101
DAE_bin15_20	Nkx2.1(Homeobox)/LungAC-Nkx2.1-ChIP-Seq(GSE43252)/Homer	RSCACTYRAG	1	-0.5385	1	32489	0.2891	51203.5	0.2894
DAE_bin15_20	En1(Homeobox)/SUM149-EN1-ChIP-Seq(GSE120957)/Homer	NDCTAATTAS	1	-0.5111	1	28846	0.2567	45475.9	0.257
DAE_bin15_20	CLOCK(bHLH)/Liver-Clock-ChIP-Seq(GSE39860)/Homer	GHCACGTG	1	-0.4547	1	4356	0.0388	6893.7	0.039
DAE_bin15_20	FoxL2(Forkhead)/Ovary-FoxL2-ChIP-Seq(GSE60858)/Homer	WWTRTAAACAVG	1	-0.4522	1	12510	0.1113	19754	0.1117
DAE_bin15_20	DLX1(Homeobox)/BasalGanglia-Dlx1-ChIP-seq(GSE124936)/Homer	NSNNTAATTA	1	-0.4505	1	22060	0.1963	34806.5	0.1967
DAE_bin15_20	Foxf1(Forkhead)/Lung-Foxf1-ChIP-Seq(GSE77951)/Homer	WWATRTAAACAN	1	-0.4491	1	13905	0.1237	21954.5	0.1241
DAE_bin15_20	FOXA1(Forkhead)/LNCAP-FOXA1-ChIP-Seq(GSE27824)/Homer	WAAGTAAACA	1	-0.4436	1	17418	0.155	27493.2	0.1554
DAE_bin15_20	RORa(NR)/Liver-Rora-ChIP-Seq(GSE101115)/Homer	AAWCTAGGTCARDNN	1	-0.4408	1	1463	0.013	2325	0.0131
DAE_bin15_20	GFX(?)/Promoter/Homer	ATTCTCGCGAGA	1	-0.4318	1	22	0.0002	37.5	0.0002
DAE_bin15_20	ZNF382(Zf)/HEK293-ZNF382.GFP-ChIP-Seq(GSE58341)/Homer	GNCTGTASTRNTGBCTCHTT	1	-0.4312	1	269	0.0024	433.5	0.0025
DAE_bin15_20	CEBP:AP1(bZIP)/ThioMac-CEBPb-ChIP-Seq(GSE21512)/Homer	DRTGTTGCAA	1	-0.4055	1	9813	0.0873	15514.1	0.0877
DAE_bin15_20	ZNF692(Zf)/HEK293-ZNF692.GFP-ChIP-Seq(GSE58341)/Homer	GTGGGCCCCA	1	-0.398	1	1229	0.0109	1959.1	0.0111
DAE_bin15_20	E2F6(E2F)/Hela-E2F6-ChIP-Seq(GSE31477)/Homer	GGCGGGAARN	1	-0.3931	1	3359	0.0299	5329.5	0.0301
DAE_bin15_20	Ronin(THAP)/ES-Thap11-ChIP-Seq(GSE51522)/Homer	RACTACAACTCCCAGVAKGC	1	-0.3926	1	72	0.0006	119.3	0.0007
DAE_bin15_20	NFkB-p50,p52(RHD)/Monocyte-p50-ChIP-Chip(Schreiber_et_al.)/Homer	GGGGGAATCCCC	1	-0.391	1	835	0.0074	1335.6	0.0075
DAE_bin15_20	Rfx2(HTH)/LoVo-RFX2-ChIP-Seq(GSE49402)/Homer	GTTGCCATGGCAACM	1	-0.3893	1	1048	0.0093	1673.6	0.0095
DAE_bin15_20	ZNF264(Zf)/HEK293-ZNF264.GFP-ChIP-Seq(GSE58341)/Homer	RGGGCACTAACY	1	-0.3762	1	5822	0.0518	9223.1	0.0521
DAE_bin15_20	Cux2(Homeobox)/Liver-Cux2-ChIP-Seq(GSE35985)/Homer	HNRAATCAAT	1	-0.346	1	5796	0.0516	9189.3	0.0519
DAE_bin15_20	DLX2(Homeobox)/BasalGanglia-Dlx2-ChIP-seq(GSE124936)/Homer	NNNTAATTAS	1	-0.3261	1	24824	0.2209	39213	0.2216
DAE_bin15_20	HOXA1(Homeobox)/mES-Hoxa1-ChIP-Seq(SRP084292)/Homer	TGATKGATGR	1	-0.3186	1	3212	0.0286	5110.7	0.0289
DAE_bin15_20	SpiB(ETS)/OCILY3-SPIB-ChIP-Seq(GSE56857)/Homer	AAAGRGGAAGTG	1	-0.3058	1	2481	0.0221	3955.3	0.0224
DAE_bin15_20	bHLHE41(bHLH)/proB-Bhlhe41-ChIP-Seq(GSE93764)/Homer	KCACGTGMCN	1	-0.2883	1	8442	0.0751	13385.7	0.0757
DAE_bin15_20	PU.1(ETS)/ThioMac-PU.1-ChIP-Seq(GSE21512)/Homer	AGAGGAAGTG	1	-0.2822	1	4830	0.043	7678.5	0.0434
DAE_bin15_20	Rfx5(HTH)/GM12878-Rfx5-ChIP-Seq(GSE31477)/Homer	SCCTAGCAACAG	1	-0.2756	1	3346	0.0298	5331.6	0.0301
DAE_bin15_20	PSE(SNAPc)/K562-mStart-Seq/Homer	WAVTCACCMTAASYDAAAAG	1	-0.273	1	6460	0.0575	10258.4	0.058
DAE_bin15_20	STAT6(Stat)/Macrophage-Stat6-ChIP-Seq(GSE38377)/Homer	TTCCKNAGAA	1	-0.2703	1	7287	0.0649	11566.4	0.0654
DAE_bin15_20	c-Myc(bHLH)/mES-cMyc-ChIP-Seq(GSE11431)/Homer	VVCCACGTGG	1	-0.2442	1	4248	0.0378	6767.7	0.0383
DAE_bin15_20	FOXP1(Forkhead)/H9-FOXP1-ChIP-Seq(GSE31006)/Homer	NYYTGTTTACHN	1	-0.2235	1	5771	0.0514	9184.8	0.0519
DAE_bin15_20	NF1:FOXA1(CTF,Forkhead)/LNCAP-FOXA1-ChIP-Seq(GSE27824)/Homer	WNTGTTTRYTTTGGCA	1	-0.2123	1	638	0.0057	1039.3	0.0059
DAE_bin15_20	ZFP3(Zf)/HEK293-ZFP3.GFP-ChIP-Seq(GSE58341)/Homer	GGGTTTTGAAGGATGARTAGGAGTT	1	-0.1984	1	30	0.0003	55.5	0.0003
DAE_bin15_20	PRDM15(Zf)/ESC-Prdm15-ChIP-Seq(GSE73694)/Homer	YCCDNTCCAGGTTTT	1	-0.1946	1	11025	0.0981	17504.9	0.0989
DAE_bin15_20	E2F3(E2F)/MEF-E2F3-ChIP-Seq(GSE71376)/Homer	BTKGGCGGGAAA	1	-0.1913	1	3656	0.0325	5844.5	0.033
DAE_bin15_20	GLI3(Zf)/Limb-GLI3-ChIP-Chip(GSE11077)/Homer	CGTGGGTGGTCC	1	-0.1901	1	943	0.0084	1530.1	0.0086
DAE_bin15_20	Nanog(Homeobox)/mES-Nanog-ChIP-Seq(GSE11724)/Homer	RGCCATTAAC	1	-0.1878	1	53126	0.4728	83895.8	0.4742
DAE_bin15_20	MyoG(bHLH)/C2C12-MyoG-ChIP-Seq(GSE36024)/Homer	AACAGCTG	1	-0.1847	1	11080	0.0986	17596.3	0.0995
DAE_bin15_20	PPARE(NR),DR1/3T3L1-Pparg-ChIP-Seq(GSE13511)/Homer	TGACCTTTGCCCCA	1	-0.1697	1	9380	0.0835	14916.2	0.0843
DAE_bin15_20	Tgif1(Homeobox)/mES-Tgif1-ChIP-Seq(GSE55404)/Homer	YTGWCADY	1	-0.1654	1	38030	0.3385	60133.4	0.3399
DAE_bin15_20	CEBP(bZIP)/ThioMac-CEBPb-ChIP-Seq(GSE21512)/Homer	ATTGCGCAAC	1	-0.158	1	8768	0.078	13954.1	0.0789
DAE_bin15_20	Reverb(NR),DR2/RAW-Reverba.biotin-ChIP-Seq(GSE45914)/Homer	GTRGGTCASTGGGTCA	1	-0.1522	1	1162	0.0103	1887.4	0.0107
DAE_bin15_20	THRb(NR)/HepG2-THRb.Flag-ChIP-Seq(Encode)/Homer	GGTCACCTGAGGTCA	1	-0.1441	1	5019	0.0447	8023.5	0.0454
DAE_bin15_20	HRE(HSF)/HepG2-HSF1-ChIP-Seq(GSE31477)/Homer	BSTTCTRGAABVTTCYAGAA	1	-0.1375	1	1210	0.0108	1967.6	0.0111
DAE_bin15_20	CEBP:CEBP(bZIP)/MEF-Chop-ChIP-Seq(GSE35681)/Homer	NTNATGCAAYMNNHTGMAAY	1	-0.1318	1	2081	0.0185	3359.7	0.019
DAE_bin15_20	YY1(Zf)/Promoter/Homer	CAAGATGGCGGC	1	-0.1244	1	316	0.0028	531.5	0.003
DAE_bin15_20	MYB(HTH)/ERMYB-Myb-ChIPSeq(GSE22095)/Homer	GGCVGTTR	1	-0.1241	1	19363	0.1723	30724.2	0.1737
DAE_bin15_20	Hnf1(Homeobox)/Liver-Foxa2-Chip-Seq(GSE25694)/Homer	GGTTAAWCATTAA	1	-0.1214	1	1988	0.0177	3215	0.0182
DAE_bin15_20	FOXA1(Forkhead)/MCF7-FOXA1-ChIP-Seq(GSE26831)/Homer	WAAGTAAACA	1	-0.1194	1	14537	0.1294	23103.7	0.1306
DAE_bin15_20	Duxbl(Homeobox)/NIH3T3-Duxbl.HA-ChIP-Seq(GSE119782)/Homer	TAAYCYAATCAA	1	-0.1179	1	960	0.0085	1571.6	0.0089
DAE_bin15_20	HNF6(Homeobox)/Liver-Hnf6-ChIP-Seq(ERP000394)/Homer	NTATYGATCH	1	-0.1057	1	6821	0.0607	10901.3	0.0616
DAE_bin15_20	Stat3+il21(Stat)/CD4-Stat3-ChIP-Seq(GSE19198)/Homer	SVYTTCCNGGAARB	1	-0.09963	1	7658	0.0682	12233	0.0691
DAE_bin15_20	JunD(bZIP)/K562-JunD-ChIP-Seq/Homer	ATGACGTCATCN	1	-0.09445	1	599	0.0053	995	0.0056
DAE_bin15_20	AMYB(HTH)/Testes-AMYB-ChIP-Seq(GSE44588)/Homer	TGGCAGTTGG	1	-0.09025	1	16850	0.15	26787.6	0.1514
DAE_bin15_20	HIF-1a(bHLH)/MCF7-HIF1a-ChIP-Seq(GSE28352)/Homer	TACGTGCV	1	-0.08771	1	1857	0.0165	3017.6	0.0171
DAE_bin15_20	OCT4-SOX2-TCF-NANOG(POU,Homeobox,HMG)/mES-Oct4-ChIP-Seq(GSE11431)/Homer	ATTTGCATAACAATG	1	-0.08685	1	3058	0.0272	4934.6	0.0279
DAE_bin15_20	PR(NR)/T47D-PR-ChIP-Seq(GSE31130)/Homer	VAGRACAKNCTGTBC	1	-0.0772	1	24349	0.2167	38651.4	0.2185
DAE_bin15_20	Gli2(Zf)/GM2-Gli2-ChIP-Chip(GSE112702)/Homer	YSTGGGTGGTCT	1	-0.07709	1	2220	0.0198	3602.4	0.0204
DAE_bin15_20	NFkB-p65(RHD)/GM12787-p65-ChIP-Seq(GSE19485)/Homer	WGGGGATTTCCC	1	-0.07652	1	5106	0.0454	8199.9	0.0463
DAE_bin15_20	NF1(CTF)/LNCAP-NF1-ChIP-Seq(Unpublished)/Homer	CYTGGCABNSTGCCAR	1	-0.07633	1	4382	0.039	7048.1	0.0398
DAE_bin15_20	HRE(HSF)/Striatum-HSF1-ChIP-Seq(GSE38000)/Homer	TTCTAGAABNTTCTA	1	-0.07498	1	2128	0.0189	3456.7	0.0195
DAE_bin15_20	FOXM1(Forkhead)/MCF7-FOXM1-ChIP-Seq(GSE72977)/Homer	TRTTTACTTW	1	-0.051	1	14375	0.1279	22924.3	0.1296
DAE_bin15_20	Foxo3(Forkhead)/U2OS-Foxo3-ChIP-Seq(E-MTAB-2701)/Homer	DGTAAACA	1	-0.05094	1	10333	0.092	16521.6	0.0934
DAE_bin15_20	Bcl11a(Zf)/HSPC-BCL11A-ChIP-Seq(GSE104676)/Homer	TYTGACCASWRG	1	-0.04465	1	7161	0.0637	11496.1	0.065
DAE_bin15_20	HOXA2(Homeobox)/mES-Hoxa2-ChIP-Seq(Donaldson_et_al.)/Homer	GYCATCMATCAT	1	-0.04368	1	1137	0.0101	1882.2	0.0106
DAE_bin15_20	Nr5a2(NR)/mES-Nr5a2-ChIP-Seq(GSE19019)/Homer	BTCAAGGTCA	1	-0.04275	1	4564	0.0406	7367.7	0.0416
DAE_bin15_20	FOXK1(Forkhead)/HEK293-FOXK1-ChIP-Seq(GSE51673)/Homer	NVWTGTTTAC	1	-0.04129	1	14448	0.1286	23057.7	0.1303
DAE_bin15_20	PGR(NR)/EndoStromal-PGR-ChIP-Seq(GSE69539)/Homer	AAGAACATWHTGTTC	1	-0.04049	1	2537	0.0226	4133.9	0.0234
DAE_bin15_20	GRE(NR),IR3/A549-GR-ChIP-Seq(GSE32465)/Homer	NRGVACABNVTGTYCY	1	-0.03822	1	1044	0.0093	1735.4	0.0098
DAE_bin15_20	ZNF341(Zf)/EBV-ZNF341-ChIP-Seq(GSE113194)/Homer	GGAACAGCCG	1	-0.03703	1	6432	0.0572	10348.3	0.0585
DAE_bin15_20	bZIP:IRF(bZIP,IRF)/Th17-BatF-ChIP-Seq(GSE39756)/Homer	NAGTTTCABTHTGACTNW	1	-0.03452	1	6175	0.055	9943.7	0.0562
DAE_bin15_20	GLIS3(Zf)/Thyroid-Glis3.GFP-ChIP-Seq(GSE103297)/Homer	CTCCCTGGGAGGCCN	1	-0.02878	1	14769	0.1314	23594.7	0.1334
DAE_bin15_20	GFY-Staf(?,Zf)/Promoter/Homer	RACTACAATTCCCAGAAKGC	1	-0.02744	1	216	0.0019	386.6	0.0022
DAE_bin15_20	Foxa2(Forkhead)/Liver-Foxa2-ChIP-Seq(GSE25694)/Homer	CYTGTTTACWYW	1	-0.02686	1	10205	0.0908	16362.7	0.0925
DAE_bin15_20	SF1(NR)/H295R-Nr5a1-ChIP-Seq(GSE44220)/Homer	CAAGGHCANV	1	-0.02617	1	3877	0.0345	6293.1	0.0356
DAE_bin15_20	FOXK2(Forkhead)/U2OS-FOXK2-ChIP-Seq(E-MTAB-2204)/Homer	SCHTGTTTACAT	1	-0.0226	1	8133	0.0724	13081.4	0.0739
DAE_bin15_20	E2F1(E2F)/Hela-E2F1-ChIP-Seq(GSE22478)/Homer	CWGGCGGGAA	1	-0.02129	1	1132	0.0101	1891.2	0.0107
DAE_bin15_20	E2F7(E2F)/Hela-E2F7-ChIP-Seq(GSE32673)/Homer	VDTTTCCCGCCA	1	-0.01764	1	466	0.0041	807.8	0.0046
DAE_bin15_20	VDR(NR),DR3/GM10855-VDR+vitD-ChIP-Seq(GSE22484)/Homer	ARAGGTCANWGAGTTCANNN	1	-0.01736	1	1699	0.0151	2813.1	0.0159
DAE_bin15_20	RAR:RXR(NR),DR5/ES-RAR-ChIP-Seq(GSE56893)/Homer	RGGTCADNNAGAGGTCAV	1	-0.01699	1	216	0.0019	391	0.0022
DAE_bin15_20	Myf5(bHLH)/GM-Myf5-ChIP-Seq(GSE24852)/Homer	BAACAGCTGT	1	-0.01648	1	7430	0.0661	11980.8	0.0677
DAE_bin15_20	ZNF189(Zf)/HEK293-ZNF189.GFP-ChIP-Seq(GSE58341)/Homer	TGGAACAGMA	1	-0.01644	1	8536	0.076	13740.7	0.0777
DAE_bin15_20	Erra(NR)/HepG2-Erra-ChIP-Seq(GSE31477)/Homer	CAAAGGTCAG	1	-0.01627	1	21305	0.1896	33989	0.1921
DAE_bin15_20	ZBTB12(Zf)/HEK293-ZBTB12.GFP-ChIP-Seq(GSE58341)/Homer	NGNTCTAGAACCNGV	1	-0.01622	1	3311	0.0295	5406.3	0.0306
DAE_bin15_20	Esrrb(NR)/mES-Esrrb-ChIP-Seq(GSE11431)/Homer	KTGACCTTGA	1	-0.01598	1	5917	0.0527	9571.4	0.0541
DAE_bin15_20	Npas4(bHLH)/Neuron-Npas4-ChIP-Seq(GSE127793)/Homer	NHRTCACGACDN	1	-0.01583	1	5965	0.0531	9648.1	0.0545
DAE_bin15_20	RAR:RXR(NR),DR0/ES-RAR-ChIP-Seq(GSE56893)/Homer	AGGTCAAGGTCA	1	-0.01559	1	947	0.0084	1597.1	0.009
DAE_bin15_20	GATA:SCL(Zf,bHLH)/Ter119-SCL-ChIP-Seq(GSE18720)/Homer	CRGCTGBNGNSNNSAGATAA	1	-0.01373	1	1115	0.0099	1873.7	0.0106
DAE_bin15_20	Mef2d(MADS)/Retina-Mef2d-ChIP-Seq(GSE61391)/Homer	GCTATTTTTAGC	1	-0.01306	1	2997	0.0267	4910.3	0.0278
DAE_bin15_20	TCFL2(HMG)/K562-TCF7L2-ChIP-Seq(GSE29196)/Homer	ACWTCAAAGG	1	-0.01149	1	835	0.0074	1421	0.008
DAE_bin15_20	NRF(NRF)/Promoter/Homer	STGCGCATGCGC	1	-0.01007	1	604	0.0054	1043.8	0.0059
DAE_bin15_20	Zic3(Zf)/mES-Zic3-ChIP-Seq(GSE37889)/Homer	GGCCYCCTGCTGDGH	1	-0.008943	1	6139	0.0546	9952.6	0.0563
DAE_bin15_20	Sox7(HMG)/ESC-Sox7-ChIP-Seq(GSE133899)/Homer	VVRRAACAATGG	1	-0.008883	1	3420	0.0304	5602.9	0.0317
DAE_bin15_20	MYNN(Zf)/HEK293-MYNN.eGFP-ChIP-Seq(Encode)/Homer	TTCAAAWTAAAAGTC	1	-0.008635	1	3349	0.0298	5489.7	0.031
DAE_bin15_20	STAT4(Stat)/CD4-Stat4-ChIP-Seq(GSE22104)/Homer	NYTTCCWGGAAR	1	-0.008473	1	12226	0.1088	19644.8	0.111
DAE_bin15_20	TFE3(bHLH)/MEF-TFE3-ChIP-Seq(GSE75757)/Homer	GTCACGTGACYV	1	-0.008342	1	517	0.0046	902.7	0.0051
DAE_bin15_20	Tbx20(T-box)/Heart-Tbx20-ChIP-Seq(GSE29636)/Homer	GGTGYTGACAGS	1	-0.008229	1	2106	0.0187	3490.9	0.0197
DAE_bin15_20	Tlx?(NR)/NPC-H3K4me1-ChIP-Seq(GSE16256)/Homer	CTGGCAGSCTGCCA	1	-0.007587	1	4655	0.0414	7587.6	0.0429
DAE_bin15_20	Tcf3(HMG)/mES-Tcf3-ChIP-Seq(GSE11724)/Homer	ASWTCAAAGG	1	-0.006624	1	3099	0.0276	5096.5	0.0288
DAE_bin15_20	Hoxd12(Homeobox)/ChickenMSG-Hoxd12.Flag-ChIP-Seq(GSE86088)/Homer	HDGYAATGAAAN	1	-0.006553	1	27835	0.2477	44392.8	0.2509
DAE_bin15_20	Lhx3(Homeobox)/Neuron-Lhx3-ChIP-Seq(GSE31456)/Homer	ADBTAATTAR	1	-0.006436	1	26632	0.237	42491.3	0.2402
DAE_bin15_20	STAT1(Stat)/HelaS3-STAT1-ChIP-Seq(GSE12782)/Homer	NATTTCCNGGAAAT	1	-0.006243	1	3615	0.0322	5927.5	0.0335
DAE_bin15_20	Smad2(MAD)/ES-SMAD2-ChIP-Seq(GSE29422)/Homer	CTGTCTGG	1	-0.005466	1	15574	0.1386	24987.4	0.1412
DAE_bin15_20	ARE(NR)/LNCAP-AR-ChIP-Seq(GSE27824)/Homer	RGRACASNSTGTYCYB	1	-0.00507	1	2053	0.0183	3417	0.0193
DAE_bin15_20	RORg(NR)/Liver-Rorc-ChIP-Seq(GSE101115)/Homer	WAABTAGGTCAV	1	-0.005069	1	947	0.0084	1618.5	0.0091
DAE_bin15_20	RXR(NR),DR1/3T3L1-RXR-ChIP-Seq(GSE13511)/Homer	TAGGGCAAAGGTCA	1	-0.004784	1	11022	0.0981	17763.5	0.1004
DAE_bin15_20	GRHL2(CP2)/HBE-GRHL2-ChIP-Seq(GSE46194)/Homer	AAACYKGTTWDACMRGTTTB	1	-0.004341	1	3554	0.0316	5841.4	0.033
DAE_bin15_20	GATA3(Zf),DR8/iTreg-Gata3-ChIP-Seq(GSE20898)/Homer	AGATSTNDNNDSAGATAASN	1	-0.004241	1	807	0.0072	1391.8	0.0079
DAE_bin15_20	PRDM10(Zf)/HEK293-PRDM10.eGFP-ChIP-Seq(Encode)/Homer	TGGTACATTCCA	1	-0.004133	1	5653	0.0503	9208.3	0.052
DAE_bin15_20	Prop1(Homeobox)/GHFT1-PROP1.biotin-ChIP-Seq(GSE77302)/Homer	NTAATBNAATTA	1	-0.00404	1	11675	0.1039	18811.7	0.1063
DAE_bin15_20	ZNF416(Zf)/HEK293-ZNF416.GFP-ChIP-Seq(GSE58341)/Homer	WDNCTGGGCA	1	-0.003268	1	14970	0.1332	24060.3	0.136
DAE_bin15_20	NFkB-p65-Rel(RHD)/ThioMac-LPS-Expression(GSE23622)/Homer	GGAAATTCCC	1	-0.00269	1	562	0.005	993	0.0056
DAE_bin15_20	GRE(NR),IR3/RAW264.7-GRE-ChIP-Seq(Unpublished)/Homer	VAGRACAKWCTGTYC	1	-0.00261	1	2059	0.0183	3443.2	0.0195
DAE_bin15_20	PBX1(Homeobox)/MCF7-PBX1-ChIP-Seq(GSE28007)/Homer	GSCTGTCACTCA	1	-0.002562	1	650	0.0058	1139.1	0.0064
DAE_bin15_20	PAX5(Paired,Homeobox)/GM12878-PAX5-ChIP-Seq(GSE32465)/Homer	GCAGCCAAGCRTGACH	1	-0.002422	1	3370	0.03	5563.7	0.0314
DAE_bin15_20	Stat3(Stat)/mES-Stat3-ChIP-Seq(GSE11431)/Homer	CTTCCGGGAA	1	-0.002112	1	5018	0.0447	8216.2	0.0464
DAE_bin15_20	Brachyury(T-box)/Mesoendoderm-Brachyury-ChIP-exo(GSE54963)/Homer	ANTTMRCASBNNNGTGYKAAN	1	-0.001905	1	2915	0.0259	4836.2	0.0273
DAE_bin15_20	NRF1(NRF)/MCF7-NRF1-ChIP-Seq(Unpublished)/Homer	CTGCGCATGCGC	1	-0.001764	1	275	0.0024	513.8	0.0029
DAE_bin15_20	Atf2(bZIP)/3T3L1-Atf2-ChIP-Seq(GSE56872)/Homer	NRRTGACGTCAT	1	-0.001755	1	2702	0.024	4494.4	0.0254
DAE_bin15_20	MafF(bZIP)/HepG2-MafF-ChIP-Seq(GSE31477)/Homer	HWWGTCAGCAWWTTT	1	-0.001722	1	3912	0.0348	6446.8	0.0364
DAE_bin15_20	Hoxc9(Homeobox)/Ainv15-Hoxc9-ChIP-Seq(GSE21812)/Homer	GGCCATAAATCA	1	-0.001462	1	7505	0.0668	12212.4	0.069
DAE_bin15_20	Nr5a2(NR)/Pancreas-LRH1-ChIP-Seq(GSE34295)/Homer	BTCAAGGTCA	1	-0.001451	1	6198	0.0552	10121.8	0.0572
DAE_bin15_20	Smad3(MAD)/NPC-Smad3-ChIP-Seq(GSE36673)/Homer	TWGTCTGV	1	-0.001396	1	31221	0.2779	49865.1	0.2819
DAE_bin15_20	GATA(Zf),IR4/iTreg-Gata3-ChIP-Seq(GSE20898)/Homer	NAGATWNBNATCTNN	1	-0.001291	1	963	0.0086	1667.4	0.0094
DAE_bin15_20	PBX2(Homeobox)/K562-PBX2-ChIP-Seq(Encode)/Homer	RTGATTKATRGN	1	-0.001244	1	11811	0.1051	19089.4	0.1079
DAE_bin15_20	Atf7(bZIP)/3T3L1-Atf7-ChIP-Seq(GSE56872)/Homer	NGRTGACGTCAY	1	-0.001147	1	4195	0.0373	6914.8	0.0391
DAE_bin15_20	EBF(EBF)/proBcell-EBF-ChIP-Seq(GSE21978)/Homer	DGTCCCYRGGGA	1	-0.00114	1	2059	0.0183	3462.4	0.0196
DAE_bin15_20	DUX(Homeobox)/C2C12-Dux-ChIP-Seq(GSE87279)/Homer	BCWGATTCAATCAAN	1	-0.001101	1	37	0.0003	93	0.0005
DAE_bin15_20	Six1(Homeobox)/Myoblast-Six1-ChIP-Chip(GSE20150)/Homer	GKVTCADRTTWC	1	-0.000917	1	2832	0.0252	4721.1	0.0267
DAE_bin15_20	ETS:RUNX(ETS,Runt)/Jurkat-RUNX1-ChIP-Seq(GSE17954)/Homer	RCAGGATGTGGT	1	-0.000914	1	643	0.0057	1141.1	0.0064
DAE_bin15_20	Hand2(bHLH)/Mesoderm-Hand2-ChIP-Seq(GSE61475)/Homer	TGACANARRCCAGRC	1	-0.000891	1	5103	0.0454	8382.8	0.0474
DAE_bin15_20	Max(bHLH)/K562-Max-ChIP-Seq(GSE31477)/Homer	RCCACGTGGYYN	1	-0.000887	1	5704	0.0508	9348	0.0528
DAE_bin15_20	Pax7(Paired,Homeobox)/Myoblast-Pax7-ChIP-Seq(GSE25064)/Homer	TAATCAATTA	1	-0.000721	1	1454	0.0129	2484.6	0.014
DAE_bin15_20	MyoD(bHLH)/Myotube-MyoD-ChIP-Seq(GSE21614)/Homer	RRCAGCTGYTSY	1	-0.000636	1	8108	0.0722	13210.1	0.0747
DAE_bin15_20	Rfx6(HTH)/Min6b1-Rfx6.HA-ChIP-Seq(GSE62844)/Homer	TGTTKCCTAGCAACM	1	-0.000634	1	10490	0.0934	17015.1	0.0962
DAE_bin15_20	HNF4a(NR),DR1/HepG2-HNF4a-ChIP-Seq(GSE25021)/Homer	CARRGKBCAAAGTYCA	1	-0.000585	1	4206	0.0374	6952.7	0.0393
DAE_bin15_20	ZBTB18(Zf)/HEK293-ZBTB18.GFP-ChIP-Seq(GSE58341)/Homer	AACATCTGGA	1	-0.000479	1	5088	0.0453	8378.4	0.0474
DAE_bin15_20	FOXA1:AR(Forkhead,NR)/LNCAP-AR-ChIP-Seq(GSE27824)/Homer	AGTAAACAAAAAAGAACAND	1	-0.000452	1	824	0.0073	1452.6	0.0082
DAE_bin15_20	PAX3:FKHR-fusion(Paired,Homeobox)/Rh4-PAX3:FKHR-ChIP-Seq(GSE19063)/Homer	ACCRTGACTAATTNN	1	-0.00039	1	2577	0.0229	4328.6	0.0245
DAE_bin15_20	PAX5(Paired,Homeobox),condensed/GM12878-PAX5-ChIP-Seq(GSE32465)/Homer	GTCACGCTCSCTGM	1	-0.00036	1	770	0.0069	1365.5	0.0077
DAE_bin15_20	Zic2(Zf)/ESC-Zic2-ChIP-Seq(SRP197560)/Homer	CHCAGCRGGRGG	1	-0.000331	1	4607	0.041	7615.1	0.043
DAE_bin15_20	Unknown(Homeobox)/Limb-p300-ChIP-Seq/Homer	SSCMATWAAA	1	-0.000324	1	9711	0.0864	15800.1	0.0893
DAE_bin15_20	Hoxd13(Homeobox)/ChickenMSG-Hoxd13.Flag-ChIP-Seq(GSE86088)/Homer	NCYAATAAAA	1	-0.000322	1	25380	0.2259	40716.5	0.2301
DAE_bin15_20	LRF(Zf)/Erythroblasts-ZBTB7A-ChIP-Seq(GSE74977)/Homer	AAGACCCYYN	1	-0.000318	1	13086	0.1165	21186.3	0.1198
DAE_bin15_20	Barx1(Homeobox)/Stomach-Barx1.3xFlag-ChIP-Seq(GSE69483)/Homer	AAACMATTAN	1	-0.000304	1	7301	0.065	11947	0.0675
DAE_bin15_20	HLF(bZIP)/HSC-HLF.Flag-ChIP-Seq(GSE69817)/Homer	RTTATGYAAB	1	-0.000297	1	11691	0.104	18965.6	0.1072
DAE_bin15_20	Unknown-ESC-element(?)/mES-Nanog-ChIP-Seq(GSE11724)/Homer	CACAGCAGGGGG	1	-0.000289	1	6447	0.0574	10579	0.0598
DAE_bin15_20	Atf1(bZIP)/K562-ATF1-ChIP-Seq(GSE31477)/Homer	GATGACGTCA	1	-0.000257	1	6513	0.058	10688.8	0.0604
DAE_bin15_20	PRDM14(Zf)/H1-PRDM14-ChIP-Seq(GSE22767)/Homer	RGGTCTCTAACY	1	-0.000244	1	2736	0.0243	4597.9	0.026
DAE_bin15_20	Tcf21(bHLH)/ArterySmoothMuscle-Tcf21-ChIP-Seq(GSE61369)/Homer	NAACAGCTGG	1	-0.000229	1	10820	0.0963	17586.1	0.0994
DAE_bin15_20	Hoxd10(Homeobox)/ChickenMSG-Hoxd10.Flag-ChIP-Seq(GSE86088)/Homer	GGCMATGAAA	1	-0.00022	1	16159	0.1438	26097.8	0.1475
DAE_bin15_20	Hoxb4(Homeobox)/ES-Hoxb4-ChIP-Seq(GSE34014)/Homer	TGATTRATGGCY	1	-0.000219	1	2321	0.0207	3924.9	0.0222
DAE_bin15_20	EBF2(EBF)/BrownAdipose-EBF2-ChIP-Seq(GSE97114)/Homer	NABTCCCWDGGGAVH	1	-0.000214	1	9855	0.0877	16047.5	0.0907
DAE_bin15_20	Pitx1:Ebox(Homeobox,bHLH)/Hindlimb-Pitx1-ChIP-Seq(GSE41591)/Homer	YTAATTRAWWCCAGATGT	1	-0.000184	1	3144	0.028	5266.7	0.0298
DAE_bin15_20	p53(p53)/mES-cMyc-ChIP-Seq(GSE11431)/Homer	ACATGCCCGGGCAT	1	-0.000161	1	164	0.0015	337.4	0.0019
DAE_bin15_20	Rbpj1(?)/Panc1-Rbpj1-ChIP-Seq(GSE47459)/Homer	HTTTCCCASG	1	-0.000159	1	17044	0.1517	27521.6	0.1556
DAE_bin15_20	Tcf12(bHLH)/GM12878-Tcf12-ChIP-Seq(GSE32465)/Homer	VCAGCTGYTG	1	-9.7e-05	1	10300	0.0917	16790.3	0.0949
DAE_bin15_20	Foxa3(Forkhead)/Liver-Foxa3-ChIP-Seq(GSE77670)/Homer	BSNTGTTTACWYWGN	1	-6.5e-05	1	4128	0.0367	6886	0.0389
DAE_bin15_20	Tcfcp2l1(CP2)/mES-Tcfcp2l1-ChIP-Seq(GSE11431)/Homer	NRAACCRGTTYRAACCRGYT	1	-6e-05	1	1088	0.0097	1919.5	0.0108
DAE_bin15_20	Pax8(Paired,Homeobox)/Thyroid-Pax8-ChIP-Seq(GSE26938)/Homer	GTCATGCHTGRCTGS	1	-5.4e-05	1	3096	0.0276	5216.9	0.0295
DAE_bin15_20	Six4(Homeobox)/MCF7-SIX4-ChIP-Seq(Encode)/Homer	TGWAAYCTGABACCB	1	-5.1e-05	1	483	0.0043	902.3	0.0051
DAE_bin15_20	Phox2a(Homeobox)/Neuron-Phox2a-ChIP-Seq(GSE31456)/Homer	YTAATYNRATTA	1	-4.6e-05	1	7146	0.0636	11761.9	0.0665
DAE_bin15_20	PPARa(NR),DR1/Liver-Ppara-ChIP-Seq(GSE47954)/Homer	VNAGGKCAAAGGTCA	1	-4.1e-05	1	10435	0.0929	17039.7	0.0963
DAE_bin15_20	EAR2(NR)/K562-NR2F6-ChIP-Seq(Encode)/Homer	NRBCARRGGTCA	1	-3.9e-05	1	12276	0.1093	19985.8	0.113
DAE_bin15_20	TATA-Box(TBP)/Promoter/Homer	CCTTTTAWAGSC	1	-3.4e-05	1	17113	0.1523	27704.9	0.1566
DAE_bin15_20	NPAS(bHLH)/Liver-NPAS-ChIP-Seq(GSE39860)/Homer	NVCACGTG	1	-3.2e-05	1	16005	0.1424	25942.1	0.1466
DAE_bin15_20	COUP-TFII(NR)/Artia-Nr2f2-ChIP-Seq(GSE46497)/Homer	AGRGGTCA	1	-2.2e-05	1	16186	0.144	26247.9	0.1484
DAE_bin15_20	TR4(NR),DR1/Hela-TR4-ChIP-Seq(GSE24685)/Homer	GAGGTCAAAGGTCA	1	-2.2e-05	1	762	0.0068	1385.4	0.0078
DAE_bin15_20	USF1(bHLH)/GM12878-Usf1-ChIP-Seq(GSE32465)/Homer	SGTCACGTGR	1	-2.1e-05	1	3494	0.0311	5884.8	0.0333
DAE_bin15_20	c-Jun-CRE(bZIP)/K562-cJun-ChIP-Seq(GSE31477)/Homer	ATGACGTCATCY	1	-1e-05	1	2607	0.0232	4452.7	0.0252
DAE_bin15_20	Phox2b(Homeobox)/CLBGA-PHOX2B-ChIP-Seq(GSE90683)/Homer	TTAATTNAATTA	1	-1e-05	1	3715	0.0331	6260.5	0.0354
DAE_bin15_20	Nkx6.1(Homeobox)/Islet-Nkx6.1-ChIP-Seq(GSE40975)/Homer	GKTAATGR	1	-1e-05	1	40229	0.358	64423.9	0.3641
DAE_bin15_20	GATA3(Zf),DR4/iTreg-Gata3-ChIP-Seq(GSE20898)/Homer	AGATGKDGAGATAAG	1	-9e-06	1	969	0.0086	1744.2	0.0099
DAE_bin15_20	RARa(NR)/K562-RARa-ChIP-Seq(Encode)/Homer	TTGAMCTTTG	1	-9e-06	1	30256	0.2693	48648.6	0.275
DAE_bin15_20	Atf4(bZIP)/MEF-Atf4-ChIP-Seq(GSE35681)/Homer	MTGATGCAAT	1	-7e-06	1	3463	0.0308	5858.9	0.0331
DAE_bin15_20	PAX6(Paired,Homeobox)/Forebrain-Pax6-ChIP-Seq(GSE66961)/Homer	NGTGTTCAVTSAAGCGKAAA	1	-5e-06	1	879	0.0078	1599	0.009
DAE_bin15_20	Usf2(bHLH)/C2C12-Usf2-ChIP-Seq(GSE36030)/Homer	GTCACGTGGT	1	-4e-06	1	2517	0.0224	4320.9	0.0244
DAE_bin15_20	ETS:E-box(ETS,bHLH)/HPC7-Scl-ChIP-Seq(GSE22178)/Homer	AGGAARCAGCTG	1	-3e-06	1	876	0.0078	1600.8	0.009
DAE_bin15_20	COUP-TFII(NR)/K562-NR2F1-ChIP-Seq(Encode)/Homer	GKBCARAGGTCA	1	-3e-06	1	13615	0.1212	22227.9	0.1256
DAE_bin15_20	GABPA(ETS)/Jurkat-GABPa-ChIP-Seq(GSE17954)/Homer	RACCGGAAGT	1	-3e-06	1	8009	0.0713	13238.6	0.0748
DAE_bin15_20	MafK(bZIP)/C2C12-MafK-ChIP-Seq(GSE36030)/Homer	GCTGASTCAGCA	1	-2e-06	1	2000	0.0178	3478.8	0.0197
DAE_bin15_20	BMAL1(bHLH)/Liver-Bmal1-ChIP-Seq(GSE39860)/Homer	GNCACGTG	1	-2e-06	1	18185	0.1618	29529.7	0.1669
DAE_bin15_20	Ets1-distal(ETS)/CD4+-PolII-ChIP-Seq(Barski_et_al.)/Homer	MACAGGAAGT	1	-2e-06	1	2864	0.0255	4903.7	0.0277
DAE_bin15_20	Ap4(bHLH)/AML-Tfap4-ChIP-Seq(GSE45738)/Homer	NAHCAGCTGD	1	-2e-06	1	13630	0.1213	22265.1	0.1259
DAE_bin15_20	LEF1(HMG)/H1-LEF1-ChIP-Seq(GSE64758)/Homer	CCTTTGATST	1	-2e-06	1	8829	0.0786	14568.4	0.0823
DAE_bin15_20	Six2(Homeobox)/NephronProgenitor-Six2-ChIP-Seq(GSE39837)/Homer	GWAAYHTGAKMC	1	-2e-06	1	11863	0.1056	19438.5	0.1099
DAE_bin15_20	Hoxd11(Homeobox)/ChickenMSG-Hoxd11.Flag-ChIP-Seq(GSE86088)/Homer	VGCCATAAAA	1	-2e-06	1	35858	0.3191	57603	0.3256
DAE_bin15_20	Tcf7(HMG)/GM12878-TCF7-ChIP-Seq(Encode)/Homer	CTTTGATGTGSB	1	-1e-06	1	3837	0.0341	6503.1	0.0368
DAE_bin15_20	STAT5(Stat)/mCD4+-Stat5-ChIP-Seq(GSE12346)/Homer	RTTTCTNAGAAA	1	-1e-06	1	4246	0.0378	7174.5	0.0406
DAE_bin15_20	Elf4(ETS)/BMDM-Elf4-ChIP-Seq(GSE88699)/Homer	ACTTCCKGKT	1	-1e-06	1	9714	0.0865	16024.8	0.0906
DAE_bin15_20	SPDEF(ETS)/VCaP-SPDEF-ChIP-Seq(SRA014231)/Homer	ASWTCCTGBT	1	0	1	10292	0.0916	16961.8	0.0959
DAE_bin15_20	Hoxa13(Homeobox)/ChickenMSG-Hoxa13.Flag-ChIP-Seq(GSE86088)/Homer	CYHATAAAAN	1	0	1	39197	0.3488	62969.9	0.3559
DAE_bin15_20	EHF(ETS)/LoVo-EHF-ChIP-Seq(GSE49402)/Homer	AVCAGGAAGT	1	0	1	14361	0.1278	23504.5	0.1329
DAE_bin15_20	E2F4(E2F)/K562-E2F4-ChIP-Seq(GSE31477)/Homer	GGCGGGAAAH	1	0	1	2042	0.0182	3581.8	0.0202
DAE_bin15_20	Pax7(Paired,Homeobox),long/Myoblast-Pax7-ChIP-Seq(GSE25064)/Homer	TAATCHGATTAC	1	0	1	387	0.0034	780.1	0.0044
DAE_bin15_20	Foxh1(Forkhead)/hESC-FOXH1-ChIP-Seq(GSE29422)/Homer	NNTGTGGATTSS	1	0	1	7399	0.0658	12330.8	0.0697
DAE_bin15_20	Zic(Zf)/Cerebellum-ZIC1.2-ChIP-Seq(GSE60731)/Homer	CCTGCTGAGH	1	0	1	8560	0.0762	14205.3	0.0803
DAE_bin15_20	CREB5(bZIP)/LNCaP-CREB5.V5-ChIP-Seq(GSE137775)/Homer	VVATGACGTCAT	1	0	1	4053	0.0361	6903.8	0.039
DAE_bin15_20	NFIL3(bZIP)/HepG2-NFIL3-ChIP-Seq(Encode)/Homer	VTTACGTAAYNNNNN	1	0	1	8348	0.0743	13882	0.0785
DAE_bin15_20	Hoxa11(Homeobox)/ChickenMSG-Hoxa11.Flag-ChIP-Seq(GSE86088)/Homer	TTTTATGGCM	1	0	1	35901	0.3195	57832.8	0.3269
DAE_bin15_20	FXR(NR),IR1/Liver-FXR-ChIP-Seq(Chong_et_al.)/Homer	AGGTCANTGACCTB	1	0	1	3119	0.0278	5384.8	0.0304
DAE_bin15_20	Sox17(HMG)/Endoderm-Sox17-ChIP-Seq(GSE61475)/Homer	CCATTGTTYB	1	0	1	8855	0.0788	14710.5	0.0831
DAE_bin15_20	HOXB13(Homeobox)/ProstateTumor-HOXB13-ChIP-Seq(GSE56288)/Homer	TTTTATKRGG	1	0	1	15452	0.1375	25307.5	0.143
DAE_bin15_20	Gata1(Zf)/K562-GATA1-ChIP-Seq(GSE18829)/Homer	SAGATAAGRV	1	0	1	6934	0.0617	11607	0.0656
DAE_bin15_20	Pdx1(Homeobox)/Islet-Pdx1-ChIP-Seq(SRA008281)/Homer	YCATYAATCA	1	0	1	13797	0.1228	22691	0.1283
DAE_bin15_20	Chop(bZIP)/MEF-Chop-ChIP-Seq(GSE35681)/Homer	ATTGCATCAT	1	0	1	2655	0.0236	4648.6	0.0263
DAE_bin15_20	ETS(ETS)/Promoter/Homer	AACCGGAAGT	1	0	1	2011	0.0179	3579.9	0.0202
DAE_bin15_20	MafB(bZIP)/BMM-Mafb-ChIP-Seq(GSE75722)/Homer	WNTGCTGASTCAGCANWTTY	1	0	1	4225	0.0376	7240.6	0.0409
DAE_bin15_20	GFY(?)/Promoter/Homer	ACTACAATTCCC	1	0	1	409	0.0036	842.3	0.0048
DAE_bin15_20	Foxo1(Forkhead)/RAW-Foxo1-ChIP-Seq(Fan_et_al.)/Homer	CTGTTTAC	1	0	1	23431	0.2085	38140	0.2156
DAE_bin15_20	Zac1(Zf)/Neuro2A-Plagl1-ChIP-Seq(GSE75942)/Homer	HAWGRGGCCM	1	0	1	28550	0.2541	46317.4	0.2618
DAE_bin15_20	MafA(bZIP)/Islet-MafA-ChIP-Seq(GSE30298)/Homer	TGCTGACTCA	1	0	1	7991	0.0711	13425.2	0.0759
DAE_bin15_20	Pitx1(Homeobox)/Chicken-Pitx1-ChIP-Seq(GSE38910)/Homer	TAATCCCN	1	0	1	57346	0.5104	91899.9	0.5195
DAE_bin15_20	p63(p53)/Keratinocyte-p63-ChIP-Seq(GSE17611)/Homer	NNDRCATGYCYNRRCATGYH	1	0	1	2923	0.026	5141.1	0.0291
DAE_bin15_20	ETS1(ETS)/Jurkat-ETS1-ChIP-Seq(GSE17954)/Homer	ACAGGAAGTG	1	0	1	10072	0.0896	16822.6	0.0951
DAE_bin15_20	ELF5(ETS)/T47D-ELF5-ChIP-Seq(GSE30407)/Homer	ACVAGGAAGT	1	0	1	7700	0.0685	12982	0.0734
DAE_bin15_20	EWS:FLI1-fusion(ETS)/SK_N_MC-EWS:FLI1-ChIP-Seq(SRA014231)/Homer	VACAGGAAAT	1	0	1	5371	0.0478	9202.2	0.052
DAE_bin15_20	Gata2(Zf)/K562-GATA2-ChIP-Seq(GSE18829)/Homer	BBCTTATCTS	1	0	1	7874	0.0701	13286	0.0751
DAE_bin15_20	THRb(NR)/Liver-NR1A2-ChIP-Seq(GSE52613)/Homer	TRAGGTCA	1	0	1	41171	0.3664	66481	0.3758
DAE_bin15_20	ELF3(ETS)/PDAC-ELF3-ChIP-Seq(GSE64557)/Homer	ANCAGGAAGT	1	0	1	7937	0.0706	13399.5	0.0757
DAE_bin15_20	Elk4(ETS)/Hela-Elk4-ChIP-Seq(GSE31477)/Homer	NRYTTCCGGY	1	0	1	3797	0.0338	6622.1	0.0374
DAE_bin15_20	BMYB(HTH)/Hela-BMYB-ChIP-Seq(GSE27030)/Homer	NHAACBGYYV	1	0	1	16987	0.1512	28023.5	0.1584
DAE_bin15_20	ELF1(ETS)/Jurkat-ELF1-ChIP-Seq(SRA014231)/Homer	AVCCGGAAGT	1	0	1	3337	0.0297	5874.3	0.0332
DAE_bin15_20	EWS:ERG-fusion(ETS)/CADO_ES1-EWS:ERG-ChIP-Seq(SRA014231)/Homer	ATTTCCTGTN	1	0	1	8871	0.0789	14952.2	0.0845
DAE_bin15_20	ETV4(ETS)/HepG2-ETV4-ChIP-Seq(ENCODE)/Homer	ACCGGAAGTG	1	0	1	9563	0.0851	16090.2	0.0909
DAE_bin15_20	HNF1b(Homeobox)/PDAC-HNF1B-ChIP-Seq(GSE64557)/Homer	GTTAATNATTAA	1	0	1	2036	0.0181	3720.9	0.021
DAE_bin15_20	Gata6(Zf)/HUG1N-GATA6-ChIP-Seq(GSE51936)/Homer	YCTTATCTBN	1	0	1	11851	0.1055	19829.7	0.1121
DAE_bin15_20	p73(p53)/Trachea-p73-ChIP-Seq(PRJNA310161)/Homer	NRRRCAWGTCCDGRCATGYY	1	0	1	332	0.003	755.3	0.0043
DAE_bin15_20	TEAD2(TEA)/Py2T-Tead2-ChIP-Seq(GSE55709)/Homer	CCWGGAATGY	1	0	1	5870	0.0522	10121.5	0.0572
DAE_bin15_20	p53(p53)/Saos-p53-ChIP-Seq(GSE15780)/Homer	RRCATGYCYRGRCATGYYYN	1	0	1	739	0.0066	1511.2	0.0085
DAE_bin15_20	p53(p53)/Saos-p53-ChIP-Seq/Homer	RRCATGYCYRGRCATGYYYN	1	0	1	739	0.0066	1511.2	0.0085
DAE_bin15_20	GSC(Homeobox)/FrogEmbryos-GSC-ChIP-Seq(DRA000576)/Homer	RGGATTAR	1	0	1	17782	0.1583	29473.9	0.1666
DAE_bin15_20	ERG(ETS)/VCaP-ERG-ChIP-Seq(GSE14097)/Homer	ACAGGAAGTG	1	0	1	17202	0.1531	28547.4	0.1614
DAE_bin15_20	AP-2alpha(AP2)/Hela-AP2alpha-ChIP-Seq(GSE31477)/Homer	ATGCCCTGAGGC	1	0	1	7348	0.0654	12588	0.0712
DAE_bin15_20	GATA(Zf),IR3/iTreg-Gata3-ChIP-Seq(GSE20898)/Homer	NNNNNBAGATAWYATCTVHN	1	0	1	1805	0.0161	3376.8	0.0191
DAE_bin15_20	Etv2(ETS)/ES-ER71-ChIP-Seq(GSE59402)/Homer	NNAYTTCCTGHN	1	0	1	9634	0.0857	16325.5	0.0923
DAE_bin15_20	Elk1(ETS)/Hela-Elk1-ChIP-Seq(GSE31477)/Homer	HACTTCCGGY	1	0	1	3661	0.0326	6515.8	0.0368
DAE_bin15_20	AP-2gamma(AP2)/MCF7-TFAP2C-ChIP-Seq(GSE21234)/Homer	SCCTSAGGSCAW	1	0	1	9768	0.0869	16579.5	0.0937
DAE_bin15_20	Nur77(NR)/K562-NR4A1-ChIP-Seq(GSE31363)/Homer	TGACCTTTNCNT	1	0	1	1854	0.0165	3483.8	0.0197
DAE_bin15_20	Fli1(ETS)/CD8-FLI-ChIP-Seq(GSE20898)/Homer	NRYTTCCGGH	1	0	1	10094	0.0898	17128.5	0.0968
DAE_bin15_20	Cdx2(Homeobox)/mES-Cdx2-ChIP-Seq(GSE14586)/Homer	GYMATAAAAH	1	0	1	10383	0.0924	17642.2	0.0997
DAE_bin15_20	Sox6(HMG)/Myotubes-Sox6-ChIP-Seq(GSE32627)/Homer	CCATTGTTNY	1	0	1	20801	0.1851	34450.6	0.1947
DAE_bin15_20	AP-1(bZIP)/ThioMac-PU.1-ChIP-Seq(GSE21512)/Homer	VTGACTCATC	1	0	1	7744	0.0689	15304.6	0.0865
DAE_bin15_20	Atf3(bZIP)/GBM-ATF3-ChIP-Seq(GSE33912)/Homer	DATGASTCATHN	1	0	1	7069	0.0629	14037.2	0.0793
DAE_bin15_20	Bach1(bZIP)/K562-Bach1-ChIP-Seq(GSE31477)/Homer	AWWNTGCTGAGTCAT	1	0	1	543	0.0048	1318	0.0074
DAE_bin15_20	Bach2(bZIP)/OCILy7-Bach2-ChIP-Seq(GSE44420)/Homer	TGCTGAGTCA	1	0	1	1703	0.0152	3740.1	0.0211
DAE_bin15_20	BATF(bZIP)/Th17-BATF-ChIP-Seq(GSE39756)/Homer	DATGASTCAT	1	0	1	6895	0.0614	13742.5	0.0777
DAE_bin15_20	BORIS(Zf)/K562-CTCFL-ChIP-Seq(GSE32465)/Homer	CNNBRGCGCCCCCTGSTGGC	1	0	1	1424	0.0127	3150.8	0.0178
DAE_bin15_20	CDX4(Homeobox)/ZebrafishEmbryos-Cdx4.Myc-ChIP-Seq(GSE48254)/Homer	NGYCATAAAWCH	1	0	1	13040	0.1161	22002	0.1244
DAE_bin15_20	CRX(Homeobox)/Retina-Crx-ChIP-Seq(GSE20012)/Homer	GCTAATCC	1	0	1	32110	0.2858	52736.1	0.2981
DAE_bin15_20	CTCF(Zf)/CD4+-CTCF-ChIP-Seq(Barski_et_al.)/Homer	AYAGTGCCMYCTRGTGGCCA	1	0	1	1082	0.0096	2599.9	0.0147
DAE_bin15_20	ETV1(ETS)/GIST48-ETV1-ChIP-Seq(GSE22441)/Homer	AACCGGAAGT	1	0	1	13018	0.1159	22050.4	0.1246
DAE_bin15_20	Fosl2(bZIP)/3T3L1-Fosl2-ChIP-Seq(GSE56872)/Homer	NATGASTCABNN	1	0	1	3110	0.0277	6618.4	0.0374
DAE_bin15_20	Fos(bZIP)/TSC-Fos-ChIP-Seq(GSE110950)/Homer	NDATGASTCAYN	1	0	1	6179	0.055	12832.7	0.0725
DAE_bin15_20	Fra1(bZIP)/BT549-Fra1-ChIP-Seq(GSE46166)/Homer	NNATGASTCATH	1	0	1	5965	0.0531	12184.3	0.0689
DAE_bin15_20	Fra2(bZIP)/Striatum-Fra2-ChIP-Seq(GSE43429)/Homer	GGATGACTCATC	1	0	1	4884	0.0435	9999.2	0.0565
DAE_bin15_20	GATA3(Zf)/iTreg-Gata3-ChIP-Seq(GSE20898)/Homer	AGATAASR	1	0	1	20101	0.1789	33554.5	0.1897
DAE_bin15_20	Gata4(Zf)/Heart-Gata4-ChIP-Seq(GSE35151)/Homer	NBWGATAAGR	1	0	1	12898	0.1148	21733.7	0.1228
DAE_bin15_20	Jun-AP1(bZIP)/K562-cJun-ChIP-Seq(GSE31477)/Homer	GATGASTCATCN	1	0	1	2143	0.0191	4904.4	0.0277
DAE_bin15_20	JunB(bZIP)/DendriticCells-Junb-ChIP-Seq(GSE36099)/Homer	RATGASTCAT	1	0	1	5631	0.0501	11693.7	0.0661
DAE_bin15_20	MITF(bHLH)/MastCells-MITF-ChIP-Seq(GSE48085)/Homer	RTCATGTGAC	1	0	1	8316	0.074	14278.9	0.0807
DAE_bin15_20	NFE2L2(bZIP)/HepG2-NFE2L2-ChIP-Seq(Encode)/Homer	AWWWTGCTGAGTCAT	1	0	1	518	0.0046	1277.1	0.0072
DAE_bin15_20	NF-E2(bZIP)/K562-NFE2-ChIP-Seq(GSE31477)/Homer	GATGACTCAGCA	1	0	1	470	0.0042	1260.8	0.0071
DAE_bin15_20	Nrf2(bZIP)/Lymphoblast-Nrf2-ChIP-Seq(GSE37589)/Homer	HTGCTGAGTCAT	1	0	1	386	0.0034	1087	0.0061
DAE_bin15_20	Otx2(Homeobox)/EpiLC-Otx2-ChIP-Seq(GSE56098)/Homer	NYTAATCCYB	1	0	1	10585	0.0942	18224.9	0.103
DAE_bin15_20	REST-NRSF(Zf)/Jurkat-NRSF-ChIP-Seq/Homer	GGMGCTGTCCATGGTGCTGA	1	0	1	65	0.0006	269.1	0.0015
DAE_bin15_20	RUNX(Runt)/HPC7-Runx1-ChIP-Seq(GSE22178)/Homer	SAAACCACAG	1	0	1	6550	0.0583	11902.8	0.0673
DAE_bin15_20	RUNX1(Runt)/Jurkat-RUNX1-ChIP-Seq(GSE29180)/Homer	AAACCACARM	1	0	1	10673	0.095	18378.1	0.1039
DAE_bin15_20	RUNX2(Runt)/PCa-RUNX2-ChIP-Seq(GSE33889)/Homer	NWAACCACADNN	1	0	1	8276	0.0737	14606.9	0.0826
DAE_bin15_20	RUNX-AML(Runt)/CD4+-PolII-ChIP-Seq(Barski_et_al.)/Homer	GCTGTGGTTW	1	0	1	6929	0.0617	12503.4	0.0707
DAE_bin15_20	Sox10(HMG)/SciaticNerve-Sox3-ChIP-Seq(GSE35132)/Homer	CCWTTGTYYB	1	0	1	20325	0.1809	34538.4	0.1952
DAE_bin15_20	Sox15(HMG)/CPA-Sox15-ChIP-Seq(GSE62909)/Homer	RAACAATGGN	1	0	1	13569	0.1208	23227.7	0.1313
DAE_bin15_20	Sox21(HMG)/ESC-SOX21-ChIP-Seq(GSE110505)/Homer	BCCWTTGTBYKV	1	0	1	22642	0.2015	37617.4	0.2126
DAE_bin15_20	Sox2(HMG)/mES-Sox2-ChIP-Seq(GSE11431)/Homer	BCCATTGTTC	1	0	1	11033	0.0982	18918.3	0.1069
DAE_bin15_20	Sox3(HMG)/NPC-Sox3-ChIP-Seq(GSE33059)/Homer	CCWTTGTY	1	0	1	22632	0.2014	37954.9	0.2145
DAE_bin15_20	Sox4(HMG)/proB-Sox4-ChIP-Seq(GSE50066)/Homer	YCTTTGTTCC	1	0	1	10282	0.0915	17508.4	0.099
DAE_bin15_20	Sox9(HMG)/Limb-SOX9-ChIP-Seq(GSE73225)/Homer	AGGVNCCTTTGT	1	0	1	9899	0.0881	17285.5	0.0977
DAE_bin15_20	TEAD1(TEAD)/HepG2-TEAD1-ChIP-Seq(Encode)/Homer	CYRCATTCCA	1	0	1	11816	0.1052	20008.9	0.1131
DAE_bin15_20	TEAD3(TEA)/HepG2-TEAD3-ChIP-Seq(Encode)/Homer	TRCATTCCAG	1	0	1	13973	0.1244	23618.8	0.1335
DAE_bin15_20	TEAD4(TEA)/Tropoblast-Tead4-ChIP-Seq(GSE37350)/Homer	CCWGGAATGY	1	0	1	9537	0.0849	16439.2	0.0929
DAE_bin15_20	TEAD(TEA)/Fibroblast-PU.1-ChIP-Seq(Unpublished)/Homer	YCWGGAATGY	1	0	1	8450	0.0752	14531.7	0.0821
DAE_bin15_20	TRPS1(Zf)/MCF7-TRPS1-ChIP-Seq(GSE107013)/Homer	AGATAAGANN	1	0	1	27956	0.2488	45969.5	0.2598
DAE_bin15_20	ZFX(Zf)/mES-Zfx-ChIP-Seq(GSE11431)/Homer	AGGCCTRG	1	0	1	12966	0.1154	22216.6	0.1256
DAE_bin15_20	ZNF711(Zf)/SHSY5Y-ZNF711-ChIP-Seq(GSE20673)/Homer	AGGCCTAG	1	0	1	17287	0.1538	28938	0.1636
DAE_bin20_25	NF1-halfsite(CTF)/LNCaP-NF1-ChIP-Seq(Unpublished)/Homer	YTGCCAAG	1e-70	-161.9	0	23534	0.2139	31620.8	0.1925
DAE_bin20_25	Olig2(bHLH)/Neuron-Olig2-ChIP-Seq(GSE30882)/Homer	RCCATMTGTT	1e-57	-132.1	0	26600	0.2418	36386.4	0.2215
DAE_bin20_25	Twist2(bHLH)/Myoblast-Twist2.Ty1-ChIP-Seq(GSE127998)/Homer	MCAGCTGBYH	1e-47	-108.8	0	23623	0.2147	32383.4	0.1971
DAE_bin20_25	NeuroG2(bHLH)/Fibroblast-NeuroG2-ChIP-Seq(GSE75910)/Homer	ACCATCTGTT	1e-44	-102.9	0	21222	0.1929	28994.4	0.1765
DAE_bin20_25	Oct6(POU,Homeobox)/NPC-Pou3f1-ChIP-Seq(GSE35496)/Homer	WATGCAAATGAG	1e-44	-102.4	0	6749	0.0613	8493	0.0517
DAE_bin20_25	Maz(Zf)/HepG2-Maz-ChIP-Seq(GSE31477)/Homer	GGGGGGGG	1e-42	-97.57	0	11488	0.1044	15151	0.0922
DAE_bin20_25	TCF4(bHLH)/SHSY5Y-TCF4-ChIP-Seq(GSE96915)/Homer	SMCATCTGKH	1e-36	-84.71	0	20491	0.1863	28189.1	0.1716
DAE_bin20_25	BHLHA15(bHLH)/NIH3T3-BHLHB8.HA-ChIP-Seq(GSE119782)/Homer	NAMCAGCTGK	1e-36	-84.02	0	18964	0.1724	25994.4	0.1582
DAE_bin20_25	NeuroD1(bHLH)/Islet-NeuroD1-ChIP-Seq(GSE30298)/Homer	GCCATCTGTT	1e-31	-73.16	0	11048	0.1004	14794	0.0901
DAE_bin20_25	Brn1(POU,Homeobox)/NPC-Brn1-ChIP-Seq(GSE35496)/Homer	TATGCWAATBAV	1e-31	-72.31	0	5029	0.0457	6356.4	0.0387
DAE_bin20_25	Pit1(Homeobox)/GCrat-Pit1-ChIP-Seq(GSE58009)/Homer	ATGMATATDC	1e-29	-68.18	0	15680	0.1425	21487.6	0.1308
DAE_bin20_25	Atoh1(bHLH)/Cerebellum-Atoh1-ChIP-Seq(GSE22111)/Homer	VNRVCAGCTGGY	1e-28	-66.58	0	14917	0.1356	20412.3	0.1243
DAE_bin20_25	Oct4(POU,Homeobox)/mES-Oct4-ChIP-Seq(GSE11431)/Homer	ATTTGCATAW	1e-24	-55.42	0	7336	0.0667	9736.5	0.0593
DAE_bin20_25	Zfp281(Zf)/ES-Zfp281-ChIP-Seq(GSE81042)/Homer	CCCCTCCCCCAC	1e-23	-54.73	0	1646	0.015	1896.4	0.0115
DAE_bin20_25	Oct11(POU,Homeobox)/NCIH1048-POU2F3-ChIP-seq(GSE115123)/Homer	GATTTGCATA	1e-21	-48.58	0	4937	0.0449	6435.6	0.0392
DAE_bin20_25	Oct2(POU,Homeobox)/Bcell-Oct2-ChIP-Seq(GSE21512)/Homer	ATATGCAAAT	1e-20	-47.02	0	4637	0.0421	6031.7	0.0367
DAE_bin20_25	KLF14(Zf)/HEK293-KLF14.GFP-ChIP-Seq(GSE58341)/Homer	RGKGGGCGKGGC	1e-19	-45.1	0	15026	0.1366	20908.8	0.1273
DAE_bin20_25	RFX(HTH)/K562-RFX3-ChIP-Seq(SRA012198)/Homer	CGGTTGCCATGGCAAC	1e-19	-44.16	0	1148	0.0104	1297.7	0.0079
DAE_bin20_25	Rfx2(HTH)/LoVo-RFX2-ChIP-Seq(GSE49402)/Homer	GTTGCCATGGCAACM	1e-19	-43.78	0	1307	0.0119	1506.8	0.0092
DAE_bin20_25	En1(Homeobox)/SUM149-EN1-ChIP-Seq(GSE120957)/Homer	NDCTAATTAS	1e-18	-43.67	0	28392	0.2581	40461.6	0.2463
DAE_bin20_25	DLX5(Homeobox)/BasalGanglia-Dlx5-ChIP-seq(GSE124936)/Homer	SSTAATTA	1e-18	-41.85	0	13147	0.1195	18245.8	0.1111
DAE_bin20_25	Dlx3(Homeobox)/Kerainocytes-Dlx3-ChIP-Seq(GSE89884)/Homer	NDGTAATTAC	1e-17	-40.31	0	11571	0.1052	15995.4	0.0974
DAE_bin20_25	LHX9(Homeobox)/Hct116-LHX9.V5-ChIP-Seq(GSE116822)/Homer	NGCTAATTAG	1e-16	-38.76	0	21637	0.1967	30665.9	0.1867
DAE_bin20_25	SCL(bHLH)/HPC7-Scl-ChIP-Seq(GSE13511)/Homer	AVCAGCTG	1e-16	-38.53	0	55090	0.5007	80171.5	0.488
DAE_bin20_25	X-box(HTH)/NPC-H3K4me1-ChIP-Seq(GSE16256)/Homer	GGTTGCCATGGCAA	1e-15	-34.66	0	1663	0.0151	2032.5	0.0124
DAE_bin20_25	Tbr1(T-box)/Cortex-Tbr1-ChIP-Seq(GSE71384)/Homer	AAGGTGTKAA	1e-14	-33.25	0	18061	0.1642	25560.5	0.1556
DAE_bin20_25	OCT:OCT(POU,Homeobox)/NPC-OCT6-ChIP-Seq(GSE43916)/Homer	YATGCATATRCATRT	1e-14	-33.24	0	1525	0.0139	1855.9	0.0113
DAE_bin20_25	Rfx1(HTH)/NPC-H3K4me1-ChIP-Seq(GSE16256)/Homer	KGTTGCCATGGCAA	1e-14	-33.06	0	2570	0.0234	3285.6	0.02
DAE_bin20_25	Lhx2(Homeobox)/HFSC-Lhx2-ChIP-Seq(GSE48068)/Homer	TAATTAGN	1e-14	-32.82	0	17097	0.1554	24162.2	0.1471
DAE_bin20_25	Ascl1(bHLH)/NeuralTubes-Ascl1-ChIP-Seq(GSE55840)/Homer	NNVVCAGCTGBN	1e-14	-32.24	0	18918	0.172	26836.3	0.1634
DAE_bin20_25	HIC1(Zf)/Treg-ZBTB29-ChIP-Seq(GSE99889)/Homer	TGCCAGCB	1e-13	-30.49	0	24000	0.2181	34332	0.209
DAE_bin20_25	DLX2(Homeobox)/BasalGanglia-Dlx2-ChIP-seq(GSE124936)/Homer	NNNTAATTAS	1e-12	-29.03	0	24195	0.2199	34658.1	0.211
DAE_bin20_25	Lhx1(Homeobox)/EmbryoCarcinoma-Lhx1-ChIP-Seq(GSE70957)/Homer	NNYTAATTAR	1e-12	-28.69	0	18445	0.1677	26229.2	0.1597
DAE_bin20_25	ZNF467(Zf)/HEK293-ZNF467.GFP-ChIP-Seq(GSE58341)/Homer	TGGGGAAGGGCM	1e-12	-28.49	0	8582	0.078	11886	0.0724
DAE_bin20_25	WT1(Zf)/Kidney-WT1-ChIP-Seq(GSE90016)/Homer	MCTCCCMCRCAB	1e-10	-23.19	0	5517	0.0501	7565	0.0461
DAE_bin20_25	ZNF652/HepG2-ZNF652.Flag-ChIP-Seq(Encode)/Homer	TTAACCCTTTVNKKN	1e-10	-23.11	0	3081	0.028	4098.7	0.025
DAE_bin20_25	Tgif2(Homeobox)/mES-Tgif2-ChIP-Seq(GSE55404)/Homer	TGTCANYT	1e-09	-22.61	0	41004	0.3727	59721	0.3635
DAE_bin20_25	Ptf1a(bHLH)/Panc1-Ptf1a-ChIP-Seq(GSE47459)/Homer	ACAGCTGTTN	1e-09	-22.58	0	31139	0.283	45099	0.2745
DAE_bin20_25	Znf263(Zf)/K562-Znf263-ChIP-Seq(GSE31477)/Homer	CVGTSCTCCC	1e-09	-22.36	0	19733	0.1794	28287.4	0.1722
DAE_bin20_25	DLX1(Homeobox)/BasalGanglia-Dlx1-ChIP-seq(GSE124936)/Homer	NSNNTAATTA	1e-09	-22.17	0	21376	0.1943	30708.8	0.1869
DAE_bin20_25	KLF5(Zf)/LoVo-KLF5-ChIP-Seq(GSE49402)/Homer	DGGGYGKGGC	1e-09	-21.56	0	10493	0.0954	14790.6	0.09
DAE_bin20_25	KLF1(Zf)/HUDEP2-KLF1-CutnRun(GSE136251)/Homer	VDGGGYGGGGCY	1e-09	-21.13	0	6866	0.0624	9541.6	0.0581
DAE_bin20_25	Tbx6(T-box)/ESC-Tbx6-ChIP-Seq(GSE93524)/Homer	DAGGTGTBAA	1e-08	-20.28	0	12126	0.1102	17200.6	0.1047
DAE_bin20_25	Isl1(Homeobox)/Neuron-Isl1-ChIP-Seq(GSE31456)/Homer	CTAATKGV	1e-08	-19.05	0	26264	0.2387	38016	0.2314
DAE_bin20_25	Nanog(Homeobox)/mES-Nanog-ChIP-Seq(GSE11724)/Homer	RGCCATTAAC	1e-07	-18.08	0	52510	0.4773	77031.8	0.4689
DAE_bin20_25	Lhx3(Homeobox)/Neuron-Lhx3-ChIP-Seq(GSE31456)/Homer	ADBTAATTAR	1e-07	-18.02	0	25935	0.2357	37567	0.2287
DAE_bin20_25	NFY(CCAAT)/Promoter/Homer	RGCCAATSRG	1e-07	-17.9	0	7347	0.0668	10300	0.0627
DAE_bin20_25	Sp1(Zf)/Promoter/Homer	GGCCCCGCCCCC	1e-07	-17.83	0	1367	0.0124	1753.6	0.0107
DAE_bin20_25	Mef2b(MADS)/HEK293-Mef2b.V5-ChIP-Seq(GSE67450)/Homer	GCTATTTTTGGM	1e-07	-17.26	0	12230	0.1112	17430.7	0.1061
DAE_bin20_25	Eomes(T-box)/H9-Eomes-ChIP-Seq(GSE26097)/Homer	ATTAACACCT	1e-07	-16.41	0	27402	0.2491	39796.3	0.2423
DAE_bin20_25	RBPJ:Ebox(?,bHLH)/Panc1-Rbpj1-ChIP-Seq(GSE47459)/Homer	GGGRAARRGRMCAGMTG	1e-07	-16.31	0	3854	0.035	5290.3	0.0322
DAE_bin20_25	KLF10(Zf)/HEK293-KLF10.GFP-ChIP-Seq(GSE58341)/Homer	GGGGGTGTGTCC	1e-07	-16.29	0	5025	0.0457	6974.9	0.0425
DAE_bin20_25	Tbx21(T-box)/GM12878-TBX21-ChIP-Seq(Encode)/Homer	AGGTGTGAAA	1e-06	-15.52	0	11955	0.1087	17077	0.104
DAE_bin20_25	Tbet(T-box)/CD8-Tbet-ChIP-Seq(GSE33802)/Homer	AGGTGTGAAM	1e-06	-15.41	0	12549	0.1141	17949.4	0.1093
DAE_bin20_25	KLF6(Zf)/PDAC-KLF6-ChIP-Seq(GSE64557)/Homer	MKGGGYGTGGCC	1e-06	-15.3	0	8586	0.078	12160.8	0.074
DAE_bin20_25	Bcl6(Zf)/Liver-Bcl6-ChIP-Seq(GSE31578)/Homer	NNNCTTTCCAGGAAA	1e-06	-14.79	0	16691	0.1517	24051.6	0.1464
DAE_bin20_25	KLF3(Zf)/MEF-Klf3-ChIP-Seq(GSE44748)/Homer	NRGCCCCRCCCHBNN	1e-06	-14.74	0	3399	0.0309	4663.7	0.0284
DAE_bin20_25	Meis1(Homeobox)/MastCells-Meis1-ChIP-Seq(GSE48085)/Homer	VGCTGWCAVB	1e-06	-14.16	0	18973	0.1725	27434.7	0.167
DAE_bin20_25	CArG(MADS)/PUER-Srf-ChIP-Seq(Sullivan_et_al.)/Homer	CCATATATGGNM	1e-05	-13.78	0	3343	0.0304	4598.4	0.028
DAE_bin20_25	E2F(E2F)/Hela-CellCycle-Expression/Homer	TTSGCGCGAAAA	1e-05	-13.7	0	289	0.0026	322.1	0.002
DAE_bin20_25	Klf4(Zf)/mES-Klf4-ChIP-Seq(GSE11431)/Homer	GCCACACCCA	1e-05	-13.25	0	2868	0.0261	3926.9	0.0239
DAE_bin20_25	Brn2(POU,Homeobox)/NPC-Brn2-ChIP-Seq(GSE35496)/Homer	ATGAATATTC	1e-05	-12.98	0	1644	0.0149	2189.9	0.0133
DAE_bin20_25	Sp2(Zf)/HEK293-Sp2.eGFP-ChIP-Seq(Encode)/Homer	YGGCCCCGCCCC	1e-05	-12.81	0	12596	0.1145	18098.4	0.1102
DAE_bin20_25	ZNF675(Zf)/HEK293-ZNF675.GFP-ChIP-Seq(GSE58341)/Homer	ARGAGGMCAAAATGW	1e-05	-12.31	0	1731	0.0157	2320.3	0.0141
DAE_bin20_25	Sp5(Zf)/mES-Sp5.Flag-ChIP-Seq(GSE72989)/Homer	RGKGGGCGGAGC	1e-05	-12.25	0	7531	0.0685	10699.8	0.0651
DAE_bin20_25	FoxD3(forkhead)/ZebrafishEmbryo-Foxd3.biotin-ChIP-seq(GSE106676)/Homer	TGTTTAYTTAGC	1e-05	-12.15	0	11691	0.1063	16791.2	0.1022
DAE_bin20_25	DMRT6(DM)/Testis-DMRT6-ChIP-Seq(GSE60440)/Homer	YDGHTACAWTGTADC	1e-05	-11.96	0	2205	0.02	2998.3	0.0183
DAE_bin20_25	OCT:OCT(POU,Homeobox,IR1)/NPC-Brn2-ChIP-Seq(GSE35496)/Homer	ATGAATWATTCATGA	0.0001	-11.23	0.0001	339	0.0031	399.4	0.0024
DAE_bin20_25	IRF8(IRF)/BMDM-IRF8-ChIP-Seq(GSE77884)/Homer	GRAASTGAAAST	0.0001	-10.42	0.0002	3863	0.0351	5409.5	0.0329
DAE_bin20_25	OCT:OCT(POU,Homeobox)/NPC-Brn1-ChIP-Seq(GSE35496)/Homer	ATGAATATTCATGAG	0.0001	-9.994	0.0003	156	0.0014	167.6	0.001
DAE_bin20_25	HEB(bHLH)/mES-Heb-ChIP-Seq(GSE53233)/Homer	VCAGCTGBNN	0.0001	-9.755	0.0004	21943	0.1994	32005.1	0.1948
DAE_bin20_25	Tgif1(Homeobox)/mES-Tgif1-ChIP-Seq(GSE55404)/Homer	YTGWCADY	0.0001	-9.41	0.0005	37971	0.3451	55810.4	0.3397
DAE_bin20_25	Srebp1a(bHLH)/HepG2-Srebp1a-ChIP-Seq(GSE31477)/Homer	RTCACSCCAY	0.001	-9.177	0.0006	2180	0.0198	3005	0.0183
DAE_bin20_25	ZNF519(Zf)/HEK293-ZNF519.GFP-ChIP-Seq(GSE58341)/Homer	GAGSCCGAGC	0.001	-8.91	0.0008	1724	0.0157	2356	0.0143
DAE_bin20_25	EKLF(Zf)/Erythrocyte-Klf1-ChIP-Seq(GSE20478)/Homer	NWGGGTGTGGCY	0.001	-8.881	0.0008	1674	0.0152	2285.3	0.0139
DAE_bin20_25	PU.1-IRF(ETS:IRF)/Bcell-PU.1-ChIP-Seq(GSE21512)/Homer	MGGAAGTGAAAC	0.001	-8.533	0.0011	16230	0.1475	23615.5	0.1438
DAE_bin20_25	Fox:Ebox(Forkhead,bHLH)/Panc1-Foxa2-ChIP-Seq(GSE47459)/Homer	NNNVCTGWGYAAACASN	0.001	-8.495	0.0012	11809	0.1073	17095.6	0.1041
DAE_bin20_25	Tlx?(NR)/NPC-H3K4me1-ChIP-Seq(GSE16256)/Homer	CTGGCAGSCTGCCA	0.001	-8.453	0.0012	5252	0.0477	7475.4	0.0455
DAE_bin20_25	Egr2(Zf)/Thymocytes-Egr2-ChIP-Seq(GSE34254)/Homer	NGCGTGGGCGGR	0.001	-8.286	0.0014	1190	0.0108	1604.2	0.0098
DAE_bin20_25	Egr1(Zf)/K562-Egr1-ChIP-Seq(GSE32465)/Homer	TGCGTGGGYG	0.001	-8.021	0.0018	5250	0.0477	7484.5	0.0456
DAE_bin20_25	ERE(NR),IR3/MCF7-ERa-ChIP-Seq(Unpublished)/Homer	VAGGTCACNSTGACC	0.001	-7.972	0.0019	2287	0.0208	3180.9	0.0194
DAE_bin20_25	Nkx6.1(Homeobox)/Islet-Nkx6.1-ChIP-Seq(GSE40975)/Homer	GKTAATGR	0.001	-7.772	0.0023	38735	0.3521	57048.9	0.3473
DAE_bin20_25	AR-halfsite(NR)/LNCaP-AR-ChIP-Seq(GSE27824)/Homer	CCAGGAACAG	0.001	-7.469	0.003	42250	0.384	62302.6	0.3793
DAE_bin20_25	PR(NR)/T47D-PR-ChIP-Seq(GSE31130)/Homer	VAGRACAKNCTGTBC	0.001	-7.398	0.0032	24649	0.224	36139.3	0.22
DAE_bin20_25	SpiB(ETS)/OCILY3-SPIB-ChIP-Seq(GSE56857)/Homer	AAAGRGGAAGTG	0.001	-7.33	0.0034	2596	0.0236	3639	0.0222
DAE_bin20_25	ZKSCAN1(Zf)/HepG2-ZKSCAN1-ChIP-Seq(Encode)/Homer	GCACAYAGTAGGKCY	0.001	-7.321	0.0034	267	0.0024	325.6	0.002
DAE_bin20_25	ZEB1(Zf)/PDAC-ZEB1-ChIP-Seq(GSE64557)/Homer	VCAGGTRDRY	0.001	-7.318	0.0034	16366	0.1488	23874.2	0.1453
DAE_bin20_25	Tbox:Smad(T-box,MAD)/ESCd5-Smad2_3-ChIP-Seq(GSE29422)/Homer	AGGTGHCAGACA	0.001	-7.109	0.0041	1934	0.0176	2687.6	0.0164
DAE_bin20_25	IRF2(IRF)/Erythroblas-IRF2-ChIP-Seq(GSE36985)/Homer	GAAASYGAAASY	0.001	-7.01	0.0045	1248	0.0113	1704.3	0.0104
DAE_bin20_25	ZSCAN22(Zf)/HEK293-ZSCAN22.GFP-ChIP-Seq(GSE58341)/Homer	SMCAGTCWGAKGGAGGAGGC	0.001	-6.974	0.0046	754	0.0069	1003.6	0.0061
DAE_bin20_25	Srebp2(bHLH)/HepG2-Srebp2-ChIP-Seq(GSE31477)/Homer	CGGTCACSCCAC	0.001	-6.955	0.0046	1374	0.0125	1885.1	0.0115
DAE_bin20_25	ZNF7(Zf)/HepG2-ZNF7.Flag-ChIP-Seq(Encode)/Homer	CTGCCWVCTTTTRTA	0.01	-6.869	0.005	6608	0.0601	9508.3	0.0579
DAE_bin20_25	Twist(bHLH)/HMLE-TWIST1-ChIP-Seq(Chang_et_al)/Homer	VCAKCTGGNNNCCAGMTGBN	0.01	-6.802	0.0053	1417	0.0129	1949.6	0.0119
DAE_bin20_25	Mef2a(MADS)/HL1-Mef2a.biotin-ChIP-Seq(GSE21529)/Homer	CYAAAAATAG	0.01	-6.709	0.0057	6076	0.0552	8733.1	0.0532
DAE_bin20_25	Rfx5(HTH)/GM12878-Rfx5-ChIP-Seq(GSE31477)/Homer	SCCTAGCAACAG	0.01	-6.697	0.0057	3538	0.0322	5022.6	0.0306
DAE_bin20_25	ISRE(IRF)/ThioMac-LPS-Expression(GSE23622)/Homer	AGTTTCASTTTC	0.01	-6.591	0.0063	758	0.0069	1013.8	0.0062
DAE_bin20_25	ZNF528(Zf)/HEK293-ZNF528.GFP-ChIP-Seq(GSE58341)/Homer	AGAAATGACTTCCCT	0.01	-6.481	0.007	85	0.0008	90.8	0.0006
DAE_bin20_25	Slug(Zf)/Mesoderm-Snai2-ChIP-Seq(GSE61475)/Homer	SNGCACCTGCHS	0.01	-6.476	0.007	5377	0.0489	7716.3	0.047
DAE_bin20_25	Pbx3(Homeobox)/GM12878-PBX3-ChIP-Seq(GSE32465)/Homer	SCTGTCAMTCAN	0.01	-6.047	0.0105	2430	0.0221	3426.3	0.0209
DAE_bin20_25	ZNF41(Zf)/HEK293-ZNF41.GFP-ChIP-Seq(GSE58341)/Homer	CCTCATGGTGYCYTWYTCCCTTGTG	0.01	-5.929	0.0117	264	0.0024	330.1	0.002
DAE_bin20_25	Pknox1(Homeobox)/ES-Prep1-ChIP-Seq(GSE63282)/Homer	SCTGTCAVTCAV	0.01	-5.903	0.0119	2321	0.0211	3271.4	0.0199
DAE_bin20_25	CTCF-SatelliteElement(Zf?)/CD4+-CTCF-ChIP-Seq(Barski_et_al.)/Homer	TGCAGTTCCMVNWRTGGCCA	0.01	-5.507	0.0175	172	0.0016	208.2	0.0013
DAE_bin20_25	Oct4:Sox17(POU,Homeobox,HMG)/F9-Sox17-ChIP-Seq(GSE44553)/Homer	CCATTGTATGCAAAT	0.01	-5.173	0.0242	1893	0.0172	2666.7	0.0162
DAE_bin20_25	HIF2a(bHLH)/785_O-HIF2a-ChIP-Seq(GSE34871)/Homer	GCACGTACCC	0.01	-5.125	0.0252	2802	0.0255	3990.3	0.0243
DAE_bin20_25	OCT:OCT-short(POU,Homeobox)/NPC-OCT6-ChIP-Seq(GSE43916)/Homer	ATGCATWATGCATRW	0.01	-4.775	0.0354	10872	0.0988	15882.3	0.0967
DAE_bin20_25	E-box(bHLH)/Promoter/Homer	SSGGTCACGTGA	0.01	-4.728	0.0367	498	0.0045	667.5	0.0041
DAE_bin20_25	Hoxa9(Homeobox)/ChickenMSG-Hoxa9.Flag-ChIP-Seq(GSE86088)/Homer	RGCAATNAAA	0.01	-4.725	0.0367	36496	0.3317	53941.2	0.3284
DAE_bin20_25	E2F3(E2F)/MEF-E2F3-ChIP-Seq(GSE71376)/Homer	BTKGGCGGGAAA	0.01	-4.722	0.0367	3953	0.0359	5686.4	0.0346
DAE_bin20_25	ZNF669(Zf)/HEK293-ZNF669.GFP-ChIP-Seq(GSE58341)/Homer	GARTGGTCATCGCCC	0.01	-4.609	0.0402	545	0.005	735.9	0.0045
DAE_bin20_25	Ronin(THAP)/ES-Thap11-ChIP-Seq(GSE51522)/Homer	RACTACAACTCCCAGVAKGC	0.1	-4.542	0.0426	87	0.0008	100.6	0.0006
DAE_bin20_25	RORgt(NR)/EL4-RORgt.Flag-ChIP-Seq(GSE56019)/Homer	AAYTAGGTCA	0.1	-4.36	0.0502	1368	0.0124	1922.7	0.0117
DAE_bin20_25	RORgt(NR)/EL4-RORgt.Flag-ChIP-Seq(GSE56019)/Homer	AAYTAGGTCA	0.1	-4.36	0.0502	1368	0.0124	1922.7	0.0117
DAE_bin20_25	IRF1(IRF)/PBMC-IRF1-ChIP-Seq(GSE43036)/Homer	GAAAGTGAAAGT	0.1	-4.34	0.0508	1739	0.0158	2461.7	0.015
DAE_bin20_25	Hoxa10(Homeobox)/ChickenMSG-Hoxa10.Flag-ChIP-Seq(GSE86088)/Homer	GGYAATGAAA	0.1	-4.138	0.0616	8160	0.0742	11907.5	0.0725
DAE_bin20_25	Foxa2(Forkhead)/Liver-Foxa2-ChIP-Seq(GSE25694)/Homer	CYTGTTTACWYW	0.1	-4.048	0.0668	9943	0.0904	14548.6	0.0886
DAE_bin20_25	NF1(CTF)/LNCAP-NF1-ChIP-Seq(Unpublished)/Homer	CYTGGCABNSTGCCAR	0.1	-3.918	0.0754	4780	0.0434	6931.9	0.0422
DAE_bin20_25	ZNF189(Zf)/HEK293-ZNF189.GFP-ChIP-Seq(GSE58341)/Homer	TGGAACAGMA	0.1	-3.901	0.076	8895	0.0809	13006.8	0.0792
DAE_bin20_25	HIF-1b(HLH)/T47D-HIF1b-ChIP-Seq(GSE59937)/Homer	RTACGTGC	0.1	-3.819	0.0819	9286	0.0844	13589.1	0.0827
DAE_bin20_25	ZNF322(Zf)/HEK293-ZNF322.GFP-ChIP-Seq(GSE58341)/Homer	GAGCCTGGTACTGWGCCTGR	0.1	-3.753	0.0867	2849	0.0259	4099.3	0.025
DAE_bin20_25	PU.1:IRF8(ETS:IRF)/pDC-Irf8-ChIP-Seq(GSE66899)/Homer	GGAAGTGAAAST	0.1	-3.742	0.0869	2276	0.0207	3260.4	0.0198
DAE_bin20_25	STAT6(Stat)/CD4-Stat6-ChIP-Seq(GSE22104)/Homer	ABTTCYYRRGAA	0.1	-3.665	0.0931	6951	0.0632	10145.3	0.0618
DAE_bin20_25	IRF4(IRF)/GM12878-IRF4-ChIP-Seq(GSE32465)/Homer	ACTGAAACCA	0.1	-3.652	0.0935	5090	0.0463	7399.6	0.045
DAE_bin20_25	Tbx5(T-box)/HL1-Tbx5.biotin-ChIP-Seq(GSE21529)/Homer	AGGTGTCA	0.1	-3.565	0.1012	35894	0.3263	53152.5	0.3236
DAE_bin20_25	Tbx20(T-box)/Heart-Tbx20-ChIP-Seq(GSE29636)/Homer	GGTGYTGACAGS	0.1	-3.49	0.1083	2376	0.0216	3414.4	0.0208
DAE_bin20_25	Zfp57(Zf)/H1-ZFP57.HA-ChIP-Seq(GSE115387)/Homer	NANTGCSGCA	0.1	-3.451	0.1116	2154	0.0196	3090.1	0.0188
DAE_bin20_25	ZNF16(Zf)/HEK293-ZNF16.GFP-ChIP-Seq(GSE58341)/Homer	MACCTTCYATGGCTCCCTAKTGCCY	0.1	-3.395	0.1171	91	0.0008	111.9	0.0007
DAE_bin20_25	E2F6(E2F)/Hela-E2F6-ChIP-Seq(GSE31477)/Homer	GGCGGGAARN	0.1	-3.365	0.1197	3606	0.0328	5225.7	0.0318
DAE_bin20_25	HINFP(Zf)/K562-HINFP.eGFP-ChIP-Seq(Encode)/Homer	TWVGGTCCGC	0.1	-3.362	0.1197	1177	0.0107	1667	0.0101
DAE_bin20_25	Arnt:Ahr(bHLH)/MCF7-Arnt-ChIP-Seq(Lo_et_al.)/Homer	TBGCACGCAA	0.1	-3.343	0.1205	5504	0.05	8024.6	0.0488
DAE_bin20_25	CEBP:AP1(bZIP)/ThioMac-CEBPb-ChIP-Seq(GSE21512)/Homer	DRTGTTGCAA	0.1	-3.286	0.1266	9646	0.0877	14154.8	0.0862
DAE_bin20_25	Smad4(MAD)/ESC-SMAD4-ChIP-Seq(GSE29422)/Homer	VBSYGTCTGG	0.1	-3.269	0.1278	16272	0.1479	23985.5	0.146
DAE_bin20_25	T1ISRE(IRF)/ThioMac-Ifnb-Expression/Homer	ACTTTCGTTTCT	0.1	-3.234	0.1313	124	0.0011	157.1	0.001
DAE_bin20_25	NRF1(NRF)/MCF7-NRF1-ChIP-Seq(Unpublished)/Homer	CTGCGCATGCGC	0.1	-3.151	0.1417	379	0.0034	517.4	0.0031
DAE_bin20_25	Pit1+1bp(Homeobox)/GCrat-Pit1-ChIP-Seq(GSE58009)/Homer	ATGCATAATTCA	0.1	-3.088	0.1497	5576	0.0507	8143.9	0.0496
DAE_bin20_25	Mef2c(MADS)/GM12878-Mef2c-ChIP-Seq(GSE32465)/Homer	DCYAAAAATAGM	0.1	-3.037	0.1563	6920	0.0629	10133.2	0.0617
DAE_bin20_25	ZNF415(Zf)/HEK293-ZNF415.GFP-ChIP-Seq(GSE58341)/Homer	GRTGMTRGAGCC	0.1	-3.029	0.1564	4853	0.0441	7078.3	0.0431
DAE_bin20_25	CHR(?)/Hela-CellCycle-Expression/Homer	SRGTTTCAAA	0.1	-3.027	0.1564	9223	0.0838	13544.5	0.0825
DAE_bin20_25	Hoxb4(Homeobox)/ES-Hoxb4-ChIP-Seq(GSE34014)/Homer	TGATTRATGGCY	0.1	-2.813	0.1914	2441	0.0222	3532.4	0.0215
DAE_bin20_25	ZNF341(Zf)/EBV-ZNF341-ChIP-Seq(GSE113194)/Homer	GGAACAGCCG	0.1	-2.81	0.1914	6961	0.0633	10207.5	0.0621
DAE_bin20_25	Rfx6(HTH)/Min6b1-Rfx6.HA-ChIP-Seq(GSE62844)/Homer	TGTTKCCTAGCAACM	0.1	-2.772	0.1965	11126	0.1011	16384.3	0.0997
DAE_bin20_25	PRDM1(Zf)/Hela-PRDM1-ChIP-Seq(GSE31477)/Homer	ACTTTCACTTTC	0.1	-2.762	0.1971	6930	0.063	10164.6	0.0619
DAE_bin20_25	DMRT1(DM)/Testis-DMRT1-ChIP-Seq(GSE64892)/Homer	TWGHWACAWTGTWDC	0.1	-2.694	0.2096	2739	0.0249	3975.2	0.0242
DAE_bin20_25	Brachyury(T-box)/Mesoendoderm-Brachyury-ChIP-exo(GSE54963)/Homer	ANTTMRCASBNNNGTGYKAAN	0.1	-2.66	0.2152	3110	0.0283	4523.8	0.0275
DAE_bin20_25	Gfi1b(Zf)/HPC7-Gfi1b-ChIP-Seq(GSE22178)/Homer	MAATCACTGC	0.1	-2.611	0.2245	8253	0.075	12134.5	0.0739
DAE_bin20_25	ZNF143|STAF(Zf)/CUTLL-ZNF143-ChIP-Seq(GSE29600)/Homer	ATTTCCCAGVAKSCY	0.1	-2.61	0.2245	3213	0.0292	4677.5	0.0285
DAE_bin20_25	CRE(bZIP)/Promoter/Homer	CSGTGACGTCAC	0.1	-2.579	0.2285	1423	0.0129	2045.9	0.0125
DAE_bin20_25	Snail1(Zf)/LS174T-SNAIL1.HA-ChIP-Seq(GSE127183)/Homer	TRCACCTGCY	0.1	-2.563	0.2308	8329	0.0757	12250.7	0.0746
DAE_bin20_25	FOXK2(Forkhead)/U2OS-FOXK2-ChIP-Seq(E-MTAB-2204)/Homer	SCHTGTTTACAT	0.1	-2.46	0.2539	7985	0.0726	11747.5	0.0715
DAE_bin20_25	c-Myc(bHLH)/LNCAP-cMyc-ChIP-Seq(Unpublished)/Homer	VCCACGTG	0.1	-2.439	0.2577	3258	0.0296	4751.2	0.0289
DAE_bin20_25	MyoG(bHLH)/C2C12-MyoG-ChIP-Seq(GSE36024)/Homer	AACAGCTG	0.1	-2.411	0.2633	11902	0.1082	17565.5	0.1069
DAE_bin20_25	AMYB(HTH)/Testes-AMYB-ChIP-Seq(GSE44588)/Homer	TGGCAGTTGG	0.1	-2.407	0.2633	16921	0.1538	25026.1	0.1523
DAE_bin20_25	EBF1(EBF)/Near-E2A-ChIP-Seq(GSE21512)/Homer	GTCCCCWGGGGA	1	-2.25	0.3051	11573	0.1052	17090.9	0.104
DAE_bin20_25	ZNF136(Zf)/HEK293-ZNF136.GFP-ChIP-Seq(GSE58341)/Homer	YTKGATAHAGTATTCTWGGTNGGCA	1	-2.239	0.3063	1067	0.0097	1533.4	0.0093
DAE_bin20_25	RORa(NR)/Liver-Rora-ChIP-Seq(GSE101115)/Homer	AAWCTAGGTCARDNN	1	-1.991	0.3903	1441	0.0131	2090	0.0127
DAE_bin20_25	MYB(HTH)/ERMYB-Myb-ChIPSeq(GSE22095)/Homer	GGCVGTTR	1	-1.987	0.3903	19338	0.1758	28668.3	0.1745
DAE_bin20_25	ZNF165(Zf)/WHIM12-ZNF165-ChIP-Seq(GSE65937)/Homer	AAGGKGRCGCAGGCA	1	-1.978	0.3903	1230	0.0112	1780.7	0.0108
DAE_bin20_25	PRDM9(Zf)/Testis-DMC1-ChIP-Seq(GSE35498)/Homer	ADGGYAGYAGCATCT	1	-1.969	0.3912	4554	0.0414	6693.4	0.0407
DAE_bin20_25	Mef2d(MADS)/Retina-Mef2d-ChIP-Seq(GSE61391)/Homer	GCTATTTTTAGC	1	-1.874	0.4276	2854	0.0259	4181.6	0.0255
DAE_bin20_25	HOXA2(Homeobox)/mES-Hoxa2-ChIP-Seq(Donaldson_et_al.)/Homer	GYCATCMATCAT	1	-1.803	0.4561	1167	0.0106	1693.9	0.0103
DAE_bin20_25	Klf9(Zf)/GBM-Klf9-ChIP-Seq(GSE62211)/Homer	GCCACRCCCACY	1	-1.794	0.4573	2489	0.0226	3645.9	0.0222
DAE_bin20_25	RARg(NR)/ES-RARg-ChIP-Seq(GSE30538)/Homer	AGGTCAAGGTCA	1	-1.658	0.5204	220	0.002	309.4	0.0019
DAE_bin20_25	NFAT(RHD)/Jurkat-NFATC1-ChIP-Seq(Jolma_et_al.)/Homer	ATTTTCCATT	1	-1.62	0.5377	11643	0.1058	17255.2	0.105
DAE_bin20_25	IRF3(IRF)/BMDM-Irf3-ChIP-Seq(GSE67343)/Homer	AGTTTCAKTTTC	1	-1.557	0.5691	3990	0.0363	5883.8	0.0358
DAE_bin20_25	ZNF692(Zf)/HEK293-ZNF692.GFP-ChIP-Seq(GSE58341)/Homer	GTGGGCCCCA	1	-1.525	0.584	1350	0.0123	1973.7	0.012
DAE_bin20_25	E2A(bHLH),near_PU.1/Bcell-PU.1-ChIP-Seq(GSE21512)/Homer	NVCACCTGBN	1	-1.458	0.6206	13820	0.1256	20515.7	0.1249
DAE_bin20_25	Hnf6b(Homeobox)/LNCaP-Hnf6b-ChIP-Seq(GSE106305)/Homer	TATTGAYY	1	-1.452	0.6206	11214	0.1019	16635.8	0.1013
DAE_bin20_25	PGR(NR)/EndoStromal-PGR-ChIP-Seq(GSE69539)/Homer	AAGAACATWHTGTTC	1	-1.389	0.657	2538	0.0231	3739.3	0.0228
DAE_bin20_25	IRF:BATF(IRF:bZIP)/pDC-Irf8-ChIP-Seq(GSE66899)/Homer	CTTTCANTATGACTV	1	-1.315	0.7035	1579	0.0144	2321.6	0.0141
DAE_bin20_25	Stat3(Stat)/mES-Stat3-ChIP-Seq(GSE11431)/Homer	CTTCCGGGAA	1	-1.185	0.7959	5201	0.0473	7712.5	0.0469
DAE_bin20_25	GRE(NR),IR3/RAW264.7-GRE-ChIP-Seq(Unpublished)/Homer	VAGRACAKWCTGTYC	1	-1.171	0.8027	2177	0.0198	3216.9	0.0196
DAE_bin20_25	SCRT1(Zf)/HEK293-SCRT1.eGFP-ChIP-Seq(Encode)/Homer	GCAACAGGTG	1	-1.164	0.8037	2382	0.0217	3521.5	0.0214
DAE_bin20_25	Ap4(bHLH)/AML-Tfap4-ChIP-Seq(GSE45738)/Homer	NAHCAGCTGD	1	-1.123	0.8323	14793	0.1345	22011.9	0.134
DAE_bin20_25	FOXP1(Forkhead)/H9-FOXP1-ChIP-Seq(GSE31006)/Homer	NYYTGTTTACHN	1	-1.065	0.8766	5468	0.0497	8121.8	0.0494
DAE_bin20_25	HRE(HSF)/HepG2-HSF1-ChIP-Seq(GSE31477)/Homer	BSTTCTRGAABVTTCYAGAA	1	-1.003	0.9272	1293	0.0118	1913	0.0116
DAE_bin20_25	GLI3(Zf)/Limb-GLI3-ChIP-Chip(GSE11077)/Homer	CGTGGGTGGTCC	1	-0.9976	0.9272	996	0.0091	1471.3	0.009
DAE_bin20_25	MNT(bHLH)/HepG2-MNT-ChIP-Seq(Encode)/Homer	DGCACACGTG	1	-0.9814	0.9369	10160	0.0923	15124.9	0.0921
DAE_bin20_25	Reverb(NR),DR2/RAW-Reverba.biotin-ChIP-Seq(GSE45914)/Homer	GTRGGTCASTGGGTCA	1	-0.9761	0.9369	1212	0.011	1793.5	0.0109
DAE_bin20_25	Pitx1:Ebox(Homeobox,bHLH)/Hindlimb-Pitx1-ChIP-Seq(GSE41591)/Homer	YTAATTRAWWCCAGATGT	1	-0.9657	0.9411	3089	0.0281	4587.1	0.0279
DAE_bin20_25	ZFP3(Zf)/HEK293-ZFP3.GFP-ChIP-Seq(GSE58341)/Homer	GGGTTTTGAAGGATGARTAGGAGTT	1	-0.9618	0.9411	39	0.0004	55.2	0.0003
DAE_bin20_25	Mouse_Recombination_Hotspot(Zf)/Testis-DMC1-ChIP-Seq(GSE24438)/Homer	ACTYKNATTCGTGNTACTTC	1	-0.949	0.9463	730	0.0066	1078.9	0.0066
DAE_bin20_25	Sox4(HMG)/proB-Sox4-ChIP-Seq(GSE50066)/Homer	YCTTTGTTCC	1	-0.9324	0.9569	10870	0.0988	16190.8	0.0986
DAE_bin20_25	Stat3+il21(Stat)/CD4-Stat3-ChIP-Seq(GSE19198)/Homer	SVYTTCCNGGAARB	1	-0.8727	1	7691	0.0699	11457.2	0.0697
DAE_bin20_25	E2A(bHLH)/proBcell-E2A-ChIP-Seq(GSE21978)/Homer	DNRCAGCTGY	1	-0.8228	1	16256	0.1478	24245.3	0.1476
DAE_bin20_25	PPARE(NR),DR1/3T3L1-Pparg-ChIP-Seq(GSE13511)/Homer	TGACCTTTGCCCCA	1	-0.8141	1	9544	0.0867	14230.4	0.0866
DAE_bin20_25	PAX6(Paired,Homeobox)/Forebrain-Pax6-ChIP-Seq(GSE66961)/Homer	NGTGTTCAVTSAAGCGKAAA	1	-0.8132	1	996	0.0091	1480.8	0.009
DAE_bin20_25	Myf5(bHLH)/GM-Myf5-ChIP-Seq(GSE24852)/Homer	BAACAGCTGT	1	-0.7629	1	8027	0.073	11974.8	0.0729
DAE_bin20_25	ETS:E-box(ETS,bHLH)/HPC7-Scl-ChIP-Seq(GSE22178)/Homer	AGGAARCAGCTG	1	-0.745	1	1019	0.0093	1518.7	0.0092
DAE_bin20_25	Nkx2.5(Homeobox)/HL1-Nkx2.5.biotin-ChIP-Seq(GSE21529)/Homer	RRSCACTYAA	1	-0.7152	1	25454	0.2314	38000	0.2313
DAE_bin20_25	bHLHE41(bHLH)/proB-Bhlhe41-ChIP-Seq(GSE93764)/Homer	KCACGTGMCN	1	-0.7139	1	8815	0.0801	13158.1	0.0801
DAE_bin20_25	TFE3(bHLH)/MEF-TFE3-ChIP-Seq(GSE75757)/Homer	GTCACGTGACYV	1	-0.6931	1	583	0.0053	870.3	0.0053
DAE_bin20_25	ZNF768(Zf)/Rajj-ZNF768-ChIP-Seq(GSE111879)/Homer	RHHCAGAGAGGB	1	-0.6693	1	340	0.0031	508.2	0.0031
DAE_bin20_25	FOXA1(Forkhead)/LNCAP-FOXA1-ChIP-Seq(GSE27824)/Homer	WAAGTAAACA	1	-0.6418	1	16101	0.1463	24052.3	0.1464
DAE_bin20_25	Ascl2(bHLH)/ESC-Ascl2-ChIP-Seq(GSE97712)/Homer	SSRGCAGCTGCH	1	-0.6352	1	12333	0.1121	18426.3	0.1122
DAE_bin20_25	Gli2(Zf)/GM2-Gli2-ChIP-Chip(GSE112702)/Homer	YSTGGGTGGTCT	1	-0.627	1	2353	0.0214	3520	0.0214
DAE_bin20_25	Pdx1(Homeobox)/Islet-Pdx1-ChIP-Seq(SRA008281)/Homer	YCATYAATCA	1	-0.5871	1	13525	0.1229	20217.2	0.1231
DAE_bin20_25	ZNF317(Zf)/HEK293-ZNF317.GFP-ChIP-Seq(GSE58341)/Homer	GTCWGCTGTYYCTCT	1	-0.5062	1	830	0.0075	1250.9	0.0076
DAE_bin20_25	GATA3(Zf),DR8/iTreg-Gata3-ChIP-Seq(GSE20898)/Homer	AGATSTNDNNDSAGATAASN	1	-0.4988	1	827	0.0075	1246.8	0.0076
DAE_bin20_25	Smad3(MAD)/NPC-Smad3-ChIP-Seq(GSE36673)/Homer	TWGTCTGV	1	-0.4751	1	31849	0.2895	47624.5	0.2899
DAE_bin20_25	GRHL2(CP2)/HBE-GRHL2-ChIP-Seq(GSE46194)/Homer	AAACYKGTTWDACMRGTTTB	1	-0.4621	1	3620	0.0329	5434.6	0.0331
DAE_bin20_25	GFY-Staf(?,Zf)/Promoter/Homer	RACTACAATTCCCAGAAKGC	1	-0.4607	1	227	0.0021	346	0.0021
DAE_bin20_25	STAT1(Stat)/HelaS3-STAT1-ChIP-Seq(GSE12782)/Homer	NATTTCCNGGAAAT	1	-0.453	1	3571	0.0325	5363	0.0326
DAE_bin20_25	PBX2(Homeobox)/K562-PBX2-ChIP-Seq(Encode)/Homer	RTGATTKATRGN	1	-0.4434	1	11212	0.1019	16795.4	0.1022
DAE_bin20_25	Six2(Homeobox)/NephronProgenitor-Six2-ChIP-Seq(GSE39837)/Homer	GWAAYHTGAKMC	1	-0.4303	1	11736	0.1067	17582.5	0.107
DAE_bin20_25	CLOCK(bHLH)/Liver-Clock-ChIP-Seq(GSE39860)/Homer	GHCACGTG	1	-0.4163	1	4502	0.0409	6762.2	0.0412
DAE_bin20_25	Sox17(HMG)/Endoderm-Sox17-ChIP-Seq(GSE61475)/Homer	CCATTGTTYB	1	-0.4131	1	8963	0.0815	13439.3	0.0818
DAE_bin20_25	NF1:FOXA1(CTF,Forkhead)/LNCAP-FOXA1-ChIP-Seq(GSE27824)/Homer	WNTGTTTRYTTTGGCA	1	-0.4093	1	614	0.0056	932.8	0.0057
DAE_bin20_25	Foxo3(Forkhead)/U2OS-Foxo3-ChIP-Seq(E-MTAB-2701)/Homer	DGTAAACA	1	-0.4045	1	9751	0.0886	14620.3	0.089
DAE_bin20_25	NFkB-p65(RHD)/GM12787-p65-ChIP-Seq(GSE19485)/Homer	WGGGGATTTCCC	1	-0.3102	1	5121	0.0465	7712	0.0469
DAE_bin20_25	Tcf21(bHLH)/ArterySmoothMuscle-Tcf21-ChIP-Seq(GSE61369)/Homer	NAACAGCTGG	1	-0.3086	1	11535	0.1048	17318.7	0.1054
DAE_bin20_25	bHLHE40(bHLH)/HepG2-BHLHE40-ChIP-Seq(GSE31477)/Homer	KCACGTGMCN	1	-0.306	1	2229	0.0203	3372.5	0.0205
DAE_bin20_25	OCT4-SOX2-TCF-NANOG(POU,Homeobox,HMG)/mES-Oct4-ChIP-Seq(GSE11431)/Homer	ATTTGCATAACAATG	1	-0.296	1	2763	0.0251	4176.8	0.0254
DAE_bin20_25	CUX1(Homeobox)/K562-CUX1-ChIP-Seq(GSE92882)/Homer	TATCGATNAN	1	-0.2955	1	8307	0.0755	12489.6	0.076
DAE_bin20_25	HNF6(Homeobox)/Liver-Hnf6-ChIP-Seq(ERP000394)/Homer	NTATYGATCH	1	-0.291	1	6436	0.0585	9687.4	0.059
DAE_bin20_25	HOXA1(Homeobox)/mES-Hoxa1-ChIP-Seq(SRP084292)/Homer	TGATKGATGR	1	-0.283	1	3037	0.0276	4590.9	0.0279
DAE_bin20_25	LEF1(HMG)/H1-LEF1-ChIP-Seq(GSE64758)/Homer	CCTTTGATST	1	-0.2827	1	8791	0.0799	13218.2	0.0805
DAE_bin20_25	STAT4(Stat)/CD4-Stat4-ChIP-Seq(GSE22104)/Homer	NYTTCCWGGAAR	1	-0.2768	1	11981	0.1089	17997.3	0.1096
DAE_bin20_25	ZNF382(Zf)/HEK293-ZNF382.GFP-ChIP-Seq(GSE58341)/Homer	GNCTGTASTRNTGBCTCHTT	1	-0.2613	1	251	0.0023	392.3	0.0024
DAE_bin20_25	Max(bHLH)/K562-Max-ChIP-Seq(GSE31477)/Homer	RCCACGTGGYYN	1	-0.2465	1	6012	0.0546	9064.3	0.0552
DAE_bin20_25	RORg(NR)/Liver-Rorc-ChIP-Seq(GSE101115)/Homer	WAABTAGGTCAV	1	-0.245	1	944	0.0086	1445.1	0.0088
DAE_bin20_25	ERRg(NR)/Kidney-ESRRG-ChIP-Seq(GSE104905)/Homer	GTGACCTTGRVN	1	-0.231	1	7605	0.0691	11458.6	0.0698
DAE_bin20_25	ZBTB33(Zf)/GM12878-ZBTB33-ChIP-Seq(GSE32465)/Homer	GGVTCTCGCGAGAAC	1	-0.2205	1	86	0.0008	141	0.0009
DAE_bin20_25	FOXK1(Forkhead)/HEK293-FOXK1-ChIP-Seq(GSE51673)/Homer	NVWTGTTTAC	1	-0.2184	1	13526	0.1229	20335.1	0.1238
DAE_bin20_25	Cux2(Homeobox)/Liver-Cux2-ChIP-Seq(GSE35985)/Homer	HNRAATCAAT	1	-0.2177	1	5411	0.0492	8171.6	0.0497
DAE_bin20_25	ZEB2(Zf)/SNU398-ZEB2-ChIP-Seq(GSE103048)/Homer	GNMCAGGTGTGC	1	-0.215	1	8254	0.075	12437.1	0.0757
DAE_bin20_25	JunD(bZIP)/K562-JunD-ChIP-Seq/Homer	ATGACGTCATCN	1	-0.2097	1	606	0.0055	937.5	0.0057
DAE_bin20_25	Smad2(MAD)/ES-SMAD2-ChIP-Seq(GSE29422)/Homer	CTGTCTGG	1	-0.2084	1	16144	0.1467	24260.4	0.1477
DAE_bin20_25	EBNA1(EBV-virus)/Raji-EBNA1-ChIP-Seq(GSE30709)/Homer	GGYAGCAYDTGCTDCCCNNN	1	-0.2076	1	119	0.0011	192.4	0.0012
DAE_bin20_25	GFX(?)/Promoter/Homer	ATTCTCGCGAGA	1	-0.1918	1	20	0.0002	36.7	0.0002
DAE_bin20_25	PRDM15(Zf)/ESC-Prdm15-ChIP-Seq(GSE73694)/Homer	YCCDNTCCAGGTTTT	1	-0.1867	1	10910	0.0992	16431.2	0.1
DAE_bin20_25	DUX(Homeobox)/C2C12-Dux-ChIP-Seq(GSE87279)/Homer	BCWGATTCAATCAAN	1	-0.1722	1	48	0.0004	82.6	0.0005
DAE_bin20_25	CEBP(bZIP)/ThioMac-CEBPb-ChIP-Seq(GSE21512)/Homer	ATTGCGCAAC	1	-0.1689	1	8327	0.0757	12566.7	0.0765
DAE_bin20_25	NFAT:AP1(RHD,bZIP)/Jurkat-NFATC1-ChIP-Seq(Jolma_et_al.)/Homer	SARTGGAAAAWRTGAGTCAB	1	-0.1632	1	2032	0.0185	3103.1	0.0189
DAE_bin20_25	Zic3(Zf)/mES-Zic3-ChIP-Seq(GSE37889)/Homer	GGCCYCCTGCTGDGH	1	-0.1583	1	6663	0.0606	10073.4	0.0613
DAE_bin20_25	Hoxd13(Homeobox)/ChickenMSG-Hoxd13.Flag-ChIP-Seq(GSE86088)/Homer	NCYAATAAAA	1	-0.1576	1	23646	0.2149	35521.9	0.2162
DAE_bin20_25	NPAS2(bHLH)/Liver-NPAS2-ChIP-Seq(GSE39860)/Homer	KCCACGTGAC	1	-0.1501	1	10469	0.0952	15789.8	0.0961
DAE_bin20_25	NRF(NRF)/Promoter/Homer	STGCGCATGCGC	1	-0.148	1	669	0.0061	1041.2	0.0063
DAE_bin20_25	E2F7(E2F)/Hela-E2F7-ChIP-Seq(GSE32673)/Homer	VDTTTCCCGCCA	1	-0.1474	1	532	0.0048	832.7	0.0051
DAE_bin20_25	CEBP:CEBP(bZIP)/MEF-Chop-ChIP-Seq(GSE35681)/Homer	NTNATGCAAYMNNHTGMAAY	1	-0.1437	1	1983	0.018	3034.8	0.0185
DAE_bin20_25	DUX4(Homeobox)/Myoblasts-DUX4.V5-ChIP-Seq(GSE75791)/Homer	NWTAAYCYAATCAWN	1	-0.1434	1	565	0.0051	883.5	0.0054
DAE_bin20_25	n-Myc(bHLH)/mES-nMyc-ChIP-Seq(GSE11431)/Homer	VRCCACGTGG	1	-0.1424	1	5966	0.0542	9034	0.055
DAE_bin20_25	STAT6(Stat)/Macrophage-Stat6-ChIP-Seq(GSE38377)/Homer	TTCCKNAGAA	1	-0.1385	1	6993	0.0636	10578.5	0.0644
DAE_bin20_25	ZNF264(Zf)/HEK293-ZNF264.GFP-ChIP-Seq(GSE58341)/Homer	RGGGCACTAACY	1	-0.1334	1	5757	0.0523	8723.4	0.0531
DAE_bin20_25	GATA:SCL(Zf,bHLH)/Ter119-SCL-ChIP-Seq(GSE18720)/Homer	CRGCTGBNGNSNNSAGATAA	1	-0.1313	1	1141	0.0104	1762.5	0.0107
DAE_bin20_25	TATA-Box(TBP)/Promoter/Homer	CCTTTTAWAGSC	1	-0.1308	1	16299	0.1481	24542	0.1494
DAE_bin20_25	PBX1(Homeobox)/MCF7-PBX1-ChIP-Seq(GSE28007)/Homer	GSCTGTCACTCA	1	-0.1284	1	718	0.0065	1119.4	0.0068
DAE_bin20_25	Six4(Homeobox)/MCF7-SIX4-ChIP-Seq(Encode)/Homer	TGWAAYCTGABACCB	1	-0.1172	1	529	0.0048	832.1	0.0051
DAE_bin20_25	PRDM10(Zf)/HEK293-PRDM10.eGFP-ChIP-Seq(Encode)/Homer	TGGTACATTCCA	1	-0.1147	1	5782	0.0526	8770.5	0.0534
DAE_bin20_25	Foxa3(Forkhead)/Liver-Foxa3-ChIP-Seq(GSE77670)/Homer	BSNTGTTTACWYWGN	1	-0.1072	1	3971	0.0361	6047.8	0.0368
DAE_bin20_25	Zic2(Zf)/ESC-Zic2-ChIP-Seq(SRP197560)/Homer	CHCAGCRGGRGG	1	-0.1069	1	5037	0.0458	7653.8	0.0466
DAE_bin20_25	Foxo1(Forkhead)/RAW-Foxo1-ChIP-Seq(Fan_et_al.)/Homer	CTGTTTAC	1	-0.1065	1	23503	0.2136	35352.1	0.2152
DAE_bin20_25	Unknown(Homeobox)/Limb-p300-ChIP-Seq/Homer	SSCMATWAAA	1	-0.1019	1	9102	0.0827	13768.1	0.0838
DAE_bin20_25	ARE(NR)/LNCAP-AR-ChIP-Seq(GSE27824)/Homer	RGRACASNSTGTYCYB	1	-0.08	1	2151	0.0196	3310.1	0.0202
DAE_bin20_25	FOXA1(Forkhead)/MCF7-FOXA1-ChIP-Seq(GSE26831)/Homer	WAAGTAAACA	1	-0.07831	1	13306	0.1209	20100.4	0.1224
DAE_bin20_25	Pax7(Paired,Homeobox),longest/Myoblast-Pax7-ChIP-Seq(GSE25064)/Homer	NTAATTDGCYAATTANNWWD	1	-0.06661	1	358	0.0033	578.7	0.0035
DAE_bin20_25	PSE(SNAPc)/K562-mStart-Seq/Homer	WAVTCACCMTAASYDAAAAG	1	-0.06597	1	5904	0.0537	8986.3	0.0547
DAE_bin20_25	Atf7(bZIP)/3T3L1-Atf7-ChIP-Seq(GSE56872)/Homer	NGRTGACGTCAY	1	-0.06289	1	4246	0.0386	6488.9	0.0395
DAE_bin20_25	FOXM1(Forkhead)/MCF7-FOXM1-ChIP-Seq(GSE72977)/Homer	TRTTTACTTW	1	-0.06199	1	13340	0.1213	20170.3	0.1228
DAE_bin20_25	Tcf3(HMG)/mES-Tcf3-ChIP-Seq(GSE11724)/Homer	ASWTCAAAGG	1	-0.06175	1	3036	0.0276	4660.5	0.0284
DAE_bin20_25	Hnf1(Homeobox)/Liver-Foxa2-Chip-Seq(GSE25694)/Homer	GGTTAAWCATTAA	1	-0.05939	1	1738	0.0158	2693.8	0.0164
DAE_bin20_25	bZIP:IRF(bZIP,IRF)/Th17-BatF-ChIP-Seq(GSE39756)/Homer	NAGTTTCABTHTGACTNW	1	-0.05522	1	5802	0.0527	8842	0.0538
DAE_bin20_25	FoxL2(Forkhead)/Ovary-FoxL2-ChIP-Seq(GSE60858)/Homer	WWTRTAAACAVG	1	-0.0519	1	11323	0.1029	17154.6	0.1044
DAE_bin20_25	MyoD(bHLH)/Myotube-MyoD-ChIP-Seq(GSE21614)/Homer	RRCAGCTGYTSY	1	-0.05108	1	8809	0.0801	13375.4	0.0814
DAE_bin20_25	Zfp809(Zf)/ES-Zfp809-ChIP-Seq(GSE70799)/Homer	GGGGCTYGKCTGGGA	1	-0.049	1	1886	0.0171	2924.3	0.0178
DAE_bin20_25	HIF-1a(bHLH)/MCF7-HIF1a-ChIP-Seq(GSE28352)/Homer	TACGTGCV	1	-0.04798	1	1879	0.0171	2914.7	0.0177
DAE_bin20_25	ZBTB18(Zf)/HEK293-ZBTB18.GFP-ChIP-Seq(GSE58341)/Homer	AACATCTGGA	1	-0.04543	1	5369	0.0488	8199.2	0.0499
DAE_bin20_25	TCFL2(HMG)/K562-TCF7L2-ChIP-Seq(GSE29196)/Homer	ACWTCAAAGG	1	-0.03962	1	819	0.0074	1299.9	0.0079
DAE_bin20_25	GRE(NR),IR3/A549-GR-ChIP-Seq(GSE32465)/Homer	NRGVACABNVTGTYCY	1	-0.03737	1	1048	0.0095	1652.6	0.0101
DAE_bin20_25	Tcf12(bHLH)/GM12878-Tcf12-ChIP-Seq(GSE32465)/Homer	VCAGCTGYTG	1	-0.0364	1	11125	0.1011	16881.7	0.1028
DAE_bin20_25	Ets1-distal(ETS)/CD4+-PolII-ChIP-Seq(Barski_et_al.)/Homer	MACAGGAAGT	1	-0.02993	1	3006	0.0273	4642.1	0.0283
DAE_bin20_25	PU.1(ETS)/ThioMac-PU.1-ChIP-Seq(GSE21512)/Homer	AGAGGAAGTG	1	-0.02805	1	4714	0.0428	7232.3	0.044
DAE_bin20_25	ERG(ETS)/VCaP-ERG-ChIP-Seq(GSE14097)/Homer	ACAGGAAGTG	1	-0.02723	1	17941	0.1631	27142.6	0.1652
DAE_bin20_25	EBF2(EBF)/BrownAdipose-EBF2-ChIP-Seq(GSE97114)/Homer	NABTCCCWDGGGAVH	1	-0.02638	1	10107	0.0919	15370.3	0.0936
DAE_bin20_25	GATA3(Zf),DR4/iTreg-Gata3-ChIP-Seq(GSE20898)/Homer	AGATGKDGAGATAAG	1	-0.02637	1	967	0.0088	1535.7	0.0093
DAE_bin20_25	ETS1(ETS)/Jurkat-ETS1-ChIP-Seq(GSE17954)/Homer	ACAGGAAGTG	1	-0.02605	1	10523	0.0956	15997.2	0.0974
DAE_bin20_25	USF1(bHLH)/GM12878-Usf1-ChIP-Seq(GSE32465)/Homer	SGTCACGTGR	1	-0.02564	1	3771	0.0343	5808.4	0.0354
DAE_bin20_25	Unknown-ESC-element(?)/mES-Nanog-ChIP-Seq(GSE11724)/Homer	CACAGCAGGGGG	1	-0.02498	1	6920	0.0629	10570.8	0.0643
DAE_bin20_25	Barx1(Homeobox)/Stomach-Barx1.3xFlag-ChIP-Seq(GSE69483)/Homer	AAACMATTAN	1	-0.02285	1	6807	0.0619	10404.8	0.0633
DAE_bin20_25	E2F1(E2F)/Hela-E2F1-ChIP-Seq(GSE22478)/Homer	CWGGCGGGAA	1	-0.02282	1	1235	0.0112	1950.5	0.0119
DAE_bin20_25	Six1(Homeobox)/Myoblast-Six1-ChIP-Chip(GSE20150)/Homer	GKVTCADRTTWC	1	-0.02174	1	2750	0.025	4264.7	0.026
DAE_bin20_25	PAX5(Paired,Homeobox),condensed/GM12878-PAX5-ChIP-Seq(GSE32465)/Homer	GTCACGCTCSCTGM	1	-0.01966	1	822	0.0075	1317.5	0.008
DAE_bin20_25	THRa(NR)/C17.2-THRa-ChIP-Seq(GSE38347)/Homer	GGTCANYTGAGGWCA	1	-0.01959	1	3755	0.0341	5794.9	0.0353
DAE_bin20_25	Duxbl(Homeobox)/NIH3T3-Duxbl.HA-ChIP-Seq(GSE119782)/Homer	TAAYCYAATCAA	1	-0.018	1	852	0.0077	1365.7	0.0083
DAE_bin20_25	PAX5(Paired,Homeobox)/GM12878-PAX5-ChIP-Seq(GSE32465)/Homer	GCAGCCAAGCRTGACH	1	-0.01789	1	3565	0.0324	5509.8	0.0335
DAE_bin20_25	c-Myc(bHLH)/mES-cMyc-ChIP-Seq(GSE11431)/Homer	VVCCACGTGG	1	-0.01715	1	4332	0.0394	6674.8	0.0406
DAE_bin20_25	Gata1(Zf)/K562-GATA1-ChIP-Seq(GSE18829)/Homer	SAGATAAGRV	1	-0.01622	1	6917	0.0629	10587.5	0.0645
DAE_bin20_25	Sox7(HMG)/ESC-Sox7-ChIP-Seq(GSE133899)/Homer	VVRRAACAATGG	1	-0.01399	1	3350	0.0304	5191.6	0.0316
DAE_bin20_25	EHF(ETS)/LoVo-EHF-ChIP-Seq(GSE49402)/Homer	AVCAGGAAGT	1	-0.01354	1	14513	0.1319	22042.3	0.1342
DAE_bin20_25	Hoxc9(Homeobox)/Ainv15-Hoxc9-ChIP-Seq(GSE21812)/Homer	GGCCATAAATCA	1	-0.01347	1	7017	0.0638	10748	0.0654
DAE_bin20_25	Tcf7(HMG)/GM12878-TCF7-ChIP-Seq(Encode)/Homer	CTTTGATGTGSB	1	-0.01334	1	3863	0.0351	5972.5	0.0364
DAE_bin20_25	Sox21(HMG)/ESC-SOX21-ChIP-Seq(GSE110505)/Homer	BCCWTTGTBYKV	1	-0.01321	1	22767	0.2069	34441	0.2097
DAE_bin20_25	Hoxd12(Homeobox)/ChickenMSG-Hoxd12.Flag-ChIP-Seq(GSE86088)/Homer	HDGYAATGAAAN	1	-0.01255	1	26020	0.2365	39324.4	0.2394
DAE_bin20_25	FOXA1:AR(Forkhead,NR)/LNCAP-AR-ChIP-Seq(GSE27824)/Homer	AGTAAACAAAAAAGAACAND	1	-0.01252	1	755	0.0069	1221.1	0.0074
DAE_bin20_25	Foxf1(Forkhead)/Lung-Foxf1-ChIP-Seq(GSE77951)/Homer	WWATRTAAACAN	1	-0.01059	1	12458	0.1132	18965.9	0.1155
DAE_bin20_25	Atf4(bZIP)/MEF-Atf4-ChIP-Seq(GSE35681)/Homer	MTGATGCAAT	1	-0.01045	1	3458	0.0314	5365.6	0.0327
DAE_bin20_25	PAX3:FKHR-fusion(Paired,Homeobox)/Rh4-PAX3:FKHR-ChIP-Seq(GSE19063)/Homer	ACCRTGACTAATTNN	1	-0.009702	1	2478	0.0225	3874.9	0.0236
DAE_bin20_25	Hoxd10(Homeobox)/ChickenMSG-Hoxd10.Flag-ChIP-Seq(GSE86088)/Homer	GGCMATGAAA	1	-0.009095	1	15313	0.1392	23271	0.1417
DAE_bin20_25	PRDM14(Zf)/H1-PRDM14-ChIP-Seq(GSE22767)/Homer	RGGTCTCTAACY	1	-0.008248	1	2718	0.0247	4245.2	0.0258
DAE_bin20_25	EWS:ERG-fusion(ETS)/CADO_ES1-EWS:ERG-ChIP-Seq(SRA014231)/Homer	ATTTCCTGTN	1	-0.007507	1	9005	0.0819	13778.3	0.0839
DAE_bin20_25	THRb(NR)/HepG2-THRb.Flag-ChIP-Seq(Encode)/Homer	GGTCACCTGAGGTCA	1	-0.007007	1	5090	0.0463	7858.1	0.0478
DAE_bin20_25	RAR:RXR(NR),DR5/ES-RAR-ChIP-Seq(GSE56893)/Homer	RGGTCADNNAGAGGTCAV	1	-0.006924	1	216	0.002	379.2	0.0023
DAE_bin20_25	Hoxa11(Homeobox)/ChickenMSG-Hoxa11.Flag-ChIP-Seq(GSE86088)/Homer	TTTTATGGCM	1	-0.00596	1	33737	0.3066	50949.1	0.3101
DAE_bin20_25	RAR:RXR(NR),DR0/ES-RAR-ChIP-Seq(GSE56893)/Homer	AGGTCAAGGTCA	1	-0.005935	1	933	0.0085	1510.1	0.0092
DAE_bin20_25	MYNN(Zf)/HEK293-MYNN.eGFP-ChIP-Seq(Encode)/Homer	TTCAAAWTAAAAGTC	1	-0.005715	1	3000	0.0273	4686.3	0.0285
DAE_bin20_25	Nkx2.2(Homeobox)/NPC-Nkx2.2-ChIP-Seq(GSE61673)/Homer	BTBRAGTGSN	1	-0.005291	1	21763	0.1978	33001.8	0.2009
DAE_bin20_25	E2F4(E2F)/K562-E2F4-ChIP-Seq(GSE31477)/Homer	GGCGGGAAAH	1	-0.005175	1	2282	0.0207	3591.6	0.0219
DAE_bin20_25	NFkB-p50,p52(RHD)/Monocyte-p50-ChIP-Chip(Schreiber_et_al.)/Homer	GGGGGAATCCCC	1	-0.005066	1	792	0.0072	1293.1	0.0079
DAE_bin20_25	NFkB-p65-Rel(RHD)/ThioMac-LPS-Expression(GSE23622)/Homer	GGAAATTCCC	1	-0.0049	1	560	0.0051	930.7	0.0057
DAE_bin20_25	MafF(bZIP)/HepG2-MafF-ChIP-Seq(GSE31477)/Homer	HWWGTCAGCAWWTTT	1	-0.003822	1	3737	0.034	5822.1	0.0354
DAE_bin20_25	Atf2(bZIP)/3T3L1-Atf2-ChIP-Seq(GSE56872)/Homer	NRRTGACGTCAT	1	-0.003398	1	2704	0.0246	4248.9	0.0259
DAE_bin20_25	VDR(NR),DR3/GM10855-VDR+vitD-ChIP-Seq(GSE22484)/Homer	ARAGGTCANWGAGTTCANNN	1	-0.003131	1	1677	0.0152	2673.4	0.0163
DAE_bin20_25	Sox3(HMG)/NPC-Sox3-ChIP-Seq(GSE33059)/Homer	CCWTTGTY	1	-0.002961	1	22956	0.2087	34832.9	0.212
DAE_bin20_25	HRE(HSF)/Striatum-HSF1-ChIP-Seq(GSE38000)/Homer	TTCTAGAABNTTCTA	1	-0.002828	1	2025	0.0184	3211.7	0.0196
DAE_bin20_25	Gata2(Zf)/K562-GATA2-ChIP-Seq(GSE18829)/Homer	BBCTTATCTS	1	-0.002762	1	7837	0.0712	12058.3	0.0734
DAE_bin20_25	Hand2(bHLH)/Mesoderm-Hand2-ChIP-Seq(GSE61475)/Homer	TGACANARRCCAGRC	1	-0.00262	1	5187	0.0471	8041.2	0.049
DAE_bin20_25	RXR(NR),DR1/3T3L1-RXR-ChIP-Seq(GSE13511)/Homer	TAGGGCAAAGGTCA	1	-0.002119	1	11133	0.1012	17053.9	0.1038
DAE_bin20_25	Tcfcp2l1(CP2)/mES-Tcfcp2l1-ChIP-Seq(GSE11431)/Homer	NRAACCRGTTYRAACCRGYT	1	-0.001918	1	1153	0.0105	1871.8	0.0114
DAE_bin20_25	c-Jun-CRE(bZIP)/K562-cJun-ChIP-Seq(GSE31477)/Homer	ATGACGTCATCY	1	-0.00191	1	2652	0.0241	4183.4	0.0255
DAE_bin20_25	MafA(bZIP)/Islet-MafA-ChIP-Seq(GSE30298)/Homer	TGCTGACTCA	1	-0.001869	1	8492	0.0772	13066.1	0.0795
DAE_bin20_25	EBF(EBF)/proBcell-EBF-ChIP-Seq(GSE21978)/Homer	DGTCCCYRGGGA	1	-0.001767	1	2091	0.019	3323.2	0.0202
DAE_bin20_25	Zic(Zf)/Cerebellum-ZIC1.2-ChIP-Seq(GSE60731)/Homer	CCTGCTGAGH	1	-0.001719	1	9124	0.0829	14026.2	0.0854
DAE_bin20_25	Hoxd11(Homeobox)/ChickenMSG-Hoxd11.Flag-ChIP-Seq(GSE86088)/Homer	VGCCATAAAA	1	-0.001615	1	33796	0.3072	51136.5	0.3113
DAE_bin20_25	CREB5(bZIP)/LNCaP-CREB5.V5-ChIP-Seq(GSE137775)/Homer	VVATGACGTCAT	1	-0.001609	1	4013	0.0365	6269.1	0.0382
DAE_bin20_25	STAT5(Stat)/mCD4+-Stat5-ChIP-Seq(GSE12346)/Homer	RTTTCTNAGAAA	1	-0.001596	1	4220	0.0384	6585.8	0.0401
DAE_bin20_25	YY1(Zf)/Promoter/Homer	CAAGATGGCGGC	1	-0.001581	1	300	0.0027	528	0.0032
DAE_bin20_25	Atf1(bZIP)/K562-ATF1-ChIP-Seq(GSE31477)/Homer	GATGACGTCA	1	-0.001474	1	6394	0.0581	9895.4	0.0602
DAE_bin20_25	Hoxa13(Homeobox)/ChickenMSG-Hoxa13.Flag-ChIP-Seq(GSE86088)/Homer	CYHATAAAAN	1	-0.001463	1	36606	0.3327	55353.4	0.337
DAE_bin20_25	ETV4(ETS)/HepG2-ETV4-ChIP-Seq(ENCODE)/Homer	ACCGGAAGTG	1	-0.000905	1	10197	0.0927	15677.2	0.0954
DAE_bin20_25	ELF3(ETS)/PDAC-ELF3-ChIP-Seq(GSE64557)/Homer	ANCAGGAAGT	1	-0.000848	1	8098	0.0736	12501.3	0.0761
DAE_bin20_25	Gata6(Zf)/HUG1N-GATA6-ChIP-Seq(GSE51936)/Homer	YCTTATCTBN	1	-0.000764	1	11567	0.1051	17756.2	0.1081
DAE_bin20_25	LRF(Zf)/Erythroblasts-ZBTB7A-ChIP-Seq(GSE74977)/Homer	AAGACCCYYN	1	-0.000725	1	13543	0.1231	20743.5	0.1263
DAE_bin20_25	Esrrb(NR)/mES-Esrrb-ChIP-Seq(GSE11431)/Homer	KTGACCTTGA	1	-0.000686	1	5780	0.0525	8988.5	0.0547
DAE_bin20_25	Sox6(HMG)/Myotubes-Sox6-ChIP-Seq(GSE32627)/Homer	CCATTGTTNY	1	-0.000669	1	20612	0.1874	31399.2	0.1911
DAE_bin20_25	SF1(NR)/H295R-Nr5a1-ChIP-Seq(GSE44220)/Homer	CAAGGHCANV	1	-0.000544	1	3840	0.0349	6035.9	0.0367
DAE_bin20_25	TR4(NR),DR1/Hela-TR4-ChIP-Seq(GSE24685)/Homer	GAGGTCAAAGGTCA	1	-0.000536	1	776	0.0071	1299.4	0.0079
DAE_bin20_25	Usf2(bHLH)/C2C12-Usf2-ChIP-Seq(GSE36030)/Homer	GTCACGTGGT	1	-0.000474	1	2625	0.0239	4174.3	0.0254
DAE_bin20_25	BMAL1(bHLH)/Liver-Bmal1-ChIP-Seq(GSE39860)/Homer	GNCACGTG	1	-0.000465	1	18442	0.1676	28152.7	0.1714
DAE_bin20_25	Fli1(ETS)/CD8-FLI-ChIP-Seq(GSE20898)/Homer	NRYTTCCGGH	1	-0.000364	1	10705	0.0973	16484.3	0.1003
DAE_bin20_25	Sox10(HMG)/SciaticNerve-Sox3-ChIP-Seq(GSE35132)/Homer	CCWTTGTYYB	1	-0.000323	1	20917	0.1901	31898.3	0.1942
DAE_bin20_25	GABPA(ETS)/Jurkat-GABPa-ChIP-Seq(GSE17954)/Homer	RACCGGAAGT	1	-0.000322	1	8256	0.075	12777.4	0.0778
DAE_bin20_25	Etv2(ETS)/ES-ER71-ChIP-Seq(GSE59402)/Homer	NNAYTTCCTGHN	1	-0.000282	1	10024	0.0911	15463.2	0.0941
DAE_bin20_25	Pax7(Paired,Homeobox)/Myoblast-Pax7-ChIP-Seq(GSE25064)/Homer	TAATCAATTA	1	-0.000187	1	1298	0.0118	2135	0.013
DAE_bin20_25	Pax8(Paired,Homeobox)/Thyroid-Pax8-ChIP-Seq(GSE26938)/Homer	GTCATGCHTGRCTGS	1	-0.000185	1	3299	0.03	5232.6	0.0319
DAE_bin20_25	HNF4a(NR),DR1/HepG2-HNF4a-ChIP-Seq(GSE25021)/Homer	CARRGKBCAAAGTYCA	1	-0.000134	1	4180	0.038	6592.2	0.0401
DAE_bin20_25	Chop(bZIP)/MEF-Chop-ChIP-Seq(GSE35681)/Homer	ATTGCATCAT	1	-0.00013	1	2652	0.0241	4244	0.0258
DAE_bin20_25	Sox2(HMG)/mES-Sox2-ChIP-Seq(GSE11431)/Homer	BCCATTGTTC	1	-0.000129	1	11258	0.1023	17363.4	0.1057
DAE_bin20_25	Sox15(HMG)/CPA-Sox15-ChIP-Seq(GSE62909)/Homer	RAACAATGGN	1	-0.000125	1	13801	0.1254	21212.9	0.1291
DAE_bin20_25	Rbpj1(?)/Panc1-Rbpj1-ChIP-Seq(GSE47459)/Homer	HTTTCCCASG	1	-0.000119	1	16925	0.1538	25932.5	0.1579
DAE_bin20_25	Elf4(ETS)/BMDM-Elf4-ChIP-Seq(GSE88699)/Homer	ACTTCCKGKT	1	-8.8e-05	1	9927	0.0902	15360.8	0.0935
DAE_bin20_25	HLF(bZIP)/HSC-HLF.Flag-ChIP-Seq(GSE69817)/Homer	RTTATGYAAB	1	-7.4e-05	1	10743	0.0976	16604.8	0.1011
DAE_bin20_25	p53(p53)/mES-cMyc-ChIP-Seq(GSE11431)/Homer	ACATGCCCGGGCAT	1	-6.1e-05	1	175	0.0016	344.8	0.0021
DAE_bin20_25	PPARa(NR),DR1/Liver-Ppara-ChIP-Seq(GSE47954)/Homer	VNAGGKCAAAGGTCA	1	-5.7e-05	1	10398	0.0945	16090.7	0.098
DAE_bin20_25	EWS:FLI1-fusion(ETS)/SK_N_MC-EWS:FLI1-ChIP-Seq(SRA014231)/Homer	VACAGGAAAT	1	-4.3e-05	1	5633	0.0512	8846.9	0.0539
DAE_bin20_25	NPAS(bHLH)/Liver-NPAS-ChIP-Seq(GSE39860)/Homer	NVCACGTG	1	-3.6e-05	1	16115	0.1465	24762.9	0.1507
DAE_bin20_25	MafB(bZIP)/BMM-Mafb-ChIP-Seq(GSE75722)/Homer	WNTGCTGASTCAGCANWTTY	1	-3.3e-05	1	4432	0.0403	7013.2	0.0427
DAE_bin20_25	Nr5a2(NR)/mES-Nr5a2-ChIP-Seq(GSE19019)/Homer	BTCAAGGTCA	1	-2.6e-05	1	4459	0.0405	7060.6	0.043
DAE_bin20_25	Bapx1(Homeobox)/VertebralCol-Bapx1-ChIP-Seq(GSE36672)/Homer	TTRAGTGSYK	1	-1.8e-05	1	24986	0.2271	38170.5	0.2324
DAE_bin20_25	LXRE(NR),DR4/RAW-LXRb.biotin-ChIP-Seq(GSE21512)/Homer	RGGTTACTANAGGTCA	1	-1.6e-05	1	514	0.0047	916.4	0.0056
DAE_bin20_25	Nr5a2(NR)/Pancreas-LRH1-ChIP-Seq(GSE34295)/Homer	BTCAAGGTCA	1	-1.2e-05	1	6149	0.0559	9669.9	0.0589
DAE_bin20_25	SPDEF(ETS)/VCaP-SPDEF-ChIP-Seq(SRA014231)/Homer	ASWTCCTGBT	1	-9e-06	1	10412	0.0946	16175.8	0.0985
DAE_bin20_25	Prop1(Homeobox)/GHFT1-PROP1.biotin-ChIP-Seq(GSE77302)/Homer	NTAATBNAATTA	1	-9e-06	1	10325	0.0938	16044.6	0.0977
DAE_bin20_25	Foxh1(Forkhead)/hESC-FOXH1-ChIP-Seq(GSE29422)/Homer	NNTGTGGATTSS	1	-9e-06	1	7102	0.0646	11135.4	0.0678
DAE_bin20_25	TEAD1(TEAD)/HepG2-TEAD1-ChIP-Seq(Encode)/Homer	CYRCATTCCA	1	-8e-06	1	11988	0.109	18571.2	0.1131
DAE_bin20_25	MafK(bZIP)/C2C12-MafK-ChIP-Seq(GSE36030)/Homer	GCTGASTCAGCA	1	-7e-06	1	2088	0.019	3420.8	0.0208
DAE_bin20_25	GFY(?)/Promoter/Homer	ACTACAATTCCC	1	-7e-06	1	420	0.0038	769.1	0.0047
DAE_bin20_25	Nkx2.1(Homeobox)/LungAC-Nkx2.1-ChIP-Seq(GSE43252)/Homer	RSCACTYRAG	1	-7e-06	1	31507	0.2864	48023.4	0.2923
DAE_bin20_25	Erra(NR)/HepG2-Erra-ChIP-Seq(GSE31477)/Homer	CAAAGGTCAG	1	-6e-06	1	21338	0.194	32725.5	0.1992
DAE_bin20_25	GATA(Zf),IR4/iTreg-Gata3-ChIP-Seq(GSE20898)/Homer	NAGATWNBNATCTNN	1	-6e-06	1	869	0.0079	1499.3	0.0091
DAE_bin20_25	TEAD2(TEA)/Py2T-Tead2-ChIP-Seq(GSE55709)/Homer	CCWGGAATGY	1	-5e-06	1	6042	0.0549	9529.6	0.058
DAE_bin20_25	Gata4(Zf)/Heart-Gata4-ChIP-Seq(GSE35151)/Homer	NBWGATAAGR	1	-4e-06	1	12606	0.1146	19531.2	0.1189
DAE_bin20_25	COUP-TFII(NR)/Artia-Nr2f2-ChIP-Seq(GSE46497)/Homer	AGRGGTCA	1	-3e-06	1	16094	0.1463	24826.8	0.1511
DAE_bin20_25	Nur77(NR)/K562-NR4A1-ChIP-Seq(GSE31363)/Homer	TGACCTTTNCNT	1	-3e-06	1	1883	0.0171	3114.3	0.019
DAE_bin20_25	ELF5(ETS)/T47D-ELF5-ChIP-Seq(GSE30407)/Homer	ACVAGGAAGT	1	-2e-06	1	7784	0.0708	12215.9	0.0744
DAE_bin20_25	GATA3(Zf)/iTreg-Gata3-ChIP-Seq(GSE20898)/Homer	AGATAASR	1	-2e-06	1	19499	0.1772	30001.7	0.1826
DAE_bin20_25	BMYB(HTH)/Hela-BMYB-ChIP-Seq(GSE27030)/Homer	NHAACBGYYV	1	-1e-06	1	16848	0.1531	25999.1	0.1583
DAE_bin20_25	ZBTB12(Zf)/HEK293-ZBTB12.GFP-ChIP-Seq(GSE58341)/Homer	NGNTCTAGAACCNGV	1	-1e-06	1	3201	0.0291	5182.7	0.0315
DAE_bin20_25	EAR2(NR)/K562-NR2F6-ChIP-Seq(Encode)/Homer	NRBCARRGGTCA	1	-1e-06	1	12176	0.1107	18924.4	0.1152
DAE_bin20_25	HOXB13(Homeobox)/ProstateTumor-HOXB13-ChIP-Seq(GSE56288)/Homer	TTTTATKRGG	1	-1e-06	1	14251	0.1295	22098.9	0.1345
DAE_bin20_25	ETV1(ETS)/GIST48-ETV1-ChIP-Seq(GSE22441)/Homer	AACCGGAAGT	1	0	1	13643	0.124	21187.4	0.129
DAE_bin20_25	COUP-TFII(NR)/K562-NR2F1-ChIP-Seq(Encode)/Homer	GKBCARAGGTCA	1	0	1	13511	0.1228	20998	0.1278
DAE_bin20_25	ETS(ETS)/Promoter/Homer	AACCGGAAGT	1	0	1	2104	0.0191	3500.8	0.0213
DAE_bin20_25	TEAD4(TEA)/Tropoblast-Tead4-ChIP-Seq(GSE37350)/Homer	CCWGGAATGY	1	0	1	9889	0.0899	15507.1	0.0944
DAE_bin20_25	HNF1b(Homeobox)/PDAC-HNF1B-ChIP-Seq(GSE64557)/Homer	GTTAATNATTAA	1	0	1	1865	0.017	3132.3	0.0191
DAE_bin20_25	TRPS1(Zf)/MCF7-TRPS1-ChIP-Seq(GSE107013)/Homer	AGATAAGANN	1	0	1	26721	0.2429	41026.8	0.2497
DAE_bin20_25	Npas4(bHLH)/Neuron-Npas4-ChIP-Seq(GSE127793)/Homer	NHRTCACGACDN	1	0	1	5870	0.0534	9365.7	0.057
DAE_bin20_25	CDX4(Homeobox)/ZebrafishEmbryos-Cdx4.Myc-ChIP-Seq(GSE48254)/Homer	NGYCATAAAWCH	1	0	1	12188	0.1108	19045	0.1159
DAE_bin20_25	TEAD(TEA)/Fibroblast-PU.1-ChIP-Seq(Unpublished)/Homer	YCWGGAATGY	1	0	1	8504	0.0773	13421.5	0.0817
DAE_bin20_25	NFIL3(bZIP)/HepG2-NFIL3-ChIP-Seq(Encode)/Homer	VTTACGTAAYNNNNN	1	0	1	7652	0.0696	12116.7	0.0738
DAE_bin20_25	ZNF416(Zf)/HEK293-ZNF416.GFP-ChIP-Seq(GSE58341)/Homer	WDNCTGGGCA	1	0	1	15165	0.1378	23575.4	0.1435
DAE_bin20_25	ELF1(ETS)/Jurkat-ELF1-ChIP-Seq(SRA014231)/Homer	AVCCGGAAGT	1	0	1	3587	0.0326	5850.8	0.0356
DAE_bin20_25	Sox9(HMG)/Limb-SOX9-ChIP-Seq(GSE73225)/Homer	AGGVNCCTTTGT	1	0	1	10227	0.093	16069.4	0.0978
DAE_bin20_25	Bcl11a(Zf)/HSPC-BCL11A-ChIP-Seq(GSE104676)/Homer	TYTGACCASWRG	1	0	1	6933	0.063	11035.9	0.0672
DAE_bin20_25	Nkx3.1(Homeobox)/LNCaP-Nkx3.1-ChIP-Seq(GSE28264)/Homer	AAGCACTTAA	1	0	1	26406	0.24	40619.3	0.2473
DAE_bin20_25	Pax7(Paired,Homeobox),long/Myoblast-Pax7-ChIP-Seq(GSE25064)/Homer	TAATCHGATTAC	1	0	1	324	0.0029	660.6	0.004
DAE_bin20_25	Phox2a(Homeobox)/Neuron-Phox2a-ChIP-Seq(GSE31456)/Homer	YTAATYNRATTA	1	0	1	6223	0.0566	10007.9	0.0609
DAE_bin20_25	ETS:RUNX(ETS,Runt)/Jurkat-RUNX1-ChIP-Seq(GSE17954)/Homer	RCAGGATGTGGT	1	0	1	589	0.0054	1122.6	0.0068
DAE_bin20_25	Phox2b(Homeobox)/CLBGA-PHOX2B-ChIP-Seq(GSE90683)/Homer	TTAATTNAATTA	1	0	1	3189	0.029	5296.6	0.0322
DAE_bin20_25	Elk1(ETS)/Hela-Elk1-ChIP-Seq(GSE31477)/Homer	HACTTCCGGY	1	0	1	3902	0.0355	6435.2	0.0392
DAE_bin20_25	TEAD3(TEA)/HepG2-TEAD3-ChIP-Seq(Encode)/Homer	TRCATTCCAG	1	0	1	13900	0.1263	21840	0.1329
DAE_bin20_25	p73(p53)/Trachea-p73-ChIP-Seq(PRJNA310161)/Homer	NRRRCAWGTCCDGRCATGYY	1	0	1	362	0.0033	748.6	0.0046
DAE_bin20_25	AP-2gamma(AP2)/MCF7-TFAP2C-ChIP-Seq(GSE21234)/Homer	SCCTSAGGSCAW	1	0	1	10389	0.0944	16495.6	0.1004
DAE_bin20_25	Pitx1(Homeobox)/Chicken-Pitx1-ChIP-Seq(GSE38910)/Homer	TAATCCCN	1	0	1	54885	0.4989	83615.9	0.509
DAE_bin20_25	MITF(bHLH)/MastCells-MITF-ChIP-Seq(GSE48085)/Homer	RTCATGTGAC	1	0	1	8510	0.0774	13628.1	0.083
DAE_bin20_25	AP-2alpha(AP2)/Hela-AP2alpha-ChIP-Seq(GSE31477)/Homer	ATGCCCTGAGGC	1	0	1	7843	0.0713	12601.7	0.0767
DAE_bin20_25	Elk4(ETS)/Hela-Elk4-ChIP-Seq(GSE31477)/Homer	NRYTTCCGGY	1	0	1	3920	0.0356	6518.8	0.0397
DAE_bin20_25	FXR(NR),IR1/Liver-FXR-ChIP-Seq(Chong_et_al.)/Homer	AGGTCANTGACCTB	1	0	1	3070	0.0279	5188.5	0.0316
DAE_bin20_25	THRb(NR)/Liver-NR1A2-ChIP-Seq(GSE52613)/Homer	TRAGGTCA	1	0	1	40839	0.3712	62709.1	0.3817
DAE_bin20_25	RUNX1(Runt)/Jurkat-RUNX1-ChIP-Seq(GSE29180)/Homer	AAACCACARM	1	0	1	10728	0.0975	17105.2	0.1041
DAE_bin20_25	Otx2(Homeobox)/EpiLC-Otx2-ChIP-Seq(GSE56098)/Homer	NYTAATCCYB	1	0	1	10295	0.0936	16440.9	0.1001
DAE_bin20_25	GLIS3(Zf)/Thyroid-Glis3.GFP-ChIP-Seq(GSE103297)/Homer	CTCCCTGGGAGGCCN	1	0	1	14788	0.1344	23351.9	0.1422
DAE_bin20_25	Zac1(Zf)/Neuro2A-Plagl1-ChIP-Seq(GSE75942)/Homer	HAWGRGGCCM	1	0	1	29099	0.2645	45102	0.2746
DAE_bin20_25	Cdx2(Homeobox)/mES-Cdx2-ChIP-Seq(GSE14586)/Homer	GYMATAAAAH	1	0	1	9397	0.0854	15128.3	0.0921
DAE_bin20_25	RUNX2(Runt)/PCa-RUNX2-ChIP-Seq(GSE33889)/Homer	NWAACCACADNN	1	0	1	8312	0.0756	13464	0.082
DAE_bin20_25	p53(p53)/Saos-p53-ChIP-Seq(GSE15780)/Homer	RRCATGYCYRGRCATGYYYN	1	0	1	743	0.0068	1459.8	0.0089
DAE_bin20_25	p53(p53)/Saos-p53-ChIP-Seq/Homer	RRCATGYCYRGRCATGYYYN	1	0	1	743	0.0068	1459.8	0.0089
DAE_bin20_25	p63(p53)/Keratinocyte-p63-ChIP-Seq(GSE17611)/Homer	NNDRCATGYCYNRRCATGYH	1	0	1	2931	0.0266	5058.6	0.0308
DAE_bin20_25	AP-1(bZIP)/ThioMac-PU.1-ChIP-Seq(GSE21512)/Homer	VTGACTCATC	1	0	1	7982	0.0726	14214.1	0.0865
DAE_bin20_25	Atf3(bZIP)/GBM-ATF3-ChIP-Seq(GSE33912)/Homer	DATGASTCATHN	1	0	1	7184	0.0653	12966.3	0.0789
DAE_bin20_25	Bach1(bZIP)/K562-Bach1-ChIP-Seq(GSE31477)/Homer	AWWNTGCTGAGTCAT	1	0	1	572	0.0052	1246.4	0.0076
DAE_bin20_25	Bach2(bZIP)/OCILy7-Bach2-ChIP-Seq(GSE44420)/Homer	TGCTGAGTCA	1	0	1	1796	0.0163	3581.3	0.0218
DAE_bin20_25	BATF(bZIP)/Th17-BATF-ChIP-Seq(GSE39756)/Homer	DATGASTCAT	1	0	1	7048	0.0641	12693.4	0.0773
DAE_bin20_25	BORIS(Zf)/K562-CTCFL-ChIP-Seq(GSE32465)/Homer	CNNBRGCGCCCCCTGSTGGC	1	0	1	1686	0.0153	3180.1	0.0194
DAE_bin20_25	CRX(Homeobox)/Retina-Crx-ChIP-Seq(GSE20012)/Homer	GCTAATCC	1	0	1	30868	0.2806	48001.5	0.2922
DAE_bin20_25	CTCF(Zf)/CD4+-CTCF-ChIP-Seq(Barski_et_al.)/Homer	AYAGTGCCMYCTRGTGGCCA	1	0	1	1310	0.0119	2588.6	0.0158
DAE_bin20_25	Fosl2(bZIP)/3T3L1-Fosl2-ChIP-Seq(GSE56872)/Homer	NATGASTCABNN	1	0	1	3273	0.0297	6206.9	0.0378
DAE_bin20_25	Fos(bZIP)/TSC-Fos-ChIP-Seq(GSE110950)/Homer	NDATGASTCAYN	1	0	1	6408	0.0582	11808.7	0.0719
DAE_bin20_25	Fra1(bZIP)/BT549-Fra1-ChIP-Seq(GSE46166)/Homer	NNATGASTCATH	1	0	1	6100	0.0554	11197.5	0.0682
DAE_bin20_25	Fra2(bZIP)/Striatum-Fra2-ChIP-Seq(GSE43429)/Homer	GGATGACTCATC	1	0	1	5040	0.0458	9294.9	0.0566
DAE_bin20_25	GATA(Zf),IR3/iTreg-Gata3-ChIP-Seq(GSE20898)/Homer	NNNNNBAGATAWYATCTVHN	1	0	1	1669	0.0152	3060.3	0.0186
DAE_bin20_25	GSC(Homeobox)/FrogEmbryos-GSC-ChIP-Seq(DRA000576)/Homer	RGGATTAR	1	0	1	16499	0.15	26608.3	0.162
DAE_bin20_25	Jun-AP1(bZIP)/K562-cJun-ChIP-Seq(GSE31477)/Homer	GATGASTCATCN	1	0	1	2271	0.0206	4620.1	0.0281
DAE_bin20_25	JunB(bZIP)/DendriticCells-Junb-ChIP-Seq(GSE36099)/Homer	RATGASTCAT	1	0	1	5822	0.0529	10831	0.0659
DAE_bin20_25	NFE2L2(bZIP)/HepG2-NFE2L2-ChIP-Seq(Encode)/Homer	AWWWTGCTGAGTCAT	1	0	1	551	0.005	1181	0.0072
DAE_bin20_25	NF-E2(bZIP)/K562-NFE2-ChIP-Seq(GSE31477)/Homer	GATGACTCAGCA	1	0	1	528	0.0048	1216.7	0.0074
DAE_bin20_25	Nrf2(bZIP)/Lymphoblast-Nrf2-ChIP-Seq(GSE37589)/Homer	HTGCTGAGTCAT	1	0	1	447	0.0041	1058.3	0.0064
DAE_bin20_25	RARa(NR)/K562-RARa-ChIP-Seq(Encode)/Homer	TTGAMCTTTG	1	0	1	29020	0.2638	45444.1	0.2766
DAE_bin20_25	REST-NRSF(Zf)/Jurkat-NRSF-ChIP-Seq/Homer	GGMGCTGTCCATGGTGCTGA	1	0	1	68	0.0006	304.5	0.0019
DAE_bin20_25	RUNX(Runt)/HPC7-Runx1-ChIP-Seq(GSE22178)/Homer	SAAACCACAG	1	0	1	6721	0.0611	11125.2	0.0677
DAE_bin20_25	RUNX-AML(Runt)/CD4+-PolII-ChIP-Seq(Barski_et_al.)/Homer	GCTGTGGTTW	1	0	1	7051	0.0641	11648.9	0.0709
DAE_bin20_25	ZFX(Zf)/mES-Zfx-ChIP-Seq(GSE11431)/Homer	AGGCCTRG	1	0	1	13408	0.1219	21969.6	0.1337
DAE_bin20_25	ZNF711(Zf)/SHSY5Y-ZNF711-ChIP-Seq(GSE20673)/Homer	AGGCCTAG	1	0	1	17788	0.1617	28622.5	0.1742
DAE_bin25_30	Olig2(bHLH)/Neuron-Olig2-ChIP-Seq(GSE30882)/Homer	RCCATMTGTT	1e-116	-268.3	0	28004	0.2509	34698.6	0.2219
DAE_bin25_30	NF1-halfsite(CTF)/LNCaP-NF1-ChIP-Seq(Unpublished)/Homer	YTGCCAAG	1e-113	-262.5	0	24768	0.2219	30419	0.1945
DAE_bin25_30	NeuroG2(bHLH)/Fibroblast-NeuroG2-ChIP-Seq(GSE75910)/Homer	ACCATCTGTT	1e-96	-222.7	0	22566	0.2022	27809.3	0.1778
DAE_bin25_30	Twist2(bHLH)/Myoblast-Twist2.Ty1-ChIP-Seq(GSE127998)/Homer	MCAGCTGBYH	1e-94	-218.1	0	25045	0.2244	31162.1	0.1993
DAE_bin25_30	TCF4(bHLH)/SHSY5Y-TCF4-ChIP-Seq(GSE96915)/Homer	SMCATCTGKH	1e-80	-185.3	0	21759	0.195	27059.1	0.173
DAE_bin25_30	BHLHA15(bHLH)/NIH3T3-BHLHB8.HA-ChIP-Seq(GSE119782)/Homer	NAMCAGCTGK	1e-79	-183.5	0	20200	0.181	24995.5	0.1598
DAE_bin25_30	NeuroD1(bHLH)/Islet-NeuroD1-ChIP-Seq(GSE30298)/Homer	GCCATCTGTT	1e-72	-166.3	0	11884	0.1065	14167.1	0.0906
DAE_bin25_30	Atoh1(bHLH)/Cerebellum-Atoh1-ChIP-Seq(GSE22111)/Homer	VNRVCAGCTGGY	1e-69	-159.9	0	16064	0.1439	19708.3	0.126
DAE_bin25_30	Oct6(POU,Homeobox)/NPC-Pou3f1-ChIP-Seq(GSE35496)/Homer	WATGCAAATGAG	1e-51	-119.1	0	6789	0.0608	7907	0.0506
DAE_bin25_30	Brn1(POU,Homeobox)/NPC-Brn1-ChIP-Seq(GSE35496)/Homer	TATGCWAATBAV	1e-44	-102.6	0	5148	0.0461	5914.9	0.0378
DAE_bin25_30	Maz(Zf)/HepG2-Maz-ChIP-Seq(GSE31477)/Homer	GGGGGGGG	1e-40	-94.16	0	11682	0.1047	14505.8	0.0928
DAE_bin25_30	RFX(HTH)/K562-RFX3-ChIP-Seq(SRA012198)/Homer	CGGTTGCCATGGCAAC	1e-40	-92.8	0	1293	0.0116	1221.6	0.0078
DAE_bin25_30	Rfx2(HTH)/LoVo-RFX2-ChIP-Seq(GSE49402)/Homer	GTTGCCATGGCAACM	1e-39	-91.79	0	1462	0.0131	1419.6	0.0091
DAE_bin25_30	Pit1(Homeobox)/GCrat-Pit1-ChIP-Seq(GSE58009)/Homer	ATGMATATDC	1e-37	-86.29	0	15606	0.1398	19832.8	0.1268
DAE_bin25_30	X-box(HTH)/NPC-H3K4me1-ChIP-Seq(GSE16256)/Homer	GGTTGCCATGGCAA	1e-32	-74.57	0	1828	0.0164	1915.1	0.0122
DAE_bin25_30	Rfx1(HTH)/NPC-H3K4me1-ChIP-Seq(GSE16256)/Homer	KGTTGCCATGGCAA	1e-31	-72.82	0	2809	0.0252	3132.9	0.02
DAE_bin25_30	Oct4(POU,Homeobox)/mES-Oct4-ChIP-Seq(GSE11431)/Homer	ATTTGCATAW	1e-31	-72.68	0	7398	0.0663	9050.8	0.0579
DAE_bin25_30	DLX5(Homeobox)/BasalGanglia-Dlx5-ChIP-seq(GSE124936)/Homer	SSTAATTA	1e-31	-72.07	0	13397	0.12	17036.3	0.1089
DAE_bin25_30	En1(Homeobox)/SUM149-EN1-ChIP-Seq(GSE120957)/Homer	NDCTAATTAS	1e-30	-70.61	0	28746	0.2576	37933.2	0.2426
DAE_bin25_30	Zfp281(Zf)/ES-Zfp281-ChIP-Seq(GSE81042)/Homer	CCCCTCCCCCAC	1e-30	-69.37	0	1703	0.0153	1786	0.0114
DAE_bin25_30	LHX9(Homeobox)/Hct116-LHX9.V5-ChIP-Seq(GSE116822)/Homer	NGCTAATTAG	1e-29	-68.31	0	21982	0.197	28714.4	0.1836
DAE_bin25_30	Lhx2(Homeobox)/HFSC-Lhx2-ChIP-Seq(GSE48068)/Homer	TAATTAGN	1e-29	-68.22	0	17463	0.1565	22572.8	0.1444
DAE_bin25_30	Oct11(POU,Homeobox)/NCIH1048-POU2F3-ChIP-seq(GSE115123)/Homer	GATTTGCATA	1e-28	-66.52	0	4973	0.0446	5935.8	0.038
DAE_bin25_30	HIC1(Zf)/Treg-ZBTB29-ChIP-Seq(GSE99889)/Homer	TGCCAGCB	1e-28	-65.25	0	25239	0.2261	33216	0.2124
DAE_bin25_30	SCL(bHLH)/HPC7-Scl-ChIP-Seq(GSE13511)/Homer	AVCAGCTG	1e-27	-64.11	0	57096	0.5116	77416.7	0.4951
DAE_bin25_30	Dlx3(Homeobox)/Kerainocytes-Dlx3-ChIP-Seq(GSE89884)/Homer	NDGTAATTAC	1e-27	-62.46	0	11710	0.1049	14890.4	0.0952
DAE_bin25_30	Ascl1(bHLH)/NeuralTubes-Ascl1-ChIP-Seq(GSE55840)/Homer	NNVVCAGCTGBN	1e-25	-58.99	0	20024	0.1794	26193.3	0.1675
DAE_bin25_30	Oct2(POU,Homeobox)/Bcell-Oct2-ChIP-Seq(GSE21512)/Homer	ATATGCAAAT	1e-24	-57.34	0	4650	0.0417	5588.4	0.0357
DAE_bin25_30	DLX2(Homeobox)/BasalGanglia-Dlx2-ChIP-seq(GSE124936)/Homer	NNNTAATTAS	1e-24	-56.43	0	24555	0.22	32432.3	0.2074
DAE_bin25_30	Lhx1(Homeobox)/EmbryoCarcinoma-Lhx1-ChIP-Seq(GSE70957)/Homer	NNYTAATTAR	1e-23	-53.88	0	18718	0.1677	24497.2	0.1567
DAE_bin25_30	Tgif2(Homeobox)/mES-Tgif2-ChIP-Seq(GSE55404)/Homer	TGTCANYT	1e-22	-52.63	0	42130	0.3775	56784.8	0.3631
DAE_bin25_30	DLX1(Homeobox)/BasalGanglia-Dlx1-ChIP-seq(GSE124936)/Homer	NSNNTAATTA	1e-20	-47.83	0	21772	0.1951	28777.5	0.184
DAE_bin25_30	KLF14(Zf)/HEK293-KLF14.GFP-ChIP-Seq(GSE58341)/Homer	RGKGGGCGKGGC	1e-17	-40.6	0	15401	0.138	20206	0.1292
DAE_bin25_30	ZNF467(Zf)/HEK293-ZNF467.GFP-ChIP-Seq(GSE58341)/Homer	TGGGGAAGGGCM	1e-16	-39	0	8881	0.0796	11397.4	0.0729
DAE_bin25_30	Tbr1(T-box)/Cortex-Tbr1-ChIP-Seq(GSE71384)/Homer	AAGGTGTKAA	1e-15	-36.37	0	18239	0.1634	24162.4	0.1545
DAE_bin25_30	Ptf1a(bHLH)/Panc1-Ptf1a-ChIP-Seq(GSE47459)/Homer	ACAGCTGTTN	1e-15	-36.11	0	32449	0.2907	43748.8	0.2798
DAE_bin25_30	RBPJ:Ebox(?,bHLH)/Panc1-Rbpj1-ChIP-Seq(GSE47459)/Homer	GGGRAARRGRMCAGMTG	1e-14	-33.28	0	4082	0.0366	5061.1	0.0324
DAE_bin25_30	Brn2(POU,Homeobox)/NPC-Brn2-ChIP-Seq(GSE35496)/Homer	ATGAATATTC	1e-13	-30.34	0	1716	0.0154	2002.3	0.0128
DAE_bin25_30	Lhx3(Homeobox)/Neuron-Lhx3-ChIP-Seq(GSE31456)/Homer	ADBTAATTAR	1e-12	-29.88	0	26139	0.2342	35181.8	0.225
DAE_bin25_30	OCT:OCT(POU,Homeobox)/NPC-OCT6-ChIP-Seq(GSE43916)/Homer	YATGCATATRCATRT	1e-12	-29.81	0	1455	0.013	1673.3	0.0107
DAE_bin25_30	Nanog(Homeobox)/mES-Nanog-ChIP-Seq(GSE11724)/Homer	RGCCATTAAC	1e-12	-27.94	0	53339	0.4779	73079.6	0.4673
DAE_bin25_30	Nkx6.1(Homeobox)/Islet-Nkx6.1-ChIP-Seq(GSE40975)/Homer	GKTAATGR	1e-11	-27.44	0	39283	0.352	53480	0.342
DAE_bin25_30	Isl1(Homeobox)/Neuron-Isl1-ChIP-Seq(GSE31456)/Homer	CTAATKGV	1e-10	-24.54	0	26493	0.2374	35817.9	0.2291
DAE_bin25_30	Tlx?(NR)/NPC-H3K4me1-ChIP-Seq(GSE16256)/Homer	CTGGCAGSCTGCCA	1e-10	-24	0	5628	0.0504	7236.5	0.0463
DAE_bin25_30	Bcl6(Zf)/Liver-Bcl6-ChIP-Seq(GSE31578)/Homer	NNNCTTTCCAGGAAA	1e-10	-23.71	0	16994	0.1523	22736.7	0.1454
DAE_bin25_30	ZNF652/HepG2-ZNF652.Flag-ChIP-Seq(Encode)/Homer	TTAACCCTTTVNKKN	1e-10	-23.59	0	3056	0.0274	3807.3	0.0243
DAE_bin25_30	Eomes(T-box)/H9-Eomes-ChIP-Seq(GSE26097)/Homer	ATTAACACCT	1e-10	-23.36	0	27741	0.2486	37580.8	0.2403
DAE_bin25_30	WT1(Zf)/Kidney-WT1-ChIP-Seq(GSE90016)/Homer	MCTCCCMCRCAB	1e-09	-22.67	0	5635	0.0505	7265.1	0.0465
DAE_bin25_30	Mef2b(MADS)/HEK293-Mef2b.V5-ChIP-Seq(GSE67450)/Homer	GCTATTTTTGGM	1e-09	-21.5	0	12180	0.1091	16185.9	0.1035
DAE_bin25_30	Rfx5(HTH)/GM12878-Rfx5-ChIP-Seq(GSE31477)/Homer	SCCTAGCAACAG	1e-09	-20.96	0	3761	0.0337	4775.8	0.0305
DAE_bin25_30	NFY(CCAAT)/Promoter/Homer	RGCCAATSRG	1e-08	-20.72	0	7440	0.0667	9738.4	0.0623
DAE_bin25_30	OCT:OCT-short(POU,Homeobox)/NPC-OCT6-ChIP-Seq(GSE43916)/Homer	ATGCATWATGCATRW	1e-08	-20.45	0	11160	0.1	14813.6	0.0947
DAE_bin25_30	IRF8(IRF)/BMDM-IRF8-ChIP-Seq(GSE77884)/Homer	GRAASTGAAAST	1e-08	-20.33	0	3962	0.0355	5052.2	0.0323
DAE_bin25_30	ZNF519(Zf)/HEK293-ZNF519.GFP-ChIP-Seq(GSE58341)/Homer	GAGSCCGAGC	1e-07	-17.96	0	1883	0.0169	2318.9	0.0148
DAE_bin25_30	OCT:OCT(POU,Homeobox)/NPC-Brn1-ChIP-Seq(GSE35496)/Homer	ATGAATATTCATGAG	1e-07	-17.5	0	173	0.0016	155.8	0.001
DAE_bin25_30	Znf263(Zf)/K562-Znf263-ChIP-Seq(GSE31477)/Homer	CVGTSCTCCC	1e-07	-17.47	0	20260	0.1815	27413	0.1753
DAE_bin25_30	FoxD3(forkhead)/ZebrafishEmbryo-Foxd3.biotin-ChIP-seq(GSE106676)/Homer	TGTTTAYTTAGC	1e-07	-17.23	0	11790	0.1056	15752	0.1007
DAE_bin25_30	Sp2(Zf)/HEK293-Sp2.eGFP-ChIP-Seq(Encode)/Homer	YGGCCCCGCCCC	1e-07	-17.1	0	13095	0.1173	17547	0.1122
DAE_bin25_30	Tbx21(T-box)/GM12878-TBX21-ChIP-Seq(Encode)/Homer	AGGTGTGAAA	1e-07	-17	0	12051	0.108	16116.6	0.1031
DAE_bin25_30	Tbox:Smad(T-box,MAD)/ESCd5-Smad2_3-ChIP-Seq(GSE29422)/Homer	AGGTGHCAGACA	1e-07	-16.7	0	2063	0.0185	2568.5	0.0164
DAE_bin25_30	KLF1(Zf)/HUDEP2-KLF1-CutnRun(GSE136251)/Homer	VDGGGYGGGGCY	1e-06	-16.02	0	7008	0.0628	9241.3	0.0591
DAE_bin25_30	Sp1(Zf)/Promoter/Homer	GGCCCCGCCCCC	1e-06	-15.84	0	1420	0.0127	1731.2	0.0111
DAE_bin25_30	Fox:Ebox(Forkhead,bHLH)/Panc1-Foxa2-ChIP-Seq(GSE47459)/Homer	NNNVCTGWGYAAACASN	1e-06	-15.8	0	12115	0.1086	16235.1	0.1038
DAE_bin25_30	KLF5(Zf)/LoVo-KLF5-ChIP-Seq(GSE49402)/Homer	DGGGYGKGGC	1e-06	-15.49	0	10679	0.0957	14272.2	0.0913
DAE_bin25_30	Tbet(T-box)/CD8-Tbet-ChIP-Seq(GSE33802)/Homer	AGGTGTGAAM	1e-06	-15.38	0	12568	0.1126	16869.8	0.1079
DAE_bin25_30	Meis1(Homeobox)/MastCells-Meis1-ChIP-Seq(GSE48085)/Homer	VGCTGWCAVB	1e-06	-14.38	0	19393	0.1738	26315.7	0.1683
DAE_bin25_30	OCT:OCT(POU,Homeobox,IR1)/NPC-Brn2-ChIP-Seq(GSE35496)/Homer	ATGAATWATTCATGA	1e-06	-14.26	0	346	0.0031	369.9	0.0024
DAE_bin25_30	ZNF41(Zf)/HEK293-ZNF41.GFP-ChIP-Seq(GSE58341)/Homer	CCTCATGGTGYCYTWYTCCCTTGTG	1e-06	-14.05	0	295	0.0026	308.8	0.002
DAE_bin25_30	NF1(CTF)/LNCAP-NF1-ChIP-Seq(Unpublished)/Homer	CYTGGCABNSTGCCAR	1e-06	-13.86	0	5108	0.0458	6700.8	0.0429
DAE_bin25_30	Tbx6(T-box)/ESC-Tbx6-ChIP-Seq(GSE93524)/Homer	DAGGTGTBAA	1e-05	-13.81	0	12197	0.1093	16403.3	0.1049
DAE_bin25_30	Tgif1(Homeobox)/mES-Tgif1-ChIP-Seq(GSE55404)/Homer	YTGWCADY	1e-05	-13.54	0	38594	0.3458	53031.8	0.3391
DAE_bin25_30	Pbx3(Homeobox)/GM12878-PBX3-ChIP-Seq(GSE32465)/Homer	SCTGTCAMTCAN	1e-05	-13.51	0	2556	0.0229	3262.4	0.0209
DAE_bin25_30	HEB(bHLH)/mES-Heb-ChIP-Seq(GSE53233)/Homer	VCAGCTGBNN	1e-05	-13.46	0	22888	0.2051	31189.4	0.1995
DAE_bin25_30	E2F(E2F)/Hela-CellCycle-Expression/Homer	TTSGCGCGAAAA	1e-05	-13.41	0	297	0.0027	313.5	0.002
DAE_bin25_30	KLF10(Zf)/HEK293-KLF10.GFP-ChIP-Seq(GSE58341)/Homer	GGGGGTGTGTCC	1e-05	-12.69	0	5120	0.0459	6739.4	0.0431
DAE_bin25_30	KLF6(Zf)/PDAC-KLF6-ChIP-Seq(GSE64557)/Homer	MKGGGYGTGGCC	1e-05	-12.4	0	8753	0.0784	11711	0.0749
DAE_bin25_30	Pknox1(Homeobox)/ES-Prep1-ChIP-Seq(GSE63282)/Homer	SCTGTCAVTCAV	1e-05	-12.29	0	2442	0.0219	3126.9	0.02
DAE_bin25_30	MyoG(bHLH)/C2C12-MyoG-ChIP-Seq(GSE36024)/Homer	AACAGCTG	1e-05	-12.28	0	12754	0.1143	17216.2	0.1101
DAE_bin25_30	ZSCAN22(Zf)/HEK293-ZSCAN22.GFP-ChIP-Seq(GSE58341)/Homer	SMCAGTCWGAKGGAGGAGGC	1e-05	-12.23	0	801	0.0072	956.3	0.0061
DAE_bin25_30	PR(NR)/T47D-PR-ChIP-Seq(GSE31130)/Homer	VAGRACAKNCTGTBC	1e-05	-11.63	0	25182	0.2256	34447.4	0.2203
DAE_bin25_30	Mef2a(MADS)/HL1-Mef2a.biotin-ChIP-Seq(GSE21529)/Homer	CYAAAAATAG	0.0001	-11.02	0.0001	6085	0.0545	8092	0.0517
DAE_bin25_30	PRDM1(Zf)/Hela-PRDM1-ChIP-Seq(GSE31477)/Homer	ACTTTCACTTTC	0.0001	-11	0.0001	7129	0.0639	9520.2	0.0609
DAE_bin25_30	ERE(NR),IR3/MCF7-ERa-ChIP-Seq(Unpublished)/Homer	VAGGTCACNSTGACC	0.0001	-10.74	0.0001	2365	0.0212	3045.8	0.0195
DAE_bin25_30	IRF2(IRF)/Erythroblas-IRF2-ChIP-Seq(GSE36985)/Homer	GAAASYGAAASY	0.0001	-10.26	0.0002	1280	0.0115	1602.2	0.0102
DAE_bin25_30	HIF2a(bHLH)/785_O-HIF2a-ChIP-Seq(GSE34871)/Homer	GCACGTACCC	0.0001	-10.25	0.0002	2946	0.0264	3836.4	0.0245
DAE_bin25_30	SpiB(ETS)/OCILY3-SPIB-ChIP-Seq(GSE56857)/Homer	AAAGRGGAAGTG	0.0001	-9.934	0.0002	2646	0.0237	3436.4	0.022
DAE_bin25_30	Hoxa9(Homeobox)/ChickenMSG-Hoxa9.Flag-ChIP-Seq(GSE86088)/Homer	RGCAATNAAA	0.0001	-9.792	0.0003	36777	0.3295	50680.8	0.3241
DAE_bin25_30	Sp5(Zf)/mES-Sp5.Flag-ChIP-Seq(GSE72989)/Homer	RGKGGGCGGAGC	0.0001	-9.342	0.0004	7712	0.0691	10365.9	0.0663
DAE_bin25_30	Foxa2(Forkhead)/Liver-Foxa2-ChIP-Seq(GSE25694)/Homer	CYTGTTTACWYW	0.0001	-9.272	0.0005	10083	0.0903	13631.1	0.0872
DAE_bin25_30	Ap4(bHLH)/AML-Tfap4-ChIP-Seq(GSE45738)/Homer	NAHCAGCTGD	0.001	-9.178	0.0005	15756	0.1412	21475.3	0.1373
DAE_bin25_30	Ronin(THAP)/ES-Thap11-ChIP-Seq(GSE51522)/Homer	RACTACAACTCCCAGVAKGC	0.001	-9.075	0.0006	105	0.0009	100.3	0.0006
DAE_bin25_30	ISRE(IRF)/ThioMac-LPS-Expression(GSE23622)/Homer	AGTTTCASTTTC	0.001	-8.947	0.0006	770	0.0069	943	0.006
DAE_bin25_30	KLF3(Zf)/MEF-Klf3-ChIP-Seq(GSE44748)/Homer	NRGCCCCRCCCHBNN	0.001	-8.876	0.0007	3423	0.0307	4508.4	0.0288
DAE_bin25_30	Brachyury(T-box)/Mesoendoderm-Brachyury-ChIP-exo(GSE54963)/Homer	ANTTMRCASBNNNGTGYKAAN	0.001	-8.85	0.0007	3260	0.0292	4287.8	0.0274
DAE_bin25_30	Hoxb4(Homeobox)/ES-Hoxb4-ChIP-Seq(GSE34014)/Homer	TGATTRATGGCY	0.001	-8.764	0.0007	2567	0.023	3349.8	0.0214
DAE_bin25_30	PU.1-IRF(ETS:IRF)/Bcell-PU.1-ChIP-Seq(GSE21512)/Homer	MGGAAGTGAAAC	0.001	-8.696	0.0008	16407	0.147	22397	0.1432
DAE_bin25_30	Tcf21(bHLH)/ArterySmoothMuscle-Tcf21-ChIP-Seq(GSE61369)/Homer	NAACAGCTGG	0.001	-8.583	0.0008	12425	0.1113	16889.8	0.108
DAE_bin25_30	CArG(MADS)/PUER-Srf-ChIP-Seq(Sullivan_et_al.)/Homer	CCATATATGGNM	0.001	-8.501	0.0009	3302	0.0296	4352	0.0278
DAE_bin25_30	Pit1+1bp(Homeobox)/GCrat-Pit1-ChIP-Seq(GSE58009)/Homer	ATGCATAATTCA	0.001	-8.251	0.0012	5594	0.0501	7488.9	0.0479
DAE_bin25_30	Hoxa10(Homeobox)/ChickenMSG-Hoxa10.Flag-ChIP-Seq(GSE86088)/Homer	GGYAATGAAA	0.001	-8.17	0.0012	8255	0.074	11148.9	0.0713
DAE_bin25_30	DMRT6(DM)/Testis-DMRT6-ChIP-Seq(GSE60440)/Homer	YDGHTACAWTGTADC	0.001	-7.999	0.0015	2135	0.0191	2778.8	0.0178
DAE_bin25_30	E2F6(E2F)/Hela-E2F6-ChIP-Seq(GSE31477)/Homer	GGCGGGAARN	0.001	-7.945	0.0015	3835	0.0344	5089.5	0.0325
DAE_bin25_30	ZNF7(Zf)/HepG2-ZNF7.Flag-ChIP-Seq(Encode)/Homer	CTGCCWVCTTTTRTA	0.001	-7.944	0.0015	6681	0.0599	8989.4	0.0575
DAE_bin25_30	Rfx6(HTH)/Min6b1-Rfx6.HA-ChIP-Seq(GSE62844)/Homer	TGTTKCCTAGCAACM	0.001	-7.66	0.002	11616	0.1041	15807	0.1011
DAE_bin25_30	E2F3(E2F)/MEF-E2F3-ChIP-Seq(GSE71376)/Homer	BTKGGCGGGAAA	0.001	-7.564	0.0022	4163	0.0373	5546.7	0.0355
DAE_bin25_30	IRF1(IRF)/PBMC-IRF1-ChIP-Seq(GSE43036)/Homer	GAAAGTGAAAGT	0.001	-7.271	0.0029	1781	0.016	2312.9	0.0148
DAE_bin25_30	Mef2c(MADS)/GM12878-Mef2c-ChIP-Seq(GSE32465)/Homer	DCYAAAAATAGM	0.001	-7.189	0.0031	6941	0.0622	9370.6	0.0599
DAE_bin25_30	AR-halfsite(NR)/LNCaP-AR-ChIP-Seq(GSE27824)/Homer	CCAGGAACAG	0.001	-7.053	0.0035	43166	0.3868	59766.8	0.3822
DAE_bin25_30	ZNF675(Zf)/HEK293-ZNF675.GFP-ChIP-Seq(GSE58341)/Homer	ARGAGGMCAAAATGW	0.001	-6.909	0.004	1687	0.0151	2191.9	0.014
DAE_bin25_30	Sox4(HMG)/proB-Sox4-ChIP-Seq(GSE50066)/Homer	YCTTTGTTCC	0.01	-6.481	0.0061	11279	0.1011	15388.7	0.0984
DAE_bin25_30	LEF1(HMG)/H1-LEF1-ChIP-Seq(GSE64758)/Homer	CCTTTGATST	0.01	-6.466	0.0062	9123	0.0817	12406.7	0.0793
DAE_bin25_30	Smad4(MAD)/ESC-SMAD4-ChIP-Seq(GSE29422)/Homer	VBSYGTCTGG	0.01	-6.094	0.0089	16915	0.1516	23225.9	0.1485
DAE_bin25_30	Stat3(Stat)/mES-Stat3-ChIP-Seq(GSE11431)/Homer	CTTCCGGGAA	0.01	-5.905	0.0106	5425	0.0486	7324.1	0.0468
DAE_bin25_30	Myf5(bHLH)/GM-Myf5-ChIP-Seq(GSE24852)/Homer	BAACAGCTGT	0.01	-5.89	0.0107	8640	0.0774	11761.7	0.0752
DAE_bin25_30	Pitx1:Ebox(Homeobox,bHLH)/Hindlimb-Pitx1-ChIP-Seq(GSE41591)/Homer	YTAATTRAWWCCAGATGT	0.01	-5.843	0.0111	3203	0.0287	4275.3	0.0273
DAE_bin25_30	ZNF189(Zf)/HEK293-ZNF189.GFP-ChIP-Seq(GSE58341)/Homer	TGGAACAGMA	0.01	-5.729	0.0123	9137	0.0819	12455.1	0.0797
DAE_bin25_30	Mef2d(MADS)/Retina-Mef2d-ChIP-Seq(GSE61391)/Homer	GCTATTTTTAGC	0.01	-5.69	0.0127	2902	0.026	3867.3	0.0247
DAE_bin25_30	PU.1:IRF8(ETS:IRF)/pDC-Irf8-ChIP-Seq(GSE66899)/Homer	GGAAGTGAAAST	0.01	-5.573	0.0142	2309	0.0207	3060.5	0.0196
DAE_bin25_30	HIF-1b(HLH)/T47D-HIF1b-ChIP-Seq(GSE59937)/Homer	RTACGTGC	0.01	-5.417	0.0164	9620	0.0862	13137.3	0.084
DAE_bin25_30	Egr2(Zf)/Thymocytes-Egr2-ChIP-Seq(GSE34254)/Homer	NGCGTGGGCGGR	0.01	-5.244	0.0193	1216	0.0109	1582.3	0.0101
DAE_bin25_30	ZKSCAN1(Zf)/HepG2-ZKSCAN1-ChIP-Seq(Encode)/Homer	GCACAYAGTAGGKCY	0.01	-5.166	0.0207	261	0.0023	311.8	0.002
DAE_bin25_30	Twist(bHLH)/HMLE-TWIST1-ChIP-Seq(Chang_et_al)/Homer	VCAKCTGGNNNCCAGMTGBN	0.01	-5.141	0.0211	1477	0.0132	1937.8	0.0124
DAE_bin25_30	Stat3+il21(Stat)/CD4-Stat3-ChIP-Seq(GSE19198)/Homer	SVYTTCCNGGAARB	0.01	-5.09	0.022	7962	0.0713	10856.4	0.0694
DAE_bin25_30	FOXK2(Forkhead)/U2OS-FOXK2-ChIP-Seq(E-MTAB-2204)/Homer	SCHTGTTTACAT	0.01	-4.993	0.0241	8105	0.0726	11058.9	0.0707
DAE_bin25_30	ZNF341(Zf)/EBV-ZNF341-ChIP-Seq(GSE113194)/Homer	GGAACAGCCG	0.01	-4.735	0.0309	7300	0.0654	9955	0.0637
DAE_bin25_30	ZNF143|STAF(Zf)/CUTLL-ZNF143-ChIP-Seq(GSE29600)/Homer	ATTTCCCAGVAKSCY	0.01	-4.61	0.0347	3359	0.0301	4522.5	0.0289
DAE_bin25_30	Klf4(Zf)/mES-Klf4-ChIP-Seq(GSE11431)/Homer	GCCACACCCA	0.1	-4.31	0.0465	2798	0.0251	3761	0.0241
DAE_bin25_30	ZNF528(Zf)/HEK293-ZNF528.GFP-ChIP-Seq(GSE58341)/Homer	AGAAATGACTTCCCT	0.1	-4.172	0.053	81	0.0007	88.3	0.0006
DAE_bin25_30	Srebp1a(bHLH)/HepG2-Srebp1a-ChIP-Seq(GSE31477)/Homer	RTCACSCCAY	0.1	-4.125	0.0551	2171	0.0195	2905.2	0.0186
DAE_bin25_30	HOXA2(Homeobox)/mES-Hoxa2-ChIP-Seq(Donaldson_et_al.)/Homer	GYCATCMATCAT	0.1	-4.034	0.0599	1213	0.0109	1599.4	0.0102
DAE_bin25_30	HINFP(Zf)/K562-HINFP.eGFP-ChIP-Seq(Encode)/Homer	TWVGGTCCGC	0.1	-3.958	0.0642	1209	0.0108	1595.2	0.0102
DAE_bin25_30	Egr1(Zf)/K562-Egr1-ChIP-Seq(GSE32465)/Homer	TGCGTGGGYG	0.1	-3.942	0.0647	5338	0.0478	7274.8	0.0465
DAE_bin25_30	Tbx20(T-box)/Heart-Tbx20-ChIP-Seq(GSE29636)/Homer	GGTGYTGACAGS	0.1	-3.907	0.0665	2457	0.022	3303.6	0.0211
DAE_bin25_30	Zfp57(Zf)/H1-ZFP57.HA-ChIP-Seq(GSE115387)/Homer	NANTGCSGCA	0.1	-3.889	0.0672	2257	0.0202	3029.5	0.0194
DAE_bin25_30	NF1:FOXA1(CTF,Forkhead)/LNCAP-FOXA1-ChIP-Seq(GSE27824)/Homer	WNTGTTTRYTTTGGCA	0.1	-3.878	0.0675	686	0.0061	888.3	0.0057
DAE_bin25_30	DMRT1(DM)/Testis-DMRT1-ChIP-Seq(GSE64892)/Homer	TWGHWACAWTGTWDC	0.1	-3.853	0.0686	2731	0.0245	3681.7	0.0235
DAE_bin25_30	Reverb(NR),DR2/RAW-Reverba.biotin-ChIP-Seq(GSE45914)/Homer	GTRGGTCASTGGGTCA	0.1	-3.81	0.0711	1284	0.0115	1700.4	0.0109
DAE_bin25_30	E-box(bHLH)/Promoter/Homer	SSGGTCACGTGA	0.1	-3.715	0.0777	508	0.0046	651.4	0.0042
DAE_bin25_30	Six4(Homeobox)/MCF7-SIX4-ChIP-Seq(Encode)/Homer	TGWAAYCTGABACCB	0.1	-3.686	0.0793	606	0.0054	783.4	0.005
DAE_bin25_30	STAT6(Stat)/CD4-Stat6-ChIP-Seq(GSE22104)/Homer	ABTTCYYRRGAA	0.1	-3.609	0.0851	6953	0.0623	9525.5	0.0609
DAE_bin25_30	HOXA1(Homeobox)/mES-Hoxa1-ChIP-Seq(SRP084292)/Homer	TGATKGATGR	0.1	-3.597	0.0856	3185	0.0285	4315	0.0276
DAE_bin25_30	ZNF136(Zf)/HEK293-ZNF136.GFP-ChIP-Seq(GSE58341)/Homer	YTKGATAHAGTATTCTWGGTNGGCA	0.1	-3.344	0.1094	1090	0.0098	1445.7	0.0092
DAE_bin25_30	CHR(?)/Hela-CellCycle-Expression/Homer	SRGTTTCAAA	0.1	-3.257	0.1185	9179	0.0822	12634	0.0808
DAE_bin25_30	GATA3(Zf),DR4/iTreg-Gata3-ChIP-Seq(GSE20898)/Homer	AGATGKDGAGATAAG	0.1	-3.084	0.1398	1089	0.0098	1449.8	0.0093
DAE_bin25_30	IRF4(IRF)/GM12878-IRF4-ChIP-Seq(GSE32465)/Homer	ACTGAAACCA	0.1	-3.074	0.1402	5103	0.0457	6986.1	0.0447
DAE_bin25_30	ZNF322(Zf)/HEK293-ZNF322.GFP-ChIP-Seq(GSE58341)/Homer	GAGCCTGGTACTGWGCCTGR	0.1	-3.024	0.1464	2983	0.0267	4055.5	0.0259
DAE_bin25_30	Arnt:Ahr(bHLH)/MCF7-Arnt-ChIP-Seq(Lo_et_al.)/Homer	TBGCACGCAA	0.1	-2.865	0.1705	5695	0.051	7817.3	0.05
DAE_bin25_30	AMYB(HTH)/Testes-AMYB-ChIP-Seq(GSE44588)/Homer	TGGCAGTTGG	0.1	-2.816	0.178	17197	0.1541	23832.9	0.1524
DAE_bin25_30	Foxo1(Forkhead)/RAW-Foxo1-ChIP-Seq(Fan_et_al.)/Homer	CTGTTTAC	0.1	-2.68	0.2026	24170	0.2166	33579	0.2147
DAE_bin25_30	IRF3(IRF)/BMDM-Irf3-ChIP-Seq(GSE67343)/Homer	AGTTTCAKTTTC	0.1	-2.582	0.2218	3995	0.0358	5473.1	0.035
DAE_bin25_30	CEBP:AP1(bZIP)/ThioMac-CEBPb-ChIP-Seq(GSE21512)/Homer	DRTGTTGCAA	0.1	-2.52	0.2344	9705	0.087	13413.4	0.0858
DAE_bin25_30	NRF1(NRF)/MCF7-NRF1-ChIP-Seq(Unpublished)/Homer	CTGCGCATGCGC	0.1	-2.499	0.2379	383	0.0034	499	0.0032
DAE_bin25_30	Gfi1b(Zf)/HPC7-Gfi1b-ChIP-Seq(GSE22178)/Homer	MAATCACTGC	0.1	-2.381	0.2658	8411	0.0754	11621.5	0.0743
DAE_bin25_30	RORa(NR)/Liver-Rora-ChIP-Seq(GSE101115)/Homer	AAWCTAGGTCARDNN	0.1	-2.362	0.2692	1468	0.0132	1987.1	0.0127
DAE_bin25_30	GRHL2(CP2)/HBE-GRHL2-ChIP-Seq(GSE46194)/Homer	AAACYKGTTWDACMRGTTTB	0.1	-2.359	0.2692	3782	0.0339	5188.5	0.0332
DAE_bin25_30	Sox17(HMG)/Endoderm-Sox17-ChIP-Seq(GSE61475)/Homer	CCATTGTTYB	0.1	-2.332	0.2739	9220	0.0826	12751.7	0.0815
DAE_bin25_30	Slug(Zf)/Mesoderm-Snai2-ChIP-Seq(GSE61475)/Homer	SNGCACCTGCHS	0.1	-2.326	0.2739	5469	0.049	7532	0.0482
DAE_bin25_30	Pdx1(Homeobox)/Islet-Pdx1-ChIP-Seq(SRA008281)/Homer	YCATYAATCA	1	-2.227	0.3003	13680	0.1226	18977.8	0.1214
DAE_bin25_30	NFAT(RHD)/Jurkat-NFATC1-ChIP-Seq(Jolma_et_al.)/Homer	ATTTTCCATT	1	-2.133	0.3279	11717	0.105	16247.5	0.1039
DAE_bin25_30	MyoD(bHLH)/Myotube-MyoD-ChIP-Seq(GSE21614)/Homer	RRCAGCTGYTSY	1	-2.097	0.3377	9531	0.0854	13202.8	0.0844
DAE_bin25_30	Sox3(HMG)/NPC-Sox3-ChIP-Seq(GSE33059)/Homer	CCWTTGTY	1	-2.082	0.3406	23727	0.2126	33023.3	0.2112
DAE_bin25_30	STAT4(Stat)/CD4-Stat4-ChIP-Seq(GSE22104)/Homer	NYTTCCWGGAAR	1	-2.057	0.3474	12237	0.1096	16979.3	0.1086
DAE_bin25_30	ZNF692(Zf)/HEK293-ZNF692.GFP-ChIP-Seq(GSE58341)/Homer	GTGGGCCCCA	1	-2.019	0.3583	1422	0.0127	1934.5	0.0124
DAE_bin25_30	Tcf3(HMG)/mES-Tcf3-ChIP-Seq(GSE11724)/Homer	ASWTCAAAGG	1	-2.019	0.3583	3201	0.0287	4399	0.0281
DAE_bin25_30	TCFL2(HMG)/K562-TCF7L2-ChIP-Seq(GSE29196)/Homer	ACWTCAAAGG	1	-2.019	0.3583	904	0.0081	1220.9	0.0078
DAE_bin25_30	Srebp2(bHLH)/HepG2-Srebp2-ChIP-Seq(GSE31477)/Homer	CGGTCACSCCAC	1	-1.96	0.3735	1354	0.0121	1842.1	0.0118
DAE_bin25_30	GRE(NR),IR3/RAW264.7-GRE-ChIP-Seq(Unpublished)/Homer	VAGRACAKWCTGTYC	1	-1.949	0.3754	2234	0.02	3060.9	0.0196
DAE_bin25_30	MYB(HTH)/ERMYB-Myb-ChIPSeq(GSE22095)/Homer	GGCVGTTR	1	-1.906	0.3895	19578	0.1754	27245.6	0.1742
DAE_bin25_30	ZNF415(Zf)/HEK293-ZNF415.GFP-ChIP-Seq(GSE58341)/Homer	GRTGMTRGAGCC	1	-1.858	0.406	5014	0.0449	6927.9	0.0443
DAE_bin25_30	CTCF-SatelliteElement(Zf?)/CD4+-CTCF-ChIP-Seq(Barski_et_al.)/Homer	TGCAGTTCCMVNWRTGGCCA	1	-1.825	0.4171	161	0.0014	208.6	0.0013
DAE_bin25_30	Ascl2(bHLH)/ESC-Ascl2-ChIP-Seq(GSE97712)/Homer	SSRGCAGCTGCH	1	-1.724	0.4588	13011	0.1166	18091.8	0.1157
DAE_bin25_30	Mouse_Recombination_Hotspot(Zf)/Testis-DMC1-ChIP-Seq(GSE24438)/Homer	ACTYKNATTCGTGNTACTTC	1	-1.704	0.4655	742	0.0066	1005.5	0.0064
DAE_bin25_30	ZNF669(Zf)/HEK293-ZNF669.GFP-ChIP-Seq(GSE58341)/Homer	GARTGGTCATCGCCC	1	-1.694	0.4672	526	0.0047	708.4	0.0045
DAE_bin25_30	FOXA1(Forkhead)/LNCAP-FOXA1-ChIP-Seq(GSE27824)/Homer	WAAGTAAACA	1	-1.683	0.47	16144	0.1447	22472.9	0.1437
DAE_bin25_30	PBX1(Homeobox)/MCF7-PBX1-ChIP-Seq(GSE28007)/Homer	GSCTGTCACTCA	1	-1.621	0.4969	789	0.0071	1072.9	0.0069
DAE_bin25_30	CRE(bZIP)/Promoter/Homer	CSGTGACGTCAC	1	-1.577	0.5166	1455	0.013	1995.9	0.0128
DAE_bin25_30	FOXP1(Forkhead)/H9-FOXP1-ChIP-Seq(GSE31006)/Homer	NYYTGTTTACHN	1	-1.531	0.5377	5484	0.0491	7604.4	0.0486
DAE_bin25_30	PRDM9(Zf)/Testis-DMC1-ChIP-Seq(GSE35498)/Homer	ADGGYAGYAGCATCT	1	-1.53	0.5377	4735	0.0424	6560	0.042
DAE_bin25_30	ETS:E-box(ETS,bHLH)/HPC7-Scl-ChIP-Seq(GSE22178)/Homer	AGGAARCAGCTG	1	-1.477	0.561	1070	0.0096	1465.9	0.0094
DAE_bin25_30	ZFP3(Zf)/HEK293-ZFP3.GFP-ChIP-Seq(GSE58341)/Homer	GGGTTTTGAAGGATGARTAGGAGTT	1	-1.463	0.5662	42	0.0004	52.7	0.0003
DAE_bin25_30	T1ISRE(IRF)/ThioMac-Ifnb-Expression/Homer	ACTTTCGTTTCT	1	-1.449	0.5708	112	0.001	146.5	0.0009
DAE_bin25_30	Oct4:Sox17(POU,Homeobox,HMG)/F9-Sox17-ChIP-Seq(GSE44553)/Homer	CCATTGTATGCAAAT	1	-1.438	0.5739	1819	0.0163	2506.2	0.016
DAE_bin25_30	TATA-Box(TBP)/Promoter/Homer	CCTTTTAWAGSC	1	-1.413	0.5853	16517	0.148	23026.4	0.1473
DAE_bin25_30	Hoxd13(Homeobox)/ChickenMSG-Hoxd13.Flag-ChIP-Seq(GSE86088)/Homer	NCYAATAAAA	1	-1.386	0.5977	23759	0.2129	33159.9	0.2121
DAE_bin25_30	OCT4-SOX2-TCF-NANOG(POU,Homeobox,HMG)/mES-Oct4-ChIP-Seq(GSE11431)/Homer	ATTTGCATAACAATG	1	-1.384	0.5977	2791	0.025	3861.1	0.0247
DAE_bin25_30	FOXK1(Forkhead)/HEK293-FOXK1-ChIP-Seq(GSE51673)/Homer	NVWTGTTTAC	1	-1.384	0.5977	13659	0.1224	19034	0.1217
DAE_bin25_30	PPARE(NR),DR1/3T3L1-Pparg-ChIP-Seq(GSE13511)/Homer	TGACCTTTGCCCCA	1	-1.354	0.6073	9804	0.0878	13650.8	0.0873
DAE_bin25_30	Tcf12(bHLH)/GM12878-Tcf12-ChIP-Seq(GSE32465)/Homer	VCAGCTGYTG	1	-1.334	0.6164	11927	0.1069	16619.9	0.1063
DAE_bin25_30	Hoxa11(Homeobox)/ChickenMSG-Hoxa11.Flag-ChIP-Seq(GSE86088)/Homer	TTTTATGGCM	1	-1.261	0.6597	34094	0.3055	47645.5	0.3047
DAE_bin25_30	RORgt(NR)/EL4-RORgt.Flag-ChIP-Seq(GSE56019)/Homer	AAYTAGGTCA	1	-1.258	0.6597	1327	0.0119	1830.4	0.0117
DAE_bin25_30	RORgt(NR)/EL4-RORgt.Flag-ChIP-Seq(GSE56019)/Homer	AAYTAGGTCA	1	-1.258	0.6597	1327	0.0119	1830.4	0.0117
DAE_bin25_30	PBX2(Homeobox)/K562-PBX2-ChIP-Seq(Encode)/Homer	RTGATTKATRGN	1	-1.251	0.6597	11264	0.1009	15702.3	0.1004
DAE_bin25_30	Smad3(MAD)/NPC-Smad3-ChIP-Seq(GSE36673)/Homer	TWGTCTGV	1	-1.216	0.6756	32744	0.2934	45763.8	0.2927
DAE_bin25_30	ZNF165(Zf)/WHIM12-ZNF165-ChIP-Seq(GSE65937)/Homer	AAGGKGRCGCAGGCA	1	-1.203	0.6809	1275	0.0114	1760.4	0.0113
DAE_bin25_30	RARg(NR)/ES-RARg-ChIP-Seq(GSE30538)/Homer	AGGTCAAGGTCA	1	-1.092	0.757	212	0.0019	288.6	0.0018
DAE_bin25_30	ERG(ETS)/VCaP-ERG-ChIP-Seq(GSE14097)/Homer	ACAGGAAGTG	1	-1.086	0.7576	18598	0.1666	25984.8	0.1662
DAE_bin25_30	EKLF(Zf)/Erythrocyte-Klf1-ChIP-Seq(GSE20478)/Homer	NWGGGTGTGGCY	1	-1.068	0.7677	1595	0.0143	2213	0.0142
DAE_bin25_30	Sox21(HMG)/ESC-SOX21-ChIP-Seq(GSE110505)/Homer	BCCWTTGTBYKV	1	-1.063	0.7677	23344	0.2092	32631.4	0.2087
DAE_bin25_30	HRE(HSF)/HepG2-HSF1-ChIP-Seq(GSE31477)/Homer	BSTTCTRGAABVTTCYAGAA	1	-1.062	0.7677	1315	0.0118	1822.7	0.0117
DAE_bin25_30	c-Myc(bHLH)/LNCAP-cMyc-ChIP-Seq(Unpublished)/Homer	VCCACGTG	1	-1.012	0.7998	3344	0.03	4657.9	0.0298
DAE_bin25_30	GATA:SCL(Zf,bHLH)/Ter119-SCL-ChIP-Seq(GSE18720)/Homer	CRGCTGBNGNSNNSAGATAA	1	-0.9762	0.8247	1226	0.011	1702.6	0.0109
DAE_bin25_30	GLI3(Zf)/Limb-GLI3-ChIP-Chip(GSE11077)/Homer	CGTGGGTGGTCC	1	-0.9677	0.8276	1035	0.0093	1436.1	0.0092
DAE_bin25_30	Unknown(Homeobox)/Limb-p300-ChIP-Seq/Homer	SSCMATWAAA	1	-0.9163	0.867	9220	0.0826	12885.2	0.0824
DAE_bin25_30	Sox10(HMG)/SciaticNerve-Sox3-ChIP-Seq(GSE35132)/Homer	CCWTTGTYYB	1	-0.9005	0.8765	21659	0.1941	30302.8	0.1938
DAE_bin25_30	PAX6(Paired,Homeobox)/Forebrain-Pax6-ChIP-Seq(GSE66961)/Homer	NGTGTTCAVTSAAGCGKAAA	1	-0.8654	0.9034	1013	0.0091	1410.7	0.009
DAE_bin25_30	TFE3(bHLH)/MEF-TFE3-ChIP-Seq(GSE75757)/Homer	GTCACGTGACYV	1	-0.8419	0.9203	612	0.0055	851.6	0.0054
DAE_bin25_30	E2A(bHLH)/proBcell-E2A-ChIP-Seq(GSE21978)/Homer	DNRCAGCTGY	1	-0.8121	0.9436	16964	0.152	23744.4	0.1518
DAE_bin25_30	ERRg(NR)/Kidney-ESRRG-ChIP-Seq(GSE104905)/Homer	GTGACCTTGRVN	1	-0.7743	0.9752	7819	0.0701	10943.7	0.07
DAE_bin25_30	HIF-1a(bHLH)/MCF7-HIF1a-ChIP-Seq(GSE28352)/Homer	TACGTGCV	1	-0.7721	0.9752	2018	0.0181	2821.5	0.018
DAE_bin25_30	Sox7(HMG)/ESC-Sox7-ChIP-Seq(GSE133899)/Homer	VVRRAACAATGG	1	-0.7595	0.9803	3538	0.0317	4950.2	0.0317
DAE_bin25_30	Sox2(HMG)/mES-Sox2-ChIP-Seq(GSE11431)/Homer	BCCATTGTTC	1	-0.7327	1	11734	0.1051	16433.6	0.1051
DAE_bin25_30	Sox6(HMG)/Myotubes-Sox6-ChIP-Seq(GSE32627)/Homer	CCATTGTTNY	1	-0.7237	1	21193	0.1899	29686.1	0.1898
DAE_bin25_30	Barx1(Homeobox)/Stomach-Barx1.3xFlag-ChIP-Seq(GSE69483)/Homer	AAACMATTAN	1	-0.7197	1	6929	0.0621	9704.5	0.0621
DAE_bin25_30	ZNF317(Zf)/HEK293-ZNF317.GFP-ChIP-Seq(GSE58341)/Homer	GTCWGCTGTYYCTCT	1	-0.7183	1	862	0.0077	1206	0.0077
DAE_bin25_30	Foxo3(Forkhead)/U2OS-Foxo3-ChIP-Seq(E-MTAB-2701)/Homer	DGTAAACA	1	-0.7115	1	9767	0.0875	13681.6	0.0875
DAE_bin25_30	RORg(NR)/Liver-Rorc-ChIP-Seq(GSE101115)/Homer	WAABTAGGTCAV	1	-0.6677	1	970	0.0087	1360.5	0.0087
DAE_bin25_30	Smad2(MAD)/ES-SMAD2-ChIP-Seq(GSE29422)/Homer	CTGTCTGG	1	-0.656	1	16758	0.1502	23487.2	0.1502
DAE_bin25_30	MYNN(Zf)/HEK293-MYNN.eGFP-ChIP-Seq(Encode)/Homer	TTCAAAWTAAAAGTC	1	-0.6361	1	3106	0.0278	4357.4	0.0279
DAE_bin25_30	Foxa3(Forkhead)/Liver-Foxa3-ChIP-Seq(GSE77670)/Homer	BSNTGTTTACWYWGN	1	-0.6051	1	4010	0.0359	5628.3	0.036
DAE_bin25_30	Hoxd10(Homeobox)/ChickenMSG-Hoxd10.Flag-ChIP-Seq(GSE86088)/Homer	GGCMATGAAA	1	-0.5403	1	15574	0.1395	21854	0.1398
DAE_bin25_30	STAT1(Stat)/HelaS3-STAT1-ChIP-Seq(GSE12782)/Homer	NATTTCCNGGAAAT	1	-0.53	1	3595	0.0322	5055.9	0.0323
DAE_bin25_30	Tcf7(HMG)/GM12878-TCF7-ChIP-Seq(Encode)/Homer	CTTTGATGTGSB	1	-0.5138	1	4006	0.0359	5634.2	0.036
DAE_bin25_30	Zic2(Zf)/ESC-Zic2-ChIP-Seq(SRP197560)/Homer	CHCAGCRGGRGG	1	-0.511	1	5316	0.0476	7473.2	0.0478
DAE_bin25_30	NFkB-p65(RHD)/GM12787-p65-ChIP-Seq(GSE19485)/Homer	WGGGGATTTCCC	1	-0.4947	1	5213	0.0467	7331.6	0.0469
DAE_bin25_30	MNT(bHLH)/HepG2-MNT-ChIP-Seq(Encode)/Homer	DGCACACGTG	1	-0.4847	1	10313	0.0924	14489.3	0.0927
DAE_bin25_30	ZBTB18(Zf)/HEK293-ZBTB18.GFP-ChIP-Seq(GSE58341)/Homer	AACATCTGGA	1	-0.4559	1	5680	0.0509	7993.8	0.0511
DAE_bin25_30	Six2(Homeobox)/NephronProgenitor-Six2-ChIP-Seq(GSE39837)/Homer	GWAAYHTGAKMC	1	-0.4403	1	11749	0.1053	16514.1	0.1056
DAE_bin25_30	FOXA1(Forkhead)/MCF7-FOXA1-ChIP-Seq(GSE26831)/Homer	WAAGTAAACA	1	-0.4143	1	13357	0.1197	18777.4	0.1201
DAE_bin25_30	Ets1-distal(ETS)/CD4+-PolII-ChIP-Seq(Barski_et_al.)/Homer	MACAGGAAGT	1	-0.4031	1	3153	0.0283	4452	0.0285
DAE_bin25_30	PGR(NR)/EndoStromal-PGR-ChIP-Seq(GSE69539)/Homer	AAGAACATWHTGTTC	1	-0.3914	1	2473	0.0222	3496.2	0.0224
DAE_bin25_30	SCRT1(Zf)/HEK293-SCRT1.eGFP-ChIP-Seq(Encode)/Homer	GCAACAGGTG	1	-0.3892	1	2379	0.0213	3364.9	0.0215
DAE_bin25_30	PRDM10(Zf)/HEK293-PRDM10.eGFP-ChIP-Seq(Encode)/Homer	TGGTACATTCCA	1	-0.3715	1	5952	0.0533	8391.8	0.0537
DAE_bin25_30	ETS1(ETS)/Jurkat-ETS1-ChIP-Seq(GSE17954)/Homer	ACAGGAAGTG	1	-0.367	1	10906	0.0977	15350.3	0.0982
DAE_bin25_30	Six1(Homeobox)/Myoblast-Six1-ChIP-Chip(GSE20150)/Homer	GKVTCADRTTWC	1	-0.3607	1	2838	0.0254	4014.2	0.0257
DAE_bin25_30	Snail1(Zf)/LS174T-SNAIL1.HA-ChIP-Seq(GSE127183)/Homer	TRCACCTGCY	1	-0.3309	1	8439	0.0756	11895	0.0761
DAE_bin25_30	MafA(bZIP)/Islet-MafA-ChIP-Seq(GSE30298)/Homer	TGCTGACTCA	1	-0.3161	1	8955	0.0802	12624.2	0.0807
DAE_bin25_30	GFX(?)/Promoter/Homer	ATTCTCGCGAGA	1	-0.3159	1	23	0.0002	36.7	0.0002
DAE_bin25_30	Tbx5(T-box)/HL1-Tbx5.biotin-ChIP-Seq(GSE21529)/Homer	AGGTGTCA	1	-0.3123	1	36273	0.325	50957.3	0.3259
DAE_bin25_30	ZNF382(Zf)/HEK293-ZNF382.GFP-ChIP-Seq(GSE58341)/Homer	GNCTGTASTRNTGBCTCHTT	1	-0.2973	1	256	0.0023	373.5	0.0024
[truncated: 6,361 more rows]

## Sheet: HOMER_nDAE
Bins	Motif Name	Consensus	P-value	Log P-value	q-value (Benjamini)	# of Target Sequences with Motif(of 107228)	% of Target Sequences with Motif	# of Background Sequences with Motif(of 182450)	% of Background Sequences with Motif
nDAE_bin1_5	ZEB1(Zf)/PDAC-ZEB1-ChIP-Seq(GSE64557)/Homer	VCAGGTRDRY	1e-724	-1669	0	56545	0.1566	13888.4	0.1238
nDAE_bin1_5	E2A(bHLH),near_PU.1/Bcell-PU.1-ChIP-Seq(GSE21512)/Homer	NVCACCTGBN	1e-504	-1161	0	45346	0.1256	11289.3	0.1007
nDAE_bin1_5	LXRE(NR),DR4/RAW-LXRb.biotin-ChIP-Seq(GSE21512)/Homer	RGGTTACTANAGGTCA	1e-502	-1158	0	4489	0.0124	620.7	0.0055
nDAE_bin1_5	ZEB2(Zf)/SNU398-ZEB2-ChIP-Seq(GSE103048)/Homer	GNMCAGGTGTGC	1e-454	-1047	0	28999	0.0803	6870.3	0.0613
nDAE_bin1_5	Bapx1(Homeobox)/VertebralCol-Bapx1-ChIP-Seq(GSE36672)/Homer	TTRAGTGSYK	1e-426	-981.3	0	95825	0.2653	26214.5	0.2337
nDAE_bin1_5	GLIS3(Zf)/Thyroid-Glis3.GFP-ChIP-Seq(GSE103297)/Homer	CTCCCTGGGAGGCCN	1e-406	-934.9	0	46683	0.1293	11940.5	0.1065
nDAE_bin1_5	Snail1(Zf)/LS174T-SNAIL1.HA-ChIP-Seq(GSE127183)/Homer	TRCACCTGCY	1e-368	-849	0	27884	0.0772	6759.4	0.0603
nDAE_bin1_5	THRa(NR)/C17.2-THRa-ChIP-Seq(GSE38347)/Homer	GGTCANYTGAGGWCA	1e-316	-727.7	0	14970	0.0414	3369.5	0.03
nDAE_bin1_5	GSC(Homeobox)/FrogEmbryos-GSC-ChIP-Seq(DRA000576)/Homer	RGGATTAR	1e-272	-626.9	0	72015	0.1994	19811.3	0.1766
nDAE_bin1_5	RARa(NR)/K562-RARa-ChIP-Seq(Encode)/Homer	TTGAMCTTTG	1e-269	-621.3	0	107789	0.2984	30526.4	0.2722
nDAE_bin1_5	THRb(NR)/HepG2-THRb.Flag-ChIP-Seq(Encode)/Homer	GGTCACCTGAGGTCA	1e-205	-474.3	0	17364	0.0481	4255.1	0.0379
nDAE_bin1_5	Nkx2.2(Homeobox)/NPC-Nkx2.2-ChIP-Seq(GSE61673)/Homer	BTBRAGTGSN	1e-182	-419.8	0	76257	0.2111	21535.1	0.192
nDAE_bin1_5	Tbx5(T-box)/HL1-Tbx5.biotin-ChIP-Seq(GSE21529)/Homer	AGGTGTCA	1e-168	-386.9	0	119376	0.3305	34669.9	0.3091
nDAE_bin1_5	Slug(Zf)/Mesoderm-Snai2-ChIP-Seq(GSE61475)/Homer	SNGCACCTGCHS	1e-157	-363.6	0	16193	0.0448	4060	0.0362
nDAE_bin1_5	EAR2(NR)/K562-NR2F6-ChIP-Seq(Encode)/Homer	NRBCARRGGTCA	1e-145	-334.9	0	43246	0.1197	11923.6	0.1063
nDAE_bin1_5	OCT:OCT(POU,Homeobox)/NPC-OCT6-ChIP-Seq(GSE43916)/Homer	YATGCATATRCATRT	1e-122	-281.7	0	7363	0.0204	1719.4	0.0153
nDAE_bin1_5	COUP-TFII(NR)/Artia-Nr2f2-ChIP-Seq(GSE46497)/Homer	AGRGGTCA	1e-118	-273.4	0	55295	0.1531	15650.6	0.1395
nDAE_bin1_5	Srebp2(bHLH)/HepG2-Srebp2-ChIP-Seq(GSE31477)/Homer	CGGTCACSCCAC	1e-107	-248	0	4936	0.0137	1102.2	0.0098
nDAE_bin1_5	COUP-TFII(NR)/K562-NR2F1-ChIP-Seq(Encode)/Homer	GKBCARAGGTCA	1e-100	-231.5	0	47663	0.132	13488.5	0.1203
nDAE_bin1_5	ZNF416(Zf)/HEK293-ZNF416.GFP-ChIP-Seq(GSE58341)/Homer	WDNCTGGGCA	1e-95	-220.1	0	47303	0.131	13413.2	0.1196
nDAE_bin1_5	Nkx2.1(Homeobox)/LungAC-Nkx2.1-ChIP-Seq(GSE43252)/Homer	RSCACTYRAG	1e-81	-186.8	0	109577	0.3034	32401.7	0.2889
nDAE_bin1_5	Bcl11a(Zf)/HSPC-BCL11A-ChIP-Seq(GSE104676)/Homer	TYTGACCASWRG	1e-80	-184.4	0	24615	0.0682	6782	0.0605
nDAE_bin1_5	Nkx2.5(Homeobox)/HL1-Nkx2.5.biotin-ChIP-Seq(GSE21529)/Homer	RRSCACTYAA	1e-77	-178.3	0	87380	0.2419	25660.7	0.2288
nDAE_bin1_5	Atf7(bZIP)/3T3L1-Atf7-ChIP-Seq(GSE56872)/Homer	NGRTGACGTCAY	1e-63	-146.5	0	16349	0.0453	4448.4	0.0397
nDAE_bin1_5	CRX(Homeobox)/Retina-Crx-ChIP-Seq(GSE20012)/Homer	GCTAATCC	1e-60	-139.1	0	117713	0.3259	35124.8	0.3132
nDAE_bin1_5	Klf4(Zf)/mES-Klf4-ChIP-Seq(GSE11431)/Homer	GCCACACCCA	1e-60	-138.4	0	7750	0.0215	1989.8	0.0177
nDAE_bin1_5	Srebp1a(bHLH)/HepG2-Srebp1a-ChIP-Seq(GSE31477)/Homer	RTCACSCCAY	1e-55	-127.1	0	7518	0.0208	1940.1	0.0173
nDAE_bin1_5	Atf1(bZIP)/K562-ATF1-ChIP-Seq(GSE31477)/Homer	GATGACGTCA	1e-53	-123.1	0	24888	0.0689	7019.4	0.0626
nDAE_bin1_5	THRb(NR)/Liver-NR1A2-ChIP-Seq(GSE52613)/Homer	TRAGGTCA	1e-51	-119.2	0	134371	0.372	40361.4	0.3599
nDAE_bin1_5	ZKSCAN1(Zf)/HepG2-ZKSCAN1-ChIP-Seq(Encode)/Homer	GCACAYAGTAGGKCY	1e-51	-118.4	0	1065	0.0029	200.6	0.0018
nDAE_bin1_5	Npas4(bHLH)/Neuron-Npas4-ChIP-Seq(GSE127793)/Homer	NHRTCACGACDN	1e-48	-112.5	0	19291	0.0534	5391.7	0.0481
nDAE_bin1_5	SCRT1(Zf)/HEK293-SCRT1.eGFP-ChIP-Seq(Encode)/Homer	GCAACAGGTG	1e-48	-112.5	0	8405	0.0233	2216.9	0.0198
nDAE_bin1_5	Nkx3.1(Homeobox)/LNCaP-Nkx3.1-ChIP-Seq(GSE28264)/Homer	AAGCACTTAA	1e-46	-108.1	0	96087	0.266	28656.4	0.2555
nDAE_bin1_5	E2A(bHLH)/proBcell-E2A-ChIP-Seq(GSE21978)/Homer	DNRCAGCTGY	1e-44	-103	0	45381	0.1256	13235.5	0.118
nDAE_bin1_5	Erra(NR)/HepG2-Erra-ChIP-Seq(GSE31477)/Homer	CAAAGGTCAG	1e-36	-83.02	0	66470	0.184	19739.1	0.176
nDAE_bin1_5	EKLF(Zf)/Erythrocyte-Klf1-ChIP-Seq(GSE20478)/Homer	NWGGGTGTGGCY	1e-36	-83.01	0	4748	0.0131	1222.4	0.0109
nDAE_bin1_5	KLF3(Zf)/MEF-Klf3-ChIP-Seq(GSE44748)/Homer	NRGCCCCRCCCHBNN	1e-32	-74.05	0	8380	0.0232	2282.9	0.0204
nDAE_bin1_5	CUX1(Homeobox)/K562-CUX1-ChIP-Seq(GSE92882)/Homer	TATCGATNAN	1e-29	-67.27	0	33886	0.0938	9918.9	0.0884
nDAE_bin1_5	Pax7(Paired,Homeobox),longest/Myoblast-Pax7-ChIP-Seq(GSE25064)/Homer	NTAATTDGCYAATTANNWWD	1e-28	-64.47	0	1996	0.0055	479.5	0.0043
nDAE_bin1_5	RAR:RXR(NR),DR0/ES-RAR-ChIP-Seq(GSE56893)/Homer	AGGTCAAGGTCA	1e-27	-62.7	0	3534	0.0098	909.1	0.0081
nDAE_bin1_5	KLF1(Zf)/HUDEP2-KLF1-CutnRun(GSE136251)/Homer	VDGGGYGGGGCY	1e-25	-58.98	0	16427	0.0455	4701.2	0.0419
nDAE_bin1_5	ZNF768(Zf)/Rajj-ZNF768-ChIP-Seq(GSE111879)/Homer	RHHCAGAGAGGB	1e-23	-53.22	0	1203	0.0033	277	0.0025
nDAE_bin1_5	KLF5(Zf)/LoVo-KLF5-ChIP-Seq(GSE49402)/Homer	DGGGYGKGGC	1e-21	-48.99	0	26003	0.072	7621.3	0.068
nDAE_bin1_5	Hnf1(Homeobox)/Liver-Foxa2-Chip-Seq(GSE25694)/Homer	GGTTAAWCATTAA	1e-18	-42.39	0	8340	0.0231	2349.9	0.021
nDAE_bin1_5	ZNF136(Zf)/HEK293-ZNF136.GFP-ChIP-Seq(GSE58341)/Homer	YTKGATAHAGTATTCTWGGTNGGCA	1e-17	-40.27	0	4489	0.0124	1223.4	0.0109
nDAE_bin1_5	HNF1b(Homeobox)/PDAC-HNF1B-ChIP-Seq(GSE64557)/Homer	GTTAATNATTAA	1e-17	-40.26	0	9269	0.0257	2631.1	0.0235
nDAE_bin1_5	Tbx6(T-box)/ESC-Tbx6-ChIP-Seq(GSE93524)/Homer	DAGGTGTBAA	1e-16	-38.57	0	39501	0.1094	11782	0.1051
nDAE_bin1_5	KLF10(Zf)/HEK293-KLF10.GFP-ChIP-Seq(GSE58341)/Homer	GGGGGTGTGTCC	1e-16	-37.52	0	13591	0.0376	3932.8	0.0351
nDAE_bin1_5	KLF14(Zf)/HEK293-KLF14.GFP-ChIP-Seq(GSE58341)/Homer	RGKGGGCGKGGC	1e-16	-37.14	0	36745	0.1017	10950.5	0.0976
nDAE_bin1_5	Mef2a(MADS)/HL1-Mef2a.biotin-ChIP-Seq(GSE21529)/Homer	CYAAAAATAG	1e-13	-30.29	0	25123	0.0696	7455.9	0.0665
nDAE_bin1_5	Gfi1b(Zf)/HPC7-Gfi1b-ChIP-Seq(GSE22178)/Homer	MAATCACTGC	1e-13	-30.11	0	28064	0.0777	8351.1	0.0745
nDAE_bin1_5	NPAS2(bHLH)/Liver-NPAS2-ChIP-Seq(GSE39860)/Homer	KCCACGTGAC	1e-12	-28.06	0	32079	0.0888	9589.4	0.0855
nDAE_bin1_5	RARg(NR)/ES-RARg-ChIP-Seq(GSE30538)/Homer	AGGTCAAGGTCA	1e-11	-26.53	0	863	0.0024	210	0.0019
nDAE_bin1_5	FOXA1:AR(Forkhead,NR)/LNCAP-AR-ChIP-Seq(GSE27824)/Homer	AGTAAACAAAAAAGAACAND	1e-10	-24.3	0	3734	0.0103	1040.1	0.0093
nDAE_bin1_5	CEBP(bZIP)/ThioMac-CEBPb-ChIP-Seq(GSE21512)/Homer	ATTGCGCAAC	1e-10	-23.24	0	32081	0.0888	9626.8	0.0858
nDAE_bin1_5	PRDM10(Zf)/HEK293-PRDM10.eGFP-ChIP-Seq(Encode)/Homer	TGGTACATTCCA	1e-09	-22.09	0	18620	0.0516	5529.6	0.0493
nDAE_bin1_5	Ascl2(bHLH)/ESC-Ascl2-ChIP-Seq(GSE97712)/Homer	SSRGCAGCTGCH	1e-09	-20.95	0	32533	0.0901	9783.4	0.0872
nDAE_bin1_5	Sp2(Zf)/HEK293-Sp2.eGFP-ChIP-Seq(Encode)/Homer	YGGCCCCGCCCC	1e-08	-19.65	0	29680	0.0822	8921.3	0.0795
nDAE_bin1_5	KLF6(Zf)/PDAC-KLF6-ChIP-Seq(GSE64557)/Homer	MKGGGYGTGGCC	1e-07	-17.86	0	20220	0.056	6045.2	0.0539
nDAE_bin1_5	ZNF652/HepG2-ZNF652.Flag-ChIP-Seq(Encode)/Homer	TTAACCCTTTVNKKN	1e-07	-17.02	0	11137	0.0308	3288.6	0.0293
nDAE_bin1_5	Pit1(Homeobox)/GCrat-Pit1-ChIP-Seq(GSE58009)/Homer	ATGMATATDC	1e-07	-16.78	0	58539	0.1621	17814.5	0.1588
nDAE_bin1_5	BORIS(Zf)/K562-CTCFL-ChIP-Seq(GSE32465)/Homer	CNNBRGCGCCCCCTGSTGGC	1e-06	-15.59	0	3550	0.0098	1011.4	0.009
nDAE_bin1_5	REST-NRSF(Zf)/Jurkat-NRSF-ChIP-Seq/Homer	GGMGCTGTCCATGGTGCTGA	1e-06	-15.56	0	199	0.0006	42.7	0.0004
nDAE_bin1_5	Tbet(T-box)/CD8-Tbet-ChIP-Seq(GSE33802)/Homer	AGGTGTGAAM	1e-06	-14.45	0	43710	0.121	13278.6	0.1184
nDAE_bin1_5	FOXM1(Forkhead)/MCF7-FOXM1-ChIP-Seq(GSE72977)/Homer	TRTTTACTTW	1e-05	-12.58	0	53333	0.1477	16265.6	0.145
nDAE_bin1_5	Tbx21(T-box)/GM12878-TBX21-ChIP-Seq(Encode)/Homer	AGGTGTGAAA	1e-05	-12.57	0	41068	0.1137	12488.7	0.1114
nDAE_bin1_5	Mef2c(MADS)/GM12878-Mef2c-ChIP-Seq(GSE32465)/Homer	DCYAAAAATAGM	0.0001	-11.34	0.0001	29656	0.0821	8994.4	0.0802
nDAE_bin1_5	Sp5(Zf)/mES-Sp5.Flag-ChIP-Seq(GSE72989)/Homer	RGKGGGCGGAGC	0.0001	-11.14	0.0001	17715	0.049	5334.9	0.0476
nDAE_bin1_5	Pitx1(Homeobox)/Chicken-Pitx1-ChIP-Seq(GSE38910)/Homer	TAATCCCN	0.0001	-10.4	0.0002	198431	0.5494	61247	0.5461
nDAE_bin1_5	GFX(?)/Promoter/Homer	ATTCTCGCGAGA	0.0001	-10.22	0.0002	91	0.0003	18.5	0.0002
nDAE_bin1_5	ZNF143|STAF(Zf)/CUTLL-ZNF143-ChIP-Seq(GSE29600)/Homer	ATTTCCCAGVAKSCY	0.0001	-10.1	0.0003	8952	0.0248	2667.6	0.0238
nDAE_bin1_5	ZBTB33(Zf)/GM12878-ZBTB33-ChIP-Seq(GSE32465)/Homer	GGVTCTCGCGAGAAC	0.0001	-9.856	0.0003	213	0.0006	50.4	0.0004
nDAE_bin1_5	Reverb(NR),DR2/RAW-Reverba.biotin-ChIP-Seq(GSE45914)/Homer	GTRGGTCASTGGGTCA	0.0001	-9.648	0.0004	3702	0.0102	1079.4	0.0096
nDAE_bin1_5	HNF6(Homeobox)/Liver-Hnf6-ChIP-Seq(ERP000394)/Homer	NTATYGATCH	0.0001	-9.386	0.0005	24469	0.0677	7423.8	0.0662
nDAE_bin1_5	CTCF(Zf)/CD4+-CTCF-ChIP-Seq(Barski_et_al.)/Homer	AYAGTGCCMYCTRGTGGCCA	0.0001	-9.258	0.0006	3001	0.0083	870.3	0.0078
nDAE_bin1_5	ZNF711(Zf)/SHSY5Y-ZNF711-ChIP-Seq(GSE20673)/Homer	AGGCCTAG	0.001	-9.141	0.0006	49012	0.1357	14984.9	0.1336
nDAE_bin1_5	Zac1(Zf)/Neuro2A-Plagl1-ChIP-Seq(GSE75942)/Homer	HAWGRGGCCM	0.001	-7.579	0.0029	83105	0.2301	25549.5	0.2278
nDAE_bin1_5	Cux2(Homeobox)/Liver-Cux2-ChIP-Seq(GSE35985)/Homer	HNRAATCAAT	0.001	-7.01	0.0051	20650	0.0572	6278.5	0.056
nDAE_bin1_5	SF1(NR)/H295R-Nr5a1-ChIP-Seq(GSE44220)/Homer	CAAGGHCANV	0.01	-6.895	0.0056	12183	0.0337	3680.6	0.0328
nDAE_bin1_5	LRF(Zf)/Erythroblasts-ZBTB7A-ChIP-Seq(GSE74977)/Homer	AAGACCCYYN	0.01	-6.76	0.0064	34760	0.0962	10627.5	0.0948
nDAE_bin1_5	Pax8(Paired,Homeobox)/Thyroid-Pax8-ChIP-Seq(GSE26938)/Homer	GTCATGCHTGRCTGS	0.01	-6.246	0.0105	8956	0.0248	2698.5	0.0241
nDAE_bin1_5	FoxD3(forkhead)/ZebrafishEmbryo-Foxd3.biotin-ChIP-seq(GSE106676)/Homer	TGTTTAYTTAGC	0.01	-6.151	0.0114	43280	0.1198	13267.3	0.1183
nDAE_bin1_5	Hoxd12(Homeobox)/ChickenMSG-Hoxd12.Flag-ChIP-Seq(GSE86088)/Homer	HDGYAATGAAAN	0.01	-6.134	0.0115	100946	0.2795	31108.5	0.2774
nDAE_bin1_5	ZBTB12(Zf)/HEK293-ZBTB12.GFP-ChIP-Seq(GSE58341)/Homer	NGNTCTAGAACCNGV	0.01	-5.79	0.016	10496	0.0291	3174.6	0.0283
nDAE_bin1_5	Hnf6b(Homeobox)/LNCaP-Hnf6b-ChIP-Seq(GSE106305)/Homer	TATTGAYY	0.01	-5.525	0.0206	43020	0.1191	13199.9	0.1177
nDAE_bin1_5	ZFP3(Zf)/HEK293-ZFP3.GFP-ChIP-Seq(GSE58341)/Homer	GGGTTTTGAAGGATGARTAGGAGTT	0.01	-5.5	0.0209	135	0.0004	33.2	0.0003
nDAE_bin1_5	c-Jun-CRE(bZIP)/K562-cJun-ChIP-Seq(GSE31477)/Homer	ATGACGTCATCY	0.01	-5.382	0.0233	9455	0.0262	2859.1	0.0255
nDAE_bin1_5	FOXA1(Forkhead)/MCF7-FOXA1-ChIP-Seq(GSE26831)/Homer	WAAGTAAACA	0.01	-5.173	0.0284	54280	0.1503	16687.6	0.1488
nDAE_bin1_5	DMRT1(DM)/Testis-DMRT1-ChIP-Seq(GSE64892)/Homer	TWGHWACAWTGTWDC	0.01	-5.099	0.0302	10733	0.0297	3254.6	0.029
nDAE_bin1_5	Atf2(bZIP)/3T3L1-Atf2-ChIP-Seq(GSE56872)/Homer	NRRTGACGTCAT	0.01	-5	0.0329	9452	0.0262	2862.9	0.0255
nDAE_bin1_5	ZNF41(Zf)/HEK293-ZNF41.GFP-ChIP-Seq(GSE58341)/Homer	CCTCATGGTGYCYTWYTCCCTTGTG	0.01	-4.964	0.0338	792	0.0022	225.9	0.002
nDAE_bin1_5	bHLHE41(bHLH)/proB-Bhlhe41-ChIP-Seq(GSE93764)/Homer	KCACGTGMCN	0.01	-4.666	0.045	23835	0.066	7293.8	0.065
nDAE_bin1_5	CTCF-SatelliteElement(Zf?)/CD4+-CTCF-ChIP-Seq(Barski_et_al.)/Homer	TGCAGTTCCMVNWRTGGCCA	0.01	-4.631	0.0461	348	0.001	95.7	0.0009
nDAE_bin1_5	HEB(bHLH)/mES-Heb-ChIP-Seq(GSE53233)/Homer	VCAGCTGBNN	0.01	-4.611	0.0465	59327	0.1643	18262.5	0.1628
nDAE_bin1_5	FXR(NR),IR1/Liver-FXR-ChIP-Seq(Chong_et_al.)/Homer	AGGTCANTGACCTB	0.1	-3.785	0.1051	9999	0.0277	3044.5	0.0271
nDAE_bin1_5	FOXA1(Forkhead)/LNCAP-FOXA1-ChIP-Seq(GSE27824)/Homer	WAAGTAAACA	0.1	-3.569	0.1292	63845	0.1768	19690.5	0.1756
nDAE_bin1_5	Pit1+1bp(Homeobox)/GCrat-Pit1-ChIP-Seq(GSE58009)/Homer	ATGCATAATTCA	0.1	-3.504	0.1364	22486	0.0623	6898.8	0.0615
nDAE_bin1_5	CRE(bZIP)/Promoter/Homer	CSGTGACGTCAC	0.1	-3.412	0.148	3894	0.0108	1174.7	0.0105
nDAE_bin1_5	ZNF165(Zf)/WHIM12-ZNF165-ChIP-Seq(GSE65937)/Homer	AAGGKGRCGCAGGCA	0.1	-3.329	0.1593	2583	0.0072	774.7	0.0069
nDAE_bin1_5	ZNF528(Zf)/HEK293-ZNF528.GFP-ChIP-Seq(GSE58341)/Homer	AGAAATGACTTCCCT	0.1	-3.29	0.1639	212	0.0006	58.4	0.0005
nDAE_bin1_5	E2F1(E2F)/Hela-E2F1-ChIP-Seq(GSE22478)/Homer	CWGGCGGGAA	0.1	-3.153	0.1861	2343	0.0065	702.8	0.0063
nDAE_bin1_5	YY1(Zf)/Promoter/Homer	CAAGATGGCGGC	0.1	-3.082	0.1979	1125	0.0031	332.7	0.003
nDAE_bin1_5	Cdx2(Homeobox)/mES-Cdx2-ChIP-Seq(GSE14586)/Homer	GYMATAAAAH	0.1	-3.081	0.1979	41126	0.1139	12671.7	0.113
nDAE_bin1_5	ZNF322(Zf)/HEK293-ZNF322.GFP-ChIP-Seq(GSE58341)/Homer	GAGCCTGGTACTGWGCCTGR	0.1	-3.015	0.2075	7012	0.0194	2135.8	0.019
nDAE_bin1_5	bHLHE40(bHLH)/HepG2-BHLHE40-ChIP-Seq(GSE31477)/Homer	KCACGTGMCN	0.1	-2.681	0.2872	5786	0.016	1762.8	0.0157
nDAE_bin1_5	ZNF415(Zf)/HEK293-ZNF415.GFP-ChIP-Seq(GSE58341)/Homer	GRTGMTRGAGCC	0.1	-2.663	0.2895	12324	0.0341	3777.2	0.0337
nDAE_bin1_5	Mef2b(MADS)/HEK293-Mef2b.V5-ChIP-Seq(GSE67450)/Homer	GCTATTTTTGGM	0.1	-2.498	0.3383	47450	0.1314	14647	0.1306
nDAE_bin1_5	Klf9(Zf)/GBM-Klf9-ChIP-Seq(GSE62211)/Homer	GCCACRCCCACY	1	-2.242	0.4327	5492	0.0152	1677.6	0.015
nDAE_bin1_5	FoxL2(Forkhead)/Ovary-FoxL2-ChIP-Seq(GSE60858)/Homer	WWTRTAAACAVG	1	-2.172	0.4598	45970	0.1273	14200.2	0.1266
nDAE_bin1_5	Mouse_Recombination_Hotspot(Zf)/Testis-DMC1-ChIP-Seq(GSE24438)/Homer	ACTYKNATTCGTGNTACTTC	1	-2.043	0.5185	2725	0.0075	828.1	0.0074
nDAE_bin1_5	GFY-Staf(?,Zf)/Promoter/Homer	RACTACAATTCCCAGAAKGC	1	-1.834	0.6331	742	0.0021	222.8	0.002
nDAE_bin1_5	ZNF519(Zf)/HEK293-ZNF519.GFP-ChIP-Seq(GSE58341)/Homer	GAGSCCGAGC	1	-1.565	0.8218	3474	0.0096	1064.6	0.0095
nDAE_bin1_5	DMRT6(DM)/Testis-DMRT6-ChIP-Seq(GSE60440)/Homer	YDGHTACAWTGTADC	1	-1.546	0.8301	8028	0.0222	2471.6	0.022
nDAE_bin1_5	Foxf1(Forkhead)/Lung-Foxf1-ChIP-Seq(GSE77951)/Homer	WWATRTAAACAN	1	-1.491	0.8694	51655	0.143	15991.7	0.1426
nDAE_bin1_5	HIF-1a(bHLH)/MCF7-HIF1a-ChIP-Seq(GSE28352)/Homer	TACGTGCV	1	-1.453	0.8945	5250	0.0145	1614.3	0.0144
nDAE_bin1_5	ERE(NR),IR3/MCF7-ERa-ChIP-Seq(Unpublished)/Homer	VAGGTCACNSTGACC	1	-1.4	0.935	6308	0.0175	1943	0.0173
nDAE_bin1_5	EBNA1(EBV-virus)/Raji-EBNA1-ChIP-Seq(GSE30709)/Homer	GGYAGCAYDTGCTDCCCNNN	1	-1.399	0.935	338	0.0009	101.9	0.0009
nDAE_bin1_5	MYNN(Zf)/HEK293-MYNN.eGFP-ChIP-Seq(Encode)/Homer	TTCAAAWTAAAAGTC	1	-1.329	0.9872	12758	0.0353	3940.2	0.0351
nDAE_bin1_5	Usf2(bHLH)/C2C12-Usf2-ChIP-Seq(GSE36030)/Homer	GTCACGTGGT	1	-1.284	1	8514	0.0236	2627.1	0.0234
nDAE_bin1_5	Nr5a2(NR)/Pancreas-LRH1-ChIP-Seq(GSE34295)/Homer	BTCAAGGTCA	1	-0.8555	1	19583	0.0542	6073.2	0.0542
nDAE_bin1_5	GRE(NR),IR3/A549-GR-ChIP-Seq(GSE32465)/Homer	NRGVACABNVTGTYCY	1	-0.7731	1	3268	0.009	1013.1	0.009
nDAE_bin1_5	VDR(NR),DR3/GM10855-VDR+vitD-ChIP-Seq(GSE22484)/Homer	ARAGGTCANWGAGTTCANNN	1	-0.6965	1	5385	0.0149	1673	0.0149
nDAE_bin1_5	NFY(CCAAT)/Promoter/Homer	RGCCAATSRG	1	-0.5764	1	23257	0.0644	7229.8	0.0645
nDAE_bin1_5	PAX5(Paired,Homeobox),condensed/GM12878-PAX5-ChIP-Seq(GSE32465)/Homer	GTCACGCTCSCTGM	1	-0.4248	1	2393	0.0066	749.2	0.0067
nDAE_bin1_5	ZNF16(Zf)/HEK293-ZNF16.GFP-ChIP-Seq(GSE58341)/Homer	MACCTTCYATGGCTCCCTAKTGCCY	1	-0.3762	1	209	0.0006	67.8	0.0006
nDAE_bin1_5	HIF-1b(HLH)/T47D-HIF1b-ChIP-Seq(GSE59937)/Homer	RTACGTGC	1	-0.3389	1	25480	0.0705	7939.2	0.0708
nDAE_bin1_5	HRE(HSF)/Striatum-HSF1-ChIP-Seq(GSE38000)/Homer	TTCTAGAABNTTCTA	1	-0.2975	1	6957	0.0193	2177.1	0.0194
nDAE_bin1_5	ZNF692(Zf)/HEK293-ZNF692.GFP-ChIP-Seq(GSE58341)/Homer	GTGGGCCCCA	1	-0.2555	1	3031	0.0084	954.3	0.0085
nDAE_bin1_5	JunD(bZIP)/K562-JunD-ChIP-Seq/Homer	ATGACGTCATCN	1	-0.2096	1	2012	0.0056	637.2	0.0057
nDAE_bin1_5	PRDM9(Zf)/Testis-DMC1-ChIP-Seq(GSE35498)/Homer	ADGGYAGYAGCATCT	1	-0.1985	1	12321	0.0341	3857.1	0.0344
nDAE_bin1_5	RAR:RXR(NR),DR5/ES-RAR-ChIP-Seq(GSE56893)/Homer	RGGTCADNNAGAGGTCAV	1	-0.1722	1	616	0.0017	199.4	0.0018
nDAE_bin1_5	DUX(Homeobox)/C2C12-Dux-ChIP-Seq(GSE87279)/Homer	BCWGATTCAATCAAN	1	-0.1598	1	173	0.0005	58.4	0.0005
nDAE_bin1_5	E2F(E2F)/Hela-CellCycle-Expression/Homer	TTSGCGCGAAAA	1	-0.1163	1	416	0.0012	137.3	0.0012
nDAE_bin1_5	GLI3(Zf)/Limb-GLI3-ChIP-Chip(GSE11077)/Homer	CGTGGGTGGTCC	1	-0.1143	1	2632	0.0073	837.7	0.0075
nDAE_bin1_5	p53(p53)/mES-cMyc-ChIP-Seq(GSE11431)/Homer	ACATGCCCGGGCAT	1	-0.1132	1	519	0.0014	170.9	0.0015
nDAE_bin1_5	Ronin(THAP)/ES-Thap11-ChIP-Seq(GSE51522)/Homer	RACTACAACTCCCAGVAKGC	1	-0.1104	1	201	0.0006	68.4	0.0006
nDAE_bin1_5	ZNF669(Zf)/HEK293-ZNF669.GFP-ChIP-Seq(GSE58341)/Homer	GARTGGTCATCGCCC	1	-0.1101	1	1250	0.0035	402.1	0.0036
nDAE_bin1_5	DUX4(Homeobox)/Myoblasts-DUX4.V5-ChIP-Seq(GSE75791)/Homer	NWTAAYCYAATCAWN	1	-0.09706	1	2370	0.0066	757	0.0067
nDAE_bin1_5	T1ISRE(IRF)/ThioMac-Ifnb-Expression/Homer	ACTTTCGTTTCT	1	-0.0594	1	381	0.0011	128.7	0.0011
nDAE_bin1_5	p63(p53)/Keratinocyte-p63-ChIP-Seq(GSE17611)/Homer	NNDRCATGYCYNRRCATGYH	1	-0.05867	1	9240	0.0256	2916.8	0.026
nDAE_bin1_5	Pax7(Paired,Homeobox)/Myoblast-Pax7-ChIP-Seq(GSE25064)/Homer	TAATCAATTA	1	-0.05696	1	5543	0.0153	1758.3	0.0157
nDAE_bin1_5	Sp1(Zf)/Promoter/Homer	GGCCCCGCCCCC	1	-0.04459	1	1937	0.0054	625.3	0.0056
nDAE_bin1_5	E-box(bHLH)/Promoter/Homer	SSGGTCACGTGA	1	-0.03895	1	1147	0.0032	375.1	0.0033
nDAE_bin1_5	PAX5(Paired,Homeobox)/GM12878-PAX5-ChIP-Seq(GSE32465)/Homer	GCAGCCAAGCRTGACH	1	-0.0342	1	9695	0.0268	3067	0.0273
nDAE_bin1_5	ERRg(NR)/Kidney-ESRRG-ChIP-Seq(GSE104905)/Homer	GTGACCTTGRVN	1	-0.03013	1	23473	0.065	7377	0.0658
nDAE_bin1_5	c-Myc(bHLH)/mES-cMyc-ChIP-Seq(GSE11431)/Homer	VVCCACGTGG	1	-0.02575	1	11649	0.0323	3682.8	0.0328
nDAE_bin1_5	E2F3(E2F)/MEF-E2F3-ChIP-Seq(GSE71376)/Homer	BTKGGCGGGAAA	1	-0.02419	1	8692	0.0241	2756.5	0.0246
nDAE_bin1_5	Gli2(Zf)/GM2-Gli2-ChIP-Chip(GSE112702)/Homer	YSTGGGTGGTCT	1	-0.02292	1	5923	0.0164	1887.2	0.0168
nDAE_bin1_5	NRF(NRF)/Promoter/Homer	STGCGCATGCGC	1	-0.01972	1	1306	0.0036	429.7	0.0038
nDAE_bin1_5	PRDM14(Zf)/H1-PRDM14-ChIP-Seq(GSE22767)/Homer	RGGTCTCTAACY	1	-0.01566	1	9077	0.0251	2882.4	0.0257
nDAE_bin1_5	ARE(NR)/LNCAP-AR-ChIP-Seq(GSE27824)/Homer	RGRACASNSTGTYCYB	1	-0.01013	1	6365	0.0176	2034.7	0.0181
nDAE_bin1_5	CEBP:CEBP(bZIP)/MEF-Chop-ChIP-Seq(GSE35681)/Homer	NTNATGCAAYMNNHTGMAAY	1	-0.007434	1	7048	0.0195	2252.8	0.0201
nDAE_bin1_5	GRHL2(CP2)/HBE-GRHL2-ChIP-Seq(GSE46194)/Homer	AAACYKGTTWDACMRGTTTB	1	-0.00705	1	11930	0.033	3787.4	0.0338
nDAE_bin1_5	HRE(HSF)/HepG2-HSF1-ChIP-Seq(GSE31477)/Homer	BSTTCTRGAABVTTCYAGAA	1	-0.004216	1	3539	0.0098	1148.8	0.0102
nDAE_bin1_5	PBX1(Homeobox)/MCF7-PBX1-ChIP-Seq(GSE28007)/Homer	GSCTGTCACTCA	1	-0.002875	1	2172	0.006	715.2	0.0064
nDAE_bin1_5	HIF2a(bHLH)/785_O-HIF2a-ChIP-Seq(GSE34871)/Homer	GCACGTACCC	1	-0.002566	1	7265	0.0201	2331	0.0208
nDAE_bin1_5	Zfp809(Zf)/ES-Zfp809-ChIP-Seq(GSE70799)/Homer	GGGGCTYGKCTGGGA	1	-0.002566	1	3967	0.011	1287.9	0.0115
nDAE_bin1_5	HINFP(Zf)/K562-HINFP.eGFP-ChIP-Seq(Encode)/Homer	TWVGGTCCGC	1	-0.001935	1	1854	0.0051	615.2	0.0055
nDAE_bin1_5	Esrrb(NR)/mES-Esrrb-ChIP-Seq(GSE11431)/Homer	KTGACCTTGA	1	-0.001703	1	18937	0.0524	6003	0.0535
nDAE_bin1_5	E2F7(E2F)/Hela-E2F7-ChIP-Seq(GSE32673)/Homer	VDTTTCCCGCCA	1	-0.001587	1	950	0.0026	325	0.0029
nDAE_bin1_5	Brn2(POU,Homeobox)/NPC-Brn2-ChIP-Seq(GSE35496)/Homer	ATGAATATTC	1	-0.001207	1	5724	0.0158	1849	0.0165
nDAE_bin1_5	TR4(NR),DR1/Hela-TR4-ChIP-Seq(GSE24685)/Homer	GAGGTCAAAGGTCA	1	-0.00101	1	2472	0.0068	816.2	0.0073
nDAE_bin1_5	Duxbl(Homeobox)/NIH3T3-Duxbl.HA-ChIP-Seq(GSE119782)/Homer	TAAYCYAATCAA	1	-0.000842	1	3421	0.0095	1120.9	0.01
nDAE_bin1_5	Nr5a2(NR)/mES-Nr5a2-ChIP-Seq(GSE19019)/Homer	BTCAAGGTCA	1	-0.000786	1	13742	0.038	4381.1	0.0391
nDAE_bin1_5	p53(p53)/Saos-p53-ChIP-Seq(GSE15780)/Homer	RRCATGYCYRGRCATGYYYN	1	-0.000655	1	2678	0.0074	885	0.0079
nDAE_bin1_5	p53(p53)/Saos-p53-ChIP-Seq/Homer	RRCATGYCYRGRCATGYYYN	1	-0.000655	1	2678	0.0074	885	0.0079
nDAE_bin1_5	PPARa(NR),DR1/Liver-Ppara-ChIP-Seq(GSE47954)/Homer	VNAGGKCAAAGGTCA	1	-0.000586	1	32515	0.09	10271.6	0.0916
nDAE_bin1_5	PRDM15(Zf)/ESC-Prdm15-ChIP-Seq(GSE73694)/Homer	YCCDNTCCAGGTTTT	1	-0.000416	1	33997	0.0941	10740.6	0.0958
nDAE_bin1_5	IRF:BATF(IRF:bZIP)/pDC-Irf8-ChIP-Seq(GSE66899)/Homer	CTTTCANTATGACTV	1	-0.000381	1	5513	0.0153	1790.2	0.016
nDAE_bin1_5	HNF4a(NR),DR1/HepG2-HNF4a-ChIP-Seq(GSE25021)/Homer	CARRGKBCAAAGTYCA	1	-0.000362	1	13056	0.0361	4173.5	0.0372
nDAE_bin1_5	OCT:OCT(POU,Homeobox,IR1)/NPC-Brn2-ChIP-Seq(GSE35496)/Homer	ATGAATWATTCATGA	1	-0.000179	1	949	0.0026	330.8	0.0029
nDAE_bin1_5	TFE3(bHLH)/MEF-TFE3-ChIP-Seq(GSE75757)/Homer	GTCACGTGACYV	1	-0.000165	1	1663	0.0046	563.5	0.005
nDAE_bin1_5	ZNF264(Zf)/HEK293-ZNF264.GFP-ChIP-Seq(GSE58341)/Homer	RGGGCACTAACY	1	-0.000143	1	17240	0.0477	5499.9	0.049
nDAE_bin1_5	CREB5(bZIP)/LNCaP-CREB5.V5-ChIP-Seq(GSE137775)/Homer	VVATGACGTCAT	1	-4.8e-05	1	14659	0.0406	4697.1	0.0419
nDAE_bin1_5	ZNF382(Zf)/HEK293-ZNF382.GFP-ChIP-Seq(GSE58341)/Homer	GNCTGTASTRNTGBCTCHTT	1	-4.7e-05	1	875	0.0024	309.6	0.0028
nDAE_bin1_5	PPARE(NR),DR1/3T3L1-Pparg-ChIP-Seq(GSE13511)/Homer	TGACCTTTGCCCCA	1	-1.7e-05	1	27593	0.0764	8775.7	0.0782
nDAE_bin1_5	OCT:OCT-short(POU,Homeobox)/NPC-OCT6-ChIP-Seq(GSE43916)/Homer	ATGCATWATGCATRW	1	-1e-05	1	40703	0.1127	12892.3	0.115
nDAE_bin1_5	ZSCAN22(Zf)/HEK293-ZSCAN22.GFP-ChIP-Seq(GSE58341)/Homer	SMCAGTCWGAKGGAGGAGGC	1	-8e-06	1	1584	0.0044	547.1	0.0049
nDAE_bin1_5	Eomes(T-box)/H9-Eomes-ChIP-Seq(GSE26097)/Homer	ATTAACACCT	1	-7e-06	1	91799	0.2542	28860.7	0.2573
nDAE_bin1_5	RORa(NR)/Liver-Rora-ChIP-Seq(GSE101115)/Homer	AAWCTAGGTCARDNN	1	-3e-06	1	4938	0.0137	1634.6	0.0146
nDAE_bin1_5	GRE(NR),IR3/RAW264.7-GRE-ChIP-Seq(Unpublished)/Homer	VAGRACAKWCTGTYC	1	-2e-06	1	6568	0.0182	2156.4	0.0192
nDAE_bin1_5	E2F4(E2F)/K562-E2F4-ChIP-Seq(GSE31477)/Homer	GGCGGGAAAH	1	-1e-06	1	4564	0.0126	1521.7	0.0136
nDAE_bin1_5	RORgt(NR)/EL4-RORgt.Flag-ChIP-Seq(GSE56019)/Homer	AAYTAGGTCA	1	-1e-06	1	4371	0.0121	1459.8	0.013
nDAE_bin1_5	RORgt(NR)/EL4-RORgt.Flag-ChIP-Seq(GSE56019)/Homer	AAYTAGGTCA	1	-1e-06	1	4371	0.0121	1459.8	0.013
nDAE_bin1_5	TCFL2(HMG)/K562-TCF7L2-ChIP-Seq(GSE29196)/Homer	ACWTCAAAGG	1	-1e-06	1	2798	0.0077	951	0.0085
nDAE_bin1_5	Ptf1a(bHLH)/Panc1-Ptf1a-ChIP-Seq(GSE47459)/Homer	ACAGCTGTTN	1	0	1	85660	0.2372	26991.5	0.2407
nDAE_bin1_5	GFY(?)/Promoter/Homer	ACTACAATTCCC	1	0	1	1470	0.0041	520.1	0.0046
nDAE_bin1_5	E2F6(E2F)/Hela-E2F6-ChIP-Seq(GSE31477)/Homer	GGCGGGAARN	1	0	1	7643	0.0212	2515.4	0.0224
nDAE_bin1_5	Foxa3(Forkhead)/Liver-Foxa3-ChIP-Seq(GSE77670)/Homer	BSNTGTTTACWYWGN	1	0	1	15054	0.0417	4872.2	0.0434
nDAE_bin1_5	Znf263(Zf)/K562-Znf263-ChIP-Seq(GSE31477)/Homer	CVGTSCTCCC	1	0	1	49758	0.1378	15795.4	0.1408
nDAE_bin1_5	Six4(Homeobox)/MCF7-SIX4-ChIP-Seq(Encode)/Homer	TGWAAYCTGABACCB	1	0	1	1713	0.0047	603.9	0.0054
nDAE_bin1_5	Arnt:Ahr(bHLH)/MCF7-Arnt-ChIP-Seq(Lo_et_al.)/Homer	TBGCACGCAA	1	0	1	13991	0.0387	4539.2	0.0405
nDAE_bin1_5	MNT(bHLH)/HepG2-MNT-ChIP-Seq(Encode)/Homer	DGCACACGTG	1	0	1	29870	0.0827	9555.7	0.0852
nDAE_bin1_5	Egr2(Zf)/Thymocytes-Egr2-ChIP-Seq(GSE34254)/Homer	NGCGTGGGCGGR	1	0	1	2159	0.006	751.5	0.0067
nDAE_bin1_5	c-Myc(bHLH)/LNCAP-cMyc-ChIP-Seq(Unpublished)/Homer	VCCACGTG	1	0	1	7255	0.0201	2400.9	0.0214
nDAE_bin1_5	bZIP:IRF(bZIP,IRF)/Th17-BatF-ChIP-Seq(GSE39756)/Homer	NAGTTTCABTHTGACTNW	1	0	1	21281	0.0589	6854.5	0.0611
nDAE_bin1_5	Pbx3(Homeobox)/GM12878-PBX3-ChIP-Seq(GSE32465)/Homer	SCTGTCAMTCAN	1	0	1	6974	0.0193	2313.8	0.0206
nDAE_bin1_5	HLF(bZIP)/HSC-HLF.Flag-ChIP-Seq(GSE69817)/Homer	RTTATGYAAB	1	0	1	42536	0.1178	13551.8	0.1208
nDAE_bin1_5	Tbox:Smad(T-box,MAD)/ESCd5-Smad2_3-ChIP-Seq(GSE29422)/Homer	AGGTGHCAGACA	1	0	1	5406	0.015	1810.3	0.0161
nDAE_bin1_5	CHR(?)/Hela-CellCycle-Expression/Homer	SRGTTTCAAA	1	0	1	34768	0.0963	11112.9	0.0991
nDAE_bin1_5	OCT:OCT(POU,Homeobox)/NPC-Brn1-ChIP-Seq(GSE35496)/Homer	ATGAATATTCATGAG	1	0	1	380	0.0011	156.5	0.0014
nDAE_bin1_5	RORg(NR)/Liver-Rorc-ChIP-Seq(GSE101115)/Homer	WAABTAGGTCAV	1	0	1	3374	0.0093	1155.5	0.0103
nDAE_bin1_5	p73(p53)/Trachea-p73-ChIP-Seq(PRJNA310161)/Homer	NRRRCAWGTCCDGRCATGYY	1	0	1	1276	0.0035	464.3	0.0041
nDAE_bin1_5	STAT6(Stat)/CD4-Stat6-ChIP-Seq(GSE22104)/Homer	ABTTCYYRRGAA	1	0	1	23334	0.0646	7516.4	0.067
nDAE_bin1_5	IRF8(IRF)/BMDM-IRF8-ChIP-Seq(GSE77884)/Homer	GRAASTGAAAST	1	0	1	12286	0.034	4018.1	0.0358
nDAE_bin1_5	Foxh1(Forkhead)/hESC-FOXH1-ChIP-Seq(GSE29422)/Homer	NNTGTGGATTSS	1	0	1	25786	0.0714	8295.6	0.074
nDAE_bin1_5	NFkB-p50,p52(RHD)/Monocyte-p50-ChIP-Chip(Schreiber_et_al.)/Homer	GGGGGAATCCCC	1	0	1	1889	0.0052	670.3	0.006
nDAE_bin1_5	NPAS(bHLH)/Liver-NPAS-ChIP-Seq(GSE39860)/Homer	NVCACGTG	1	0	1	48990	0.1356	15595.4	0.1391
nDAE_bin1_5	PSE(SNAPc)/K562-mStart-Seq/Homer	WAVTCACCMTAASYDAAAAG	1	0	1	23211	0.0643	7485	0.0667
nDAE_bin1_5	NFIL3(bZIP)/HepG2-NFIL3-ChIP-Seq(Encode)/Homer	VTTACGTAAYNNNNN	1	0	1	31231	0.0865	10020.7	0.0893
nDAE_bin1_5	Otx2(Homeobox)/EpiLC-Otx2-ChIP-Seq(GSE56098)/Homer	NYTAATCCYB	1	0	1	38285	0.106	12243.6	0.1092
nDAE_bin1_5	ISRE(IRF)/ThioMac-LPS-Expression(GSE23622)/Homer	AGTTTCASTTTC	1	0	1	2212	0.0061	780.7	0.007
nDAE_bin1_5	Oct4:Sox17(POU,Homeobox,HMG)/F9-Sox17-ChIP-Seq(GSE44553)/Homer	CCATTGTATGCAAAT	1	0	1	6191	0.0171	2078.9	0.0185
nDAE_bin1_5	CArG(MADS)/PUER-Srf-ChIP-Seq(Sullivan_et_al.)/Homer	CCATATATGGNM	1	0	1	11231	0.0311	3697.4	0.033
nDAE_bin1_5	AR-halfsite(NR)/LNCaP-AR-ChIP-Seq(GSE27824)/Homer	CCAGGAACAG	1	0	1	124089	0.3436	39098.7	0.3486
nDAE_bin1_5	TEAD2(TEA)/Py2T-Tead2-ChIP-Seq(GSE55709)/Homer	CCWGGAATGY	1	0	1	19809	0.0548	6428.6	0.0573
nDAE_bin1_5	IRF3(IRF)/BMDM-Irf3-ChIP-Seq(GSE67343)/Homer	AGTTTCAKTTTC	1	0	1	14496	0.0401	4746.9	0.0423
nDAE_bin1_5	NFkB-p65-Rel(RHD)/ThioMac-LPS-Expression(GSE23622)/Homer	GGAAATTCCC	1	0	1	1657	0.0046	604.2	0.0054
nDAE_bin1_5	n-Myc(bHLH)/mES-nMyc-ChIP-Seq(GSE11431)/Homer	VRCCACGTGG	1	0	1	15180	0.042	4973.1	0.0443
nDAE_bin1_5	ZNF317(Zf)/HEK293-ZNF317.GFP-ChIP-Seq(GSE58341)/Homer	GTCWGCTGTYYCTCT	1	0	1	2258	0.0063	806	0.0072
nDAE_bin1_5	NRF1(NRF)/MCF7-NRF1-ChIP-Seq(Unpublished)/Homer	CTGCGCATGCGC	1	0	1	373	0.001	162.5	0.0014
nDAE_bin1_5	NFAT:AP1(RHD,bZIP)/Jurkat-NFATC1-ChIP-Seq(Jolma_et_al.)/Homer	SARTGGAAAAWRTGAGTCAB	1	0	1	7163	0.0198	2409.6	0.0215
nDAE_bin1_5	ETS(ETS)/Promoter/Homer	AACCGGAAGT	1	0	1	5999	0.0166	2033.2	0.0181
nDAE_bin1_5	MafF(bZIP)/HepG2-MafF-ChIP-Seq(GSE31477)/Homer	HWWGTCAGCAWWTTT	1	0	1	13801	0.0382	4539.1	0.0405
nDAE_bin1_5	PAX3:FKHR-fusion(Paired,Homeobox)/Rh4-PAX3:FKHR-ChIP-Seq(GSE19063)/Homer	ACCRTGACTAATTNN	1	0	1	8974	0.0248	2995.5	0.0267
nDAE_bin1_5	ETS:RUNX(ETS,Runt)/Jurkat-RUNX1-ChIP-Seq(GSE17954)/Homer	RCAGGATGTGGT	1	0	1	1841	0.0051	670.9	0.006
nDAE_bin1_5	Atf4(bZIP)/MEF-Atf4-ChIP-Seq(GSE35681)/Homer	MTGATGCAAT	1	0	1	11953	0.0331	3951.8	0.0352
nDAE_bin1_5	Zfp281(Zf)/ES-Zfp281-ChIP-Seq(GSE81042)/Homer	CCCCTCCCCCAC	1	0	1	2986	0.0083	1051.7	0.0094
nDAE_bin1_5	PU.1:IRF8(ETS:IRF)/pDC-Irf8-ChIP-Seq(GSE66899)/Homer	GGAAGTGAAAST	1	0	1	6925	0.0192	2338.3	0.0208
nDAE_bin1_5	USF1(bHLH)/GM12878-Usf1-ChIP-Seq(GSE32465)/Homer	SGTCACGTGR	1	0	1	9989	0.0277	3328.1	0.0297
nDAE_bin1_5	Barx1(Homeobox)/Stomach-Barx1.3xFlag-ChIP-Seq(GSE69483)/Homer	AAACMATTAN	1	0	1	26566	0.0736	8610.7	0.0768
nDAE_bin1_5	ELF1(ETS)/Jurkat-ELF1-ChIP-Seq(SRA014231)/Homer	AVCCGGAAGT	1	0	1	9311	0.0258	3119.3	0.0278
nDAE_bin1_5	NFkB-p65(RHD)/GM12787-p65-ChIP-Seq(GSE19485)/Homer	WGGGGATTTCCC	1	0	1	14805	0.041	4883.5	0.0435
nDAE_bin1_5	CLOCK(bHLH)/Liver-Clock-ChIP-Seq(GSE39860)/Homer	GHCACGTG	1	0	1	12024	0.0333	3994.9	0.0356
nDAE_bin1_5	BMAL1(bHLH)/Liver-Bmal1-ChIP-Seq(GSE39860)/Homer	GNCACGTG	1	0	1	56100	0.1553	17939.2	0.16
nDAE_bin1_5	ZNF7(Zf)/HepG2-ZNF7.Flag-ChIP-Seq(Encode)/Homer	CTGCCWVCTTTTRTA	1	0	1	21234	0.0588	6934.7	0.0618
nDAE_bin1_5	RXR(NR),DR1/3T3L1-RXR-ChIP-Seq(GSE13511)/Homer	TAGGGCAAAGGTCA	1	0	1	31865	0.0882	10305.1	0.0919
nDAE_bin1_5	ZNF675(Zf)/HEK293-ZNF675.GFP-ChIP-Seq(GSE58341)/Homer	ARGAGGMCAAAATGW	1	0	1	5059	0.014	1746.4	0.0156
nDAE_bin1_5	Oct2(POU,Homeobox)/Bcell-Oct2-ChIP-Seq(GSE21512)/Homer	ATATGCAAAT	1	0	1	15286	0.0423	5044.1	0.045
nDAE_bin1_5	Brachyury(T-box)/Mesoendoderm-Brachyury-ChIP-exo(GSE54963)/Homer	ANTTMRCASBNNNGTGYKAAN	1	0	1	9429	0.0261	3165.5	0.0282
nDAE_bin1_5	Pknox1(Homeobox)/ES-Prep1-ChIP-Seq(GSE63282)/Homer	SCTGTCAVTCAV	1	0	1	6337	0.0175	2165.6	0.0193
nDAE_bin1_5	ZBTB18(Zf)/HEK293-ZBTB18.GFP-ChIP-Seq(GSE58341)/Homer	AACATCTGGA	1	0	1	14826	0.041	4901.8	0.0437
nDAE_bin1_5	Chop(bZIP)/MEF-Chop-ChIP-Seq(GSE35681)/Homer	ATTGCATCAT	1	0	1	9339	0.0259	3145.9	0.028
nDAE_bin1_5	GATA:SCL(Zf,bHLH)/Ter119-SCL-ChIP-Seq(GSE18720)/Homer	CRGCTGBNGNSNNSAGATAA	1	0	1	3431	0.0095	1220.5	0.0109
nDAE_bin1_5	AP-1(bZIP)/ThioMac-PU.1-ChIP-Seq(GSE21512)/Homer	VTGACTCATC	1	0	1	25661	0.071	10604.3	0.0946
nDAE_bin1_5	AP-2gamma(AP2)/MCF7-TFAP2C-ChIP-Seq(GSE21234)/Homer	SCCTSAGGSCAW	1	0	1	24207	0.067	8337.9	0.0743
nDAE_bin1_5	AP-2alpha(AP2)/Hela-AP2alpha-ChIP-Seq(GSE31477)/Homer	ATGCCCTGAGGC	1	0	1	18263	0.0506	6233.2	0.0556
nDAE_bin1_5	Ap4(bHLH)/AML-Tfap4-ChIP-Seq(GSE45738)/Homer	NAHCAGCTGD	1	0	1	35871	0.0993	13090.1	0.1167
nDAE_bin1_5	Ascl1(bHLH)/NeuralTubes-Ascl1-ChIP-Seq(GSE55840)/Homer	NNVVCAGCTGBN	1	0	1	44844	0.1242	15497	0.1382
nDAE_bin1_5	Atf3(bZIP)/GBM-ATF3-ChIP-Seq(GSE33912)/Homer	DATGASTCATHN	1	0	1	23339	0.0646	9898.4	0.0883
nDAE_bin1_5	Atoh1(bHLH)/Cerebellum-Atoh1-ChIP-Seq(GSE22111)/Homer	VNRVCAGCTGGY	1	0	1	32398	0.0897	13019.8	0.1161
nDAE_bin1_5	Bach1(bZIP)/K562-Bach1-ChIP-Seq(GSE31477)/Homer	AWWNTGCTGAGTCAT	1	0	1	1740	0.0048	919.3	0.0082
nDAE_bin1_5	Bach2(bZIP)/OCILy7-Bach2-ChIP-Seq(GSE44420)/Homer	TGCTGAGTCA	1	0	1	5437	0.0151	2490.8	0.0222
nDAE_bin1_5	BATF(bZIP)/Th17-BATF-ChIP-Seq(GSE39756)/Homer	DATGASTCAT	1	0	1	22985	0.0636	9759.4	0.087
nDAE_bin1_5	Bcl6(Zf)/Liver-Bcl6-ChIP-Seq(GSE31578)/Homer	NNNCTTTCCAGGAAA	1	0	1	50642	0.1402	17046.4	0.152
nDAE_bin1_5	BHLHA15(bHLH)/NIH3T3-BHLHB8.HA-ChIP-Seq(GSE119782)/Homer	NAMCAGCTGK	1	0	1	44479	0.1232	16980.8	0.1514
nDAE_bin1_5	BMYB(HTH)/Hela-BMYB-ChIP-Seq(GSE27030)/Homer	NHAACBGYYV	1	0	1	54886	0.152	18604.4	0.1659
nDAE_bin1_5	Brn1(POU,Homeobox)/NPC-Brn1-ChIP-Seq(GSE35496)/Homer	TATGCWAATBAV	1	0	1	15032	0.0416	5349.5	0.0477
nDAE_bin1_5	CDX4(Homeobox)/ZebrafishEmbryos-Cdx4.Myc-ChIP-Seq(GSE48254)/Homer	NGYCATAAAWCH	1	0	1	48403	0.134	15756.5	0.1405
nDAE_bin1_5	CEBP:AP1(bZIP)/ThioMac-CEBPb-ChIP-Seq(GSE21512)/Homer	DRTGTTGCAA	1	0	1	32149	0.089	10594.6	0.0945
nDAE_bin1_5	DLX1(Homeobox)/BasalGanglia-Dlx1-ChIP-seq(GSE124936)/Homer	NSNNTAATTA	1	0	1	75029	0.2077	24730.4	0.2205
nDAE_bin1_5	DLX2(Homeobox)/BasalGanglia-Dlx2-ChIP-seq(GSE124936)/Homer	NNNTAATTAS	1	0	1	84706	0.2345	27922.4	0.249
nDAE_bin1_5	Dlx3(Homeobox)/Kerainocytes-Dlx3-ChIP-Seq(GSE89884)/Homer	NDGTAATTAC	1	0	1	40843	0.1131	13553.8	0.1208
nDAE_bin1_5	DLX5(Homeobox)/BasalGanglia-Dlx5-ChIP-seq(GSE124936)/Homer	SSTAATTA	1	0	1	45248	0.1253	15147.9	0.1351
nDAE_bin1_5	EBF2(EBF)/BrownAdipose-EBF2-ChIP-Seq(GSE97114)/Homer	NABTCCCWDGGGAVH	1	0	1	27022	0.0748	9220.2	0.0822
nDAE_bin1_5	EBF(EBF)/proBcell-EBF-ChIP-Seq(GSE21978)/Homer	DGTCCCYRGGGA	1	0	1	5245	0.0145	1907.1	0.017
nDAE_bin1_5	EBF1(EBF)/Near-E2A-ChIP-Seq(GSE21512)/Homer	GTCCCCWGGGGA	1	0	1	27322	0.0756	9342.1	0.0833
nDAE_bin1_5	Egr1(Zf)/K562-Egr1-ChIP-Seq(GSE32465)/Homer	TGCGTGGGYG	1	0	1	11539	0.0319	3960.7	0.0353
nDAE_bin1_5	EHF(ETS)/LoVo-EHF-ChIP-Seq(GSE49402)/Homer	AVCAGGAAGT	1	0	1	44776	0.124	15012.7	0.1339
nDAE_bin1_5	ELF3(ETS)/PDAC-ELF3-ChIP-Seq(GSE64557)/Homer	ANCAGGAAGT	1	0	1	25467	0.0705	8672	0.0773
nDAE_bin1_5	Elf4(ETS)/BMDM-Elf4-ChIP-Seq(GSE88699)/Homer	ACTTCCKGKT	1	0	1	29188	0.0808	9726	0.0867
nDAE_bin1_5	ELF5(ETS)/T47D-ELF5-ChIP-Seq(GSE30407)/Homer	ACVAGGAAGT	1	0	1	24775	0.0686	8204.4	0.0732
nDAE_bin1_5	Elk1(ETS)/Hela-Elk1-ChIP-Seq(GSE31477)/Homer	HACTTCCGGY	1	0	1	10061	0.0279	3533.2	0.0315
nDAE_bin1_5	Elk4(ETS)/Hela-Elk4-ChIP-Seq(GSE31477)/Homer	NRYTTCCGGY	1	0	1	10199	0.0282	3596.3	0.0321
nDAE_bin1_5	En1(Homeobox)/SUM149-EN1-ChIP-Seq(GSE120957)/Homer	NDCTAATTAS	1	0	1	97446	0.2698	32171.2	0.2868
nDAE_bin1_5	ERG(ETS)/VCaP-ERG-ChIP-Seq(GSE14097)/Homer	ACAGGAAGTG	1	0	1	51697	0.1431	17740.9	0.1582
nDAE_bin1_5	Unknown-ESC-element(?)/mES-Nanog-ChIP-Seq(GSE11724)/Homer	CACAGCAGGGGG	1	0	1	15887	0.044	5654.1	0.0504
nDAE_bin1_5	ETS1(ETS)/Jurkat-ETS1-ChIP-Seq(GSE17954)/Homer	ACAGGAAGTG	1	0	1	29865	0.0827	10374.1	0.0925
nDAE_bin1_5	Ets1-distal(ETS)/CD4+-PolII-ChIP-Seq(Barski_et_al.)/Homer	MACAGGAAGT	1	0	1	8733	0.0242	3165.7	0.0282
nDAE_bin1_5	ETS:E-box(ETS,bHLH)/HPC7-Scl-ChIP-Seq(GSE22178)/Homer	AGGAARCAGCTG	1	0	1	2689	0.0074	1010.5	0.009
[truncated: 8,459 more rows]
