# Supplementary material for: Comprehensive multi-omics integration identifies differentially active enhancers during human brain development with clinical relevance
Source: Genome Med. 2021 Oct 19;13:162. doi: 10.1186/s13073-021-00980-1 (PMC8524963; doi:10.1186/s13073-021-00980-1)
Supplement: Supplementary file 10 — Additional file 10: Table S9: DAE clusters and associated functional enrichment using Enrichr [file 13073_2021_980_MOESM10_ESM.xlsx]

## Sheet: Table S9 overview
Additional File 10: Table S9
DAE clusters and associated functional enrichment using Enrichr
overview tabs
DAE Clusters 8-12 weeks	DAE Clusters 8-12 weeks
Enrichment 8-12 weeks	Enrichr enrichment for 8-12 weeks
DAE Clusters 13-18 weeks	DAE Clusters 13-18 weeks
Enrichment 13-18 weeks	Enrichr enrichment for 13-18 weeks
DAE Clusters >18 weeks	DAE Clusters >18 weeks
Enrichment >18 weeks	Enrichr enrichment for >18 weeks
DAE Fetal.Adult Clusters	DAE Fetal.Adult Clusters
Enrichment DAE Fetal.Adult	Enrichr enrichment for DAE fetal adult clusters
nDAE Fetal.Adult Clusters	nDAE Fetal.Adult Clusters
Enrichment nDAE Fetal.Adult	Enrichr enrichment for nDAE fetal adult clusters

## Sheet: DAE Clusters 8-12 weeks
chr	start	end	GeneID	gene.type	GeneName	HiC type	cluster
chr1	1004480	1005002	ENSG00000176022	protein_coding	B3GALT6	CP	1(red)
chr1	1004480	1005002	ENSG00000186891	protein_coding	TNFRSF18	CP	1(red)
chr1	1004480	1005002	ENSG00000189339	protein_coding	SLC35E2B	CP	1(red)
chr1	1004480	1005002	ENSG00000186827	protein_coding	TNFRSF4	CP	1(red)
chr1	1004480	1005002	ENSG00000078808	protein_coding	SDF4	CP	1(red)
chr1	1004480	1005002	ENSG00000131591	protein_coding	C1orf159	CP	1(red)
chr1	1004480	1005002	ENSG00000230415	lincRNA	RP5-902P8.10	CP	1(red)
chr1	1004480	1005002	ENSG00000260179	lincRNA	RP5-902P8.12	CP	1(red)
chr1	1004480	1005002	ENSG00000160087	protein_coding	UBE2J2	CP	1(red)
chr1	1004480	1005002	ENSG00000205090	protein_coding	TMEM240	CP	1(red)
chr1	1004480	1005002	ENSG00000184163	protein_coding	FAM132A	CP	1(red)
chr1	1004480	1005002	ENSG00000162571	protein_coding	TTLL10	CP	1(red)
chr1	1004480	1005002	ENSG00000175756	protein_coding	AURKAIP1	CP	1(red)
chr1	10399920	10400171	ENSG00000054523	protein_coding	KIF1B	CP	1(red)
chr1	10399920	10400171	ENSG00000130939	protein_coding	UBE4B	CP	1(red)
chr1	1057565	1057825	ENSG00000237330	protein_coding	RNF223	CP	1(red)
chr1	1057565	1057825	ENSG00000188157	protein_coding	AGRN	CP	1(red)
chr1	1057565	1057825	ENSG00000215915	protein_coding	ATAD3C	CP	1(red)
chr1	1057565	1057825	ENSG00000131591	protein_coding	C1orf159	CP	1(red)
chr1	1057565	1057825	ENSG00000230415	lincRNA	RP5-902P8.10	CP	1(red)
chr1	1057565	1057825	ENSG00000187583	protein_coding	PLEKHN1	CP	1(red)
chr1	1057565	1057825	ENSG00000197785	protein_coding	ATAD3A	CP	1(red)
chr1	1057565	1057825	ENSG00000160087	protein_coding	UBE2J2	CP	1(red)
chr1	1057565	1057825	ENSG00000187634	protein_coding	SAMD11	CP	1(red)
chr1	1057565	1057825	ENSG00000162572	protein_coding	SCNN1D	CP	1(red)
chr1	1057565	1057825	ENSG00000268179	protein_coding	AL645608.1	CP	1(red)
chr1	1057565	1057825	ENSG00000187961	protein_coding	KLHL17	CP	1(red)
chr1	1057565	1057825	ENSG00000223823	lincRNA	RP11-465B22.5	CP	1(red)
chr1	1057565	1057825	ENSG00000186827	protein_coding	TNFRSF4	CP	1(red)
chr1	1057565	1057825	ENSG00000176022	protein_coding	B3GALT6	CP	1(red)
chr1	1057565	1057825	ENSG00000078808	protein_coding	SDF4	CP	1(red)
chr1	1057565	1057825	ENSG00000223764	lincRNA	RP11-54O7.3	CP	1(red)
chr1	1057565	1057825	ENSG00000273443	lincRNA	RP11-54O7.18	CP	1(red)
chr1	1057565	1057825	ENSG00000187608	protein_coding	ISG15	CP	1(red)
chr1	1057565	1057825	ENSG00000188976	protein_coding	NOC2L	CP	1(red)
chr1	1057565	1057825	ENSG00000175756	protein_coding	AURKAIP1	CP	1(red)
chr1	1093610	1093956	ENSG00000186891	protein_coding	TNFRSF18	CP	1(red)
chr1	1093610	1093956	ENSG00000078808	protein_coding	SDF4	CP	1(red)
chr1	1093610	1093956	ENSG00000162571	protein_coding	TTLL10	CP	1(red)
chr1	1093610	1093956	ENSG00000268179	protein_coding	AL645608.1	CP	1(red)
chr1	1093610	1093956	ENSG00000223823	lincRNA	RP11-465B22.5	CP	1(red)
chr1	1093610	1093956	ENSG00000228327	lincRNA	RP11-206L10.2	CP	1(red)
chr1	1093610	1093956	ENSG00000186827	protein_coding	TNFRSF4	CP	1(red)
chr1	1093610	1093956	ENSG00000187634	protein_coding	SAMD11	CP	1(red)
chr1	1093610	1093956	ENSG00000237491	lincRNA	RP11-206L10.9	CP	1(red)
chr1	1093610	1093956	ENSG00000269831	protein_coding	AL669831.1	CP	1(red)
chr1	1093610	1093956	ENSG00000177757	lincRNA	FAM87B	CP	1(red)
chr1	109796080	109796767	ENSG00000179902	protein_coding	C1orf194	CP	1(red)
chr1	109796080	109796767	ENSG00000116299	protein_coding	KIAA1324	CP	1(red)
chr1	11020955	11021341	ENSG00000142655	protein_coding	PEX14	CP	1(red)
chr1	110319659	110319918	ENSG00000156097	protein_coding	GPR61	CP	1(red)
chr1	110319659	110319918	ENSG00000065135	protein_coding	GNAI3	CP	1(red)
chr1	110319659	110319918	ENSG00000168710	protein_coding	AHCYL1	CP	1(red)
chr1	11399558	11400192	ENSG00000204624	protein_coding	PTCHD2	CP	1(red)
chr1	11559549	11559947	ENSG00000120942	protein_coding	UBIAD1	CP	1(red)
chr1	116694639	116695009	ENSG00000233154	lincRNA	RP4-655J12.4	CP	1(red)
chr1	116710465	116710851	ENSG00000233154	lincRNA	RP4-655J12.4	CP	1(red)
chr1	116710905	116711328	ENSG00000233154	lincRNA	RP4-655J12.4	CP	1(red)
chr1	14255900	14256075	ENSG00000204478	protein_coding	PRAMEF20	CP	1(red)
chr1	154529725	154529988	ENSG00000163357	protein_coding	DCST1	CP	1(red)
chr1	154529725	154529988	ENSG00000160688	protein_coding	FLAD1	CP	1(red)
chr1	154529725	154529988	ENSG00000160691	protein_coding	SHC1	CP	1(red)
chr1	154529725	154529988	ENSG00000163354	protein_coding	DCST2	CP	1(red)
chr1	154529725	154529988	ENSG00000163346	protein_coding	PBXIP1	CP	1(red)
chr1	154529725	154529988	ENSG00000173207	protein_coding	CKS1B	CP	1(red)
chr1	154529725	154529988	ENSG00000163348	protein_coding	PYGO2	CP	1(red)
chr1	154850840	154851241	ENSG00000169291	protein_coding	SHE	CP	1(red)
chr1	154850840	154851241	ENSG00000160714	protein_coding	UBE2Q1	CP	1(red)
chr1	154850840	154851241	ENSG00000160710	protein_coding	ADAR	CP	1(red)
chr1	154850840	154851241	ENSG00000160716	protein_coding	CHRNB2	CP	1(red)
chr1	154850840	154851241	ENSG00000268141	protein_coding	AL606500.1	CP	1(red)
chr1	154850840	154851241	ENSG00000163239	protein_coding	TDRD10	CP	1(red)
chr1	155043427	155043755	ENSG00000163239	protein_coding	TDRD10	CP	1(red)
chr1	155043427	155043755	ENSG00000160691	protein_coding	SHC1	CP	1(red)
chr1	155043427	155043755	ENSG00000169291	protein_coding	SHE	CP	1(red)
chr1	155043427	155043755	ENSG00000160714	protein_coding	UBE2Q1	CP	1(red)
chr1	155043427	155043755	ENSG00000160716	protein_coding	CHRNB2	CP	1(red)
chr1	155043427	155043755	ENSG00000173207	protein_coding	CKS1B	CP	1(red)
chr1	155044208	155044450	ENSG00000160714	protein_coding	UBE2Q1	CP	1(red)
chr1	155044208	155044450	ENSG00000169291	protein_coding	SHE	CP	1(red)
chr1	155044208	155044450	ENSG00000160716	protein_coding	CHRNB2	CP	1(red)
chr1	155044208	155044450	ENSG00000160691	protein_coding	SHC1	CP	1(red)
chr1	155044208	155044450	ENSG00000163239	protein_coding	TDRD10	CP	1(red)
chr1	155044208	155044450	ENSG00000173207	protein_coding	CKS1B	CP	1(red)
chr1	15532973	15533690	ENSG00000171729	protein_coding	TMEM51	CP	1(red)
chr1	155469875	155470146	ENSG00000160753	protein_coding	RUSC1	CP	1(red)
chr1	155469875	155470146	ENSG00000163374	protein_coding	YY1AP1	CP	1(red)
chr1	156360275	156360669	ENSG00000236947	lincRNA	RP11-98G7.1	CP	1(red)
chr1	156360890	156361166	ENSG00000236947	lincRNA	RP11-98G7.1	CP	1(red)
chr1	158083005	158083711	ENSG00000183853	protein_coding	KIRREL	CP	1(red)
chr1	160087380	160088090	ENSG00000132716	protein_coding	DCAF8	CP	1(red)
chr1	161359666	161360218	ENSG00000158859	protein_coding	ADAMTS4	CP	1(red)
chr1	161359666	161360218	ENSG00000158864	protein_coding	NDUFS2	CP	1(red)
chr1	161359666	161360218	ENSG00000158869	protein_coding	FCER1G	CP	1(red)
chr1	161359666	161360218	ENSG00000268387	protein_coding	AL590714.1	CP	1(red)
chr1	161359666	161360218	ENSG00000158874	protein_coding	APOA2	CP	1(red)
chr1	161359666	161360218	ENSG00000158882	protein_coding	TOMM40L	CP	1(red)
chr1	161500668	161500833	ENSG00000162746	protein_coding	FCRLB	CP	1(red)
chr1	161500941	161501110	ENSG00000162746	protein_coding	FCRLB	CP	1(red)
chr1	161501115	161501170	ENSG00000162746	protein_coding	FCRLB	CP	1(red)
chr1	161582449	161582690	ENSG00000072694	protein_coding	FCGR2B	CP	1(red)
chr1	161696780	161697030	ENSG00000173110	protein_coding	HSPA6	CP	1(red)
chr1	161696780	161697030	ENSG00000203747	protein_coding	FCGR3A	CP	1(red)
chr1	16212759	16213091	ENSG00000065526	protein_coding	SPEN	CP	1(red)
chr1	16212759	16213091	ENSG00000116809	protein_coding	ZBTB17	CP	1(red)
chr1	167035694	167036286	ENSG00000198821	protein_coding	CD247	CP	1(red)
chr1	167035694	167036286	ENSG00000143162	protein_coding	CREG1	CP	1(red)
chr1	17123160	17123420	ENSG00000219481	protein_coding	NBPF1	CP	1(red)
chr1	17123160	17123420	ENSG00000271732	lincRNA	RP5-1182A14.5	CP	1(red)
chr1	17123160	17123420	ENSG00000215908	lincRNA	CROCCP2	CP	1(red)
chr1	180151460	180152075	ENSG00000258664	protein_coding	IFRG15	CP	1(red)
chr1	181097807	181098265	ENSG00000143324	protein_coding	XPR1	CP	1(red)
chr1	181097807	181098265	ENSG00000135835	protein_coding	KIAA1614	CP	1(red)
chr1	181287391	181288180	ENSG00000225359	lincRNA	RP11-540K16.2	CP	1(red)
chr1	1840449	1840835	ENSG00000142609	protein_coding	C1orf222	CP	1(red)
chr1	1840449	1840835	ENSG00000187730	protein_coding	GABRD	CP	1(red)
chr1	18868770	18869250	ENSG00000074964	protein_coding	ARHGEF10L	CP	1(red)
chr1	18883941	18884820	ENSG00000074964	protein_coding	ARHGEF10L	CP	1(red)
chr1	18883941	18884820	ENSG00000261781	lincRNA	RP11-174G17.2	CP	1(red)
chr1	19664775	19665260	ENSG00000158748	protein_coding	HTR6	CP	1(red)
chr1	1975830	1976200	ENSG00000178821	protein_coding	TMEM52	CP	1(red)
chr1	1975830	1976200	ENSG00000142609	protein_coding	C1orf222	CP	1(red)
chr1	202284710	202284986	ENSG00000133067	protein_coding	LGR6	CP	1(red)
chr1	203259560	203259903	ENSG00000159388	protein_coding	BTG2	CP	1(red)
chr1	203259560	203259903	ENSG00000233791	lincRNA	LINC01136	CP	1(red)
chr1	203259560	203259903	ENSG00000058668	protein_coding	ATP2B4	CP	1(red)
chr1	203315190	203315400	ENSG00000058668	protein_coding	ATP2B4	CP	1(red)
chr1	203315190	203315400	ENSG00000188783	protein_coding	PRELP	CP	1(red)
chr1	203315190	203315400	ENSG00000188770	protein_coding	OPTC	CP	1(red)
chr1	203456306	203457222	ENSG00000058668	protein_coding	ATP2B4	CP	1(red)
chr1	203456306	203457222	ENSG00000122176	protein_coding	FMOD	CP	1(red)
chr1	203598370	203598636	ENSG00000188783	protein_coding	PRELP	CP	1(red)
chr1	203598648	203598938	ENSG00000188783	protein_coding	PRELP	CP	1(red)
chr1	203598993	203599273	ENSG00000188783	protein_coding	PRELP	CP	1(red)
chr1	203840500	203840718	ENSG00000143845	protein_coding	ETNK2	CP	1(red)
chr1	203840500	203840718	ENSG00000143842	protein_coding	SOX13	CP	1(red)
chr1	203840500	203840718	ENSG00000143850	protein_coding	PLEKHA6	CP	1(red)
chr1	204319868	204320635	ENSG00000143839	protein_coding	REN	CP	1(red)
chr1	204319868	204320635	ENSG00000143845	protein_coding	ETNK2	CP	1(red)
chr1	204319868	204320635	ENSG00000174567	protein_coding	GOLT1A	CP	1(red)
chr1	204475440	204475500	ENSG00000143839	protein_coding	REN	CP	1(red)
chr1	204475440	204475500	ENSG00000133056	protein_coding	PIK3C2B	CP	1(red)
chr1	204475440	204475500	ENSG00000158615	protein_coding	PPP1R15B	CP	1(red)
chr1	204776076	204776658	ENSG00000198625	protein_coding	MDM4	CP	1(red)
chr1	205413858	205414525	ENSG00000162873	protein_coding	KLHDC8A	CP	1(red)
chr1	207085905	207086098	ENSG00000143466	protein_coding	IKBKE	CP	1(red)
chr1	207085905	207086098	ENSG00000143479	protein_coding	DYRK3	CP	1(red)
chr1	207085905	207086098	ENSG00000162889	protein_coding	MAPKAPK2	CP	1(red)
chr1	208136499	208137478	ENSG00000226202	lincRNA	RP11-328D5.1	CP	1(red)
chr1	208136499	208137478	ENSG00000174059	protein_coding	CD34	CP	1(red)
chr1	21037803	21038139	ENSG00000075151	protein_coding	EIF4G3	CP	1(red)
chr1	2210549	2211219	ENSG00000157933	protein_coding	SKI	CP	1(red)
chr1	2222160	2222582	ENSG00000157933	protein_coding	SKI	CP	1(red)
chr1	223302690	223303400	ENSG00000203697	protein_coding	CAPN8	CP	1(red)
chr1	224180302	224180463	ENSG00000143514	protein_coding	TP53BP2	CP	1(red)
chr1	224690231	224690818	ENSG00000185842	protein_coding	DNAH14	CP	1(red)
chr1	224691034	224691659	ENSG00000185842	protein_coding	DNAH14	CP	1(red)
chr1	22668510	22668980	ENSG00000162552	protein_coding	WNT4	CP	1(red)
chr1	230412948	230413616	ENSG00000135776	protein_coding	ABCB10	CP	1(red)
chr1	230412948	230413616	ENSG00000135801	protein_coding	TAF5L	CP	1(red)
chr1	230412948	230413616	ENSG00000135763	protein_coding	URB2	CP	1(red)
chr1	23279575	23280525	ENSG00000169641	protein_coding	LUZP1	CP	1(red)
chr1	243053325	243054300	ENSG00000214837	lincRNA	RP11-261C10.3	CP	1(red)
chr1	243584760	243585100	ENSG00000268146	protein_coding	AL590483.1	CP	1(red)
chr1	243584760	243585100	ENSG00000179456	protein_coding	ZBTB18	CP	1(red)
chr1	243585108	243585472	ENSG00000179456	protein_coding	ZBTB18	CP	1(red)
chr1	243585108	243585472	ENSG00000268146	protein_coding	AL590483.1	CP	1(red)
chr1	243876660	243877375	ENSG00000179456	protein_coding	ZBTB18	CP	1(red)
chr1	243876660	243877375	ENSG00000268146	protein_coding	AL590483.1	CP	1(red)
chr1	24542982	24543125	ENSG00000001460	protein_coding	STPG1	CP	1(red)
chr1	24542982	24543125	ENSG00000184454	protein_coding	NCMAP	CP	1(red)
chr1	24542982	24543125	ENSG00000133226	protein_coding	SRRM1	CP	1(red)
chr1	245473975	245474180	ENSG00000185420	protein_coding	SMYD3	CP	1(red)
chr1	25174423	25175142	ENSG00000117614	protein_coding	SYF2	CP	1(red)
chr1	25565984	25566942	ENSG00000157978	protein_coding	LDLRAP1	CP	1(red)
chr1	2574343	2574764	ENSG00000157870	protein_coding	FAM213B	CP	1(red)
chr1	2574343	2574764	ENSG00000142606	protein_coding	MMEL1	CP	1(red)
chr1	2574343	2574764	ENSG00000149527	protein_coding	PLCH2	CP	1(red)
chr1	25945602	25946200	ENSG00000255054	protein_coding	RP1-317E23.6	CP	1(red)
chr1	25945602	25946200	ENSG00000117643	protein_coding	MAN1C1	CP	1(red)
chr1	25945602	25946200	ENSG00000162430	protein_coding	SEPN1	CP	1(red)
chr1	26254050	26254305	ENSG00000158006	protein_coding	PAFAH2	CP	1(red)
chr1	26947342	26948198	ENSG00000117713	protein_coding	ARID1A	CP	1(red)
chr1	26947342	26948198	ENSG00000060642	protein_coding	PIGV	CP	1(red)
chr1	27024638	27024920	ENSG00000117713	protein_coding	ARID1A	CP	1(red)
chr1	27024638	27024920	ENSG00000060642	protein_coding	PIGV	CP	1(red)
chr1	27191386	27191710	ENSG00000117676	protein_coding	RPS6KA1	CP	1(red)
chr1	27986505	27986823	ENSG00000090020	protein_coding	SLC9A1	CP	1(red)
chr1	27986505	27986823	ENSG00000142784	protein_coding	WDTC1	CP	1(red)
chr1	27986505	27986823	ENSG00000186501	protein_coding	TMEM222	CP	1(red)
chr1	2845052	2845625	ENSG00000142611	protein_coding	PRDM16	CP	1(red)
chr1	2928991	2929450	ENSG00000142611	protein_coding	PRDM16	CP	1(red)
chr1	30558781	30559380	ENSG00000116353	protein_coding	MECR	CP	1(red)
chr1	30558781	30559380	ENSG00000060656	protein_coding	PTPRU	CP	1(red)
chr1	31867498	31868103	ENSG00000134644	protein_coding	PUM1	CP	1(red)
chr1	31867498	31868103	ENSG00000084628	protein_coding	NKAIN1	CP	1(red)
chr1	32180603	32180986	ENSG00000084636	protein_coding	COL16A1	CP	1(red)
chr1	3229711	3230122	ENSG00000157881	protein_coding	PANK4	CP	1(red)
chr1	3229711	3230122	ENSG00000142611	protein_coding	PRDM16	CP	1(red)
chr1	3268898	3269765	ENSG00000157911	protein_coding	PEX10	CP	1(red)
chr1	3268898	3269765	ENSG00000142611	protein_coding	PRDM16	CP	1(red)
chr1	32966037	32966782	ENSG00000176261	protein_coding	ZBTB8OS	CP	1(red)
chr1	3309964	3310555	ENSG00000233234	lincRNA	RP11-740P5.2	CP	1(red)
chr1	3309964	3310555	ENSG00000169717	protein_coding	ACTRT2	CP	1(red)
chr1	3309964	3310555	ENSG00000142611	protein_coding	PRDM16	CP	1(red)
chr1	3309964	3310555	ENSG00000231630	lincRNA	RP11-740P5.3	CP	1(red)
chr1	3309964	3310555	ENSG00000157916	protein_coding	RER1	CP	1(red)
chr1	33875520	33876451	ENSG00000142920	protein_coding	ADC	CP	1(red)
chr1	34628428	34629184	ENSG00000121904	protein_coding	CSMD2	CP	1(red)
chr1	3515000	3515427	ENSG00000162591	protein_coding	MEGF6	CP	1(red)
chr1	3515000	3515427	ENSG00000272088	lincRNA	RP11-168F9.2	CP	1(red)
chr1	35667727	35668075	ENSG00000163866	protein_coding	SMIM12	CP	1(red)
chr1	35675975	35676582	ENSG00000134698	protein_coding	AGO4	CP	1(red)
chr1	39212578	39212937	ENSG00000224592	lincRNA	RP5-884C9.2	CP	1(red)
chr1	39212578	39212937	ENSG00000185668	protein_coding	POU3F1	CP	1(red)
chr1	39269700	39270212	ENSG00000185668	protein_coding	POU3F1	CP	1(red)
chr1	39269700	39270212	ENSG00000224592	lincRNA	RP5-884C9.2	CP	1(red)
chr1	39269700	39270212	ENSG00000183520	protein_coding	UTP11L	CP	1(red)
chr1	39269700	39270212	ENSG00000183386	protein_coding	FHL3	CP	1(red)
chr1	39283501	39284217	ENSG00000183431	protein_coding	SF3A3	CP	1(red)
chr1	39283501	39284217	ENSG00000224592	lincRNA	RP5-884C9.2	CP	1(red)
chr1	39283501	39284217	ENSG00000185668	protein_coding	POU3F1	CP	1(red)
chr1	39283501	39284217	ENSG00000183386	protein_coding	FHL3	CP	1(red)
chr1	39283501	39284217	ENSG00000183520	protein_coding	UTP11L	CP	1(red)
chr1	40387950	40388348	ENSG00000043514	protein_coding	TRIT1	CP	1(red)
chr1	40804448	40804756	ENSG00000131238	protein_coding	PPT1	CP	1(red)
chr1	41961925	41962146	ENSG00000235358	lincRNA	RP11-399E6.1	CP	1(red)
chr1	42180580	42181024	ENSG00000127124	protein_coding	HIVEP3	CP	1(red)
chr1	45250160	45250300	ENSG00000117448	protein_coding	AKR1A1	CP	1(red)
chr1	45251900	45251995	ENSG00000117448	protein_coding	AKR1A1	CP	1(red)
chr1	48174716	48175486	ENSG00000186377	protein_coding	CYP4X1	CP	1(red)
chr1	48174716	48175486	ENSG00000225506	lincRNA	CYP4A22-AS1	CP	1(red)
chr1	48174716	48175486	ENSG00000186564	protein_coding	FOXD2	CP	1(red)
chr1	54587135	54587675	ENSG00000157216	protein_coding	SSBP3	CP	1(red)
chr1	54587135	54587675	ENSG00000232245	lincRNA	RP4-705F19.1	CP	1(red)
chr1	54587135	54587675	ENSG00000162390	protein_coding	ACOT11	CP	1(red)
chr1	54587135	54587675	ENSG00000006555	protein_coding	TTC22	CP	1(red)
chr1	54587135	54587675	ENSG00000162398	protein_coding	C1orf177	CP	1(red)
chr1	54953797	54954322	ENSG00000212670	protein_coding	AL161915.1	CP	1(red)
chr1	54953797	54954322	ENSG00000157216	protein_coding	SSBP3	CP	1(red)
chr1	54953797	54954322	ENSG00000232245	lincRNA	RP4-705F19.1	CP	1(red)
chr1	61918819	61919182	ENSG00000162599	protein_coding	NFIA	CP	1(red)
chr1	6208624	6208910	ENSG00000069424	protein_coding	KCNAB2	CP	1(red)
chr1	6208624	6208910	ENSG00000116254	protein_coding	CHD5	CP	1(red)
chr1	6305640	6305850	ENSG00000069424	protein_coding	KCNAB2	CP	1(red)
chr1	6305640	6305850	ENSG00000187017	protein_coding	ESPN	CP	1(red)
chr1	6305640	6305850	ENSG00000069812	protein_coding	HES2	CP	1(red)
chr1	6305640	6305850	ENSG00000171680	protein_coding	PLEKHG5	CP	1(red)
chr1	6305640	6305850	ENSG00000268332	protein_coding	AL035406.1	CP	1(red)
chr1	6306040	6306275	ENSG00000069424	protein_coding	KCNAB2	CP	1(red)
chr1	6306040	6306275	ENSG00000069812	protein_coding	HES2	CP	1(red)
chr1	6306040	6306275	ENSG00000187017	protein_coding	ESPN	CP	1(red)
chr1	6306040	6306275	ENSG00000268332	protein_coding	AL035406.1	CP	1(red)
chr1	6306040	6306275	ENSG00000171680	protein_coding	PLEKHG5	CP	1(red)
chr1	6309200	6309500	ENSG00000187017	protein_coding	ESPN	CP	1(red)
chr1	6309200	6309500	ENSG00000069424	protein_coding	KCNAB2	CP	1(red)
chr1	6309200	6309500	ENSG00000171680	protein_coding	PLEKHG5	CP	1(red)
chr1	6309200	6309500	ENSG00000069812	protein_coding	HES2	CP	1(red)
chr1	6309200	6309500	ENSG00000268332	protein_coding	AL035406.1	CP	1(red)
chr1	6336384	6336772	ENSG00000097021	protein_coding	ACOT7	CP	1(red)
chr1	6336384	6336772	ENSG00000069812	protein_coding	HES2	CP	1(red)
chr1	6336384	6336772	ENSG00000187017	protein_coding	ESPN	CP	1(red)
chr1	6336384	6336772	ENSG00000171680	protein_coding	PLEKHG5	CP	1(red)
chr1	6398631	6399260	ENSG00000187017	protein_coding	ESPN	CP	1(red)
chr1	6514625	6515400	ENSG00000173673	protein_coding	HES3	CP	1(red)
chr1	6514625	6515400	ENSG00000158292	protein_coding	GPR153	CP	1(red)
chr1	7740230	7740774	ENSG00000171735	protein_coding	CAMTA1	CP	1(red)
chr1	84158130	84159032	ENSG00000231364	lincRNA	RP11-413G15.1	CP	1(red)
chr1	85224931	85225326	ENSG00000142875	protein_coding	PRKACB	CP	1(red)
chr1	90570527	90571025	ENSG00000143032	protein_coding	BARHL2	CP	1(red)
chr1	91171993	91172950	ENSG00000233593	lincRNA	RP4-665J23.1	CP	1(red)
chr1	956563	956812	ENSG00000230415	lincRNA	RP5-902P8.10	CP	1(red)
chr1	956563	956812	ENSG00000187608	protein_coding	ISG15	CP	1(red)
chr1	956563	956812	ENSG00000127054	protein_coding	CPSF3L	CP	1(red)
chr1	956563	956812	ENSG00000160087	protein_coding	UBE2J2	CP	1(red)
chr1	956563	956812	ENSG00000224051	protein_coding	GLTPD1	CP	1(red)
chr1	956563	956812	ENSG00000188157	protein_coding	AGRN	CP	1(red)
chr1	956563	956812	ENSG00000169962	protein_coding	TAS1R3	CP	1(red)
chr1	956563	956812	ENSG00000162572	protein_coding	SCNN1D	CP	1(red)
chr1	956563	956812	ENSG00000205090	protein_coding	TMEM240	CP	1(red)
chr1	956563	956812	ENSG00000131584	protein_coding	ACAP3	CP	1(red)
chr1	956563	956812	ENSG00000169972	protein_coding	PUSL1	CP	1(red)
chr1	956563	956812	ENSG00000187583	protein_coding	PLEKHN1	CP	1(red)
chr1	956563	956812	ENSG00000187642	protein_coding	C1orf170	CP	1(red)
chr1	956563	956812	ENSG00000273443	lincRNA	RP11-54O7.18	CP	1(red)
chr1	956563	956812	ENSG00000189339	protein_coding	SLC35E2B	CP	1(red)
chr1	956563	956812	ENSG00000162576	protein_coding	MXRA8	CP	1(red)
chr1	9687050	9687486	ENSG00000251503	protein_coding	APITD1-CORT	CP	1(red)
chr1	9687050	9687486	ENSG00000178585	protein_coding	CTNNBIP1	CP	1(red)
chr1	9687050	9687486	ENSG00000175279	protein_coding	APITD1	CP	1(red)
chr1	99645850	99646525	ENSG00000156869	protein_coding	FRRS1	CP	1(red)
chr10	100227075	100227626	ENSG00000172987	protein_coding	HPSE2	CP	1(red)
chr10	100227075	100227626	ENSG00000119946	protein_coding	CNNM1	CP	1(red)
chr10	102193573	102193850	ENSG00000196072	protein_coding	BLOC1S2	CP	1(red)
chr10	102193573	102193850	ENSG00000107593	protein_coding	PKD2L1	CP	1(red)
chr10	102193573	102193850	ENSG00000099194	protein_coding	SCD	CP	1(red)
chr10	102802460	102803043	ENSG00000107816	protein_coding	LZTS2	CP	1(red)
chr10	102802460	102803043	ENSG00000186862	protein_coding	PDZD7	CP	1(red)
chr10	102802460	102803043	ENSG00000273162	lincRNA	RP11-108L7.15	CP	1(red)
chr10	102802460	102803043	ENSG00000107821	protein_coding	KAZALD1	CP	1(red)
chr10	103211435	103211739	ENSG00000138136	protein_coding	LBX1	CP	1(red)
chr10	103211435	103211739	ENSG00000229649	lincRNA	RP11-107I14.4	CP	1(red)
chr10	103245812	103245957	ENSG00000230967	lincRNA	RP11-107I14.5	CP	1(red)
chr10	103326170	103326820	ENSG00000138136	protein_coding	LBX1	CP	1(red)
chr10	103326170	103326820	ENSG00000237579	lincRNA	RP11-324L3.1	CP	1(red)
chr10	103539250	103539900	ENSG00000237579	lincRNA	RP11-324L3.1	CP	1(red)
chr10	103648000	103648425	ENSG00000120029	protein_coding	C10orf76	CP	1(red)
chr10	103989875	103989940	ENSG00000077150	protein_coding	NFKB2	CP	1(red)
chr10	103989875	103989940	ENSG00000107862	protein_coding	GBF1	CP	1(red)
chr10	103989875	103989940	ENSG00000107874	protein_coding	CUEDC2	CP	1(red)
chr10	103989875	103989940	ENSG00000120055	protein_coding	C10orf95	CP	1(red)
chr10	103989875	103989940	ENSG00000107872	protein_coding	FBXL15	CP	1(red)
chr10	103989875	103989940	ENSG00000059915	protein_coding	PSD	CP	1(red)
chr10	103989875	103989940	ENSG00000138111	protein_coding	TMEM180	CP	1(red)
chr10	104537015	104537170	ENSG00000166275	protein_coding	C10orf32	CP	1(red)
chr10	104537015	104537170	ENSG00000270316	protein_coding	C10orf32-ASMT	CP	1(red)
chr10	105041414	105041875	ENSG00000076685	protein_coding	NT5C2	CP	1(red)
chr10	114886100	114886806	ENSG00000148737	protein_coding	TCF7L2	CP	1(red)
chr10	118895875	118895980	ENSG00000188316	protein_coding	ENO4	CP	1(red)
chr10	118895875	118895980	ENSG00000187164	protein_coding	KIAA1598	CP	1(red)
chr10	118925225	118925715	ENSG00000188316	protein_coding	ENO4	CP	1(red)
chr10	118934406	118934702	ENSG00000188316	protein_coding	ENO4	CP	1(red)
chr10	118934907	118935336	ENSG00000188316	protein_coding	ENO4	CP	1(red)
chr10	119310925	119311175	ENSG00000107560	protein_coding	RAB11FIP2	CP	1(red)
chr10	119311834	119312077	ENSG00000107560	protein_coding	RAB11FIP2	CP	1(red)
chr10	130832118	130832600	ENSG00000108001	protein_coding	EBF3	CP	1(red)
chr10	13933541	13933993	ENSG00000151474	protein_coding	FRMD4A	CP	1(red)
chr10	21799318	21799641	ENSG00000269897	protein_coding	COMMD3-BMI1	CP	1(red)
chr10	21799318	21799641	ENSG00000272516	lincRNA	RP11-573G6.9	CP	1(red)
chr10	21799318	21799641	ENSG00000271981	lincRNA	RP11-573G6.8	CP	1(red)
chr10	21799318	21799641	ENSG00000168283	protein_coding	BMI1	CP	1(red)
chr10	21799318	21799641	ENSG00000272366	lincRNA	RP11-573G6.10	CP	1(red)
chr10	21799318	21799641	ENSG00000148444	protein_coding	COMMD3	CP	1(red)
chr10	21799318	21799641	ENSG00000077327	protein_coding	SPAG6	CP	1(red)
chr10	22540702	22541430	ENSG00000204682	protein_coding	CASC10	CP	1(red)
chr10	22540702	22541430	ENSG00000271981	lincRNA	RP11-573G6.8	CP	1(red)
chr10	22540702	22541430	ENSG00000180592	protein_coding	SKIDA1	CP	1(red)
chr10	22540702	22541430	ENSG00000272516	lincRNA	RP11-573G6.9	CP	1(red)
chr10	22540702	22541430	ENSG00000078403	protein_coding	MLLT10	CP	1(red)
chr10	22540702	22541430	ENSG00000272366	lincRNA	RP11-573G6.10	CP	1(red)
chr10	22624297	22624370	ENSG00000204682	protein_coding	CASC10	CP	1(red)
chr10	22624297	22624370	ENSG00000078403	protein_coding	MLLT10	CP	1(red)
chr10	22624297	22624370	ENSG00000180592	protein_coding	SKIDA1	CP	1(red)
chr10	22802800	22803205	ENSG00000078403	protein_coding	MLLT10	CP	1(red)
chr10	26055223	26056149	ENSG00000077420	protein_coding	APBB1IP	CP	1(red)
chr10	43332080	43333000	ENSG00000185904	lincRNA	LINC00839	CP	1(red)
chr10	43332080	43333000	ENSG00000165731	protein_coding	RET	CP	1(red)
chr10	43332080	43333000	ENSG00000150201	protein_coding	FXYD4	CP	1(red)
chr10	43362187	43362625	ENSG00000243660	protein_coding	ZNF487	CP	1(red)
chr10	43362187	43362625	ENSG00000165731	protein_coding	RET	CP	1(red)
chr10	43757150	43757877	ENSG00000198915	protein_coding	RASGEF1A	CP	1(red)
chr10	43950720	43951503	ENSG00000230555	lincRNA	RP11-517P14.2	CP	1(red)
chr10	43950720	43951503	ENSG00000234944	lincRNA	RP11-124O11.1	CP	1(red)
chr10	44185397	44186203	ENSG00000269515	protein_coding	AL137026.1	CP	1(red)
chr10	50976350	50977250	ENSG00000197444	protein_coding	OGDHL	CP	1(red)
chr10	6253880	6254207	ENSG00000212743	protein_coding	DKFZP667F0711	CP	1(red)
chr10	65472890	65473494	ENSG00000171988	protein_coding	JMJD1C	CP	1(red)
chr10	70359948	70360304	ENSG00000204130	protein_coding	RUFY2	CP	1(red)
chr10	70359948	70360304	ENSG00000122912	protein_coding	SLC25A16	CP	1(red)
chr10	74057670	74058050	ENSG00000107736	protein_coding	CDH23	CP	1(red)
chr10	74057670	74058050	ENSG00000168209	protein_coding	DDIT4	CP	1(red)
chr10	75406991	75407553	ENSG00000213551	protein_coding	DNAJC9	CP	1(red)
chr10	75406991	75407553	ENSG00000182180	protein_coding	MRPS16	CP	1(red)
chr10	75406991	75407553	ENSG00000166348	protein_coding	USP54	CP	1(red)
chr10	75406991	75407553	ENSG00000166317	protein_coding	SYNPO2L	CP	1(red)
chr10	76025892	76026184	ENSG00000156650	protein_coding	KAT6B	CP	1(red)
chr10	76025892	76026184	ENSG00000165637	protein_coding	VDAC2	CP	1(red)
chr10	76025892	76026184	ENSG00000272748	lincRNA	RP11-222G7.2	CP	1(red)
chr10	76025892	76026184	ENSG00000188716	protein_coding	DUPD1	CP	1(red)
chr10	76025892	76026184	ENSG00000079393	protein_coding	DUSP13	CP	1(red)
chr10	76025892	76026184	ENSG00000156671	protein_coding	SAMD8	CP	1(red)
chr10	830499	831190	ENSG00000151240	protein_coding	DIP2C	CP	1(red)
chr10	830499	831190	ENSG00000180525	protein_coding	PRR26	CP	1(red)
chr10	88470823	88471213	ENSG00000148672	protein_coding	GLUD1	CP	1(red)
chr10	91596808	91596970	ENSG00000238291	lincRNA	RP11-94M14.3	CP	1(red)
chr10	98856133	98856503	ENSG00000187122	protein_coding	SLIT1	CP	1(red)
chr10	98869200	98869717	ENSG00000187122	protein_coding	SLIT1	CP	1(red)
chr10	98888244	98888623	ENSG00000187122	protein_coding	SLIT1	CP	1(red)
chr10	98939756	98940400	ENSG00000187122	protein_coding	SLIT1	CP	1(red)
chr10	99674768	99674844	ENSG00000095713	protein_coding	CRTAC1	CP	1(red)
chr11	1051196	1051462	ENSG00000177600	protein_coding	RPLP2	CP	1(red)
chr11	1051196	1051462	ENSG00000177700	protein_coding	POLR2L	CP	1(red)
chr11	1051196	1051462	ENSG00000177666	protein_coding	PNPLA2	CP	1(red)
chr11	1051196	1051462	ENSG00000214063	protein_coding	TSPAN4	CP	1(red)
chr11	1051196	1051462	ENSG00000177595	protein_coding	PIDD	CP	1(red)
chr11	10757197	10757717	ENSG00000133805	protein_coding	AMPD3	CP	1(red)
chr11	113906821	113907354	ENSG00000109906	protein_coding	ZBTB16	CP	1(red)
chr11	113906821	113907354	ENSG00000166741	protein_coding	NNMT	CP	1(red)
chr11	120856461	120856610	ENSG00000149403	protein_coding	GRIK4	CP	1(red)
chr11	120856461	120856610	ENSG00000204306	protein_coding	AP002348.1	CP	1(red)
chr11	121190058	121190281	ENSG00000137642	protein_coding	SORL1	CP	1(red)
chr11	123553610	123554020	ENSG00000254467	lincRNA	RP11-634B22.4	CP	1(red)
chr11	123940211	123940443	ENSG00000197263	protein_coding	OR8D2	CP	1(red)
chr11	124526643	124527054	ENSG00000149564	protein_coding	ESAM	CP	1(red)
chr11	124526643	124527054	ENSG00000120458	protein_coding	MSANTD2	CP	1(red)
chr11	124527205	124527263	ENSG00000120458	protein_coding	MSANTD2	CP	1(red)
chr11	124527205	124527263	ENSG00000149564	protein_coding	ESAM	CP	1(red)
chr11	124709331	124710007	ENSG00000110013	protein_coding	SIAE	CP	1(red)
chr11	124709331	124710007	ENSG00000064199	protein_coding	SPA17	CP	1(red)
chr11	125240520	125241250	ENSG00000150433	protein_coding	TMEM218	CP	1(red)
chr11	125240520	125241250	ENSG00000255475	lincRNA	RP11-687M24.4	CP	1(red)
chr11	125240520	125241250	ENSG00000165495	protein_coding	PKNOX2	CP	1(red)
chr11	125274693	125274912	ENSG00000134955	protein_coding	SLC37A2	CP	1(red)
chr11	125274693	125274912	ENSG00000150433	protein_coding	TMEM218	CP	1(red)
chr11	125274693	125274912	ENSG00000165495	protein_coding	PKNOX2	CP	1(red)
chr11	125953616	125954542	ENSG00000261257	lincRNA	RP11-673E11.2	CP	1(red)
chr11	125982664	125982838	ENSG00000255124	lincRNA	RP11-680F20.5	CP	1(red)
chr11	12701760	12702700	ENSG00000197702	protein_coding	PARVA	CP	1(red)
chr11	129620592	129620984	ENSG00000134909	protein_coding	ARHGAP32	CP	1(red)
chr11	129620592	129620984	ENSG00000043039	protein_coding	BARX2	CP	1(red)
chr11	130304394	130305145	ENSG00000254842	lincRNA	RP11-890B15.2	CP	1(red)
chr11	130304394	130305145	ENSG00000255455	lincRNA	RP11-890B15.3	CP	1(red)
chr11	130304394	130305145	ENSG00000120451	protein_coding	SNX19	CP	1(red)
chr11	133903780	133904156	ENSG00000080854	protein_coding	IGSF9B	CP	1(red)
chr11	133903780	133904156	ENSG00000151503	protein_coding	NCAPD3	CP	1(red)
chr11	1674001	1674378	ENSG00000130592	protein_coding	LSP1	CP	1(red)
chr11	1674001	1674378	ENSG00000232987	lincRNA	AC051649.6	CP	1(red)
chr11	1674001	1674378	ENSG00000130595	protein_coding	TNNT3	CP	1(red)
chr11	1674001	1674378	ENSG00000129965	protein_coding	INS-IGF2	CP	1(red)
chr11	1674001	1674378	ENSG00000254647	protein_coding	INS	CP	1(red)
chr11	1674001	1674378	ENSG00000167244	protein_coding	IGF2	CP	1(red)
chr11	1674001	1674378	ENSG00000180176	protein_coding	TH	CP	1(red)
chr11	17760530	17760905	ENSG00000129158	protein_coding	SERGEF	CP	1(red)
chr11	20631305	20631996	ENSG00000185238	protein_coding	PRMT3	CP	1(red)
chr11	2212020	2212450	ENSG00000070985	protein_coding	TRPM5	CP	1(red)
chr11	2212020	2212450	ENSG00000129757	protein_coding	CDKN1C	CP	1(red)
chr11	2212020	2212450	ENSG00000254827	protein_coding	SLC22A18AS	CP	1(red)
chr11	2212020	2212450	ENSG00000110628	protein_coding	SLC22A18	CP	1(red)
chr11	2554063	2554145	ENSG00000129757	protein_coding	CDKN1C	CP	1(red)
chr11	2554063	2554145	ENSG00000110628	protein_coding	SLC22A18	CP	1(red)
chr11	2554063	2554145	ENSG00000254827	protein_coding	SLC22A18AS	CP	1(red)
chr11	2554223	2555050	ENSG00000129757	protein_coding	CDKN1C	CP	1(red)
chr11	2554223	2555050	ENSG00000254827	protein_coding	SLC22A18AS	CP	1(red)
chr11	2554223	2555050	ENSG00000110628	protein_coding	SLC22A18	CP	1(red)
chr11	3144660	3144800	ENSG00000183562	protein_coding	AC131971.1	CP	1(red)
chr11	32008675	32009370	ENSG00000170959	protein_coding	DCDC1	CP	1(red)
chr11	32194342	32195225	ENSG00000170959	protein_coding	DCDC1	CP	1(red)
chr11	35499415	35499800	ENSG00000149089	protein_coding	APIP	CP	1(red)
chr11	35499415	35499800	ENSG00000110435	protein_coding	PDHX	CP	1(red)
chr11	45063081	45063550	ENSG00000254654	lincRNA	AC068858.1	CP	1(red)
chr11	45070470	45071010	ENSG00000175274	protein_coding	TP53I11	CP	1(red)
chr11	45070470	45071010	ENSG00000254654	lincRNA	AC068858.1	CP	1(red)
chr11	45361540	45362090	ENSG00000175264	protein_coding	CHST1	CP	1(red)
chr11	45361540	45362090	ENSG00000181830	protein_coding	SLC35C1	CP	1(red)
chr11	45361540	45362090	ENSG00000205106	protein_coding	CTD-2210P24.4	CP	1(red)
chr11	45369025	45369241	ENSG00000181830	protein_coding	SLC35C1	CP	1(red)
chr11	45369025	45369241	ENSG00000205106	protein_coding	CTD-2210P24.4	CP	1(red)
chr11	45369025	45369241	ENSG00000175264	protein_coding	CHST1	CP	1(red)
chr11	45406337	45406874	ENSG00000175264	protein_coding	CHST1	CP	1(red)
chr11	45406337	45406874	ENSG00000205106	protein_coding	CTD-2210P24.4	CP	1(red)
chr11	45433210	45433398	ENSG00000175264	protein_coding	CHST1	CP	1(red)
chr11	45433210	45433398	ENSG00000205106	protein_coding	CTD-2210P24.4	CP	1(red)
chr11	45627883	45628698	ENSG00000255267	lincRNA	RP11-430H10.2	CP	1(red)
chr11	45684315	45684949	ENSG00000254427	lincRNA	RP11-430H10.1	CP	1(red)
chr11	45684315	45684949	ENSG00000255267	lincRNA	RP11-430H10.2	CP	1(red)
chr11	46264726	46265198	ENSG00000157613	protein_coding	CREB3L1	CP	1(red)
chr11	46934088	46934892	ENSG00000149179	protein_coding	C11orf49	CP	1(red)
chr11	57250179	57250826	ENSG00000109991	protein_coding	P2RX3	CP	1(red)
chr11	58869500	58870475	ENSG00000269570	protein_coding	AP001350.1	CP	1(red)
chr11	58869500	58870475	ENSG00000242689	protein_coding	CNTF	CP	1(red)
chr11	58942244	58943122	ENSG00000172324	protein_coding	OR5A2	CP	1(red)
chr11	58942244	58943122	ENSG00000172320	protein_coding	OR5A1	CP	1(red)
chr11	60809729	60810038	ENSG00000110108	protein_coding	TMEM109	CP	1(red)
chr11	60809729	60810038	ENSG00000229859	protein_coding	PGA3	CP	1(red)
chr11	60809729	60810038	ENSG00000110446	protein_coding	SLC15A3	CP	1(red)
chr11	60809729	60810038	ENSG00000110448	protein_coding	CD5	CP	1(red)
chr11	60809729	60810038	ENSG00000006118	protein_coding	TMEM132A	CP	1(red)
chr11	60809729	60810038	ENSG00000013725	protein_coding	CD6	CP	1(red)
chr11	60888025	60888090	ENSG00000110446	protein_coding	SLC15A3	CP	1(red)
chr11	60888025	60888090	ENSG00000256733	lincRNA	RP11-881M11.8	CP	1(red)
chr11	60888025	60888090	ENSG00000013725	protein_coding	CD6	CP	1(red)
chr11	60888025	60888090	ENSG00000110108	protein_coding	TMEM109	CP	1(red)
chr11	60888025	60888090	ENSG00000006118	protein_coding	TMEM132A	CP	1(red)
chr11	60897204	60897416	ENSG00000110108	protein_coding	TMEM109	CP	1(red)
chr11	60897204	60897416	ENSG00000006118	protein_coding	TMEM132A	CP	1(red)
chr11	60897204	60897416	ENSG00000013725	protein_coding	CD6	CP	1(red)
chr11	60897204	60897416	ENSG00000110107	protein_coding	PRPF19	CP	1(red)
chr11	61213850	61213984	ENSG00000255947	lincRNA	RP11-855O10.3	CP	1(red)
chr11	61638615	61639006	ENSG00000134824	protein_coding	FADS2	CP	1(red)
chr11	61638615	61639006	ENSG00000255553	lincRNA	RP11-810P12.5	CP	1(red)
chr11	61638615	61639006	ENSG00000149503	protein_coding	INCENP	CP	1(red)
chr11	61880097	61880151	ENSG00000149485	protein_coding	FADS1	CP	1(red)
chr11	61880097	61880151	ENSG00000134825	protein_coding	TMEM258	CP	1(red)
chr11	61880097	61880151	ENSG00000221968	protein_coding	FADS3	CP	1(red)
chr11	61880097	61880151	ENSG00000168496	protein_coding	FEN1	CP	1(red)
chr11	61880097	61880151	ENSG00000167994	protein_coding	RAB3IL1	CP	1(red)
chr11	61880097	61880151	ENSG00000134824	protein_coding	FADS2	CP	1(red)
chr11	62148275	62148582	ENSG00000255508	protein_coding	MIR3654	CP	1(red)
chr11	62148275	62148582	ENSG00000168000	protein_coding	BSCL2	CP	1(red)
chr11	62148275	62148582	ENSG00000149016	protein_coding	TUT1	CP	1(red)
chr11	62148275	62148582	ENSG00000254772	protein_coding	EEF1G	CP	1(red)
chr11	62148275	62148582	ENSG00000168003	protein_coding	SLC3A2	CP	1(red)
chr11	62148275	62148582	ENSG00000234857	protein_coding	HNRNPUL2-BSCL2	CP	1(red)
chr11	62148275	62148582	ENSG00000162188	protein_coding	GNG3	CP	1(red)
chr11	62148275	62148582	ENSG00000162222	protein_coding	TTC9C	CP	1(red)
chr11	62148275	62148582	ENSG00000214753	protein_coding	HNRNPUL2	CP	1(red)
chr11	64257304	64258026	ENSG00000110076	protein_coding	NRXN2	CP	1(red)
chr11	65254978	65255230	ENSG00000245532	lincRNA	NEAT1	CP	1(red)
chr11	65254978	65255230	ENSG00000173727	protein_coding	AP000769.1	CP	1(red)
chr11	65419981	65420225	ENSG00000197136	protein_coding	PCNXL3	CP	1(red)
chr11	65419981	65420225	ENSG00000213445	protein_coding	SIPA1	CP	1(red)
chr11	65419981	65420225	ENSG00000175467	protein_coding	SART1	CP	1(red)
chr11	65419981	65420225	ENSG00000172732	protein_coding	MUS81	CP	1(red)
chr11	65419981	65420225	ENSG00000172638	protein_coding	EFEMP2	CP	1(red)
chr11	65419981	65420225	ENSG00000172757	protein_coding	CFL1	CP	1(red)
chr11	65420425	65420654	ENSG00000175467	protein_coding	SART1	CP	1(red)
chr11	65420425	65420654	ENSG00000172638	protein_coding	EFEMP2	CP	1(red)
chr11	65420425	65420654	ENSG00000213445	protein_coding	SIPA1	CP	1(red)
chr11	65420425	65420654	ENSG00000172732	protein_coding	MUS81	CP	1(red)
chr11	65420425	65420654	ENSG00000172757	protein_coding	CFL1	CP	1(red)
chr11	65585437	65586048	ENSG00000172977	protein_coding	KAT5	CP	1(red)
chr11	65585437	65586048	ENSG00000173039	protein_coding	RELA	CP	1(red)
chr11	65585437	65586048	ENSG00000175573	protein_coding	C11orf68	CP	1(red)
chr11	65585437	65586048	ENSG00000175334	protein_coding	BANF1	CP	1(red)
chr11	65585437	65586048	ENSG00000175376	protein_coding	EIF1AD	CP	1(red)
chr11	65585437	65586048	ENSG00000175467	protein_coding	SART1	CP	1(red)
chr11	65585437	65586048	ENSG00000175550	protein_coding	DRAP1	CP	1(red)
chr11	66495101	66495327	ENSG00000173653	protein_coding	RCE1	CP	1(red)
chr11	66495101	66495327	ENSG00000173715	protein_coding	C11orf80	CP	1(red)
chr11	67085670	67085821	ENSG00000173120	protein_coding	KDM2A	CP	1(red)
chr11	67085834	67085930	ENSG00000173120	protein_coding	KDM2A	CP	1(red)
chr11	67722992	67723526	ENSG00000184224	protein_coding	C11orf72	CP	1(red)
chr11	67722992	67723526	ENSG00000110721	protein_coding	CHKA	CP	1(red)
chr11	67722992	67723526	ENSG00000132746	protein_coding	ALDH3B2	CP	1(red)
chr11	67722992	67723526	ENSG00000167792	protein_coding	NDUFV1	CP	1(red)
chr11	67722992	67723526	ENSG00000254610	lincRNA	RP5-903G2.2	CP	1(red)
chr11	67722992	67723526	ENSG00000110090	protein_coding	CPT1A	CP	1(red)
chr11	68622730	68623250	ENSG00000110721	protein_coding	CHKA	CP	1(red)
chr11	68622730	68623250	ENSG00000254610	lincRNA	RP5-903G2.2	CP	1(red)
chr11	69451504	69451773	ENSG00000260895	lincRNA	RP11-554A11.7	CP	1(red)
chr11	69451504	69451773	ENSG00000172927	protein_coding	MYEOV	CP	1(red)
chr11	71350225	71350840	ENSG00000254972	lincRNA	RP11-167J8.3	CP	1(red)
chr11	72342725	72342829	ENSG00000186642	protein_coding	PDE2A	CP	1(red)
chr11	72342838	72343314	ENSG00000186642	protein_coding	PDE2A	CP	1(red)
chr11	72343384	72343650	ENSG00000186642	protein_coding	PDE2A	CP	1(red)
chr11	72427393	72427775	ENSG00000256568	lincRNA	RP11-800A3.3	CP	1(red)
chr11	72427393	72427775	ENSG00000171631	protein_coding	P2RY6	CP	1(red)
chr11	72427393	72427775	ENSG00000110237	protein_coding	ARHGEF17	CP	1(red)
chr11	74959526	74960001	ENSG00000166435	protein_coding	XRRA1	CP	1(red)
chr11	74959526	74960001	ENSG00000137491	protein_coding	SLCO2B1	CP	1(red)
chr11	75265416	75265853	ENSG00000158555	protein_coding	GDPD5	CP	1(red)
chr11	75265416	75265853	ENSG00000062282	protein_coding	DGAT2	CP	1(red)
chr11	8227750	8228620	ENSG00000130413	protein_coding	STK33	CP	1(red)
chr12	109085242	109085754	ENSG00000110880	protein_coding	CORO1C	CP	1(red)
chr12	109769497	109769670	ENSG00000139445	protein_coding	FOXN4	CP	1(red)
chr12	111325807	111326111	ENSG00000111252	protein_coding	SH2B3	CP	1(red)
chr12	111325807	111326111	ENSG00000204842	protein_coding	ATXN2	CP	1(red)
chr12	111403905	111404075	ENSG00000111249	protein_coding	CUX2	CP	1(red)
chr12	111462191	111462286	ENSG00000111249	protein_coding	CUX2	CP	1(red)
chr12	111473237	111473675	ENSG00000111271	protein_coding	ACAD10	CP	1(red)
chr12	112554280	112554716	ENSG00000234608	lincRNA	MAPKAPK5-AS1	CP	1(red)
chr12	112554280	112554716	ENSG00000089022	protein_coding	MAPKAPK5	CP	1(red)
chr12	113938550	113939300	ENSG00000122965	protein_coding	RBM19	CP	1(red)
chr12	114327530	114328520	ENSG00000249550	lincRNA	RP11-438N16.1	CP	1(red)
chr12	114327530	114328520	ENSG00000089116	protein_coding	LHX5	CP	1(red)
chr12	114327530	114328520	ENSG00000122965	protein_coding	RBM19	CP	1(red)
chr12	114337548	114338006	ENSG00000089116	protein_coding	LHX5	CP	1(red)
chr12	117058275	117058550	ENSG00000123066	protein_coding	MED13L	CP	1(red)
chr12	118626490	118626958	ENSG00000135090	protein_coding	TAOK3	CP	1(red)
chr12	118626490	118626958	ENSG00000270482	lincRNA	RP11-131L12.2	CP	1(red)
chr12	118626490	118626958	ENSG00000111707	protein_coding	SUDS3	CP	1(red)
chr12	120755038	120755542	ENSG00000111775	protein_coding	COX6A1	CP	1(red)
chr12	120755038	120755542	ENSG00000170855	protein_coding	TRIAP1	CP	1(red)
chr12	120755038	120755542	ENSG00000111780	protein_coding	AL021546.6	CP	1(red)
chr12	120755038	120755542	ENSG00000257218	protein_coding	GATC	CP	1(red)
chr12	120835447	120836230	ENSG00000111775	protein_coding	COX6A1	CP	1(red)
chr12	120835447	120836230	ENSG00000135097	protein_coding	MSI1	CP	1(red)
chr12	120835447	120836230	ENSG00000111780	protein_coding	AL021546.6	CP	1(red)
chr12	121067780	121068420	ENSG00000157895	protein_coding	C12orf43	CP	1(red)
chr12	121067780	121068420	ENSG00000135100	protein_coding	HNF1A	CP	1(red)
chr12	121067780	121068420	ENSG00000135114	protein_coding	OASL	CP	1(red)
chr12	121533725	121534025	ENSG00000170890	protein_coding	PLA2G1B	CP	1(red)
chr12	121533725	121534025	ENSG00000111786	protein_coding	SRSF9	CP	1(red)
chr12	121533725	121534025	ENSG00000088986	protein_coding	DYNLL1	CP	1(red)
chr12	121533725	121534025	ENSG00000110871	protein_coding	COQ5	CP	1(red)
chr12	121533725	121534025	ENSG00000022840	protein_coding	RNF10	CP	1(red)
chr12	122277740	122277830	ENSG00000110801	protein_coding	PSMD9	CP	1(red)
chr12	122277740	122277830	ENSG00000256950	protein_coding	RP11-87C12.2	CP	1(red)
chr12	122277740	122277830	ENSG00000158104	protein_coding	HPD	CP	1(red)
chr12	122277960	122278026	ENSG00000256950	protein_coding	RP11-87C12.2	CP	1(red)
chr12	122277960	122278026	ENSG00000158104	protein_coding	HPD	CP	1(red)
chr12	122277960	122278026	ENSG00000110801	protein_coding	PSMD9	CP	1(red)
chr12	125230228	125230894	ENSG00000196498	protein_coding	NCOR2	CP	1(red)
chr12	131040300	131040825	ENSG00000256343	lincRNA	RP11-662M24.1	CP	1(red)
chr12	131198215	131198484	ENSG00000060709	protein_coding	RIMBP2	CP	1(red)
chr12	131198215	131198484	ENSG00000256064	lincRNA	RP11-117L5.4	CP	1(red)
chr12	131199320	131199720	ENSG00000256064	lincRNA	RP11-117L5.4	CP	1(red)
chr12	131199320	131199720	ENSG00000060709	protein_coding	RIMBP2	CP	1(red)
chr12	131260430	131261425	ENSG00000256064	lincRNA	RP11-117L5.4	CP	1(red)
chr12	131260430	131261425	ENSG00000060709	protein_coding	RIMBP2	CP	1(red)
chr12	131589237	131589583	ENSG00000249926	lincRNA	RP11-495K9.6	CP	1(red)
chr12	131589237	131589583	ENSG00000061936	protein_coding	SFSWAP	CP	1(red)
chr12	131589237	131589583	ENSG00000183495	protein_coding	EP400	CP	1(red)
chr12	131589237	131589583	ENSG00000255992	lincRNA	RP11-417L19.4	CP	1(red)
chr12	131589237	131589583	ENSG00000177169	protein_coding	ULK1	CP	1(red)
chr12	131589237	131589583	ENSG00000177192	protein_coding	PUS1	CP	1(red)
chr12	131616701	131617266	ENSG00000061936	protein_coding	SFSWAP	CP	1(red)
chr12	132315038	132315239	ENSG00000111452	protein_coding	GPR133	CP	1(red)
chr12	132315038	132315239	ENSG00000268091	protein_coding	AC078925.1	CP	1(red)
chr12	132315533	132315740	ENSG00000111452	protein_coding	GPR133	CP	1(red)
chr12	132315533	132315740	ENSG00000268091	protein_coding	AC078925.1	CP	1(red)
chr12	132380600	132380920	ENSG00000111452	protein_coding	GPR133	CP	1(red)
chr12	132380600	132380920	ENSG00000256484	lincRNA	RP13-507P19.1	CP	1(red)
chr12	132380600	132380920	ENSG00000204603	lincRNA	RP11-638F5.1	CP	1(red)
chr12	13253893	13254547	ENSG00000273079	protein_coding	GRIN2B	CP	1(red)
chr12	132991455	132991791	ENSG00000185163	protein_coding	DDX51	CP	1(red)
chr12	132991455	132991791	ENSG00000182870	protein_coding	GALNT9	CP	1(red)
chr12	132991455	132991791	ENSG00000177084	protein_coding	POLE	CP	1(red)
chr12	132991455	132991791	ENSG00000184967	protein_coding	NOC4L	CP	1(red)
chr12	132991455	132991791	ENSG00000204583	lincRNA	LRCOL1	CP	1(red)
chr12	132991455	132991791	ENSG00000187848	protein_coding	P2RX2	CP	1(red)
chr12	133158850	133159550	ENSG00000184967	protein_coding	NOC4L	CP	1(red)
chr12	133158850	133159550	ENSG00000182870	protein_coding	GALNT9	CP	1(red)
chr12	133158850	133159550	ENSG00000185163	protein_coding	DDX51	CP	1(red)
chr12	133175086	133175730	ENSG00000112787	protein_coding	FBRSL1	CP	1(red)
chr12	13428289	13428813	ENSG00000273079	protein_coding	GRIN2B	CP	1(red)
chr12	14413561	14413925	ENSG00000171681	protein_coding	ATF7IP	CP	1(red)
chr12	1714363	1714856	ENSG00000120645	protein_coding	IQSEC3	CP	1(red)
chr12	1714363	1714856	ENSG00000082805	protein_coding	ERC1	CP	1(red)
chr12	2144079	2144472	ENSG00000151067	protein_coding	CACNA1C	CP	1(red)
chr12	2322456	2323070	ENSG00000004478	protein_coding	FKBP4	CP	1(red)
chr12	2322456	2323070	ENSG00000111203	protein_coding	ITFG2	CP	1(red)
chr12	3373460	3373728	ENSG00000011105	protein_coding	TSPAN9	CP	1(red)
chr12	4140182	4140815	ENSG00000118971	protein_coding	CCND2	CP	1(red)
chr12	4416977	4417475	ENSG00000111224	protein_coding	PARP11	CP	1(red)
chr12	4967075	4967875	ENSG00000256790	lincRNA	RP11-429A20.3	CP	1(red)
chr12	4967075	4967875	ENSG00000256654	lincRNA	RP11-429A20.4	CP	1(red)
chr12	49942560	49942670	ENSG00000167548	protein_coding	KMT2D	CP	1(red)
chr12	49942560	49942670	ENSG00000123352	protein_coding	SPATS2	CP	1(red)
chr12	49942560	49942670	ENSG00000186897	protein_coding	C1QL4	CP	1(red)
chr12	49942560	49942670	ENSG00000178401	protein_coding	DNAJC22	CP	1(red)
chr12	49943420	49943717	ENSG00000167548	protein_coding	KMT2D	CP	1(red)
chr12	49943420	49943717	ENSG00000123352	protein_coding	SPATS2	CP	1(red)
chr12	49943420	49943717	ENSG00000186897	protein_coding	C1QL4	CP	1(red)
chr12	49943420	49943717	ENSG00000178401	protein_coding	DNAJC22	CP	1(red)
chr12	5156113	5156696	ENSG00000047617	protein_coding	ANO2	CP	1(red)
chr12	53374670	53375104	ENSG00000123358	protein_coding	NR4A1	CP	1(red)
chr12	53374670	53375104	ENSG00000123395	protein_coding	C12orf44	CP	1(red)
chr12	53374670	53375104	ENSG00000167767	protein_coding	KRT80	CP	1(red)
chr12	53374670	53375104	ENSG00000170421	protein_coding	KRT8	CP	1(red)
chr12	53765037	53765535	ENSG00000197111	protein_coding	PCBP2	CP	1(red)
chr12	53985593	53986071	ENSG00000135390	protein_coding	ATP5G2	CP	1(red)
chr12	54090021	54090117	ENSG00000123415	protein_coding	SMUG1	CP	1(red)
chr12	54090021	54090117	ENSG00000197757	protein_coding	HOXC6	CP	1(red)
chr12	54090021	54090117	ENSG00000180818	protein_coding	HOXC10	CP	1(red)
chr12	54090021	54090117	ENSG00000198353	protein_coding	HOXC4	CP	1(red)
chr12	54090021	54090117	ENSG00000172789	protein_coding	HOXC5	CP	1(red)
chr12	54090021	54090117	ENSG00000180806	protein_coding	HOXC9	CP	1(red)
chr12	54133271	54133460	ENSG00000123415	protein_coding	SMUG1	CP	1(red)
chr12	54399802	54400141	ENSG00000012822	protein_coding	CALCOCO1	CP	1(red)
chr12	54399802	54400141	ENSG00000250742	lincRNA	RP11-834C11.4	CP	1(red)
chr12	54399802	54400141	ENSG00000123415	protein_coding	SMUG1	CP	1(red)
chr12	54567140	54567320	ENSG00000250742	lincRNA	RP11-834C11.4	CP	1(red)
chr12	54567140	54567320	ENSG00000260470	lincRNA	RP11-834C11.11	CP	1(red)
chr12	54567140	54567320	ENSG00000197757	protein_coding	HOXC6	CP	1(red)
chr12	54567140	54567320	ENSG00000172789	protein_coding	HOXC5	CP	1(red)
chr12	54567140	54567320	ENSG00000198353	protein_coding	HOXC4	CP	1(red)
chr12	54567140	54567320	ENSG00000180806	protein_coding	HOXC9	CP	1(red)
chr12	54585359	54585625	ENSG00000012822	protein_coding	CALCOCO1	CP	1(red)
chr12	54585359	54585625	ENSG00000249388	lincRNA	RP11-834C11.6	CP	1(red)
chr12	54585359	54585625	ENSG00000037965	protein_coding	HOXC8	CP	1(red)
chr12	54585359	54585625	ENSG00000260597	lincRNA	AC012531.25	CP	1(red)
chr12	54585359	54585625	ENSG00000172789	protein_coding	HOXC5	CP	1(red)
chr12	54585359	54585625	ENSG00000180818	protein_coding	HOXC10	CP	1(red)
chr12	54585359	54585625	ENSG00000273049	protein_coding	RP11-834C11.12	CP	1(red)
chr12	54585359	54585625	ENSG00000180806	protein_coding	HOXC9	CP	1(red)
chr12	54585359	54585625	ENSG00000198353	protein_coding	HOXC4	CP	1(red)
chr12	54585359	54585625	ENSG00000197757	protein_coding	HOXC6	CP	1(red)
chr12	54585359	54585625	ENSG00000273266	protein_coding	HOXC4	CP	1(red)
chr12	54610780	54611130	ENSG00000139572	protein_coding	GPR84	CP	1(red)
chr12	54610780	54611130	ENSG00000180806	protein_coding	HOXC9	CP	1(red)
chr12	54610780	54611130	ENSG00000198353	protein_coding	HOXC4	CP	1(red)
chr12	54610780	54611130	ENSG00000037965	protein_coding	HOXC8	CP	1(red)
chr12	54610780	54611130	ENSG00000180818	protein_coding	HOXC10	CP	1(red)
chr12	54610780	54611130	ENSG00000197757	protein_coding	HOXC6	CP	1(red)
chr12	54610780	54611130	ENSG00000161642	protein_coding	ZNF385A	CP	1(red)
chr12	54752746	54753349	ENSG00000135486	protein_coding	HNRNPA1	CP	1(red)
chr12	54752746	54753349	ENSG00000094916	protein_coding	CBX5	CP	1(red)
chr12	54752746	54753349	ENSG00000123405	protein_coding	NFE2	CP	1(red)
chr12	54752746	54753349	ENSG00000111481	protein_coding	COPZ1	CP	1(red)
chr12	57946611	57946966	ENSG00000076108	protein_coding	BAZ2A	CP	1(red)
chr12	57946611	57946966	ENSG00000110955	protein_coding	ATP5B	CP	1(red)
chr12	6054226	6054360	ENSG00000130037	protein_coding	KCNA5	CP	1(red)
chr12	63025378	63025956	ENSG00000111110	protein_coding	PPM1H	CP	1(red)
chr12	6387584	6388212	ENSG00000010278	protein_coding	CD9	CP	1(red)
chr12	656078	656477	ENSG00000073614	protein_coding	KDM5A	CP	1(red)
chr12	656078	656477	ENSG00000120647	protein_coding	CCDC77	CP	1(red)
chr12	6722016	6722489	ENSG00000111644	protein_coding	ACRBP	CP	1(red)
chr12	6722016	6722489	ENSG00000089693	protein_coding	MLF2	CP	1(red)
chr12	6722016	6722489	ENSG00000269892	lincRNA	RP4-761J14.10	CP	1(red)
chr12	6887836	6888636	ENSG00000126746	protein_coding	ZNF384	CP	1(red)
chr12	6887836	6888636	ENSG00000111653	protein_coding	ING4	CP	1(red)
chr12	6887836	6888636	ENSG00000111664	protein_coding	GNB3	CP	1(red)
chr12	6887836	6888636	ENSG00000250510	protein_coding	GPR162	CP	1(red)
chr12	6887836	6888636	ENSG00000010610	protein_coding	CD4	CP	1(red)
chr12	6887836	6888636	ENSG00000111665	protein_coding	CDCA3	CP	1(red)
chr12	6901662	6902179	ENSG00000010610	protein_coding	CD4	CP	1(red)
chr12	6901662	6902179	ENSG00000111664	protein_coding	GNB3	CP	1(red)
chr12	6901662	6902179	ENSG00000250510	protein_coding	GPR162	CP	1(red)
chr12	8298669	8299035	ENSG00000226091	lincRNA	LINC00937	CP	1(red)
chr12	91775139	91775433	ENSG00000257242	protein_coding	C12orf79	CP	1(red)
chr12	91775139	91775433	ENSG00000133639	protein_coding	BTG1	CP	1(red)
chr12	94495075	94495478	ENSG00000198015	protein_coding	MRPL42	CP	1(red)
chr12	94495075	94495478	ENSG00000120833	protein_coding	SOCS2	CP	1(red)
chr12	94495785	94496246	ENSG00000198015	protein_coding	MRPL42	CP	1(red)
chr12	94495785	94496246	ENSG00000120833	protein_coding	SOCS2	CP	1(red)
chr12	94928969	94929082	ENSG00000136040	protein_coding	PLXNC1	CP	1(red)
chr13	100310859	100311073	ENSG00000139800	protein_coding	ZIC5	CP	1(red)
chr13	100310859	100311073	ENSG00000175198	protein_coding	PCCA	CP	1(red)
chr13	100310859	100311073	ENSG00000043355	protein_coding	ZIC2	CP	1(red)
chr13	100310859	100311073	ENSG00000134864	protein_coding	GGACT	CP	1(red)
chr13	100547706	100548219	ENSG00000043355	protein_coding	ZIC2	CP	1(red)
chr13	103244424	103244917	ENSG00000151287	protein_coding	TEX30	CP	1(red)
chr13	103244424	103244917	ENSG00000134899	protein_coding	ERCC5	CP	1(red)
chr13	107570039	107570752	ENSG00000134884	protein_coding	ARGLU1	CP	1(red)
chr13	112330863	112331452	ENSG00000182968	protein_coding	SOX1	CP	1(red)
chr13	112330863	112331452	ENSG00000260385	lincRNA	RP11-450H6.3	CP	1(red)
chr13	112547890	112548111	ENSG00000126216	protein_coding	TUBGCP3	CP	1(red)
chr13	112548450	112548770	ENSG00000126216	protein_coding	TUBGCP3	CP	1(red)
chr13	112627510	112628383	ENSG00000204398	protein_coding	RP11-65D24.2	CP	1(red)
chr13	112630878	112631265	ENSG00000226903	lincRNA	LINC00354	CP	1(red)
chr13	113705135	113705514	ENSG00000126217	protein_coding	MCF2L	CP	1(red)
chr13	113705135	113705514	ENSG00000150403	protein_coding	TMCO3	CP	1(red)
chr13	113705135	113705514	ENSG00000139835	protein_coding	GRTP1	CP	1(red)
chr13	113705135	113705514	ENSG00000267868	lincRNA	RP11-120K24.3	CP	1(red)
chr13	113705135	113705514	ENSG00000185896	protein_coding	LAMP1	CP	1(red)
chr13	113705135	113705514	ENSG00000126218	protein_coding	F10	CP	1(red)
chr13	113807258	113807960	ENSG00000126218	protein_coding	F10	CP	1(red)
chr13	113807258	113807960	ENSG00000057593	protein_coding	F7	CP	1(red)
chr13	113807258	113807960	ENSG00000150403	protein_coding	TMCO3	CP	1(red)
chr13	113807258	113807960	ENSG00000126217	protein_coding	MCF2L	CP	1(red)
chr13	113807258	113807960	ENSG00000268130	protein_coding	AL137002.1	CP	1(red)
chr13	113807258	113807960	ENSG00000139835	protein_coding	GRTP1	CP	1(red)
chr13	20175909	20176793	ENSG00000196199	protein_coding	MPHOSPH8	CP	1(red)
chr13	23733700	23734490	ENSG00000262619	lincRNA	LINC00621	CP	1(red)
chr13	23733700	23734490	ENSG00000262198	lincRNA	RP11-124N19.3	CP	1(red)
chr13	25320905	25321745	ENSG00000205850	protein_coding	AL359736.1	CP	1(red)
chr13	26586100	26586660	ENSG00000180730	protein_coding	SHISA2	CP	1(red)
chr13	26586100	26586660	ENSG00000231983	lincRNA	LINC00415	CP	1(red)
chr13	27272802	27273059	ENSG00000127870	protein_coding	RNF6	CP	1(red)
chr13	28371100	28371600	ENSG00000122033	protein_coding	MTIF3	CP	1(red)
chr13	28371100	28371600	ENSG00000229609	lincRNA	LINC01079	CP	1(red)
chr13	30082294	30082471	ENSG00000224511	lincRNA	LINC00365	CP	1(red)
chr13	30423184	30423640	ENSG00000139514	protein_coding	SLC7A1	CP	1(red)
chr13	30423184	30423640	ENSG00000224511	lincRNA	LINC00365	CP	1(red)
chr13	31019807	31020364	ENSG00000102781	protein_coding	KATNAL1	CP	1(red)
chr13	34116442	34117241	ENSG00000083642	protein_coding	PDS5B	CP	1(red)
chr13	35202200	35202385	ENSG00000172915	protein_coding	NBEA	CP	1(red)
chr13	45492137	45492940	ENSG00000102804	protein_coding	TSC22D1	CP	1(red)
chr13	45885201	45885524	ENSG00000133114	protein_coding	GPALPP1	CP	1(red)
chr13	45885201	45885524	ENSG00000188342	protein_coding	GTF2F2	CP	1(red)
chr13	45885201	45885524	ENSG00000180332	protein_coding	KCTD4	CP	1(red)
chr13	50421951	50422369	ENSG00000123179	protein_coding	EBPL	CP	1(red)
chr13	51565015	51565643	ENSG00000204977	protein_coding	TRIM13	CP	1(red)
chr13	51565015	51565643	ENSG00000176124	protein_coding	DLEU1	CP	1(red)
chr13	52334702	52335092	ENSG00000235660	lincRNA	LINC00345	CP	1(red)
chr13	52334702	52335092	ENSG00000244471	lincRNA	RP11-78J21.4	CP	1(red)
chr13	53741525	53742025	ENSG00000136099	protein_coding	PCDH8	CP	1(red)
chr13	75793739	75794219	ENSG00000236678	lincRNA	LINC00347	CP	1(red)
chr13	78052275	78053010	ENSG00000005810	protein_coding	MYCBP2	CP	1(red)
chr13	79182725	79183075	ENSG00000139746	protein_coding	RBM26	CP	1(red)
chr13	79183584	79183958	ENSG00000139746	protein_coding	RBM26	CP	1(red)
chr13	85440175	85440350	ENSG00000184564	protein_coding	SLITRK6	CP	1(red)
chr13	95359639	95359720	ENSG00000125257	protein_coding	ABCC4	CP	1(red)
chr13	97765800	97766194	ENSG00000139793	protein_coding	MBNL2	CP	1(red)
chr14	100659173	100659604	ENSG00000258693	lincRNA	RP11-436M15.3	CP	1(red)
chr14	101962785	101963571	ENSG00000176473	protein_coding	WDR25	CP	1(red)
chr14	102094818	102095177	ENSG00000214548	lincRNA	MEG3	CP	1(red)
chr14	102094818	102095177	ENSG00000267918	protein_coding	AL117190.2	CP	1(red)
chr14	102094818	102095177	ENSG00000254656	protein_coding	RTL1	CP	1(red)
chr14	102094818	102095177	ENSG00000269375	protein_coding	AL117190.3	CP	1(red)
chr14	102094818	102095177	ENSG00000258399	lincRNA	MEG8	CP	1(red)
chr14	102172386	102172857	ENSG00000271780	lincRNA	RP11-1017G21.5	CP	1(red)
chr14	102172386	102172857	ENSG00000272444	lincRNA	RP11-1017G21.6	CP	1(red)
chr14	102172386	102172857	ENSG00000197102	protein_coding	DYNC1H1	CP	1(red)
chr14	102562755	102562957	ENSG00000022976	protein_coding	ZNF839	CP	1(red)
chr14	102562755	102562957	ENSG00000080823	protein_coding	MOK	CP	1(red)
chr14	102562755	102562957	ENSG00000140153	protein_coding	WDR20	CP	1(red)
chr14	102650981	102651392	ENSG00000080823	protein_coding	MOK	CP	1(red)
chr14	102650981	102651392	ENSG00000022976	protein_coding	ZNF839	CP	1(red)
chr14	103686725	103687675	ENSG00000259230	lincRNA	CTD-2555C10.3	CP	1(red)
chr14	103686725	103687675	ENSG00000089902	protein_coding	RCOR1	CP	1(red)
chr14	104928030	104928633	ENSG00000258913	lincRNA	RP11-260M19.2	CP	1(red)
chr14	104928030	104928633	ENSG00000258598	lincRNA	RP11-260M19.1	CP	1(red)
chr14	104928030	104928633	ENSG00000126214	protein_coding	KLC1	CP	1(red)
chr14	105281660	105281817	ENSG00000142208	protein_coding	AKT1	CP	1(red)
chr14	105281660	105281817	ENSG00000182979	protein_coding	MTA1	CP	1(red)
chr14	105282226	105282530	ENSG00000142208	protein_coding	AKT1	CP	1(red)
chr14	105282226	105282530	ENSG00000182979	protein_coding	MTA1	CP	1(red)
chr14	105292250	105292454	ENSG00000258593	lincRNA	CTD-3051D23.4	CP	1(red)
chr14	105292250	105292454	ENSG00000185024	protein_coding	BRF1	CP	1(red)
chr14	105292250	105292454	ENSG00000099814	protein_coding	CEP170B	CP	1(red)
chr14	105292250	105292454	ENSG00000179364	protein_coding	PACS2	CP	1(red)
chr14	105399570	105399940	ENSG00000185024	protein_coding	BRF1	CP	1(red)
chr14	105399570	105399940	ENSG00000257556	lincRNA	RP11-44N21.1	CP	1(red)
chr14	105399570	105399940	ENSG00000183484	protein_coding	GPR132	CP	1(red)
chr14	105399570	105399940	ENSG00000179364	protein_coding	PACS2	CP	1(red)
chr14	105399570	105399940	ENSG00000184986	protein_coding	TMEM121	CP	1(red)
chr14	105633475	105633987	ENSG00000185024	protein_coding	BRF1	CP	1(red)
chr14	105633475	105633987	ENSG00000179364	protein_coding	PACS2	CP	1(red)
chr14	105633475	105633987	ENSG00000142208	protein_coding	AKT1	CP	1(red)
chr14	105633475	105633987	ENSG00000257556	lincRNA	RP11-44N21.1	CP	1(red)
chr14	105662593	105663293	ENSG00000213145	protein_coding	CRIP1	CP	1(red)
chr14	105662593	105663293	ENSG00000257341	protein_coding	CRIP1	CP	1(red)
chr14	105662593	105663293	ENSG00000185347	protein_coding	C14orf80	CP	1(red)
chr14	105662593	105663293	ENSG00000185024	protein_coding	BRF1	CP	1(red)
chr14	22856100	22856285	ENSG00000259003	protein_coding	AE000662.92	CP	1(red)
chr14	22856100	22856285	ENSG00000100461	protein_coding	RBM23	CP	1(red)
chr14	22856100	22856285	ENSG00000259132	protein_coding	RP11-298I3.5	CP	1(red)
chr14	22856100	22856285	ENSG00000129474	protein_coding	AJUBA	CP	1(red)
chr14	23951405	23951458	ENSG00000268702	protein_coding	AL049829.1	CP	1(red)
chr14	23951405	23951458	ENSG00000259431	protein_coding	THTPA	CP	1(red)
chr14	23951405	23951458	ENSG00000213983	protein_coding	AP1G2	CP	1(red)
chr14	23951405	23951458	ENSG00000100836	protein_coding	PABPN1	CP	1(red)
chr14	23951405	23951458	ENSG00000136367	protein_coding	ZFHX2	CP	1(red)
chr14	23951625	23952175	ENSG00000268702	protein_coding	AL049829.1	CP	1(red)
chr14	23951625	23952175	ENSG00000259431	protein_coding	THTPA	CP	1(red)
chr14	23951625	23952175	ENSG00000100836	protein_coding	PABPN1	CP	1(red)
chr14	23951625	23952175	ENSG00000213983	protein_coding	AP1G2	CP	1(red)
chr14	23951625	23952175	ENSG00000136367	protein_coding	ZFHX2	CP	1(red)
chr14	23952541	23952903	ENSG00000268702	protein_coding	AL049829.1	CP	1(red)
chr14	23952541	23952903	ENSG00000259431	protein_coding	THTPA	CP	1(red)
chr14	23952541	23952903	ENSG00000213983	protein_coding	AP1G2	CP	1(red)
chr14	23952541	23952903	ENSG00000100836	protein_coding	PABPN1	CP	1(red)
chr14	23952541	23952903	ENSG00000136367	protein_coding	ZFHX2	CP	1(red)
chr14	24045670	24045742	ENSG00000129460	protein_coding	NGDN	CP	1(red)
chr14	24045670	24045742	ENSG00000259321	lincRNA	RP11-468E2.5	CP	1(red)
chr14	24045670	24045742	ENSG00000100908	protein_coding	EMC9	CP	1(red)
chr14	24045670	24045742	ENSG00000213928	protein_coding	IRF9	CP	1(red)
chr14	24045670	24045742	ENSG00000268702	protein_coding	AL049829.1	CP	1(red)
chr14	24045670	24045742	ENSG00000100836	protein_coding	PABPN1	CP	1(red)
chr14	24045670	24045742	ENSG00000259371	protein_coding	RP11-468E2.6	CP	1(red)
chr14	24045670	24045742	ENSG00000092010	protein_coding	PSME1	CP	1(red)
chr14	24045670	24045742	ENSG00000259529	protein_coding	RP11-468E2.4	CP	1(red)
chr14	24045670	24045742	ENSG00000129535	protein_coding	NRL	CP	1(red)
chr14	24045670	24045742	ENSG00000139914	protein_coding	FITM1	CP	1(red)
chr14	24045670	24045742	ENSG00000092098	protein_coding	RNF31	CP	1(red)
chr14	24045670	24045742	ENSG00000100889	protein_coding	PCK2	CP	1(red)
chr14	24045670	24045742	ENSG00000100911	protein_coding	PSME2	CP	1(red)
chr14	24045670	24045742	ENSG00000100897	protein_coding	DCAF11	CP	1(red)
chr14	24163630	24164143	ENSG00000157379	protein_coding	DHRS1	CP	1(red)
chr14	24163630	24164143	ENSG00000196943	protein_coding	NOP9	CP	1(red)
chr14	24163630	24164143	ENSG00000136305	protein_coding	CIDEB	CP	1(red)
chr14	24163630	24164143	ENSG00000213906	protein_coding	LTB4R2	CP	1(red)
chr14	24163630	24164143	ENSG00000272658	protein_coding	LTB4R2	CP	1(red)
chr14	24163630	24164143	ENSG00000213903	protein_coding	LTB4R	CP	1(red)
chr14	24353053	24353404	ENSG00000100867	protein_coding	DHRS2	CP	1(red)
chr14	24399050	24399295	ENSG00000187630	protein_coding	DHRS4L2	CP	1(red)
chr14	24399050	24399295	ENSG00000100867	protein_coding	DHRS2	CP	1(red)
chr14	24399050	24399295	ENSG00000157326	protein_coding	DHRS4	CP	1(red)
chr14	24399050	24399295	ENSG00000092051	protein_coding	JPH4	CP	1(red)
chr14	50099755	50099895	ENSG00000165525	protein_coding	NEMF	CP	1(red)
chr14	59411059	59411479	ENSG00000165617	protein_coding	DACT1	CP	1(red)
chr14	67735123	67735315	ENSG00000258561	lincRNA	RP11-72M17.1	CP	1(red)
chr14	67735123	67735315	ENSG00000171723	protein_coding	GPHN	CP	1(red)
chr14	67735316	67735524	ENSG00000258561	lincRNA	RP11-72M17.1	CP	1(red)
chr14	67735316	67735524	ENSG00000171723	protein_coding	GPHN	CP	1(red)
chr14	70059860	70060270	ENSG00000100650	protein_coding	SRSF5	CP	1(red)
chr14	71288510	71289150	ENSG00000100731	protein_coding	PCNX	CP	1(red)
chr14	74707970	74708175	ENSG00000119682	protein_coding	AREL1	CP	1(red)
chr14	74707970	74708175	ENSG00000214670	protein_coding	AC007956.1	CP	1(red)
chr14	74707970	74708175	ENSG00000119616	protein_coding	FCF1	CP	1(red)
chr14	76804325	76804575	ENSG00000119650	protein_coding	IFT43	CP	1(red)
chr14	77422304	77422568	ENSG00000259058	lincRNA	RP11-488C13.4	CP	1(red)
chr14	77422304	77422568	ENSG00000246548	lincRNA	RP11-7F17.5	CP	1(red)
chr14	77422304	77422568	ENSG00000119669	protein_coding	IRF2BPL	CP	1(red)
chr14	77466876	77467207	ENSG00000259058	lincRNA	RP11-488C13.4	CP	1(red)
chr14	90379057	90379529	ENSG00000053254	protein_coding	FOXN3	CP	1(red)
chr14	93153165	93153724	ENSG00000183648	protein_coding	NDUFB1	CP	1(red)
chr14	93153165	93153724	ENSG00000165934	protein_coding	CPSF2	CP	1(red)
chr14	93474387	93474455	ENSG00000100605	protein_coding	ITPK1	CP	1(red)
chr14	96027450	96027690	ENSG00000100739	protein_coding	BDKRB1	CP	1(red)
chr14	96027450	96027690	ENSG00000258729	protein_coding	DKFZP434O1614	CP	1(red)
chr15	24105300	24105605	ENSG00000254585	protein_coding	MAGEL2	CP	1(red)
chr15	25018281	25018456	ENSG00000259905	lincRNA	PWRN1	CP	1(red)
chr15	26391336	26391670	ENSG00000186297	protein_coding	GABRA5	CP	1(red)
chr15	37175939	37176275	ENSG00000134138	protein_coding	MEIS2	CP	1(red)
chr15	40268381	40268610	ENSG00000150667	protein_coding	FSIP1	CP	1(red)
chr15	40303550	40303796	ENSG00000128829	protein_coding	EIF2AK4	CP	1(red)
chr15	41233584	41234441	ENSG00000128908	protein_coding	INO80	CP	1(red)
chr15	45076497	45076611	ENSG00000104133	protein_coding	SPG11	CP	1(red)
chr15	45076622	45076949	ENSG00000104133	protein_coding	SPG11	CP	1(red)
chr15	45076962	45077054	ENSG00000104133	protein_coding	SPG11	CP	1(red)
chr15	63902355	63903189	ENSG00000035664	protein_coding	DAPK2	CP	1(red)
chr15	63902355	63903189	ENSG00000166797	protein_coding	FAM96A	CP	1(red)
chr15	64889387	64889839	ENSG00000180357	protein_coding	ZNF609	CP	1(red)
chr15	65186060	65186463	ENSG00000249240	protein_coding	AC069368.3	CP	1(red)
chr15	65186060	65186463	ENSG00000241839	protein_coding	PLEKHO2	CP	1(red)
chr15	65375575	65376375	ENSG00000186198	protein_coding	SLC51B	CP	1(red)
chr15	66913693	66914526	ENSG00000137834	protein_coding	SMAD6	CP	1(red)
chr15	69167681	69168063	ENSG00000261425	lincRNA	RP11-709B3.2	CP	1(red)
chr15	69168215	69168543	ENSG00000261425	lincRNA	RP11-709B3.2	CP	1(red)
chr15	74428151	74429008	ENSG00000159289	protein_coding	GOLGA6A	CP	1(red)
chr15	74428151	74429008	ENSG00000140459	protein_coding	CYP11A1	CP	1(red)
chr15	74428151	74429008	ENSG00000140481	protein_coding	CCDC33	CP	1(red)
chr15	74428151	74429008	ENSG00000167178	protein_coding	ISLR2	CP	1(red)
chr15	74429140	74429674	ENSG00000159289	protein_coding	GOLGA6A	CP	1(red)
chr15	74429140	74429674	ENSG00000167178	protein_coding	ISLR2	CP	1(red)
chr15	74429140	74429674	ENSG00000140459	protein_coding	CYP11A1	CP	1(red)
chr15	74429140	74429674	ENSG00000140481	protein_coding	CCDC33	CP	1(red)
chr15	74515770	74516430	ENSG00000159289	protein_coding	GOLGA6A	CP	1(red)
chr15	74515770	74516430	ENSG00000140481	protein_coding	CCDC33	CP	1(red)
chr15	74583820	74583981	ENSG00000167178	protein_coding	ISLR2	CP	1(red)
chr15	74583820	74583981	ENSG00000129009	protein_coding	ISLR	CP	1(red)
chr15	74583820	74583981	ENSG00000248540	protein_coding	RP11-247C2.2	CP	1(red)
chr15	74583820	74583981	ENSG00000137868	protein_coding	STRA6	CP	1(red)
chr15	74583820	74583981	ENSG00000159289	protein_coding	GOLGA6A	CP	1(red)
chr15	74583820	74583981	ENSG00000140481	protein_coding	CCDC33	CP	1(red)
chr15	75063625	75063748	ENSG00000178741	protein_coding	COX5A	CP	1(red)
chr15	75063625	75063748	ENSG00000179335	protein_coding	CLK3	CP	1(red)
chr15	75063625	75063748	ENSG00000178761	protein_coding	FAM219B	CP	1(red)
chr15	75063625	75063748	ENSG00000179151	protein_coding	EDC3	CP	1(red)
chr15	75063625	75063748	ENSG00000178718	protein_coding	RPP25	CP	1(red)
chr15	75063625	75063748	ENSG00000198794	protein_coding	SCAMP5	CP	1(red)
chr15	75246950	75247340	ENSG00000179335	protein_coding	CLK3	CP	1(red)
chr15	75246950	75247340	ENSG00000103653	protein_coding	CSK	CP	1(red)
chr15	75246950	75247340	ENSG00000179151	protein_coding	EDC3	CP	1(red)
chr15	76094475	76094753	ENSG00000182950	protein_coding	ODF3L1	CP	1(red)
chr15	78162866	78163032	ENSG00000260787	lincRNA	RP11-797A18.4	CP	1(red)
chr15	78162866	78163032	ENSG00000169783	protein_coding	LINGO1	CP	1(red)
chr15	78162866	78163032	ENSG00000259652	lincRNA	RP11-797A18.3	CP	1(red)
chr15	78202844	78203200	ENSG00000167202	protein_coding	TBC1D2B	CP	1(red)
chr15	78202844	78203200	ENSG00000103740	protein_coding	ACSBG1	CP	1(red)
chr15	78202844	78203200	ENSG00000183476	protein_coding	SH2D7	CP	1(red)
chr15	90013280	90014029	ENSG00000255571	lincRNA	LINC00925	CP	1(red)
chr15	90013280	90014029	ENSG00000261478	lincRNA	RP11-429B14.4	CP	1(red)
chr15	91208190	91208580	ENSG00000182511	protein_coding	FES	CP	1(red)
chr15	91208190	91208580	ENSG00000196547	protein_coding	MAN2A2	CP	1(red)
chr15	91208660	91209279	ENSG00000182511	protein_coding	FES	CP	1(red)
chr15	91208660	91209279	ENSG00000196547	protein_coding	MAN2A2	CP	1(red)
chr15	93363500	93363953	ENSG00000173575	protein_coding	CHD2	CP	1(red)
chr15	93822940	93823870	ENSG00000259724	lincRNA	CTD-2643K12.3	CP	1(red)
chr15	99194140	99194490	ENSG00000140443	protein_coding	IGF1R	CP	1(red)
chr15	99395530	99395859	ENSG00000140443	protein_coding	IGF1R	CP	1(red)
chr16	11764728	11765202	ENSG00000188897	protein_coding	CTD-3088G3.8	CP	1(red)
chr16	1217273	1218200	ENSG00000102854	protein_coding	MSLN	CP	1(red)
chr16	1217273	1218200	ENSG00000127588	protein_coding	GNG13	CP	1(red)
chr16	1217273	1218200	ENSG00000103227	protein_coding	LMF1	CP	1(red)
chr16	1217273	1218200	ENSG00000167945	protein_coding	PRR25	CP	1(red)
chr16	21566176	21566466	ENSG00000140743	protein_coding	CDR2	CP	1(red)
chr16	2175145	2175278	ENSG00000140988	protein_coding	RPS2	CP	1(red)
chr16	2175145	2175278	ENSG00000255198	lincRNA	SNHG9	CP	1(red)
chr16	2175145	2175278	ENSG00000179580	protein_coding	RNF151	CP	1(red)
chr16	2175145	2175278	ENSG00000162066	protein_coding	AMDHD2	CP	1(red)
chr16	2175145	2175278	ENSG00000103197	protein_coding	TSC2	CP	1(red)
chr16	2175145	2175278	ENSG00000185883	protein_coding	ATP6V0C	CP	1(red)
chr16	2175145	2175278	ENSG00000007038	protein_coding	PRSS21	CP	1(red)
chr16	2175145	2175278	ENSG00000259784	protein_coding	ATP6C	CP	1(red)
chr16	2175145	2175278	ENSG00000103355	protein_coding	PRSS33	CP	1(red)
chr16	22201740	22202123	ENSG00000243716	protein_coding	NPIPB5	CP	1(red)
chr16	22202596	22202840	ENSG00000243716	protein_coding	NPIPB5	CP	1(red)
chr16	24066000	24066848	ENSG00000260072	lincRNA	CTD-2313J23.1	CP	1(red)
chr16	28289020	28289641	ENSG00000255524	protein_coding	NPIPB8	CP	1(red)
chr16	28289020	28289641	ENSG00000196502	protein_coding	SULT1A1	CP	1(red)
chr16	28341690	28341890	ENSG00000196502	protein_coding	SULT1A1	CP	1(red)
chr16	28341690	28341890	ENSG00000255524	protein_coding	NPIPB8	CP	1(red)
chr16	28956713	28957310	ENSG00000251417	lincRNA	RP11-1348G14.4	CP	1(red)
chr16	30645556	30645885	ENSG00000179918	protein_coding	SEPHS2	CP	1(red)
chr16	30645556	30645885	ENSG00000260869	protein_coding	AC002310.13	CP	1(red)
chr16	30645556	30645885	ENSG00000156853	protein_coding	ZNF689	CP	1(red)
chr16	30645556	30645885	ENSG00000169951	protein_coding	ZNF764	CP	1(red)
chr16	30645556	30645885	ENSG00000229809	protein_coding	ZNF688	CP	1(red)
chr16	30645556	30645885	ENSG00000197162	protein_coding	ZNF785	CP	1(red)
chr16	30825443	30826054	ENSG00000149927	protein_coding	DOC2A	CP	1(red)
chr16	30825443	30826054	ENSG00000169221	protein_coding	TBC1D10B	CP	1(red)
chr16	30825443	30826054	ENSG00000150281	protein_coding	CTF1	CP	1(red)
chr16	30825443	30826054	ENSG00000167194	protein_coding	C16orf92	CP	1(red)
chr16	30825443	30826054	ENSG00000169217	protein_coding	CD2BP2	CP	1(red)
chr16	30825443	30826054	ENSG00000099385	protein_coding	BCL7C	CP	1(red)
chr16	30825443	30826054	ENSG00000260219	lincRNA	RP11-347C12.10	CP	1(red)
chr16	31488330	31488630	ENSG00000103510	protein_coding	KAT8	CP	1(red)
chr16	31488330	31488630	ENSG00000103507	protein_coding	BCKDK	CP	1(red)
chr16	48088840	48089350	ENSG00000171208	protein_coding	NETO2	CP	1(red)
chr16	48088840	48089350	ENSG00000129636	protein_coding	ITFG1	CP	1(red)
chr16	48088840	48089350	ENSG00000102893	protein_coding	PHKB	CP	1(red)
chr16	48721421	48721621	ENSG00000259839	lincRNA	RP11-491F9.6	CP	1(red)
chr16	48721421	48721621	ENSG00000260769	lincRNA	RP11-491F9.5	CP	1(red)
chr16	49955801	49956004	ENSG00000261623	lincRNA	RP11-189E14.4	CP	1(red)
chr16	67047834	67048309	ENSG00000172828	protein_coding	CES3	CP	1(red)
chr16	67047834	67048309	ENSG00000125149	protein_coding	C16orf70	CP	1(red)
chr16	67047834	67048309	ENSG00000237172	protein_coding	B3GNT9	CP	1(red)
chr16	67047834	67048309	ENSG00000125122	protein_coding	LRRC29	CP	1(red)
chr16	67047834	67048309	ENSG00000102871	protein_coding	TRADD	CP	1(red)
chr16	68554490	68554958	ENSG00000168802	protein_coding	CHTF8	CP	1(red)
chr16	68554490	68554958	ENSG00000141076	protein_coding	CIRH1A	CP	1(red)
chr16	68554490	68554958	ENSG00000263203	protein_coding	CHTF8	CP	1(red)
chr16	70415894	70416029	ENSG00000103051	protein_coding	COG4	CP	1(red)
chr16	70415894	70416029	ENSG00000189091	protein_coding	SF3B3	CP	1(red)
chr16	70415894	70416029	ENSG00000157368	protein_coding	IL34	CP	1(red)
chr16	73580143	73580592	ENSG00000140836	protein_coding	ZFHX3	CP	1(red)
chr16	73580143	73580592	ENSG00000272250	lincRNA	RP11-346C20.4	CP	1(red)
chr16	73580143	73580592	ENSG00000271009	lincRNA	RP11-346C20.3	CP	1(red)
chr16	750825	750973	ENSG00000103126	protein_coding	AXIN1	CP	1(red)
chr16	750825	750973	ENSG00000162009	protein_coding	SSTR5	CP	1(red)
chr16	750825	750973	ENSG00000184471	protein_coding	C1QTNF8	CP	1(red)
chr16	750825	750973	ENSG00000086504	protein_coding	MRPL28	CP	1(red)
chr16	81437136	81437654	ENSG00000261218	lincRNA	RP11-960L18.1	CP	1(red)
chr16	81437136	81437654	ENSG00000197943	protein_coding	PLCG2	CP	1(red)
chr16	81731265	81731450	ENSG00000272923	lincRNA	RP11-391L3.1	CP	1(red)
chr16	81731462	81732114	ENSG00000272923	lincRNA	RP11-391L3.1	CP	1(red)
chr16	81779700	81780190	ENSG00000261609	protein_coding	GAN	CP	1(red)
chr16	81779700	81780190	ENSG00000272923	lincRNA	RP11-391L3.1	CP	1(red)
chr16	85478982	85479226	ENSG00000154102	protein_coding	C16orf74	CP	1(red)
chr16	85659880	85660695	ENSG00000179219	lincRNA	LINC00311	CP	1(red)
chr16	857650	858161	ENSG00000260807	lincRNA	RP11-161M6.2	CP	1(red)
chr16	857650	858161	ENSG00000076344	protein_coding	RGS11	CP	1(red)
chr16	857650	858161	ENSG00000242173	protein_coding	ARHGDIG	CP	1(red)
chr16	857650	858161	ENSG00000269047	protein_coding	AC009041.2	CP	1(red)
chr16	857650	858161	ENSG00000005513	protein_coding	SOX8	CP	1(red)
chr16	857650	858161	ENSG00000103227	protein_coding	LMF1	CP	1(red)
chr16	857650	858161	ENSG00000184471	protein_coding	C1QTNF8	CP	1(red)
chr16	857650	858161	ENSG00000162009	protein_coding	SSTR5	CP	1(red)
chr16	857650	858161	ENSG00000261720	lincRNA	RP11-161M6.5	CP	1(red)
chr16	857650	858161	ENSG00000167930	protein_coding	ITFG3	CP	1(red)
chr16	857650	858161	ENSG00000103326	protein_coding	CAPN15	CP	1(red)
chr16	88177325	88177494	ENSG00000172530	protein_coding	BANP	CP	1(red)
chr16	88177325	88177494	ENSG00000158545	protein_coding	ZC3H18	CP	1(red)
chr16	88497060	88497140	ENSG00000260420	lincRNA	LA16c-444G7.2	CP	1(red)
chr16	88497060	88497140	ENSG00000172530	protein_coding	BANP	CP	1(red)
chr16	88497060	88497140	ENSG00000261816	lincRNA	RP11-863P13.2	CP	1(red)
chr16	88497060	88497140	ENSG00000261327	lincRNA	RP11-863P13.3	CP	1(red)
chr16	88521511	88522244	ENSG00000172530	protein_coding	BANP	CP	1(red)
chr16	88522501	88522764	ENSG00000172530	protein_coding	BANP	CP	1(red)
chr16	89258300	89258610	ENSG00000103335	protein_coding	PIEZO1	CP	1(red)
chr16	9102693	9102989	ENSG00000260362	protein_coding	RP11-297M9.1	CP	1(red)
chr17	14212700	14213030	ENSG00000153976	protein_coding	HS3ST3A1	CP	1(red)
chr17	15869590	15869983	ENSG00000241322	protein_coding	CDRT1	CP	1(red)
chr17	16419925	16420309	ENSG00000187688	protein_coding	TRPV2	CP	1(red)
chr17	16419925	16420309	ENSG00000181350	protein_coding	FAM211A	CP	1(red)
chr17	16487530	16488089	ENSG00000266302	protein_coding	RP11-219A15.1	CP	1(red)
chr17	16487530	16488089	ENSG00000170160	protein_coding	CCDC144A	CP	1(red)
chr17	17566570	17567047	ENSG00000171953	protein_coding	ATPAF2	CP	1(red)
chr17	17566570	17567047	ENSG00000141034	protein_coding	GID4	CP	1(red)
chr17	19411222	19411705	ENSG00000108602	protein_coding	ALDH3A1	CP	1(red)
chr17	20744200	20744900	ENSG00000128487	protein_coding	SPECC1	CP	1(red)
chr17	20744200	20744900	ENSG00000212719	protein_coding	C17orf51	CP	1(red)
chr17	20744200	20744900	ENSG00000260907	lincRNA	AC008088.4	CP	1(red)
chr17	20744200	20744900	ENSG00000264215	lincRNA	RP11-283C24.1	CP	1(red)
chr17	20744200	20744900	ENSG00000205212	protein_coding	CCDC144NL	CP	1(red)
chr17	20756000	20756340	ENSG00000266925	lincRNA	RP11-434D2.7	CP	1(red)
chr17	20756000	20756340	ENSG00000264215	lincRNA	RP11-283C24.1	CP	1(red)
chr17	20756000	20756340	ENSG00000128487	protein_coding	SPECC1	CP	1(red)
chr17	20811636	20812254	ENSG00000108599	protein_coding	AKAP10	CP	1(red)
chr17	20811636	20812254	ENSG00000205212	protein_coding	CCDC144NL	CP	1(red)
chr17	20811636	20812254	ENSG00000260907	lincRNA	AC008088.4	CP	1(red)
chr17	20981587	20981688	ENSG00000260907	lincRNA	AC008088.4	CP	1(red)
chr17	21179100	21179414	ENSG00000212719	protein_coding	C17orf51	CP	1(red)
chr17	25707230	25707554	ENSG00000141068	protein_coding	KSR1	CP	1(red)
chr17	26120472	26120970	ENSG00000266830	lincRNA	CTD-2008P7.8	CP	1(red)
chr17	26120472	26120970	ENSG00000264486	lincRNA	CTD-2008P7.3	CP	1(red)
chr17	26578475	26579075	ENSG00000007171	protein_coding	NOS2	CP	1(red)
chr17	27312737	27313503	ENSG00000196535	protein_coding	MYO18A	CP	1(red)
chr17	27312737	27313503	ENSG00000221995	protein_coding	TIAF1	CP	1(red)
chr17	28990740	28991275	ENSG00000108578	protein_coding	BLMH	CP	1(red)
chr17	28990740	28991275	ENSG00000196712	protein_coding	NF1	CP	1(red)
chr17	28990740	28991275	ENSG00000182271	protein_coding	TMIGD1	CP	1(red)
chr17	28990740	28991275	ENSG00000266733	protein_coding	TBC1D29	CP	1(red)
chr17	28990740	28991275	ENSG00000263860	lincRNA	RP11-218M11.3	CP	1(red)
chr17	28990740	28991275	ENSG00000131242	protein_coding	RAB11FIP4	CP	1(red)
chr17	28990740	28991275	ENSG00000176390	protein_coding	CRLF3	CP	1(red)
chr17	28994390	28995300	ENSG00000266733	protein_coding	TBC1D29	CP	1(red)
chr17	28994390	28995300	ENSG00000176390	protein_coding	CRLF3	CP	1(red)
chr17	28994390	28995300	ENSG00000263860	lincRNA	RP11-218M11.3	CP	1(red)
chr17	28994390	28995300	ENSG00000182271	protein_coding	TMIGD1	CP	1(red)
chr17	28994390	28995300	ENSG00000108578	protein_coding	BLMH	CP	1(red)
chr17	28994390	28995300	ENSG00000196712	protein_coding	NF1	CP	1(red)
chr17	28994390	28995300	ENSG00000131242	protein_coding	RAB11FIP4	CP	1(red)
chr17	2952123	2952503	ENSG00000132359	protein_coding	RAP1GAP2	CP	1(red)
chr17	2952123	2952503	ENSG00000180016	protein_coding	OR1E1	CP	1(red)
chr17	2952123	2952503	ENSG00000196689	protein_coding	TRPV1	CP	1(red)
chr17	30406900	30407190	ENSG00000178691	protein_coding	SUZ12	CP	1(red)
chr17	30406900	30407190	ENSG00000185158	protein_coding	LRRC37B	CP	1(red)
chr17	30872984	30873544	ENSG00000176658	protein_coding	MYO1D	CP	1(red)
chr17	37365901	37366645	ENSG00000108294	protein_coding	PSMB3	CP	1(red)
chr17	37729660	37730570	ENSG00000167258	protein_coding	CDK12	CP	1(red)
chr17	37729660	37730570	ENSG00000264198	lincRNA	RP11-94L15.2	CP	1(red)
chr17	37910411	37911238	ENSG00000167258	protein_coding	CDK12	CP	1(red)
chr17	38698468	38699339	ENSG00000270145	lincRNA	CTD-2267D19.6	CP	1(red)
chr17	38698468	38699339	ENSG00000131759	protein_coding	RARA	CP	1(red)
chr17	39822236	39822407	ENSG00000173908	protein_coding	KRT28	CP	1(red)
chr17	39822236	39822407	ENSG00000186395	protein_coding	KRT10	CP	1(red)
chr17	39822236	39822407	ENSG00000264488	lincRNA	RP11-605F20.1	CP	1(red)
chr17	39822236	39822407	ENSG00000167920	protein_coding	TMEM99	CP	1(red)
chr17	39822236	39822407	ENSG00000171431	protein_coding	KRT20	CP	1(red)
chr17	39822236	39822407	ENSG00000187242	protein_coding	KRT12	CP	1(red)
chr17	39822453	39822733	ENSG00000264488	lincRNA	RP11-605F20.1	CP	1(red)
chr17	39822453	39822733	ENSG00000187242	protein_coding	KRT12	CP	1(red)
chr17	39822453	39822733	ENSG00000173908	protein_coding	KRT28	CP	1(red)
chr17	39822453	39822733	ENSG00000186395	protein_coding	KRT10	CP	1(red)
chr17	39822453	39822733	ENSG00000167920	protein_coding	TMEM99	CP	1(red)
chr17	39822453	39822733	ENSG00000171431	protein_coding	KRT20	CP	1(red)
chr17	41392670	41393141	ENSG00000068120	protein_coding	COASY	CP	1(red)
chr17	41392670	41393141	ENSG00000108788	protein_coding	MLX	CP	1(red)
chr17	41722975	41723920	ENSG00000175832	protein_coding	ETV4	CP	1(red)
chr17	43099359	43099703	ENSG00000073670	protein_coding	ADAM11	CP	1(red)
chr17	46080436	46080890	ENSG00000108465	protein_coding	CDK5RAP3	CP	1(red)
chr17	46696040	46696422	ENSG00000141293	protein_coding	SKAP1	CP	1(red)
chr17	46696040	46696422	ENSG00000005243	protein_coding	COPZ2	CP	1(red)
chr17	4693343	4693967	ENSG00000129219	protein_coding	PLD2	CP	1(red)
chr17	47077101	47077355	ENSG00000173917	protein_coding	HOXB2	CP	1(red)
chr17	48643155	48643556	ENSG00000006283	protein_coding	CACNA1G	CP	1(red)
chr17	48670670	48671090	ENSG00000006283	protein_coding	CACNA1G	CP	1(red)
chr17	48768001	48768420	ENSG00000006283	protein_coding	CACNA1G	CP	1(red)
chr17	5403270	5403350	ENSG00000129221	protein_coding	AIPL1	CP	1(red)
chr17	5403270	5403350	ENSG00000091622	protein_coding	PITPNM3	CP	1(red)
chr17	5403270	5403350	ENSG00000129195	protein_coding	FAM64A	CP	1(red)
chr17	5412200	5412768	ENSG00000129221	protein_coding	AIPL1	CP	1(red)
chr17	5412200	5412768	ENSG00000091622	protein_coding	PITPNM3	CP	1(red)
chr17	5412200	5412768	ENSG00000129195	protein_coding	FAM64A	CP	1(red)
chr17	5621945	5622350	ENSG00000091622	protein_coding	PITPNM3	CP	1(red)
chr17	576468	576822	ENSG00000141252	protein_coding	VPS53	CP	1(red)
chr17	5796776	5796830	ENSG00000129204	protein_coding	USP6	CP	1(red)
chr17	58679304	58679426	ENSG00000170832	protein_coding	USP32	CP	1(red)
chr17	59494052	59494548	ENSG00000270033	protein_coding	RP11-51L5.7	CP	1(red)
chr17	60730128	60731110	ENSG00000170921	protein_coding	TANC2	CP	1(red)
chr17	60947655	60947933	ENSG00000263931	lincRNA	RP11-180P8.1	CP	1(red)
chr17	60947655	60947933	ENSG00000266411	lincRNA	RP11-180P8.3	CP	1(red)
chr17	6949505	6949921	ENSG00000141505	protein_coding	ASGR1	CP	1(red)
chr17	6949505	6949921	ENSG00000132535	protein_coding	DLG4	CP	1(red)
chr17	6949939	6950070	ENSG00000141505	protein_coding	ASGR1	CP	1(red)
chr17	6949939	6950070	ENSG00000132535	protein_coding	DLG4	CP	1(red)
chr17	70510963	70511861	ENSG00000125398	protein_coding	SOX9	CP	1(red)
chr17	70514972	70515765	ENSG00000125398	protein_coding	SOX9	CP	1(red)
chr17	71162203	71162423	ENSG00000133195	protein_coding	SLC39A11	CP	1(red)
chr17	71488580	71489509	ENSG00000069188	protein_coding	SDK2	CP	1(red)
chr17	71488580	71489509	ENSG00000141540	protein_coding	TTYH2	CP	1(red)
chr17	71507131	71507799	ENSG00000172809	protein_coding	RPL38	CP	1(red)
chr17	71507131	71507799	ENSG00000171595	protein_coding	DNAI2	CP	1(red)
chr17	72292817	72292992	ENSG00000167851	protein_coding	CD300A	CP	1(red)
chr17	75538833	75539233	ENSG00000078687	protein_coding	TNRC6C	CP	1(red)
chr17	75567305	75567615	ENSG00000078687	protein_coding	TNRC6C	CP	1(red)
chr17	75869675	75869725	ENSG00000267466	lincRNA	RP11-13K12.5	CP	1(red)
chr17	75953939	75954287	ENSG00000267665	lincRNA	RP11-13K12.2	CP	1(red)
chr17	77397076	77397481	ENSG00000167281	protein_coding	RBFOX3	CP	1(red)
chr17	77397076	77397481	ENSG00000173918	protein_coding	C1QTNF1	CP	1(red)
chr17	77397076	77397481	ENSG00000167280	protein_coding	ENGASE	CP	1(red)
chr17	77397605	77398000	ENSG00000167280	protein_coding	ENGASE	CP	1(red)
chr17	77397605	77398000	ENSG00000173918	protein_coding	C1QTNF1	CP	1(red)
chr17	77397605	77398000	ENSG00000167281	protein_coding	RBFOX3	CP	1(red)
chr17	78400825	78400938	ENSG00000141564	protein_coding	RPTOR	CP	1(red)
chr17	7893214	7893838	ENSG00000183011	protein_coding	LSMD1	CP	1(red)
chr17	7893214	7893838	ENSG00000182224	protein_coding	CYB5D1	CP	1(red)
chr17	7893214	7893838	ENSG00000170004	protein_coding	CHD3	CP	1(red)
chr17	9018625	9019475	ENSG00000170310	protein_coding	STX8	CP	1(red)
chr18	10560067	10560875	ENSG00000154864	protein_coding	PIEZO2	CP	1(red)
chr18	11747800	11748000	ENSG00000154889	protein_coding	MPPE1	CP	1(red)
chr18	11747800	11748000	ENSG00000141404	protein_coding	GNAL	CP	1(red)
chr18	11747800	11748000	ENSG00000267079	lincRNA	RP11-820I16.1	CP	1(red)
chr18	11785748	11785900	ENSG00000267643	lincRNA	RP11-64C12.4	CP	1(red)
chr18	12271598	12272191	ENSG00000176194	protein_coding	CIDEA	CP	1(red)
chr18	13113010	13113418	ENSG00000101639	protein_coding	CEP192	CP	1(red)
chr18	13113010	13113418	ENSG00000101654	protein_coding	RNMT	CP	1(red)
chr18	13113010	13113418	ENSG00000168675	protein_coding	LDLRAD4	CP	1(red)
chr18	13136229	13136723	ENSG00000168675	protein_coding	LDLRAD4	CP	1(red)
chr18	13222339	13222740	ENSG00000168675	protein_coding	LDLRAD4	CP	1(red)
chr18	13374941	13375140	ENSG00000168675	protein_coding	LDLRAD4	CP	1(red)
chr18	18690520	18690770	ENSG00000067900	protein_coding	ROCK1	CP	1(red)
chr18	20139200	20140200	ENSG00000101752	protein_coding	MIB1	CP	1(red)
chr18	20139200	20140200	ENSG00000266010	lincRNA	GATA6-AS1	CP	1(red)
chr18	20139200	20140200	ENSG00000141448	protein_coding	GATA6	CP	1(red)
chr18	33529938	33530718	ENSG00000153391	protein_coding	INO80C	CP	1(red)
chr18	3624338	3624601	ENSG00000118680	protein_coding	MYL12B	CP	1(red)
chr18	3665722	3666148	ENSG00000118680	protein_coding	MYL12B	CP	1(red)
chr18	3665722	3666148	ENSG00000266578	lincRNA	RP11-838N2.5	CP	1(red)
chr18	3666251	3666550	ENSG00000118680	protein_coding	MYL12B	CP	1(red)
chr18	3666251	3666550	ENSG00000266578	lincRNA	RP11-838N2.5	CP	1(red)
chr18	39878950	39879117	ENSG00000132872	protein_coding	SYT4	CP	1(red)
chr18	45275415	45275875	ENSG00000167216	protein_coding	KATNAL2	CP	1(red)
chr18	45275415	45275875	ENSG00000167220	protein_coding	HDHD2	CP	1(red)
chr18	45275415	45275875	ENSG00000267228	protein_coding	IER3IP1	CP	1(red)
chr18	45275415	45275875	ENSG00000134049	protein_coding	IER3IP1	CP	1(red)
chr18	45275415	45275875	ENSG00000215474	protein_coding	SKOR2	CP	1(red)
chr18	45534141	45535139	ENSG00000184828	protein_coding	ZBTB7C	CP	1(red)
chr18	53005225	53005451	ENSG00000196628	protein_coding	TCF4	CP	1(red)
chr18	53005225	53005451	ENSG00000267325	lincRNA	RP11-397A16.2	CP	1(red)
chr18	55094558	55095500	ENSG00000258609	lincRNA	LINC-ROR	CP	1(red)
chr18	56179164	56179882	ENSG00000081923	protein_coding	ATP8B1	CP	1(red)
chr18	59249051	59249481	ENSG00000197563	protein_coding	PIGN	CP	1(red)
chr18	74162944	74163490	ENSG00000220032	protein_coding	RP11-17M16.1	CP	1(red)
chr18	74162944	74163490	ENSG00000101493	protein_coding	ZNF516	CP	1(red)
chr18	75362823	75363037	ENSG00000197971	protein_coding	MBP	CP	1(red)
chr19	1028310	1028900	ENSG00000129946	protein_coding	SHC2	CP	1(red)
chr19	10572000	10572200	ENSG00000079999	protein_coding	KEAP1	CP	1(red)
chr19	10572000	10572200	ENSG00000130734	protein_coding	ATG4D	CP	1(red)
chr19	11249240	11249682	ENSG00000079805	protein_coding	DNM2	CP	1(red)
chr19	11249240	11249682	ENSG00000161914	protein_coding	ZNF653	CP	1(red)
chr19	11249240	11249682	ENSG00000267477	protein_coding	CTC-398G3.6	CP	1(red)
chr19	11249240	11249682	ENSG00000099203	protein_coding	TMED1	CP	1(red)
chr19	11249240	11249682	ENSG00000130159	protein_coding	ECSIT	CP	1(red)
chr19	11249240	11249682	ENSG00000102575	protein_coding	ACP5	CP	1(red)
chr19	11249240	11249682	ENSG00000214212	protein_coding	C19orf38	CP	1(red)
chr19	11354390	11354442	ENSG00000213339	protein_coding	QTRT1	CP	1(red)
chr19	11533250	11533578	ENSG00000161888	protein_coding	SPC24	CP	1(red)
chr19	11784481	11784926	ENSG00000234773	lincRNA	CTD-2666L21.1	CP	1(red)
chr19	11784481	11784926	ENSG00000268870	protein_coding	CTD-3105H18.16	CP	1(red)
chr19	11784481	11784926	ENSG00000180855	protein_coding	ZNF443	CP	1(red)
chr19	11784481	11784926	ENSG00000196826	protein_coding	ZNF709	CP	1(red)
chr19	11784481	11784926	ENSG00000249709	protein_coding	ZNF564	CP	1(red)
chr19	11784481	11784926	ENSG00000230310	lincRNA	CTD-2192J16.11	CP	1(red)
chr19	11784990	11785471	ENSG00000234773	lincRNA	CTD-2666L21.1	CP	1(red)
chr19	11784990	11785471	ENSG00000268870	protein_coding	CTD-3105H18.16	CP	1(red)
chr19	11784990	11785471	ENSG00000180855	protein_coding	ZNF443	CP	1(red)
chr19	11784990	11785471	ENSG00000196826	protein_coding	ZNF709	CP	1(red)
chr19	11784990	11785471	ENSG00000249709	protein_coding	ZNF564	CP	1(red)
chr19	11784990	11785471	ENSG00000230310	lincRNA	CTD-2192J16.11	CP	1(red)
chr19	1194490	1194809	ENSG00000116032	protein_coding	GRIN3B	CP	1(red)
chr19	1194490	1194809	ENSG00000099625	protein_coding	C19orf26	CP	1(red)
chr19	1194490	1194809	ENSG00000269169	protein_coding	AC004528.1	CP	1(red)
chr19	1194490	1194809	ENSG00000267778	lincRNA	AC004221.2	CP	1(red)
chr19	1194490	1194809	ENSG00000065268	protein_coding	WDR18	CP	1(red)
chr19	12868274	12868925	ENSG00000095066	protein_coding	HOOK2	CP	1(red)
chr19	1302392	1303350	ENSG00000129968	protein_coding	ABHD17A	CP	1(red)
chr19	13273480	13274155	ENSG00000141837	protein_coding	CACNA1A	CP	1(red)
chr19	13274594	13275113	ENSG00000141837	protein_coding	CACNA1A	CP	1(red)
chr19	13275373	13275659	ENSG00000141837	protein_coding	CACNA1A	CP	1(red)
chr19	1331472	1332250	ENSG00000267372	lincRNA	AC005330.2	CP	1(red)
chr19	13944062	13944913	ENSG00000187556	protein_coding	NANOS3	CP	1(red)
chr19	13944062	13944913	ENSG00000132003	protein_coding	ZSWIM4	CP	1(red)
chr19	14359360	14359757	ENSG00000267406	lincRNA	CTD-2189E23.2	CP	1(red)
chr19	14359360	14359757	ENSG00000123159	protein_coding	GIPC1	CP	1(red)
chr19	14359774	14359857	ENSG00000267406	lincRNA	CTD-2189E23.2	CP	1(red)
chr19	14359774	14359857	ENSG00000123159	protein_coding	GIPC1	CP	1(red)
chr19	14359871	14359973	ENSG00000267406	lincRNA	CTD-2189E23.2	CP	1(red)
chr19	14359871	14359973	ENSG00000123159	protein_coding	GIPC1	CP	1(red)
chr19	14359993	14360063	ENSG00000267406	lincRNA	CTD-2189E23.2	CP	1(red)
chr19	14359993	14360063	ENSG00000123159	protein_coding	GIPC1	CP	1(red)
chr19	14364500	14365100	ENSG00000123159	protein_coding	GIPC1	CP	1(red)
chr19	14459339	14459600	ENSG00000105011	protein_coding	ASF1B	CP	1(red)
chr19	14459339	14459600	ENSG00000072071	protein_coding	LPHN1	CP	1(red)
chr19	14583125	14583268	ENSG00000105011	protein_coding	ASF1B	CP	1(red)
chr19	14583125	14583268	ENSG00000072071	protein_coding	LPHN1	CP	1(red)
chr19	15288350	15288703	ENSG00000171954	protein_coding	CYP4F22	CP	1(red)
chr19	17501277	17501857	ENSG00000130304	protein_coding	SLC27A1	CP	1(red)
chr19	1929410	1929654	ENSG00000104885	protein_coding	DOT1L	CP	1(red)
chr19	19324892	19325302	ENSG00000105705	protein_coding	SUGP1	CP	1(red)
chr19	19599959	19600433	ENSG00000129933	protein_coding	MAU2	CP	1(red)
chr19	20067030	20068010	ENSG00000160161	protein_coding	CILP2	CP	1(red)
chr19	2061356	2061737	ENSG00000130332	protein_coding	LSM7	CP	1(red)
chr19	2302260	2303100	ENSG00000099875	protein_coding	MKNK2	CP	1(red)
chr19	2381125	2381757	ENSG00000133243	protein_coding	BTBD2	CP	1(red)
chr19	2381125	2381757	ENSG00000213638	protein_coding	ADAT3	CP	1(red)
chr19	2381125	2381757	ENSG00000172081	protein_coding	MOB3A	CP	1(red)
chr19	2381125	2381757	ENSG00000227500	protein_coding	SCAMP4	CP	1(red)
chr19	2950123	2951025	ENSG00000088256	protein_coding	GNA11	CP	1(red)
chr19	2950123	2951025	ENSG00000125910	protein_coding	S1PR4	CP	1(red)
chr19	2950123	2951025	ENSG00000125912	protein_coding	NCLN	CP	1(red)
chr19	41168663	41169636	ENSG00000167600	protein_coding	CYP2S1	CP	1(red)
chr19	44203600	44204140	ENSG00000221826	protein_coding	PSG3	CP	1(red)
chr19	45829294	45829775	ENSG00000104866	protein_coding	PPP1R37	CP	1(red)
chr19	4583954	4584597	ENSG00000185361	protein_coding	TNFAIP8L1	CP	1(red)
chr19	4584725	4585088	ENSG00000185361	protein_coding	TNFAIP8L1	CP	1(red)
chr19	4598550	4598976	ENSG00000185361	protein_coding	TNFAIP8L1	CP	1(red)
chr19	4598550	4598976	ENSG00000214456	protein_coding	PLIN5	CP	1(red)
chr19	4607040	4607521	ENSG00000167670	protein_coding	CHAF1A	CP	1(red)
chr19	4607040	4607521	ENSG00000185361	protein_coding	TNFAIP8L1	CP	1(red)
chr19	46519128	46519404	ENSG00000124440	protein_coding	HIF3A	CP	1(red)
chr19	46919191	46919305	ENSG00000230510	protein_coding	PPP5D1	CP	1(red)
chr19	46919191	46919305	ENSG00000204851	protein_coding	PNMAL2	CP	1(red)
chr19	46919191	46919305	ENSG00000204850	protein_coding	AC011484.1	CP	1(red)
chr19	46919326	46919503	ENSG00000230510	protein_coding	PPP5D1	CP	1(red)
chr19	46919326	46919503	ENSG00000204851	protein_coding	PNMAL2	CP	1(red)
chr19	46919326	46919503	ENSG00000204850	protein_coding	AC011484.1	CP	1(red)
chr19	46919505	46920264	ENSG00000230510	protein_coding	PPP5D1	CP	1(red)
chr19	46919505	46920264	ENSG00000204851	protein_coding	PNMAL2	CP	1(red)
chr19	46919505	46920264	ENSG00000204850	protein_coding	AC011484.1	CP	1(red)
chr19	46931930	46932389	ENSG00000182013	protein_coding	PNMAL1	CP	1(red)
chr19	46931930	46932389	ENSG00000188425	protein_coding	NANOS2	CP	1(red)
chr19	46991074	46991575	ENSG00000011485	protein_coding	PPP5C	CP	1(red)
chr19	46991074	46991575	ENSG00000160007	protein_coding	ARHGAP35	CP	1(red)
chr19	46991074	46991575	ENSG00000169515	protein_coding	CCDC8	CP	1(red)
chr19	46991074	46991575	ENSG00000042753	protein_coding	AP2S1	CP	1(red)
chr19	47016865	47016980	ENSG00000011485	protein_coding	PPP5C	CP	1(red)
chr19	47364250	47364496	ENSG00000160007	protein_coding	ARHGAP35	CP	1(red)
chr19	4742890	4743334	ENSG00000205784	protein_coding	ARRDC5	CP	1(red)
chr19	4759722	4760195	ENSG00000141965	protein_coding	FEM1A	CP	1(red)
chr19	4759722	4760195	ENSG00000268536	lincRNA	AC005523.3	CP	1(red)
chr19	4911710	4912450	ENSG00000130254	protein_coding	SAFB2	CP	1(red)
chr19	50819350	50819750	ENSG00000179213	protein_coding	SIGLECL1	CP	1(red)
chr19	50861000	50861340	ENSG00000142511	protein_coding	GPR32	CP	1(red)
chr19	50861000	50861340	ENSG00000261341	lincRNA	CTD-2568A17.1	CP	1(red)
chr19	50861000	50861340	ENSG00000142513	protein_coding	ACPT	CP	1(red)
chr19	50861000	50861340	ENSG00000167747	protein_coding	C19orf48	CP	1(red)
chr19	5338459	5338816	ENSG00000127663	protein_coding	KDM4B	CP	1(red)
chr19	53561150	53561625	ENSG00000213793	lincRNA	ZNF888	CP	1(red)
chr19	53561150	53561625	ENSG00000269646	lincRNA	CTD-2331H12.7	CP	1(red)
chr19	5436570	5437010	ENSG00000142002	protein_coding	DPP9	CP	1(red)
chr19	5436570	5437010	ENSG00000223573	lincRNA	TINCR	CP	1(red)
chr19	54527175	54527475	ENSG00000105605	protein_coding	CACNG7	CP	1(red)
chr19	5539340	5539966	ENSG00000127663	protein_coding	KDM4B	CP	1(red)
chr19	56097210	56097687	ENSG00000187550	protein_coding	SBK2	CP	1(red)
chr19	56097210	56097687	ENSG00000231274	protein_coding	SBK3	CP	1(red)
chr19	56098130	56099049	ENSG00000187550	protein_coding	SBK2	CP	1(red)
chr19	56098130	56099049	ENSG00000231274	protein_coding	SBK3	CP	1(red)
chr19	57587107	57588067	ENSG00000198300	protein_coding	PEG3	CP	1(red)
chr19	57587107	57588067	ENSG00000269699	protein_coding	ZIM2	CP	1(red)
chr19	57587107	57588067	ENSG00000268654	lincRNA	MIMT1	CP	1(red)
chr19	6516200	6516617	ENSG00000125733	protein_coding	TRIP10	CP	1(red)
chr19	6516836	6517247	ENSG00000125733	protein_coding	TRIP10	CP	1(red)
chr19	6862853	6863068	ENSG00000104833	protein_coding	TUBB4A	CP	1(red)
chr19	6862853	6863068	ENSG00000125657	protein_coding	TNFSF9	CP	1(red)
chr19	6862853	6863068	ENSG00000125726	protein_coding	CD70	CP	1(red)
chr19	6863483	6863900	ENSG00000104833	protein_coding	TUBB4A	CP	1(red)
chr19	6863483	6863900	ENSG00000125657	protein_coding	TNFSF9	CP	1(red)
chr19	6863483	6863900	ENSG00000125726	protein_coding	CD70	CP	1(red)
chr19	710900	711400	ENSG00000118046	protein_coding	STK11	CP	1(red)
chr19	710900	711400	ENSG00000064932	protein_coding	SBNO2	CP	1(red)
chr19	8333586	8334317	ENSG00000104980	protein_coding	TIMM44	CP	1(red)
chr19	8333586	8334317	ENSG00000133250	protein_coding	ZNF414	CP	1(red)
chr19	8570590	8571486	ENSG00000090661	protein_coding	CERS4	CP	1(red)
chr19	940612	941300	ENSG00000116017	protein_coding	ARID3A	CP	1(red)
chr19	940612	941300	ENSG00000129946	protein_coding	SHC2	CP	1(red)
chr2	100189335	100189513	ENSG00000232084	lincRNA	LINC01104	CP	1(red)
chr2	100189335	100189513	ENSG00000144218	protein_coding	AFF3	CP	1(red)
chr2	100498150	100499100	ENSG00000144218	protein_coding	AFF3	CP	1(red)
chr2	100814146	100814510	ENSG00000144218	protein_coding	AFF3	CP	1(red)
chr2	10344632	10345140	ENSG00000115756	protein_coding	HPCAL1	CP	1(red)
chr2	10344632	10345140	ENSG00000115761	protein_coding	NOL10	CP	1(red)
chr2	103909536	103910450	ENSG00000256637	lincRNA	RP11-76I14.1	CP	1(red)
chr2	103909536	103910450	ENSG00000236141	lincRNA	AC013727.2	CP	1(red)
chr2	103909536	103910450	ENSG00000232597	lincRNA	AC013727.1	CP	1(red)
chr2	104643020	104643605	ENSG00000198914	protein_coding	POU3F3	CP	1(red)
chr2	104643020	104643605	ENSG00000230690	lincRNA	AC013402.5	CP	1(red)
chr2	104643020	104643605	ENSG00000228528	lincRNA	AC068057.1	CP	1(red)
chr2	104643020	104643605	ENSG00000227157	lincRNA	AC068535.2	CP	1(red)
chr2	104643020	104643605	ENSG00000235597	lincRNA	LINC01102	CP	1(red)
chr2	104643020	104643605	ENSG00000225765	lincRNA	AC068535.3	CP	1(red)
chr2	105022760	105023178	ENSG00000198914	protein_coding	POU3F3	CP	1(red)
chr2	105022760	105023178	ENSG00000256637	lincRNA	RP11-76I14.1	CP	1(red)
chr2	105459435	105459826	ENSG00000235597	lincRNA	LINC01102	CP	1(red)
chr2	105459435	105459826	ENSG00000227157	lincRNA	AC068535.2	CP	1(red)
chr2	105459435	105459826	ENSG00000256637	lincRNA	RP11-76I14.1	CP	1(red)
chr2	105459435	105459826	ENSG00000232597	lincRNA	AC013727.1	CP	1(red)
chr2	105459435	105459826	ENSG00000225765	lincRNA	AC068535.3	CP	1(red)
chr2	105460930	105461348	ENSG00000256637	lincRNA	RP11-76I14.1	CP	1(red)
chr2	105460930	105461348	ENSG00000236141	lincRNA	AC013727.2	CP	1(red)
chr2	105460930	105461348	ENSG00000227157	lincRNA	AC068535.2	CP	1(red)
chr2	105460930	105461348	ENSG00000232597	lincRNA	AC013727.1	CP	1(red)
chr2	105460930	105461348	ENSG00000225765	lincRNA	AC068535.3	CP	1(red)
chr2	105460930	105461348	ENSG00000235597	lincRNA	LINC01102	CP	1(red)
chr2	105461382	105461873	ENSG00000236141	lincRNA	AC013727.2	CP	1(red)
chr2	105461382	105461873	ENSG00000225765	lincRNA	AC068535.3	CP	1(red)
chr2	105461382	105461873	ENSG00000227157	lincRNA	AC068535.2	CP	1(red)
chr2	105461382	105461873	ENSG00000235597	lincRNA	LINC01102	CP	1(red)
chr2	105461382	105461873	ENSG00000232597	lincRNA	AC013727.1	CP	1(red)
chr2	105461382	105461873	ENSG00000256637	lincRNA	RP11-76I14.1	CP	1(red)
chr2	105478338	105478413	ENSG00000227157	lincRNA	AC068535.2	CP	1(red)
chr2	105478338	105478413	ENSG00000232597	lincRNA	AC013727.1	CP	1(red)
chr2	105478338	105478413	ENSG00000236141	lincRNA	AC013727.2	CP	1(red)
chr2	105478338	105478413	ENSG00000256637	lincRNA	RP11-76I14.1	CP	1(red)
chr2	105478338	105478413	ENSG00000235597	lincRNA	LINC01102	CP	1(red)
chr2	105478338	105478413	ENSG00000225765	lincRNA	AC068535.3	CP	1(red)
chr2	105478521	105478810	ENSG00000236141	lincRNA	AC013727.2	CP	1(red)
chr2	105478521	105478810	ENSG00000227157	lincRNA	AC068535.2	CP	1(red)
chr2	105478521	105478810	ENSG00000235597	lincRNA	LINC01102	CP	1(red)
chr2	105478521	105478810	ENSG00000232597	lincRNA	AC013727.1	CP	1(red)
chr2	105478521	105478810	ENSG00000225765	lincRNA	AC068535.3	CP	1(red)
chr2	105478521	105478810	ENSG00000256637	lincRNA	RP11-76I14.1	CP	1(red)
chr2	105479096	105479215	ENSG00000236141	lincRNA	AC013727.2	CP	1(red)
chr2	105479096	105479215	ENSG00000227157	lincRNA	AC068535.2	CP	1(red)
chr2	105479096	105479215	ENSG00000235597	lincRNA	LINC01102	CP	1(red)
chr2	105479096	105479215	ENSG00000225765	lincRNA	AC068535.3	CP	1(red)
chr2	105479096	105479215	ENSG00000256637	lincRNA	RP11-76I14.1	CP	1(red)
chr2	105479096	105479215	ENSG00000232597	lincRNA	AC013727.1	CP	1(red)
chr2	109752046	109752675	ENSG00000172985	protein_coding	SH3RF3	CP	1(red)
chr2	110063351	110063541	ENSG00000259863	lincRNA	SH3RF3-AS1	CP	1(red)
chr2	110063351	110063541	ENSG00000172985	protein_coding	SH3RF3	CP	1(red)
chr2	110063682	110064087	ENSG00000259863	lincRNA	SH3RF3-AS1	CP	1(red)
chr2	110063682	110064087	ENSG00000172985	protein_coding	SH3RF3	CP	1(red)
chr2	11269769	11270000	ENSG00000271952	lincRNA	RP11-245G13.2	CP	1(red)
chr2	11269769	11270000	ENSG00000143870	protein_coding	PDIA6	CP	1(red)
chr2	11269769	11270000	ENSG00000169016	protein_coding	E2F6	CP	1(red)
chr2	11269769	11270000	ENSG00000162975	protein_coding	KCNF1	CP	1(red)
chr2	112897380	112898180	ENSG00000169629	protein_coding	RGPD8	CP	1(red)
chr2	113970182	113970485	ENSG00000272563	lincRNA	RP11-480C16.1	CP	1(red)
chr2	114082387	114082825	ENSG00000114999	protein_coding	TTL	CP	1(red)
chr2	114082387	114082825	ENSG00000125637	protein_coding	PSD4	CP	1(red)
chr2	114082387	114082825	ENSG00000272563	lincRNA	RP11-480C16.1	CP	1(red)
chr2	114128120	114128370	ENSG00000144136	protein_coding	SLC20A1	CP	1(red)
chr2	114128120	114128370	ENSG00000136694	protein_coding	IL36A	CP	1(red)
chr2	114128120	114128370	ENSG00000136689	protein_coding	IL1RN	CP	1(red)
chr2	114128120	114128370	ENSG00000136682	protein_coding	CBWD2	CP	1(red)
chr2	114128120	114128370	ENSG00000136688	protein_coding	IL36G	CP	1(red)
chr2	114128120	114128370	ENSG00000125618	protein_coding	PAX8	CP	1(red)
chr2	114260675	114261625	ENSG00000244063	lincRNA	AC024704.2	CP	1(red)
chr2	114260675	114261625	ENSG00000228857	lincRNA	AC104653.1	CP	1(red)
chr2	114361400	114361699	ENSG00000175497	protein_coding	DPP10	CP	1(red)
chr2	114361708	114361780	ENSG00000175497	protein_coding	DPP10	CP	1(red)
chr2	114361798	114361901	ENSG00000175497	protein_coding	DPP10	CP	1(red)
chr2	114361903	114361962	ENSG00000175497	protein_coding	DPP10	CP	1(red)
chr2	128165360	128165423	ENSG00000115718	protein_coding	PROC	CP	1(red)
chr2	128165538	128165990	ENSG00000115718	protein_coding	PROC	CP	1(red)
chr2	129494031	129494910	ENSG00000136720	protein_coding	HS6ST1	CP	1(red)
chr2	131094650	131095367	ENSG00000196834	protein_coding	POTEI	CP	1(red)
chr2	131556420	131556780	ENSG00000178206	protein_coding	CYP4F31P	CP	1(red)
chr2	131911850	131912012	ENSG00000188219	protein_coding	POTEE	CP	1(red)
chr2	132767300	132768075	ENSG00000244337	lincRNA	AJ239322.3	CP	1(red)
chr2	135280159	135280575	ENSG00000152128	protein_coding	TMEM163	CP	1(red)
chr2	149634441	149634670	ENSG00000115947	protein_coding	ORC4	CP	1(red)
chr2	150454400	150455000	ENSG00000115963	protein_coding	RND3	CP	1(red)
chr2	162095171	162095353	ENSG00000136535	protein_coding	TBR1	CP	1(red)
chr2	162095171	162095353	ENSG00000144290	protein_coding	SLC4A10	CP	1(red)
chr2	162095171	162095353	ENSG00000115233	protein_coding	PSMD14	CP	1(red)
chr2	171829956	171830894	ENSG00000198586	protein_coding	TLK1	CP	1(red)
chr2	171829956	171830894	ENSG00000123600	protein_coding	METTL8	CP	1(red)
chr2	171829956	171830894	ENSG00000115827	protein_coding	DCAF17	CP	1(red)
chr2	173037171	173037555	ENSG00000091409	protein_coding	ITGA6	CP	1(red)
chr2	173099266	173099554	ENSG00000091409	protein_coding	ITGA6	CP	1(red)
chr2	173099604	173100403	ENSG00000091409	protein_coding	ITGA6	CP	1(red)
chr2	174280445	174280846	ENSG00000231453	lincRNA	AC018470.4	CP	1(red)
chr2	174280445	174280846	ENSG00000217236	protein_coding	SP9	CP	1(red)
chr2	174280445	174280846	ENSG00000268241	protein_coding	AC018470.1	CP	1(red)
chr2	174280445	174280846	ENSG00000138433	protein_coding	CIR1	CP	1(red)
chr2	175204765	175204895	ENSG00000144354	protein_coding	CDCA7	CP	1(red)
chr2	177005238	177005794	ENSG00000163364	lincRNA	LINC01116	CP	1(red)
chr2	177005238	177005794	ENSG00000230552	lincRNA	AC092162.1	CP	1(red)
chr2	177005238	177005794	ENSG00000224577	lincRNA	LINC01117	CP	1(red)
chr2	177039620	177040040	ENSG00000224577	lincRNA	LINC01117	CP	1(red)
chr2	177039620	177040040	ENSG00000163364	lincRNA	LINC01116	CP	1(red)
chr2	178013409	178013933	ENSG00000128652	protein_coding	HOXD3	CP	1(red)
chr2	178013409	178013933	ENSG00000170166	protein_coding	HOXD4	CP	1(red)
chr2	178013409	178013933	ENSG00000226363	lincRNA	AC009336.24	CP	1(red)
chr2	178013409	178013933	ENSG00000224577	lincRNA	LINC01117	CP	1(red)
chr2	178013409	178013933	ENSG00000163364	lincRNA	LINC01116	CP	1(red)
chr2	178013409	178013933	ENSG00000230552	lincRNA	AC092162.1	CP	1(red)
chr2	198243260	198243645	ENSG00000065413	protein_coding	ANKRD44	CP	1(red)
chr2	200327428	200327755	ENSG00000226124	protein_coding	FTCDNL1	CP	1(red)
chr2	200844506	200845048	ENSG00000196141	protein_coding	SPATS2L	CP	1(red)
chr2	200844506	200845048	ENSG00000155729	protein_coding	KCTD18	CP	1(red)
chr2	200844506	200845048	ENSG00000163535	protein_coding	SGOL2	CP	1(red)
chr2	210289794	210290020	ENSG00000078018	protein_coding	MAP2	CP	1(red)
chr2	210290341	210290592	ENSG00000078018	protein_coding	MAP2	CP	1(red)
chr2	216484000	216484306	ENSG00000235770	lincRNA	LINC00607	CP	1(red)
chr2	217501520	217501623	ENSG00000079246	protein_coding	XRCC5	CP	1(red)
chr2	218650276	218650526	ENSG00000079308	protein_coding	TNS1	CP	1(red)
chr2	218650276	218650526	ENSG00000188282	protein_coding	RUFY4	CP	1(red)
chr2	219270976	219271406	ENSG00000135926	protein_coding	TMBIM1	CP	1(red)
chr2	219270976	219271406	ENSG00000127831	protein_coding	VIL1	CP	1(red)
chr2	219270976	219271406	ENSG00000163482	protein_coding	STK36	CP	1(red)
chr2	219270976	219271406	ENSG00000127838	protein_coding	PNKD	CP	1(red)
chr2	219761825	219761973	ENSG00000236445	lincRNA	LINC00608	CP	1(red)
chr2	219846980	219847300	ENSG00000187736	protein_coding	NHEJ1	CP	1(red)
chr2	219860675	219861208	ENSG00000187736	protein_coding	NHEJ1	CP	1(red)
chr2	219860675	219861208	ENSG00000181378	protein_coding	CCDC108	CP	1(red)
chr2	220341475	220341590	ENSG00000175084	protein_coding	DES	CP	1(red)
chr2	220341475	220341590	ENSG00000144591	protein_coding	GMPPA	CP	1(red)
chr2	220341475	220341590	ENSG00000072195	protein_coding	SPEG	CP	1(red)
chr2	220341475	220341590	ENSG00000072182	protein_coding	ASIC4	CP	1(red)
chr2	220387399	220387510	ENSG00000123992	protein_coding	DNPEP	CP	1(red)
chr2	223573938	223574400	ENSG00000123983	protein_coding	ACSL3	CP	1(red)
chr2	226895770	226896158	ENSG00000169047	protein_coding	IRS1	CP	1(red)
chr2	231733920	231734732	ENSG00000238062	lincRNA	SPATA3-AS1	CP	1(red)
chr2	231733920	231734732	ENSG00000173699	protein_coding	SPATA3	CP	1(red)
chr2	231733920	231734732	ENSG00000135898	protein_coding	GPR55	CP	1(red)
chr2	232276578	232276938	ENSG00000135931	protein_coding	ARMC9	CP	1(red)
chr2	232277027	232277392	ENSG00000135931	protein_coding	ARMC9	CP	1(red)
chr2	233312963	233313077	ENSG00000135902	protein_coding	CHRND	CP	1(red)
chr2	233312963	233313077	ENSG00000237412	protein_coding	PRSS56	CP	1(red)
chr2	233312963	233313077	ENSG00000163273	protein_coding	NPPC	CP	1(red)
chr2	236514491	236514670	ENSG00000130147	protein_coding	SH3BP4	CP	1(red)
chr2	236715980	236716464	ENSG00000157985	protein_coding	AGAP1	CP	1(red)
chr2	236715980	236716464	ENSG00000168505	protein_coding	GBX2	CP	1(red)
chr2	236826090	236826668	ENSG00000168505	protein_coding	GBX2	CP	1(red)
chr2	237086666	237087428	ENSG00000222007	protein_coding	AC064874.1	CP	1(red)
chr2	237278325	237278462	ENSG00000132321	protein_coding	IQCA1	CP	1(red)
chr2	237278325	237278462	ENSG00000144476	protein_coding	ACKR3	CP	1(red)
chr2	237278325	237278462	ENSG00000198612	protein_coding	COPS8	CP	1(red)
chr2	239431921	239432263	ENSG00000225493	lincRNA	LINC01107	CP	1(red)
chr2	240874167	240874302	ENSG00000130414	protein_coding	NDUFA10	CP	1(red)
chr2	240874167	240874302	ENSG00000068024	protein_coding	HDAC4	CP	1(red)
chr2	240874167	240874302	ENSG00000213828	protein_coding	AC017028.1	CP	1(red)
chr2	241377386	241377483	ENSG00000178602	protein_coding	OTOS	CP	1(red)
chr2	241377684	241377985	ENSG00000178602	protein_coding	OTOS	CP	1(red)
chr2	2546660	2547500	ENSG00000032389	protein_coding	TSSC1	CP	1(red)
chr2	26199958	26200366	ENSG00000157833	protein_coding	GAREML	CP	1(red)
chr2	26398040	26398318	ENSG00000084731	protein_coding	KIF3C	CP	1(red)
chr2	2643300	2643808	ENSG00000186487	protein_coding	MYT1L	CP	1(red)
chr2	2643300	2643808	ENSG00000171853	protein_coding	TRAPPC12	CP	1(red)
chr2	27303979	27304321	ENSG00000138085	protein_coding	ATRAID	CP	1(red)
chr2	27303979	27304321	ENSG00000084774	protein_coding	CAD	CP	1(red)
chr2	27303979	27304321	ENSG00000138074	protein_coding	SLC5A6	CP	1(red)
chr2	27303979	27304321	ENSG00000115194	protein_coding	SLC30A3	CP	1(red)
chr2	27303979	27304321	ENSG00000163793	protein_coding	DNAJC5G	CP	1(red)
chr2	27303979	27304321	ENSG00000138100	protein_coding	TRIM54	CP	1(red)
chr2	27303979	27304321	ENSG00000163794	protein_coding	UCN	CP	1(red)
chr2	27303979	27304321	ENSG00000115204	protein_coding	MPV17	CP	1(red)
chr2	27529410	27529750	ENSG00000138080	protein_coding	EMILIN1	CP	1(red)
chr2	27529410	27529750	ENSG00000084764	protein_coding	MAPRE3	CP	1(red)
chr2	27529410	27529750	ENSG00000138030	protein_coding	KHK	CP	1(red)
chr2	27529410	27529750	ENSG00000138073	protein_coding	PREB	CP	1(red)
chr2	27529410	27529750	ENSG00000186143	protein_coding	C2orf53	CP	1(red)
chr2	27529410	27529750	ENSG00000143994	protein_coding	ABHD1	CP	1(red)
chr2	27529410	27529750	ENSG00000138028	protein_coding	CGREF1	CP	1(red)
chr2	27529410	27529750	ENSG00000163792	protein_coding	TCF23	CP	1(red)
chr2	30295209	30295504	ENSG00000115295	protein_coding	CLIP4	CP	1(red)
chr2	45179000	45179710	ENSG00000259439	lincRNA	RP11-89K21.1	CP	1(red)
chr2	45870893	45871084	ENSG00000171132	protein_coding	PRKCE	CP	1(red)
chr2	46149800	46149952	ENSG00000171132	protein_coding	PRKCE	CP	1(red)
chr2	47983050	47983338	ENSG00000095002	protein_coding	MSH2	CP	1(red)
chr2	63279288	63279574	ENSG00000228541	lincRNA	AC093159.1	CP	1(red)
chr2	6450417	6450840	ENSG00000176887	protein_coding	SOX11	CP	1(red)
chr2	64994926	64995226	ENSG00000179833	protein_coding	SERTAD2	CP	1(red)
chr2	65086968	65087262	ENSG00000179833	protein_coding	SERTAD2	CP	1(red)
chr2	66802855	66803122	ENSG00000235725	lincRNA	AC007389.3	CP	1(red)
chr2	66802855	66803122	ENSG00000143995	protein_coding	MEIS1	CP	1(red)
chr2	6913179	6913559	ENSG00000234275	lincRNA	AC017053.1	CP	1(red)
chr2	69533700	69534184	ENSG00000169604	protein_coding	ANTXR1	CP	1(red)
chr2	69534189	69534433	ENSG00000169604	protein_coding	ANTXR1	CP	1(red)
chr2	73089600	73090039	ENSG00000003137	protein_coding	CYP26B1	CP	1(red)
chr2	73089600	73090039	ENSG00000135631	protein_coding	RAB11FIP5	CP	1(red)
chr2	73148054	73148252	ENSG00000144040	protein_coding	SFXN5	CP	1(red)
chr2	73148054	73148252	ENSG00000135631	protein_coding	RAB11FIP5	CP	1(red)
chr2	75005580	75006040	ENSG00000272711	lincRNA	RP11-259N19.1	CP	1(red)
chr2	75005580	75006040	ENSG00000159399	protein_coding	HK2	CP	1(red)
chr2	85664684	85664973	ENSG00000168906	protein_coding	MAT2A	CP	1(red)
chr2	85664684	85664973	ENSG00000115486	protein_coding	GGCX	CP	1(red)
chr2	85664684	85664973	ENSG00000118640	protein_coding	VAMP8	CP	1(red)
chr2	85665025	85665317	ENSG00000115486	protein_coding	GGCX	CP	1(red)
chr2	85665025	85665317	ENSG00000168906	protein_coding	MAT2A	CP	1(red)
chr2	85665025	85665317	ENSG00000118640	protein_coding	VAMP8	CP	1(red)
chr2	85969079	85969404	ENSG00000068654	protein_coding	POLR1A	CP	1(red)
chr2	88499851	88500057	ENSG00000144115	protein_coding	THNSL2	CP	1(red)
chr2	96347940	96348713	ENSG00000144015	protein_coding	TRIM43	CP	1(red)
chr2	97151625	97152085	ENSG00000186281	protein_coding	GPAT2	CP	1(red)
chr2	97483240	97483542	ENSG00000135976	protein_coding	ANKRD36	CP	1(red)
chr2	97483240	97483542	ENSG00000163126	protein_coding	ANKRD23	CP	1(red)
chr2	97483240	97483542	ENSG00000168754	protein_coding	FAM178B	CP	1(red)
chr2	97483240	97483542	ENSG00000174501	protein_coding	ANKRD36C	CP	1(red)
chr20	20343775	20343947	ENSG00000089101	protein_coding	C20orf26	CP	1(red)
chr20	20344484	20344824	ENSG00000089101	protein_coding	C20orf26	CP	1(red)
chr20	20473143	20473562	ENSG00000173404	protein_coding	INSM1	CP	1(red)
chr20	20840750	20841190	ENSG00000125820	protein_coding	NKX2-2	CP	1(red)
chr20	20840750	20841190	ENSG00000233492	lincRNA	RP5-984P4.4	CP	1(red)
chr20	2153133	2153490	ENSG00000101327	protein_coding	PDYN	CP	1(red)
chr20	22672377	22672777	ENSG00000269407	protein_coding	AL096677.1	CP	1(red)
chr20	22672377	22672777	ENSG00000132661	protein_coding	NXT1	CP	1(red)
chr20	25846181	25846562	ENSG00000230725	lincRNA	RP4-738P15.1	CP	1(red)
chr20	30175442	30175917	ENSG00000171552	protein_coding	BCL2L1	CP	1(red)
chr20	30175442	30175917	ENSG00000101294	protein_coding	HM13	CP	1(red)
chr20	30196054	30196693	ENSG00000101294	protein_coding	HM13	CP	1(red)
chr20	30196054	30196693	ENSG00000171552	protein_coding	BCL2L1	CP	1(red)
chr20	30410397	30410869	ENSG00000101336	protein_coding	HCK	CP	1(red)
chr20	30410397	30410869	ENSG00000101331	protein_coding	CCM2L	CP	1(red)
chr20	30410397	30410869	ENSG00000088356	protein_coding	PDRG1	CP	1(red)
chr20	30449480	30449590	ENSG00000101331	protein_coding	CCM2L	CP	1(red)
chr20	30449480	30449590	ENSG00000198547	lincRNA	C20orf203	CP	1(red)
chr20	30449480	30449590	ENSG00000101336	protein_coding	HCK	CP	1(red)
chr20	31215040	31215274	ENSG00000197183	protein_coding	C20orf112	CP	1(red)
chr20	31215040	31215274	ENSG00000204393	protein_coding	RP11-410N8.4	CP	1(red)
chr20	34652314	34652990	ENSG00000101342	protein_coding	TLDC2	CP	1(red)
chr20	35064750	35065050	ENSG00000088367	protein_coding	EPB41L1	CP	1(red)
chr20	35064750	35065050	ENSG00000131043	protein_coding	AAR2	CP	1(red)
chr20	35082987	35083873	ENSG00000088367	protein_coding	EPB41L1	CP	1(red)
chr20	35082987	35083873	ENSG00000101084	protein_coding	C20orf24	CP	1(red)
chr20	35464098	35464342	ENSG00000118707	protein_coding	TGIF2	CP	1(red)
chr20	35464098	35464342	ENSG00000149636	protein_coding	DSN1	CP	1(red)
chr20	36041191	36041579	ENSG00000166619	protein_coding	BLCAP	CP	1(red)
chr20	36041191	36041579	ENSG00000053438	protein_coding	NNAT	CP	1(red)
chr20	36050245	36050646	ENSG00000166619	protein_coding	BLCAP	CP	1(red)
chr20	36050245	36050646	ENSG00000053438	protein_coding	NNAT	CP	1(red)
chr20	4065865	4066461	ENSG00000125861	protein_coding	GFRA4	CP	1(red)
chr20	4065865	4066461	ENSG00000149451	protein_coding	ADAM33	CP	1(red)
chr20	4065865	4066461	ENSG00000101224	protein_coding	CDC25B	CP	1(red)
chr20	412169	412410	ENSG00000125878	protein_coding	TCF15	CP	1(red)
chr20	43238566	43238750	ENSG00000101076	protein_coding	HNF4A	CP	1(red)
chr20	43238566	43238750	ENSG00000132824	protein_coding	SERINC3	CP	1(red)
chr20	43238566	43238750	ENSG00000168734	protein_coding	PKIG	CP	1(red)
chr20	47964353	47964636	ENSG00000158445	protein_coding	KCNB1	CP	1(red)
chr20	48227249	48228123	ENSG00000197818	protein_coding	SLC9A8	CP	1(red)
chr20	56784896	56785300	ENSG00000124092	protein_coding	CTCFL	CP	1(red)
chr20	56784896	56785300	ENSG00000227297	lincRNA	RP4-718J7.4	CP	1(red)
chr20	56784896	56785300	ENSG00000124256	protein_coding	ZBP1	CP	1(red)
chr20	57978857	57979030	ENSG00000087460	protein_coding	GNAS	CP	1(red)
chr20	58180677	58181225	ENSG00000087495	protein_coding	PHACTR3	CP	1(red)
chr20	60692375	60692600	ENSG00000130699	protein_coding	TAF4	CP	1(red)
chr20	60692375	60692600	ENSG00000184402	protein_coding	SS18L1	CP	1(red)
chr20	60692375	60692600	ENSG00000130702	protein_coding	LAMA5	CP	1(red)
chr20	937147	937375	ENSG00000215595	protein_coding	C20orf202	CP	1(red)
chr21	33247862	33248307	ENSG00000159055	protein_coding	MIS18A	CP	1(red)
chr21	33247862	33248307	ENSG00000261610	lincRNA	AP000265.1	CP	1(red)
chr21	44596863	44597525	ENSG00000237989	lincRNA	AP001046.5	CP	1(red)
chr21	44596863	44597525	ENSG00000225637	lincRNA	AP001046.6	CP	1(red)
chr21	44596863	44597525	ENSG00000142178	protein_coding	SIK1	CP	1(red)
chr21	44596863	44597525	ENSG00000160207	protein_coding	HSF2BP	CP	1(red)
chr21	44596863	44597525	ENSG00000160208	protein_coding	RRP1B	CP	1(red)
chr21	45405743	45405940	ENSG00000160214	protein_coding	RRP1	CP	1(red)
chr22	17849320	17850240	ENSG00000093072	protein_coding	CECR1	CP	1(red)
chr22	17951808	17952525	ENSG00000273203	lincRNA	AC006946.16	CP	1(red)
chr22	17951808	17952525	ENSG00000093072	protein_coding	CECR1	CP	1(red)
chr22	17951808	17952525	ENSG00000099954	protein_coding	CECR2	CP	1(red)
chr22	18945700	18946405	ENSG00000070413	protein_coding	DGCR2	CP	1(red)
chr22	18945700	18946405	ENSG00000070371	protein_coding	CLTCL1	CP	1(red)
chr22	18945700	18946405	ENSG00000070010	protein_coding	UFD1L	CP	1(red)
chr22	18945700	18946405	ENSG00000093009	protein_coding	CDC45	CP	1(red)
chr22	19879052	19879710	ENSG00000184058	protein_coding	TBX1	CP	1(red)
chr22	20142954	20143182	ENSG00000236499	lincRNA	LINC00896	CP	1(red)
chr22	20142954	20143182	ENSG00000040608	protein_coding	RTN4R	CP	1(red)
chr22	20142954	20143182	ENSG00000128185	protein_coding	DGCR6L	CP	1(red)
chr22	20142954	20143182	ENSG00000273139	lincRNA	XXbac-B444P24.14	CP	1(red)
chr22	20142954	20143182	ENSG00000161133	protein_coding	USP41	CP	1(red)
chr22	22067300	22067525	ENSG00000100034	protein_coding	PPM1F	CP	1(red)
chr22	22067300	22067525	ENSG00000100038	protein_coding	TOP3B	CP	1(red)
chr22	22652261	22652489	ENSG00000169575	protein_coding	VPREB1	CP	1(red)
chr22	22652261	22652489	ENSG00000198477	protein_coding	ZNF280B	CP	1(red)
chr22	22652580	22652670	ENSG00000169575	protein_coding	VPREB1	CP	1(red)
chr22	22652580	22652670	ENSG00000198477	protein_coding	ZNF280B	CP	1(red)
chr22	23863943	23864332	ENSG00000133460	protein_coding	SLC2A11	CP	1(red)
chr22	23863943	23864332	ENSG00000251357	protein_coding	AP000350.10	CP	1(red)
chr22	23864917	23865131	ENSG00000133460	protein_coding	SLC2A11	CP	1(red)
chr22	23864917	23865131	ENSG00000251357	protein_coding	AP000350.10	CP	1(red)
chr22	25631641	25632185	ENSG00000133454	protein_coding	MYO18B	CP	1(red)
chr22	30066900	30067010	ENSG00000100330	protein_coding	MTMR3	CP	1(red)
chr22	32571510	32572430	ENSG00000185666	protein_coding	SYN3	CP	1(red)
chr22	33396595	33396799	ENSG00000185666	protein_coding	SYN3	CP	1(red)
chr22	35746635	35747417	ENSG00000128284	protein_coding	APOL3	CP	1(red)
chr22	35854604	35854932	ENSG00000273044	lincRNA	RP4-569D19.8	CP	1(red)
chr22	36461559	36462535	ENSG00000100292	protein_coding	HMOX1	CP	1(red)
chr22	36519838	36520368	ENSG00000100292	protein_coding	HMOX1	CP	1(red)
chr22	36519838	36520368	ENSG00000100297	protein_coding	MCM5	CP	1(red)
chr22	37812996	37813274	ENSG00000100065	protein_coding	CARD10	CP	1(red)
chr22	38213925	38214322	ENSG00000100129	protein_coding	EIF3L	CP	1(red)
chr22	38213925	38214322	ENSG00000128346	protein_coding	C22orf23	CP	1(red)
chr22	38213925	38214322	ENSG00000100142	protein_coding	POLR2F	CP	1(red)
chr22	38848444	38848771	ENSG00000213923	protein_coding	CSNK1E	CP	1(red)
chr22	39541580	39541941	ENSG00000179750	protein_coding	APOBEC3B	CP	1(red)
chr22	40057800	40058675	ENSG00000133477	protein_coding	FAM83F	CP	1(red)
chr22	40418900	40419825	ENSG00000100346	protein_coding	CACNA1I	CP	1(red)
chr22	40432690	40432963	ENSG00000187051	protein_coding	RPS19BP1	CP	1(red)
chr22	40432690	40432963	ENSG00000100346	protein_coding	CACNA1I	CP	1(red)
chr22	41418482	41418837	ENSG00000100417	protein_coding	PMM1	CP	1(red)
chr22	42306604	42306899	ENSG00000167077	protein_coding	MEI1	CP	1(red)
chr22	42840157	42840807	ENSG00000167077	protein_coding	MEI1	CP	1(red)
chr22	42840157	42840807	ENSG00000184983	protein_coding	NDUFA6	CP	1(red)
chr22	42840157	42840807	ENSG00000233903	lincRNA	Z83851.4	CP	1(red)
chr22	42840157	42840807	ENSG00000273366	lincRNA	CTA-989H11.1	CP	1(red)
chr22	43058051	43058830	ENSG00000100271	protein_coding	TTLL1	CP	1(red)
chr22	43058051	43058830	ENSG00000100294	protein_coding	MCAT	CP	1(red)
chr22	43884142	43885010	ENSG00000130540	protein_coding	SULT4A1	CP	1(red)
chr22	44476850	44477450	ENSG00000234300	lincRNA	LINC00229	CP	1(red)
chr22	44543800	44544540	ENSG00000234300	lincRNA	LINC00229	CP	1(red)
chr22	45016025	45016619	ENSG00000100347	protein_coding	SAMM50	CP	1(red)
chr22	45016025	45016619	ENSG00000188677	protein_coding	PARVB	CP	1(red)
chr22	45933528	45934080	ENSG00000273287	lincRNA	CTA-268H5.14	CP	1(red)
chr22	46423205	46423605	ENSG00000100416	protein_coding	TRMU	CP	1(red)
chr22	46423205	46423605	ENSG00000075275	protein_coding	CELSR1	CP	1(red)
chr22	46431650	46432330	ENSG00000197182	protein_coding	FLJ27365	CP	1(red)
chr3	11811806	11812333	ENSG00000088726	protein_coding	TMEM40	CP	1(red)
chr3	123752784	123753071	ENSG00000160145	protein_coding	KALRN	CP	1(red)
chr3	123753073	123753427	ENSG00000160145	protein_coding	KALRN	CP	1(red)
chr3	125853197	125853471	ENSG00000163885	protein_coding	CCDC37	CP	1(red)
chr3	127266348	127267227	ENSG00000197763	protein_coding	TXNRD3	CP	1(red)
chr3	127266348	127267227	ENSG00000159685	protein_coding	CHCHD6	CP	1(red)
chr3	127266348	127267227	ENSG00000114554	protein_coding	PLXNA1	CP	1(red)
chr3	127505125	127505537	ENSG00000074416	protein_coding	MGLL	CP	1(red)
chr3	128745571	128746368	ENSG00000240682	protein_coding	ISY1	CP	1(red)
chr3	129721725	129722402	ENSG00000178804	protein_coding	H1FOO	CP	1(red)
chr3	129721725	129722402	ENSG00000004399	protein_coding	PLXND1	CP	1(red)
chr3	135222512	135223130	ENSG00000154928	protein_coding	EPHB1	CP	1(red)
chr3	138634319	138634690	ENSG00000114107	protein_coding	CEP70	CP	1(red)
chr3	138634319	138634690	ENSG00000051382	protein_coding	PIK3CB	CP	1(red)
chr3	138634319	138634690	ENSG00000158234	protein_coding	FAIM	CP	1(red)
chr3	138654687	138655375	ENSG00000158234	protein_coding	FAIM	CP	1(red)
chr3	14962658	14962796	ENSG00000154781	protein_coding	CCDC174	CP	1(red)
chr3	14962658	14962796	ENSG00000131379	protein_coding	C3orf20	CP	1(red)
chr3	159574275	159574853	ENSG00000250588	protein_coding	IQCJ-SCHIP1	CP	1(red)
chr3	16592297	16592766	ENSG00000154814	protein_coding	OXNAD1	CP	1(red)
chr3	177803429	177803617	ENSG00000177565	protein_coding	TBL1XR1	CP	1(red)
chr3	179659946	179660394	ENSG00000239774	lincRNA	RP11-496B10.3	CP	1(red)
chr3	179659946	179660394	ENSG00000163728	protein_coding	TTC14	CP	1(red)
chr3	181959860	181960470	ENSG00000181449	protein_coding	SOX2	CP	1(red)
chr3	181977240	181977619	ENSG00000181449	protein_coding	SOX2	CP	1(red)
chr3	182218026	182218504	ENSG00000181449	protein_coding	SOX2	CP	1(red)
chr3	182400036	182400952	ENSG00000181449	protein_coding	SOX2	CP	1(red)
chr3	184286516	184287235	ENSG00000272970	lincRNA	RP11-329B9.4	CP	1(red)
chr3	184286516	184287235	ENSG00000229433	lincRNA	RP11-329B9.1	CP	1(red)
chr3	184287290	184287600	ENSG00000272970	lincRNA	RP11-329B9.4	CP	1(red)
chr3	184287290	184287600	ENSG00000229433	lincRNA	RP11-329B9.1	CP	1(red)
chr3	185661376	185661525	ENSG00000058866	protein_coding	DGKG	CP	1(red)
chr3	185661376	185661525	ENSG00000213139	protein_coding	CRYGS	CP	1(red)
chr3	194033051	194034040	ENSG00000198836	protein_coding	OPA1	CP	1(red)
chr3	194033051	194034040	ENSG00000114315	protein_coding	HES1	CP	1(red)
chr3	194054334	194054776	ENSG00000198836	protein_coding	OPA1	CP	1(red)
chr3	194054334	194054776	ENSG00000145014	protein_coding	TMEM44	CP	1(red)
chr3	195566350	195566900	ENSG00000061938	protein_coding	TNK2	CP	1(red)
chr3	195566350	195566900	ENSG00000242086	lincRNA	LINC00969	CP	1(red)
chr3	195566350	195566900	ENSG00000145113	protein_coding	MUC4	CP	1(red)
chr3	37495440	37495625	ENSG00000144668	protein_coding	ITGA9	CP	1(red)
chr3	46940350	46940573	ENSG00000160801	protein_coding	PTH1R	CP	1(red)
chr3	46940350	46940573	ENSG00000160808	protein_coding	MYL3	CP	1(red)
chr3	46940350	46940573	ENSG00000181585	protein_coding	TMIE	CP	1(red)
chr3	47614974	47615690	ENSG00000173473	protein_coding	SMARCC1	CP	1(red)
chr3	47830324	47830967	ENSG00000163832	protein_coding	ELP6	CP	1(red)
chr3	47830324	47830967	ENSG00000114646	protein_coding	CSPG5	CP	1(red)
chr3	47830324	47830967	ENSG00000173473	protein_coding	SMARCC1	CP	1(red)
chr3	48468520	48468721	ENSG00000183396	protein_coding	TMEM89	CP	1(red)
chr3	48468520	48468721	ENSG00000114268	protein_coding	PFKFB4	CP	1(red)
chr3	48468520	48468721	ENSG00000172113	protein_coding	NME6	CP	1(red)
chr3	48468520	48468721	ENSG00000010256	protein_coding	UQCRC1	CP	1(red)
chr3	48468520	48468721	ENSG00000164054	protein_coding	SHISA5	CP	1(red)
chr3	48888851	48889249	ENSG00000177479	protein_coding	ARIH2	CP	1(red)
chr3	48888851	48889249	ENSG00000114316	protein_coding	USP4	CP	1(red)
chr3	48888851	48889249	ENSG00000178467	protein_coding	P4HTM	CP	1(red)
chr3	49577288	49577896	ENSG00000164062	protein_coding	APEH	CP	1(red)
chr3	49577288	49577896	ENSG00000228008	protein_coding	CTD-2330K9.3	CP	1(red)
chr3	49577288	49577896	ENSG00000004534	protein_coding	RBM6	CP	1(red)
chr3	49577288	49577896	ENSG00000164068	protein_coding	RNF123	CP	1(red)
chr3	49577288	49577896	ENSG00000164078	protein_coding	MST1R	CP	1(red)
chr3	50232090	50232190	ENSG00000003756	protein_coding	RBM5	CP	1(red)
chr3	50232090	50232190	ENSG00000214706	protein_coding	IFRD2	CP	1(red)
chr3	50232090	50232190	ENSG00000114353	protein_coding	GNAI2	CP	1(red)
chr3	50232090	50232190	ENSG00000179564	protein_coding	LSMEM2	CP	1(red)
chr3	50232090	50232190	ENSG00000230454	lincRNA	U73166.2	CP	1(red)
chr3	50232090	50232190	ENSG00000114378	protein_coding	HYAL1	CP	1(red)
chr3	50232090	50232190	ENSG00000068001	protein_coding	HYAL2	CP	1(red)
chr3	5028534	5028883	ENSG00000150995	protein_coding	ITPR1	CP	1(red)
chr3	50395800	50395854	ENSG00000088543	protein_coding	C3orf18	CP	1(red)
chr3	52345575	52346328	ENSG00000239732	protein_coding	TLR9	CP	1(red)
chr3	52345575	52346328	ENSG00000163930	protein_coding	BAP1	CP	1(red)
chr3	52345575	52346328	ENSG00000173366	protein_coding	TLR9	CP	1(red)
chr3	52345575	52346328	ENSG00000247596	protein_coding	TWF2	CP	1(red)
chr3	52345575	52346328	ENSG00000114841	protein_coding	DNAH1	CP	1(red)
chr3	53744177	53744431	ENSG00000162290	protein_coding	DCP1A	CP	1(red)
chr3	65483498	65483945	ENSG00000163638	protein_coding	ADAMTS9	CP	1(red)
chr3	72004623	72005469	ENSG00000144736	protein_coding	SHQ1	CP	1(red)
chr3	9746680	9747054	ENSG00000163719	protein_coding	MTMR14	CP	1(red)
chr4	1008451	1009225	ENSG00000159674	protein_coding	SPON2	CP	1(red)
chr4	1008451	1009225	ENSG00000179979	protein_coding	CRIPAK	CP	1(red)
chr4	109434102	109434525	ENSG00000138796	protein_coding	HADH	CP	1(red)
chr4	111553640	111554017	ENSG00000248656	lincRNA	RP11-255I10.2	CP	1(red)
chr4	113262150	113262555	ENSG00000178403	protein_coding	NEUROG2	CP	1(red)
chr4	113431216	113431498	ENSG00000073331	protein_coding	ALPK1	CP	1(red)
chr4	113442390	113442757	ENSG00000145365	protein_coding	TIFA	CP	1(red)
chr4	113442390	113442757	ENSG00000073331	protein_coding	ALPK1	CP	1(red)
chr4	154170296	154170804	ENSG00000109654	protein_coding	TRIM2	CP	1(red)
chr4	158899877	158900201	ENSG00000120251	protein_coding	GRIA2	CP	1(red)
chr4	174430447	174431054	ENSG00000248174	lincRNA	RP11-148L24.1	CP	1(red)
chr4	185089805	185090030	ENSG00000173320	protein_coding	STOX2	CP	1(red)
chr4	186950850	186951470	ENSG00000109775	protein_coding	UFSP2	CP	1(red)
chr4	186950850	186951470	ENSG00000168491	protein_coding	CCDC110	CP	1(red)
chr4	186950850	186951470	ENSG00000249679	protein_coding	RP11-279O9.4	CP	1(red)
chr4	186950850	186951470	ENSG00000154556	protein_coding	SORBS2	CP	1(red)
chr4	2403800	2404134	ENSG00000123933	protein_coding	MXD4	CP	1(red)
chr4	2403800	2404134	ENSG00000159733	protein_coding	ZFYVE28	CP	1(red)
chr4	2403800	2404134	ENSG00000214367	protein_coding	HAUS3	CP	1(red)
chr4	2403800	2404134	ENSG00000130997	protein_coding	POLN	CP	1(red)
chr4	2404189	2404240	ENSG00000214367	protein_coding	HAUS3	CP	1(red)
chr4	2404189	2404240	ENSG00000159733	protein_coding	ZFYVE28	CP	1(red)
chr4	2404189	2404240	ENSG00000123933	protein_coding	MXD4	CP	1(red)
chr4	2404189	2404240	ENSG00000130997	protein_coding	POLN	CP	1(red)
chr4	2537017	2537604	ENSG00000109685	protein_coding	WHSC1	CP	1(red)
chr4	2537017	2537604	ENSG00000168884	protein_coding	TNIP2	CP	1(red)
chr4	2537017	2537604	ENSG00000123933	protein_coding	MXD4	CP	1(red)
chr4	2537017	2537604	ENSG00000063978	protein_coding	RNF4	CP	1(red)
chr4	2537017	2537604	ENSG00000159733	protein_coding	ZFYVE28	CP	1(red)
chr4	2537017	2537604	ENSG00000185049	protein_coding	NELFA	CP	1(red)
chr4	2537017	2537604	ENSG00000087274	protein_coding	ADD1	CP	1(red)
chr4	2537017	2537604	ENSG00000206113	lincRNA	RP11-503N18.1	CP	1(red)
chr4	2537017	2537604	ENSG00000125386	protein_coding	FAM193A	CP	1(red)
chr4	2537017	2537604	ENSG00000243449	protein_coding	C4orf48	CP	1(red)
chr4	2537017	2537604	ENSG00000130997	protein_coding	POLN	CP	1(red)
chr4	2537791	2538494	ENSG00000123933	protein_coding	MXD4	CP	1(red)
chr4	2537791	2538494	ENSG00000206113	lincRNA	RP11-503N18.1	CP	1(red)
chr4	2537791	2538494	ENSG00000063978	protein_coding	RNF4	CP	1(red)
chr4	2537791	2538494	ENSG00000168884	protein_coding	TNIP2	CP	1(red)
chr4	2537791	2538494	ENSG00000087274	protein_coding	ADD1	CP	1(red)
chr4	2537791	2538494	ENSG00000185049	protein_coding	NELFA	CP	1(red)
chr4	2537791	2538494	ENSG00000130997	protein_coding	POLN	CP	1(red)
chr4	2537791	2538494	ENSG00000159733	protein_coding	ZFYVE28	CP	1(red)
chr4	2537791	2538494	ENSG00000243449	protein_coding	C4orf48	CP	1(red)
chr4	2537791	2538494	ENSG00000125386	protein_coding	FAM193A	CP	1(red)
chr4	2537791	2538494	ENSG00000109685	protein_coding	WHSC1	CP	1(red)
chr4	2538723	2539499	ENSG00000087274	protein_coding	ADD1	CP	1(red)
chr4	2538723	2539499	ENSG00000123933	protein_coding	MXD4	CP	1(red)
chr4	2538723	2539499	ENSG00000168884	protein_coding	TNIP2	CP	1(red)
chr4	2538723	2539499	ENSG00000185049	protein_coding	NELFA	CP	1(red)
chr4	2538723	2539499	ENSG00000206113	lincRNA	RP11-503N18.1	CP	1(red)
chr4	2538723	2539499	ENSG00000159733	protein_coding	ZFYVE28	CP	1(red)
chr4	2538723	2539499	ENSG00000243449	protein_coding	C4orf48	CP	1(red)
chr4	2538723	2539499	ENSG00000130997	protein_coding	POLN	CP	1(red)
chr4	2538723	2539499	ENSG00000109685	protein_coding	WHSC1	CP	1(red)
chr4	2538723	2539499	ENSG00000063978	protein_coding	RNF4	CP	1(red)
chr4	2538723	2539499	ENSG00000125386	protein_coding	FAM193A	CP	1(red)
chr4	3323287	3324170	ENSG00000109758	protein_coding	HGFAC	CP	1(red)
chr4	3323287	3324170	ENSG00000197386	protein_coding	HTT	CP	1(red)
chr4	3323287	3324170	ENSG00000159788	protein_coding	RGS12	CP	1(red)
chr4	39977841	39978050	ENSG00000109814	protein_coding	UGDH	CP	1(red)
chr4	39977841	39978050	ENSG00000078140	protein_coding	UBE2K	CP	1(red)
chr4	41363940	41364090	ENSG00000064042	protein_coding	LIMCH1	CP	1(red)
chr4	41868949	41869666	ENSG00000249122	lincRNA	RP11-227F19.2	CP	1(red)
chr4	41868949	41869666	ENSG00000109132	protein_coding	PHOX2B	CP	1(red)
chr4	4360141	4360620	ENSG00000168826	protein_coding	ZBTB49	CP	1(red)
chr4	4360141	4360620	ENSG00000145220	protein_coding	LYAR	CP	1(red)
chr4	4360141	4360620	ENSG00000168824	protein_coding	NSG1	CP	1(red)
chr4	55083728	55084379	ENSG00000184178	protein_coding	SCFD2	CP	1(red)
chr4	570748	571227	ENSG00000185619	protein_coding	PCGF3	CP	1(red)
chr4	571279	571525	ENSG00000185619	protein_coding	PCGF3	CP	1(red)
chr4	57665955	57666660	ENSG00000128050	protein_coding	PAICS	CP	1(red)
chr4	57665955	57666660	ENSG00000249693	protein_coding	THEGL	CP	1(red)
chr4	6247478	6247620	ENSG00000013288	protein_coding	MAN2B2	CP	1(red)
chr4	6247478	6247620	ENSG00000074211	protein_coding	PPP2R2C	CP	1(red)
chr4	6310790	6310907	ENSG00000074211	protein_coding	PPP2R2C	CP	1(red)
chr4	6362000	6362592	ENSG00000109501	protein_coding	WFS1	CP	1(red)
chr4	6362000	6362592	ENSG00000074211	protein_coding	PPP2R2C	CP	1(red)
chr4	6660377	6660945	ENSG00000179010	protein_coding	MRFAP1	CP	1(red)
chr4	6728664	6729290	ENSG00000251580	lincRNA	RP11-539L10.3	CP	1(red)
chr4	6728664	6729290	ENSG00000170846	lincRNA	AC093323.3	CP	1(red)
chr4	6728664	6729290	ENSG00000246526	lincRNA	RP11-539L10.2	CP	1(red)
chr4	6728664	6729290	ENSG00000173011	protein_coding	TADA2B	CP	1(red)
chr4	6728664	6729290	ENSG00000163993	protein_coding	S100P	CP	1(red)
chr4	6728664	6729290	ENSG00000268791	protein_coding	AC093323.1	CP	1(red)
chr4	6728664	6729290	ENSG00000132405	protein_coding	TBC1D14	CP	1(red)
chr4	6728664	6729290	ENSG00000170871	protein_coding	KIAA0232	CP	1(red)
chr4	7367480	7368012	ENSG00000184985	protein_coding	SORCS2	CP	1(red)
chr4	75859868	75860140	ENSG00000205595	protein_coding	AREGB	CP	1(red)
chr4	75859868	75860140	ENSG00000163743	protein_coding	RCHY1	CP	1(red)
chr4	7721299	7721700	ENSG00000184985	protein_coding	SORCS2	CP	1(red)
chr4	7721299	7721700	ENSG00000173011	protein_coding	TADA2B	CP	1(red)
chr4	7721299	7721700	ENSG00000245468	lincRNA	RP11-367J11.3	CP	1(red)
chr4	788795	789272	ENSG00000127419	protein_coding	TMEM175	CP	1(red)
chr4	788795	789272	ENSG00000133256	protein_coding	PDE6B	CP	1(red)
chr4	788795	789272	ENSG00000178950	protein_coding	GAK	CP	1(red)
chr4	788795	789272	ENSG00000182903	protein_coding	ZNF721	CP	1(red)
chr4	788795	789272	ENSG00000127415	protein_coding	IDUA	CP	1(red)
chr4	788795	789272	ENSG00000185619	protein_coding	PCGF3	CP	1(red)
chr4	788795	789272	ENSG00000145214	protein_coding	DGKQ	CP	1(red)
chr4	8276550	8276970	ENSG00000087008	protein_coding	ACOX3	CP	1(red)
chr4	8412350	8412837	ENSG00000125089	protein_coding	SH3TC1	CP	1(red)
chr4	8412350	8412837	ENSG00000087008	protein_coding	ACOX3	CP	1(red)
chr4	8965275	8966125	ENSG00000215612	protein_coding	HMX1	CP	1(red)
chr4	9533656	9534605	ENSG00000109667	protein_coding	SLC2A9	CP	1(red)
chr5	111889950	111890125	ENSG00000134982	protein_coding	APC	CP	1(red)
chr5	1155800	1156325	ENSG00000164362	protein_coding	TERT	CP	1(red)
chr5	1155800	1156325	ENSG00000073578	protein_coding	SDHA	CP	1(red)
chr5	1155800	1156325	ENSG00000112877	protein_coding	CEP72	CP	1(red)
chr5	1155800	1156325	ENSG00000171368	protein_coding	TPPP	CP	1(red)
chr5	1155800	1156325	ENSG00000153395	protein_coding	LPCAT1	CP	1(red)
chr5	1155800	1156325	ENSG00000206077	protein_coding	ZDHHC11B	CP	1(red)
chr5	127537006	127537304	ENSG00000230561	lincRNA	CTC-228N24.1	CP	1(red)
chr5	133801466	133801754	ENSG00000250994	lincRNA	AC005355.1	CP	1(red)
chr5	134824419	134825026	ENSG00000181965	protein_coding	NEUROG1	CP	1(red)
chr5	137784663	137785063	ENSG00000120725	protein_coding	SIL1	CP	1(red)
chr5	137784663	137785063	ENSG00000015479	protein_coding	MATR3	CP	1(red)
chr5	137785647	137786011	ENSG00000120725	protein_coding	SIL1	CP	1(red)
chr5	137785647	137786011	ENSG00000015479	protein_coding	MATR3	CP	1(red)
chr5	137827719	137828055	ENSG00000120738	protein_coding	EGR1	CP	1(red)
chr5	138440955	138441021	ENSG00000044115	protein_coding	CTNNA1	CP	1(red)
chr5	138441229	138441813	ENSG00000044115	protein_coding	CTNNA1	CP	1(red)
chr5	1385780	1386736	ENSG00000271119	lincRNA	CTD-2012J19.3	CP	1(red)
chr5	1385780	1386736	ENSG00000063438	protein_coding	AHRR	CP	1(red)
chr5	1385780	1386736	ENSG00000188242	protein_coding	CTD-2228K2.5	CP	1(red)
chr5	139077054	139077268	ENSG00000171604	protein_coding	CXXC5	CP	1(red)
chr5	139077054	139077268	ENSG00000250635	lincRNA	CTD-3224K15.2	CP	1(red)
chr5	139077054	139077268	ENSG00000249131	lincRNA	CTB-35F21.2	CP	1(red)
chr5	139167050	139167910	ENSG00000170464	protein_coding	DNAJC18	CP	1(red)
chr5	139167050	139167910	ENSG00000171604	protein_coding	CXXC5	CP	1(red)
chr5	139167050	139167910	ENSG00000131508	protein_coding	UBE2D2	CP	1(red)
chr5	139167050	139167910	ENSG00000272255	lincRNA	CTD-3224K15.3	CP	1(red)
chr5	139167050	139167910	ENSG00000250635	lincRNA	CTD-3224K15.2	CP	1(red)
chr5	139421357	139421602	ENSG00000185129	protein_coding	PURA	CP	1(red)
chr5	140888227	140888971	ENSG00000204969	protein_coding	PCDHA2	CP	1(red)
chr5	140888227	140888971	ENSG00000081842	protein_coding	PCDHA6	CP	1(red)
chr5	140888227	140888971	ENSG00000204965	protein_coding	PCDHA5	CP	1(red)
chr5	140888227	140888971	ENSG00000255408	protein_coding	PCDHA3	CP	1(red)
chr5	141443290	141444160	ENSG00000131507	protein_coding	NDFIP1	CP	1(red)
chr5	141931020	141931610	ENSG00000113552	protein_coding	GNPDA1	CP	1(red)
chr5	141931020	141931610	ENSG00000131507	protein_coding	NDFIP1	CP	1(red)
chr5	14357697	14358210	ENSG00000154124	protein_coding	FAM105B	CP	1(red)
chr5	146345512	146345825	ENSG00000173250	protein_coding	GPR151	CP	1(red)
chr5	146345512	146345825	ENSG00000156475	protein_coding	PPP2R2B	CP	1(red)
chr5	153784628	153785155	ENSG00000164574	protein_coding	GALNT10	CP	1(red)
chr5	169847905	169848158	ENSG00000234511	protein_coding	C5orf58	CP	1(red)
chr5	170059876	170060325	ENSG00000234511	protein_coding	C5orf58	CP	1(red)
chr5	170847920	170848340	ENSG00000072786	protein_coding	STK10	CP	1(red)
chr5	170847920	170848340	ENSG00000072803	protein_coding	FBXW11	CP	1(red)
chr5	172192292	172192680	ENSG00000113719	protein_coding	ERGIC1	CP	1(red)
chr5	173070731	173071404	ENSG00000254211	lincRNA	CTB-43E15.4	CP	1(red)
chr5	173070731	173071404	ENSG00000113742	protein_coding	CPEB4	CP	1(red)
chr5	173070731	173071404	ENSG00000185056	protein_coding	C5orf47	CP	1(red)
chr5	173391031	173391183	ENSG00000253959	lincRNA	CTB-43E15.1	CP	1(red)
chr5	173391031	173391183	ENSG00000145919	protein_coding	BOD1	CP	1(red)
chr5	173391031	173391183	ENSG00000113742	protein_coding	CPEB4	CP	1(red)
chr5	173738701	173739311	ENSG00000254164	lincRNA	CTB-33O18.2	CP	1(red)
chr5	173738701	173739311	ENSG00000185056	protein_coding	C5orf47	CP	1(red)
chr5	173738701	173739311	ENSG00000145919	protein_coding	BOD1	CP	1(red)
chr5	173738701	173739311	ENSG00000170091	protein_coding	NSG2	CP	1(red)
chr5	173846313	173846725	ENSG00000120149	protein_coding	MSX2	CP	1(red)
chr5	175156395	175156646	ENSG00000145920	protein_coding	CPLX2	CP	1(red)
chr5	175156395	175156646	ENSG00000122203	protein_coding	KIAA1191	CP	1(red)
chr5	175156395	175156646	ENSG00000175414	protein_coding	ARL10	CP	1(red)
chr5	175156395	175156646	ENSG00000051596	protein_coding	THOC3	CP	1(red)
chr5	176043800	176043893	ENSG00000074276	protein_coding	CDHR2	CP	1(red)
chr5	176043800	176043893	ENSG00000051596	protein_coding	THOC3	CP	1(red)
chr5	176043800	176043893	ENSG00000182230	protein_coding	FAM153B	CP	1(red)
chr5	176043800	176043893	ENSG00000175416	protein_coding	CLTB	CP	1(red)
chr5	176043800	176043893	ENSG00000146083	protein_coding	RNF44	CP	1(red)
chr5	176046810	176046875	ENSG00000074276	protein_coding	CDHR2	CP	1(red)
chr5	176046810	176046875	ENSG00000175416	protein_coding	CLTB	CP	1(red)
chr5	176046810	176046875	ENSG00000051596	protein_coding	THOC3	CP	1(red)
chr5	176046810	176046875	ENSG00000146083	protein_coding	RNF44	CP	1(red)
chr5	176046810	176046875	ENSG00000182230	protein_coding	FAM153B	CP	1(red)
chr5	176219825	176220143	ENSG00000248484	lincRNA	RP11-375B1.1	CP	1(red)
chr5	176219825	176220143	ENSG00000248859	lincRNA	RP11-375B1.3	CP	1(red)
chr5	176219825	176220143	ENSG00000113763	protein_coding	UNC5A	CP	1(red)
chr5	176219825	176220143	ENSG00000251446	lincRNA	RP11-375B1.2	CP	1(red)
chr5	176219825	176220143	ENSG00000160883	protein_coding	HK3	CP	1(red)
chr5	176543923	176544044	ENSG00000131188	protein_coding	PRR7	CP	1(red)
chr5	176543923	176544044	ENSG00000198055	protein_coding	GRK6	CP	1(red)
chr5	176543923	176544044	ENSG00000175766	protein_coding	EIF4E1B	CP	1(red)
chr5	176543923	176544044	ENSG00000169223	protein_coding	LMAN2	CP	1(red)
chr5	176543923	176544044	ENSG00000113758	protein_coding	DBN1	CP	1(red)
chr5	176543923	176544044	ENSG00000183258	protein_coding	DDX41	CP	1(red)
chr5	176543923	176544044	ENSG00000160867	protein_coding	FGFR4	CP	1(red)
chr5	176543923	176544044	ENSG00000196570	protein_coding	PFN3	CP	1(red)
chr5	176543923	176544044	ENSG00000146094	protein_coding	DOK3	CP	1(red)
chr5	176543923	176544044	ENSG00000165671	protein_coding	NSD1	CP	1(red)
chr5	176737225	176737420	ENSG00000169220	protein_coding	RGS14	CP	1(red)
chr5	176737225	176737420	ENSG00000196923	protein_coding	PDLIM7	CP	1(red)
chr5	176737225	176737420	ENSG00000169223	protein_coding	LMAN2	CP	1(red)
chr5	176789945	176790198	ENSG00000213347	protein_coding	MXD3	CP	1(red)
chr5	176789945	176790198	ENSG00000146067	protein_coding	FAM193B	CP	1(red)
chr5	176789945	176790198	ENSG00000169223	protein_coding	LMAN2	CP	1(red)
chr5	176789945	176790198	ENSG00000169228	protein_coding	RAB24	CP	1(red)
chr5	176789945	176790198	ENSG00000160867	protein_coding	FGFR4	CP	1(red)
chr5	176789945	176790198	ENSG00000183258	protein_coding	DDX41	CP	1(red)
chr5	176789945	176790198	ENSG00000196923	protein_coding	PDLIM7	CP	1(red)
chr5	176789945	176790198	ENSG00000131183	protein_coding	SLC34A1	CP	1(red)
chr5	176789945	176790198	ENSG00000196570	protein_coding	PFN3	CP	1(red)
chr5	176789945	176790198	ENSG00000131188	protein_coding	PRR7	CP	1(red)
chr5	176789945	176790198	ENSG00000146094	protein_coding	DOK3	CP	1(red)
chr5	176789945	176790198	ENSG00000113758	protein_coding	DBN1	CP	1(red)
chr5	176789945	176790198	ENSG00000198055	protein_coding	GRK6	CP	1(red)
chr5	176789945	176790198	ENSG00000169230	protein_coding	PRELID1	CP	1(red)
chr5	176881057	176881341	ENSG00000196923	protein_coding	PDLIM7	CP	1(red)
chr5	176881057	176881341	ENSG00000198055	protein_coding	GRK6	CP	1(red)
chr5	176881057	176881341	ENSG00000169223	protein_coding	LMAN2	CP	1(red)
chr5	176881057	176881341	ENSG00000131187	protein_coding	F12	CP	1(red)
chr5	176881057	176881341	ENSG00000196570	protein_coding	PFN3	CP	1(red)
chr5	176881057	176881341	ENSG00000169220	protein_coding	RGS14	CP	1(red)
chr5	176881057	176881341	ENSG00000165671	protein_coding	NSD1	CP	1(red)
chr5	176881057	176881341	ENSG00000131183	protein_coding	SLC34A1	CP	1(red)
chr5	176881531	176881820	ENSG00000196570	protein_coding	PFN3	CP	1(red)
chr5	176881531	176881820	ENSG00000169223	protein_coding	LMAN2	CP	1(red)
chr5	176881531	176881820	ENSG00000131187	protein_coding	F12	CP	1(red)
chr5	176881531	176881820	ENSG00000198055	protein_coding	GRK6	CP	1(red)
chr5	176881531	176881820	ENSG00000169220	protein_coding	RGS14	CP	1(red)
chr5	176881531	176881820	ENSG00000165671	protein_coding	NSD1	CP	1(red)
chr5	176881531	176881820	ENSG00000131183	protein_coding	SLC34A1	CP	1(red)
chr5	176881531	176881820	ENSG00000196923	protein_coding	PDLIM7	CP	1(red)
chr5	176882500	176882585	ENSG00000198055	protein_coding	GRK6	CP	1(red)
chr5	176882500	176882585	ENSG00000169223	protein_coding	LMAN2	CP	1(red)
chr5	176882500	176882585	ENSG00000165671	protein_coding	NSD1	CP	1(red)
chr5	176882500	176882585	ENSG00000131187	protein_coding	F12	CP	1(red)
chr5	176882500	176882585	ENSG00000196923	protein_coding	PDLIM7	CP	1(red)
chr5	176882500	176882585	ENSG00000196570	protein_coding	PFN3	CP	1(red)
chr5	176882500	176882585	ENSG00000169220	protein_coding	RGS14	CP	1(red)
chr5	176882500	176882585	ENSG00000131183	protein_coding	SLC34A1	CP	1(red)
chr5	176883374	176883610	ENSG00000131187	protein_coding	F12	CP	1(red)
chr5	176883374	176883610	ENSG00000196923	protein_coding	PDLIM7	CP	1(red)
chr5	176883374	176883610	ENSG00000169220	protein_coding	RGS14	CP	1(red)
chr5	176883374	176883610	ENSG00000165671	protein_coding	NSD1	CP	1(red)
chr5	176883374	176883610	ENSG00000169223	protein_coding	LMAN2	CP	1(red)
chr5	176883374	176883610	ENSG00000198055	protein_coding	GRK6	CP	1(red)
chr5	176883374	176883610	ENSG00000131183	protein_coding	SLC34A1	CP	1(red)
chr5	176883374	176883610	ENSG00000196570	protein_coding	PFN3	CP	1(red)
chr5	176884760	176884899	ENSG00000165671	protein_coding	NSD1	CP	1(red)
chr5	176884760	176884899	ENSG00000196923	protein_coding	PDLIM7	CP	1(red)
chr5	176884760	176884899	ENSG00000198055	protein_coding	GRK6	CP	1(red)
chr5	176884760	176884899	ENSG00000169220	protein_coding	RGS14	CP	1(red)
chr5	176884760	176884899	ENSG00000196570	protein_coding	PFN3	CP	1(red)
chr5	176884760	176884899	ENSG00000169223	protein_coding	LMAN2	CP	1(red)
chr5	176884760	176884899	ENSG00000131187	protein_coding	F12	CP	1(red)
chr5	176884760	176884899	ENSG00000131183	protein_coding	SLC34A1	CP	1(red)
chr5	176896893	176897040	ENSG00000196923	protein_coding	PDLIM7	CP	1(red)
chr5	176896893	176897040	ENSG00000198055	protein_coding	GRK6	CP	1(red)
chr5	176896893	176897040	ENSG00000169223	protein_coding	LMAN2	CP	1(red)
chr5	176896893	176897040	ENSG00000169220	protein_coding	RGS14	CP	1(red)
chr5	176896893	176897040	ENSG00000131183	protein_coding	SLC34A1	CP	1(red)
chr5	176896893	176897040	ENSG00000131188	protein_coding	PRR7	CP	1(red)
chr5	176896893	176897040	ENSG00000196570	protein_coding	PFN3	CP	1(red)
chr5	176896893	176897040	ENSG00000131187	protein_coding	F12	CP	1(red)
chr5	176897250	176897470	ENSG00000169223	protein_coding	LMAN2	CP	1(red)
chr5	176897250	176897470	ENSG00000169220	protein_coding	RGS14	CP	1(red)
chr5	176897250	176897470	ENSG00000196923	protein_coding	PDLIM7	CP	1(red)
chr5	176897250	176897470	ENSG00000131188	protein_coding	PRR7	CP	1(red)
chr5	176897250	176897470	ENSG00000131187	protein_coding	F12	CP	1(red)
chr5	176897250	176897470	ENSG00000131183	protein_coding	SLC34A1	CP	1(red)
chr5	176897250	176897470	ENSG00000198055	protein_coding	GRK6	CP	1(red)
chr5	176897250	176897470	ENSG00000196570	protein_coding	PFN3	CP	1(red)
chr5	177706993	177707361	ENSG00000050767	protein_coding	COL23A1	CP	1(red)
chr5	178593550	178594298	ENSG00000087116	protein_coding	ADAMTS2	CP	1(red)
chr5	178593550	178594298	ENSG00000176783	protein_coding	RUFY1	CP	1(red)
chr5	178741100	178741650	ENSG00000087116	protein_coding	ADAMTS2	CP	1(red)
chr5	178771160	178771290	ENSG00000250674	lincRNA	RP11-798K23.1	CP	1(red)
chr5	179569247	179569833	ENSG00000050748	protein_coding	MAPK9	CP	1(red)
chr5	179569247	179569833	ENSG00000146090	protein_coding	RASGEF1C	CP	1(red)
chr5	179740700	179740800	ENSG00000127022	protein_coding	CANX	CP	1(red)
chr5	179740700	179740800	ENSG00000213316	protein_coding	LTC4S	CP	1(red)
chr5	179740700	179740800	ENSG00000161013	protein_coding	MGAT4B	CP	1(red)
chr5	17989847	17990042	ENSG00000176788	protein_coding	BASP1	CP	1(red)
chr5	32505148	32505702	ENSG00000113387	protein_coding	SUB1	CP	1(red)
[truncated: 18,008 more rows]

## Sheet: Enrichment 8-12 weeks
Cluster	HiC type	Term: Biological Process 2015	P-value	Adjusted P-value	Combined Score
1(red)	CP	regulation of neuron differentiation (GO:0045664)	0.000171207	0.513148	15.0213
1(red)	CP	negative regulation of lipid catabolic process (GO:0050995)	0.000238618	0.513148	54.8186
1(red)	CP	regulation of lipid catabolic process (GO:0050994)	0.000476636	0.591314	28.3079
1(red)	CP	neuron development (GO:0048666)	0.000648121	0.591314	17.0448
1(red)	CP	cellular response to gonadotropin stimulus (GO:0071371)	0.000723786	0.591314	45.3432
1(red)	CP	outflow tract septum morphogenesis (GO:0003148)	0.000964834	0.591314	51.2964
1(red)	CP	regulation of axonogenesis (GO:0050770)	0.00164615	0.591314	14.3055
1(red)	CP	positive regulation of vasodilation (GO:0045909)	0.0017897	0.591314	27.7078
1(red)	CP	learning (GO:0007612)	0.00184223	0.591314	13.904
1(red)	CP	ameboidal-type cell migration (GO:0001667)	0.00191548	0.591314	13.4748
1(red)	CP	positive regulation of insulin secretion (GO:0032024)	0.00195748	0.591314	18.9298
1(red)	CP	negative regulation of lipid metabolic process (GO:0045833)	0.00211663	0.591314	16.6838
1(red)	CP	positive regulation of peptide hormone secretion (GO:0090277)	0.00211663	0.591314	16.6838
1(red)	CP	response to growth hormone (GO:0060416)	0.0021885	0.591314	36.1926
1(red)	CP	positive regulation of peptide secretion (GO:0002793)	0.0028533	0.591314	15.274
1(red)	CP	response to water (GO:0009415)	0.00304648	0.591314	40.7441
1(red)	CP	peptidyl-glutamic acid carboxylation (GO:0017187)	0.00304648	0.591314	40.7441
1(red)	CP	protein carboxylation (GO:0018214)	0.00304648	0.591314	40.7441
1(red)	CP	regulation of lipid biosynthetic process (GO:0046890)	0.00340504	0.591314	12.0727
1(red)	CP	regulation of insulin secretion (GO:0050796)	0.00345861	0.591314	10.6567
1(red)	CP	regulation of lipid metabolic process (GO:0019216)	0.00360406	0.591314	9.59554
1(red)	CP	cellular response to follicle-stimulating hormone stimulus (GO:0071372)	0.00375018	0.591314	54.975
1(red)	CP	endothelial cell chemotaxis (GO:0035767)	0.00375018	0.591314	54.975
1(red)	CP	microtubule severing (GO:0051013)	0.00375018	0.591314	54.975
1(red)	CP	negative regulation of mast cell activation (GO:0033004)	0.00375018	0.591314	54.975
1(red)	CP	positive regulation of hormone secretion (GO:0046887)	0.00375912	0.591314	12.6646
1(red)	CP	regulation of protein kinase B signaling (GO:0051896)	0.00377928	0.591314	11.7244
1(red)	CP	kidney development (GO:0001822)	0.00384952	0.591314	11.4214
1(red)	CP	regulation of peptide hormone secretion (GO:0090276)	0.00455588	0.610743	9.66543
1(red)	CP	peripheral nervous system axon ensheathment (GO:0032292)	0.00457682	0.610743	33.1447
1(red)	CP	myelination in peripheral nervous system (GO:0022011)	0.00457682	0.610743	33.1447
1(red)	CP	learning or memory (GO:0007611)	0.00476822	0.610743	9.44312
1(red)	CP	central nervous system neuron development (GO:0021954)	0.00480659	0.610743	19.1252
1(red)	CP	cardiac septum morphogenesis (GO:0060411)	0.00496686	0.610743	15.8474
1(red)	CP	endothelial cell migration (GO:0043542)	0.00516806	0.610743	14.643
1(red)	CP	anterior/posterior pattern specification (GO:0009952)	0.00551297	0.610743	9.78978
1(red)	CP	regulation of peptide secretion (GO:0002791)	0.00570223	0.610743	9.09106
1(red)	CP	epithelial cell migration (GO:0010631)	0.00587269	0.610743	12.6686
1(red)	CP	positive regulation of lipid metabolic process (GO:0045834)	0.00606265	0.610743	10.6742
1(red)	CP	peptidyl-glutamic acid modification (GO:0018200)	0.00615078	0.610743	19.5022
1(red)	CP	positive regulation of insulin receptor signaling pathway (GO:0046628)	0.00625904	0.610743	39.9449
1(red)	CP	negative regulation of glial cell proliferation (GO:0060253)	0.00625904	0.610743	39.9449
1(red)	CP	regulation of fatty acid beta-oxidation (GO:0031998)	0.00658348	0.610743	27.472
1(red)	CP	insulin-like growth factor receptor signaling pathway (GO:0048009)	0.00658348	0.610743	27.472
1(red)	CP	protein-DNA complex subunit organization (GO:0071824)	0.00672363	0.610743	9.53587
1(red)	CP	nucleosome organization (GO:0034728)	0.00681068	0.610743	9.85407
1(red)	CP	regulation of synaptic plasticity (GO:0048167)	0.00681068	0.610743	9.85407
1(red)	CP	regulation of cell size (GO:0008361)	0.0073192	0.610743	16.1485
1(red)	CP	neuromuscular synaptic transmission (GO:0007274)	0.00768001	0.610743	20.5482
1(red)	CP	positive regulation of lipid catabolic process (GO:0050996)	0.00768001	0.610743	20.5482
1(red)	CP	response to arsenic-containing substance (GO:0046685)	0.00768001	0.610743	20.5482
1(red)	CP	neuron differentiation (GO:0030182)	0.00771024	0.610743	8.10469
1(red)	CP	dopamine receptor signaling pathway (GO:0007212)	0.0077575	0.610743	17.6326
1(red)	CP	embryonic epithelial tube formation (GO:0001838)	0.0077575	0.610743	17.6326
1(red)	CP	regulation of neuron projection development (GO:0010975)	0.00794121	0.610743	7.67418
1(red)	CP	heart morphogenesis (GO:0003007)	0.00795201	0.610743	14.2916
1(red)	CP	tube formation (GO:0035148)	0.00821313	0.614661	9.48169
1(red)	CP	negative regulation of neuron death (GO:1901215)	0.00828885	0.614661	8.67536
1(red)	CP	positive regulation of nervous system development (GO:0051962)	0.00903537	0.6305	7.22208
1(red)	CP	response to UV-B (GO:0010224)	0.00913375	0.6305	23.112
1(red)	CP	cellular response to pH (GO:0071467)	0.00913375	0.6305	23.112
1(red)	CP	epithelial tube formation (GO:0072175)	0.00965372	0.6305	15.9962
1(red)	CP	response to gonadotropin (GO:0034698)	0.00965372	0.6305	15.9962
1(red)	CP	skeletal muscle organ development (GO:0060538)	0.00967519	0.6305	30.4283
1(red)	CP	negative regulation of cell size (GO:0045792)	0.00967519	0.6305	30.4283
1(red)	CP	regulation of phospholipid biosynthetic process (GO:0071071)	0.00967519	0.6305	30.4283
1(red)	CP	cellular response to peptide hormone stimulus (GO:0071375)	0.00983936	0.631628	7.31543
1(red)	CP	negative regulation of neurogenesis (GO:0050768)	0.010403	0.65799	7.70423
1(red)	CP	cognition (GO:0050890)	0.0105897	0.660092	7.37975
1(red)	CP	response to mechanical stimulus (GO:0009612)	0.0112583	0.691743	7.68381
1(red)	CP	positive regulation of protein kinase B signaling (GO:0051897)	0.0115082	0.697139	9.63232
1(red)	CP	negative regulation of release of cytochrome c from mitochondria (GO:0090201)	0.0122907	0.730365	19.6815
1(red)	CP	cranial nerve development (GO:0021545)	0.0126021	0.730365	16.1492
1(red)	CP	regulation of hormone secretion (GO:0046883)	0.0127041	0.730365	6.97585
1(red)	CP	neural crest cell migration (GO:0001755)	0.0127869	0.730365	12.7235
1(red)	CP	response to alkaloid (GO:0043279)	0.0130306	0.730365	8.29025
1(red)	CP	central nervous system neuron differentiation (GO:0021953)	0.0130756	0.730365	8.9122
1(red)	CP	regulation of peptide transport (GO:0090087)	0.0134807	0.743338	6.84609
1(red)	CP	response to follicle-stimulating hormone (GO:0032354)	0.0141052	0.767932	23.9602
1(red)	CP	regulation of establishment of protein localization to plasma membrane (GO:0090003)	0.015162	0.815147	10.9244
1(red)	CP	spinal cord motor neuron differentiation (GO:0021522)	0.015746	0.830974	14.4245
1(red)	CP	regulation of neuron death (GO:1901214)	0.0159356	0.830974	6.53702
1(red)	CP	negative regulation of catabolic process (GO:0009895)	0.0161206	0.830974	6.75425
1(red)	CP	regulation of endocytosis (GO:0030100)	0.0172416	0.830974	6.8246
1(red)	CP	positive regulation of kidney development (GO:0090184)	0.0177975	0.830974	10.9463
1(red)	CP	regulation of synaptic transmission (GO:0050804)	0.018002	0.830974	6.18095
1(red)	CP	response to estrogen (GO:0043627)	0.0184473	0.830974	6.66336
1(red)	CP	cellular response to organonitrogen compound (GO:0071417)	0.0185364	0.830974	5.59373
1(red)	CP	cellular response to peptide (GO:1901653)	0.0189105	0.830974	5.95921
1(red)	CP	positive regulation of lipid biosynthetic process (GO:0046889)	0.0192128	0.830974	9.27172
1(red)	CP	DNA replication initiation (GO:0006270)	0.0193927	0.830974	12.9388
1(red)	CP	regulation of fatty acid oxidation (GO:0046320)	0.0193927	0.830974	12.9388
1(red)	CP	ionotropic glutamate receptor signaling pathway (GO:0035235)	0.0193927	0.830974	12.9388
1(red)	CP	positive regulation of hormone metabolic process (GO:0032352)	0.0196346	0.830974	19.3368
1(red)	CP	negative regulation of nitric oxide biosynthetic process (GO:0045019)	0.0196346	0.830974	19.3368
1(red)	CP	regulation of sequestering of triglyceride (GO:0010889)	0.0196346	0.830974	19.3368
1(red)	CP	positive regulation of neurogenesis (GO:0050769)	0.0197975	0.830974	5.83279
1(red)	CP	negative regulation of nervous system development (GO:0051961)	0.0198226	0.830974	6.17208
1(red)	CP	negative regulation of neuron apoptotic process (GO:0043524)	0.0201695	0.830974	6.81791
1(red)	CP	cellular response to interleukin-1 (GO:0071347)	0.0201829	0.830974	9.61192
1(red)	CP	inner ear morphogenesis (GO:0042472)	0.0203066	0.830974	8.62079
1(red)	CP	negative regulation of fatty acid metabolic process (GO:0045922)	0.0206477	0.830974	14.688
1(red)	CP	double-strand break repair via nonhomologous end joining (GO:0006303)	0.0206477	0.830974	14.688
1(red)	CP	regulation of mast cell degranulation (GO:0043304)	0.0206477	0.830974	14.688
1(red)	CP	non-recombinational repair (GO:0000726)	0.0206477	0.830974	14.688
1(red)	CP	cellular response to alkaloid (GO:0071312)	0.0206729	0.830974	11.1402
1(red)	CP	protein kinase B signaling (GO:0043491)	0.0206729	0.830974	11.1402
1(red)	CP	glucose homeostasis (GO:0042593)	0.0224365	0.885314	6.45008
1(red)	CP	carbohydrate homeostasis (GO:0033500)	0.0224365	0.885314	6.45008
1(red)	CP	regulation of cellular ketone metabolic process (GO:0010565)	0.0228111	0.891913	6.09903
1(red)	CP	retrograde vesicle-mediated transport, Golgi to ER (GO:0006890)	0.0235744	0.897287	11.6501
1(red)	CP	regulation of leukocyte degranulation (GO:0043300)	0.0235744	0.897287	11.6501
1(red)	CP	genetic imprinting (GO:0071514)	0.0235744	0.897287	11.6501
1(red)	CP	protein autophosphorylation (GO:0046777)	0.0239449	0.900514	6.05609
1(red)	CP	regulation of vasodilation (GO:0042312)	0.0240779	0.900514	9.47085
1(red)	CP	sensory perception of taste (GO:0050909)	0.024412	0.905137	10.2357
1(red)	CP	regulation of cell projection organization (GO:0031344)	0.0258606	0.90586	5.06064
1(red)	CP	innate immune response in mucosa (GO:0002227)	0.0259417	0.90586	12.8359
1(red)	CP	regulation of mast cell activation involved in immune response (GO:0033006)	0.0259417	0.90586	12.8359
1(red)	CP	response to auditory stimulus (GO:0010996)	0.026327	0.90586	15.9048
1(red)	CP	negative regulation of multicellular organism growth (GO:0040015)	0.026327	0.90586	15.9048
1(red)	CP	cerebellar Purkinje cell differentiation (GO:0021702)	0.026327	0.90586	15.9048
1(red)	CP	positive regulation of cellular response to insulin stimulus (GO:1900078)	0.026327	0.90586	15.9048
1(red)	CP	lens morphogenesis in camera-type eye (GO:0002089)	0.026327	0.90586	15.9048
1(red)	CP	cellular response to antibiotic (GO:0071236)	0.026327	0.90586	15.9048
1(red)	CP	cell differentiation in hindbrain (GO:0021533)	0.0283195	0.93045	10.5254
1(red)	CP	antibacterial humoral response (GO:0019731)	0.0283195	0.93045	10.5254
1(red)	CP	neural nucleus development (GO:0048857)	0.028348	0.93045	7.42675
1(red)	CP	negative regulation of neuron differentiation (GO:0045665)	0.0294674	0.93045	5.79567
1(red)	CP	cellular response to acid chemical (GO:0071229)	0.0294674	0.93045	5.79567
1(red)	CP	regulation of protein localization to plasma membrane (GO:1903076)	0.0298091	0.93045	7.98468
1(red)	CP	protein-DNA complex assembly (GO:0065004)	0.0303542	0.93045	6.10289
1(red)	CP	regulation of secondary heart field cardioblast proliferation (GO:0003266)	0.0309357	0.93045	20.5126
1(red)	CP	regulation of cardioblast proliferation (GO:0003264)	0.0309357	0.93045	20.5126
1(red)	CP	cell differentiation involved in metanephros development (GO:0072202)	0.0309357	0.93045	20.5126
1(red)	CP	regulation of endoplasmic reticulum stress-induced intrinsic apoptotic signaling pathway (GO:1902235)	0.0309357	0.93045	20.5126
1(red)	CP	muscle organ morphogenesis (GO:0048644)	0.0309357	0.93045	20.5126
1(red)	CP	mannose metabolic process (GO:0006013)	0.0309357	0.93045	20.5126
1(red)	CP	auditory behavior (GO:0031223)	0.0309357	0.93045	20.5126
1(red)	CP	positive regulation of vascular permeability (GO:0043117)	0.0309357	0.93045	20.5126
1(red)	CP	arginine catabolic process (GO:0006527)	0.0309357	0.93045	20.5126
1(red)	CP	negative regulation of nitric-oxide synthase activity (GO:0051001)	0.0309357	0.93045	20.5126
1(red)	CP	urinary tract smooth muscle contraction (GO:0014848)	0.0309357	0.93045	20.5126
1(red)	CP	regionalization (GO:0003002)	0.0319642	0.950045	5.06174
1(red)	CP	plasma lipoprotein particle clearance (GO:0034381)	0.032029	0.950045	11.288
1(red)	CP	nucleosome assembly (GO:0006334)	0.0324676	0.956459	6.18091
1(red)	CP	regulation of autophagy (GO:0010506)	0.0333807	0.968416	6.25524
1(red)	CP	regulation of mast cell activation (GO:0033003)	0.0336525	0.968416	9.53844
1(red)	CP	negative regulation of cell development (GO:0010721)	0.0338438	0.968416	4.98367
1(red)	CP	lipid particle organization (GO:0034389)	0.0342244	0.968416	13.2811
1(red)	CP	regulation of mesenchymal cell apoptotic process (GO:2001053)	0.0342244	0.968416	13.2811
1(red)	CP	positive regulation of metanephros development (GO:0072216)	0.0342244	0.968416	13.2811
1(red)	CP	associative learning (GO:0008306)	0.034841	0.979418	6.737
1(red)	CP	mitotic cell cycle phase transition (GO:0044772)	0.0356902	0.990346	4.76179
1(red)	CP	nervous system development (GO:0007399)	0.0356902	0.990346	4.76179
1(red)	CP	insulin secretion (GO:0030073)	0.0383343	0.991708	8.02686
1(red)	CP	retina development in camera-type eye (GO:0060041)	0.0384364	0.991708	6.68712
1(red)	CP	negative regulation of apoptotic signaling pathway (GO:2001234)	0.0386378	0.991708	4.95477
1(red)	CP	myotube cell development (GO:0014904)	0.0389362	0.991708	9.98142
1(red)	CP	positive regulation of mesonephros development (GO:0061213)	0.0389362	0.991708	9.98142
1(red)	CP	gastrulation with mouth forming second (GO:0001702)	0.0389362	0.991708	9.98142
1(red)	CP	chromatin assembly (GO:0031497)	0.0389362	0.991708	9.98142
1(red)	CP	cell-cell signaling involved in cell fate commitment (GO:0045168)	0.0395941	0.991708	8.66792
1(red)	CP	antimicrobial humoral response (GO:0019730)	0.0395941	0.991708	8.66792
1(red)	CP	positive regulation of BMP signaling pathway (GO:0030513)	0.0395941	0.991708	8.66792
1(red)	CP	cell cycle phase transition (GO:0044770)	0.040799	0.991708	4.51393
1(red)	CP	regulation of neuron apoptotic process (GO:0043523)	0.0408038	0.991708	4.84155
1(red)	CP	embryonic morphogenesis (GO:0048598)	0.0408996	0.991708	4.27346
1(red)	CP	positive regulation of interleukin-6 production (GO:0032755)	0.0422503	0.991708	6.67707
1(red)	CP	regulation of axon extension (GO:0030516)	0.0422503	0.991708	6.67707
1(red)	CP	positive regulation of hormone biosynthetic process (GO:0046886)	0.043274	0.991708	15.4423
1(red)	CP	neuron fate determination (GO:0048664)	0.043274	0.991708	15.4423
1(red)	CP	nephron tubule formation (GO:0072079)	0.043274	0.991708	15.4423
1(red)	CP	cellular response to arsenic-containing substance (GO:0071243)	0.043274	0.991708	15.4423
1(red)	CP	cellular response to growth hormone stimulus (GO:0071378)	0.043274	0.991708	15.4423
1(red)	CP	mature B cell differentiation involved in immune response (GO:0002313)	0.043274	0.991708	15.4423
1(red)	CP	positive regulation of fatty acid beta-oxidation (GO:0032000)	0.043274	0.991708	15.4423
1(red)	CP	diaphragm development (GO:0060539)	0.043274	0.991708	15.4423
1(red)	CP	positive regulation of glycogen biosynthetic process (GO:0045725)	0.0433483	0.991708	11.2276
1(red)	CP	regulation of cell proliferation involved in heart morphogenesis (GO:2000136)	0.0433483	0.991708	11.2276
1(red)	CP	pharyngeal system development (GO:0060037)	0.0433483	0.991708	11.2276
1(red)	CP	clathrin coat assembly (GO:0048268)	0.0433483	0.991708	11.2276
1(red)	CP	regulation of DNA methylation (GO:0044030)	0.0433483	0.991708	11.2276
1(red)	CP	forebrain neuron differentiation (GO:0021879)	0.0433483	0.991708	11.2276
1(red)	CP	mesenchymal to epithelial transition (GO:0060231)	0.0433483	0.991708	11.2276
1(red)	CP	arginine metabolic process (GO:0006525)	0.0433483	0.991708	11.2276
1(red)	CP	regulation of glial cell proliferation (GO:0060251)	0.0433483	0.991708	11.2276
1(red)	CP	cell migration involved in sprouting angiogenesis (GO:0002042)	0.0433483	0.991708	11.2276
1(red)	CP	negative regulation of endocytosis (GO:0045806)	0.0439323	0.993974	7.42576
1(red)	CP	receptor clustering (GO:0043113)	0.0439323	0.993974	7.42576
1(red)	CP	response to ionizing radiation (GO:0010212)	0.0443415	0.993974	5.07315
1(red)	CP	regulation of defense response to virus by virus (GO:0050690)	0.0461601	0.993974	7.89665
1(red)	CP	somatic stem cell maintenance (GO:0035019)	0.046184	0.993974	6.72813
1(red)	CP	regulation of nitric oxide biosynthetic process (GO:0045428)	0.046184	0.993974	6.72813
1(red)	CP	cellular response to epidermal growth factor stimulus (GO:0071364)	0.0466815	0.993974	8.8687
1(red)	CP	negative regulation of TOR signaling (GO:0032007)	0.0466815	0.993974	8.8687
1(red)	CP	blood vessel development (GO:0001568)	0.0478699	0.993974	5.40682
1(red)	CP	positive regulation of secretion by cell (GO:1903532)	0.0493791	0.993974	4.26176
1(red)	CP	regulation of lyase activity (GO:0051339)	0.0494647	0.993974	5.46792
2(green)	CP	establishment of protein localization to Golgi (GO:0072600)	3.93234e-05	0.1579	87.2846
2(green)	CP	protein localization to Golgi apparatus (GO:0034067)	7.96492e-05	0.1579	53.3333
2(green)	CP	synapse organization (GO:0050808)	9.56002e-05	0.1579	20.4557
2(green)	CP	protein targeting to Golgi (GO:0000042)	0.000134105	0.166122	69.7358
2(green)	CP	intra-Golgi vesicle-mediated transport (GO:0006891)	0.000284883	0.241205	30.0656
2(green)	CP	retrograde transport, vesicle recycling within Golgi (GO:0000301)	0.000292075	0.241205	53.0369
2(green)	CP	myofibril assembly (GO:0030239)	0.000420139	0.283392	36.4894
2(green)	CP	calcium-dependent cell-cell adhesion via plasma membrane cell adhesion molecules (GO:0016339)	0.000457546	0.283392	30.0815
2(green)	CP	lens fiber cell development (GO:0070307)	0.000977198	0.538002	63.1987
2(green)	CP	vascular endothelial growth factor receptor signaling pathway (GO:0048010)	0.00116747	0.57848	26.4074
2(green)	CP	neurotrophin signaling pathway (GO:0038179)	0.00130663	0.588578	10.1725
2(green)	CP	regulation of potassium ion transport (GO:0043266)	0.00158679	0.602941	16.2754
2(green)	CP	cardiac myofibril assembly (GO:0055003)	0.00170357	0.602941	32.0389
2(green)	CP	dentate gyrus development (GO:0021542)	0.00170357	0.602941	32.0389
2(green)	CP	neurotrophin TRK receptor signaling pathway (GO:0048011)	0.00209299	0.691385	9.29797
2(green)	CP	calcium ion transmembrane transport (GO:0070588)	0.00243806	0.755036	10.7172
2(green)	CP	long term synaptic depression (GO:0060292)	0.00272807	0.795153	30.7658
2(green)	CP	cellular modified amino acid catabolic process (GO:0042219)	0.00296802	0.817031	25.5911
2(green)	CP	hormone biosynthetic process (GO:0042446)	0.00416181	0.999995	13.5011
2(green)	CP	Golgi to plasma membrane protein transport (GO:0043001)	0.00442638	0.999995	17.9293
2(green)	CP	positive regulation of endothelial cell migration (GO:0010595)	0.00447225	0.999995	12.0951
2(green)	CP	embryonic digit morphogenesis (GO:0042733)	0.00447225	0.999995	12.0951
2(green)	CP	multicellular organismal signaling (GO:0035637)	0.00628587	0.999995	12.2008
2(green)	CP	regulation of plasminogen activation (GO:0010755)	0.00704265	0.999995	29.0413
2(green)	CP	Golgi organization (GO:0007030)	0.0070606	0.999995	10.4742
2(green)	CP	regulation of potassium ion transmembrane transport (GO:1901379)	0.00715626	0.999995	13.2144
2(green)	CP	positive regulation of histone acetylation (GO:0035066)	0.00759574	0.999995	17.1651
2(green)	CP	regulation of cell junction assembly (GO:1901888)	0.00766731	0.999995	10.7165
2(green)	CP	protein localization to plasma membrane (GO:0072659)	0.00867692	0.999995	8.9309
2(green)	CP	plasma membrane organization (GO:0007009)	0.00919279	0.999995	7.77682
2(green)	CP	muscle fiber development (GO:0048747)	0.00946426	0.999995	10.9335
2(green)	CP	neuron recognition (GO:0008038)	0.00964016	0.999995	11.7957
2(green)	CP	positive regulation of potassium ion transport (GO:0043268)	0.0102642	0.999995	13.7667
2(green)	CP	fibroblast growth factor receptor signaling pathway (GO:0008543)	0.0102931	0.999995	7.04837
2(green)	CP	regulation of substrate adhesion-dependent cell spreading (GO:1900024)	0.0110721	0.999995	11.7358
2(green)	CP	activated T cell proliferation (GO:0050798)	0.0113383	0.999995	29.1621
2(green)	CP	skin morphogenesis (GO:0043589)	0.0113383	0.999995	29.1621
2(green)	CP	ganglion development (GO:0061548)	0.0113383	0.999995	29.1621
2(green)	CP	regulation of membrane repolarization (GO:0060306)	0.0113448	0.999995	14.321
2(green)	CP	Golgi vesicle transport (GO:0048193)	0.0116595	0.999995	6.52699
2(green)	CP	cartilage development (GO:0051216)	0.0120873	0.999995	8.12985
2(green)	CP	chondrocyte differentiation (GO:0002062)	0.0121655	0.999995	9.94593
2(green)	CP	transmission of nerve impulse (GO:0019226)	0.0123012	0.999995	15.2756
2(green)	CP	neuromuscular junction development (GO:0007528)	0.0127484	0.999995	10.557
2(green)	CP	negative regulation of Rho protein signal transduction (GO:0035024)	0.0128378	0.999995	20.4169
2(green)	CP	epithelial cell differentiation involved in kidney development (GO:0035850)	0.0128378	0.999995	20.4169
2(green)	CP	cartilage morphogenesis (GO:0060536)	0.0128378	0.999995	20.4169
2(green)	CP	dopaminergic neuron differentiation (GO:0071542)	0.012926	0.999995	16.9894
2(green)	CP	cell proliferation in forebrain (GO:0021846)	0.012926	0.999995	16.9894
2(green)	CP	establishment of protein localization to plasma membrane (GO:0090002)	0.0131038	0.999995	8.47752
2(green)	CP	actin filament bundle assembly (GO:0051017)	0.0131797	0.999995	9.33932
2(green)	CP	neuromuscular process controlling balance (GO:0050885)	0.0131797	0.999995	9.33932
2(green)	CP	actin filament bundle organization (GO:0061572)	0.0131797	0.999995	9.33932
2(green)	CP	synapse assembly (GO:0007416)	0.0140414	0.999995	8.86169
2(green)	CP	protein import into nucleus, translocation (GO:0000060)	0.0144341	0.999995	11.8309
2(green)	CP	ERBB signaling pathway (GO:0038127)	0.0149738	0.999995	6.10073
2(green)	CP	developmental maturation (GO:0021700)	0.0153811	0.999995	6.33297
2(green)	CP	positive regulation of protein acetylation (GO:1901985)	0.0163201	0.999995	12.061
2(green)	CP	positive regulation of peptidyl-lysine acetylation (GO:2000758)	0.0163201	0.999995	12.061
2(green)	CP	epidermal growth factor receptor signaling pathway (GO:0007173)	0.0169552	0.999995	5.89025
2(green)	CP	embryonic skeletal system morphogenesis (GO:0048704)	0.0169738	0.999995	7.11897
2(green)	CP	intracellular estrogen receptor signaling pathway (GO:0030520)	0.0182463	0.999995	12.5148
2(green)	CP	axonal fasciculation (GO:0007413)	0.0182463	0.999995	12.5148
2(green)	CP	forebrain cell migration (GO:0021885)	0.0193337	0.999995	8.26414
2(green)	CP	Golgi to plasma membrane transport (GO:0006893)	0.0193486	0.999995	9.25186
2(green)	CP	chondrocyte development (GO:0002063)	0.0200308	0.999995	13.3675
2(green)	CP	negative regulation of synaptic transmission (GO:0050805)	0.0203533	0.999995	7.85877
2(green)	CP	regulation of small GTPase mediated signal transduction (GO:0051056)	0.0212334	0.999995	5.24383
2(green)	CP	membrane repolarization during cardiac muscle cell action potential (GO:0086013)	0.0212569	0.999995	18.8017
2(green)	CP	regulation of centriole replication (GO:0046599)	0.0212569	0.999995	18.8017
2(green)	CP	glycoprotein catabolic process (GO:0006516)	0.021297	0.999995	15.0358
2(green)	CP	neuronal ion channel clustering (GO:0045161)	0.021297	0.999995	15.0358
2(green)	CP	response to fibroblast growth factor (GO:0071774)	0.0217013	0.999995	5.4749
2(green)	CP	cellular response to fibroblast growth factor stimulus (GO:0044344)	0.0222992	0.999995	5.44628
2(green)	CP	regulation of fibroblast growth factor receptor signaling pathway (GO:0040036)	0.0225865	0.999995	9.05252
2(green)	CP	microtubule anchoring (GO:0034453)	0.0225865	0.999995	9.05252
2(green)	CP	telencephalon cell migration (GO:0022029)	0.0227247	0.999995	7.96538
2(green)	CP	neuromuscular process (GO:0050905)	0.0230753	0.999995	6.43303
2(green)	CP	regulation of membrane potential (GO:0042391)	0.0234582	0.999995	5.05028
2(green)	CP	actin cytoskeleton organization (GO:0030036)	0.0237157	0.999995	5.06889
2(green)	CP	lamellipodium assembly (GO:0030032)	0.0248963	0.999995	8.24772
2(green)	CP	positive regulation of protein localization to plasma membrane (GO:1903078)	0.0263559	0.999995	8.88021
2(green)	CP	positive regulation of epithelial to mesenchymal transition (GO:0010718)	0.0263559	0.999995	8.88021
2(green)	CP	negative regulation of insulin receptor signaling pathway (GO:0046627)	0.0263559	0.999995	8.88021
2(green)	CP	establishment of spindle localization (GO:0051293)	0.0263559	0.999995	8.88021
2(green)	CP	peptidyl-serine phosphorylation (GO:0018105)	0.0265691	0.999995	6.01306
2(green)	CP	canonical Wnt signaling pathway (GO:0060070)	0.0265691	0.999995	6.01306
2(green)	CP	regulation of adherens junction organization (GO:1903391)	0.026745	0.999995	7.66696
2(green)	CP	cell recognition (GO:0008037)	0.0278065	0.999995	5.57075
2(green)	CP	regulation of extrinsic apoptotic signaling pathway via death domain receptors (GO:1902041)	0.0293211	0.999995	6.89827
2(green)	CP	regulation of protein kinase C signaling (GO:0090036)	0.0294587	0.999995	10.7095
2(green)	CP	positive regulation of vascular endothelial growth factor receptor signaling pathway (GO:0030949)	0.0294587	0.999995	10.7095
2(green)	CP	protein tetramerization (GO:0051262)	0.0301734	0.999995	5.65115
2(green)	CP	negative regulation of GTP catabolic process (GO:0033125)	0.0307264	0.999995	8.74746
2(green)	CP	negative regulation of GTPase activity (GO:0034260)	0.0307264	0.999995	8.74746
2(green)	CP	cartilage condensation (GO:0001502)	0.0307264	0.999995	8.74746
2(green)	CP	cell aggregation (GO:0098743)	0.0307264	0.999995	8.74746
2(green)	CP	inositol phosphate metabolic process (GO:0043647)	0.030765	0.999995	6.42703
2(green)	CP	regulation of ion transmembrane transport (GO:0034765)	0.0310007	0.999995	4.49946
2(green)	CP	actomyosin structure organization (GO:0031032)	0.0311697	0.999995	6.2584
2(green)	CP	intracellular steroid hormone receptor signaling pathway (GO:0030518)	0.0313619	0.999995	5.84033
2(green)	CP	ephrin receptor signaling pathway (GO:0048013)	0.0315225	0.999995	7.3693
2(green)	CP	regulation of Rho GTPase activity (GO:0032319)	0.0321893	0.999995	4.83412
2(green)	CP	cellular response to nerve growth factor stimulus (GO:1990090)	0.0328426	0.999995	11.4368
2(green)	CP	AMP metabolic process (GO:0046033)	0.0328426	0.999995	11.4368
2(green)	CP	vascular endothelial growth factor signaling pathway (GO:0038084)	0.0328426	0.999995	11.4368
2(green)	CP	response to nerve growth factor (GO:1990089)	0.0328426	0.999995	11.4368
2(green)	CP	negative regulation of cell-substrate adhesion (GO:0010812)	0.0345837	0.999995	6.57484
2(green)	CP	response to retinoic acid (GO:0032526)	0.0352659	0.999995	5.07054
2(green)	CP	regulation of tight junction assembly (GO:2000810)	0.0354711	0.999995	13.0407
2(green)	CP	membrane repolarization during action potential (GO:0086011)	0.0354711	0.999995	13.0407
2(green)	CP	anterior/posterior axis specification, embryo (GO:0008595)	0.0354711	0.999995	13.0407
2(green)	CP	regulation of germinal center formation (GO:0002634)	0.0354711	0.999995	13.0407
2(green)	CP	protein localization to cilium (GO:0061512)	0.0354711	0.999995	13.0407
2(green)	CP	regulation of cell communication by electrical coupling (GO:0010649)	0.0354711	0.999995	13.0407
2(green)	CP	positive regulation of keratinocyte differentiation (GO:0045618)	0.0354711	0.999995	13.0407
2(green)	CP	negative regulation of fibrinolysis (GO:0051918)	0.0354711	0.999995	13.0407
2(green)	CP	cerebellar granule cell differentiation (GO:0021707)	0.0354711	0.999995	13.0407
2(green)	CP	biotin metabolic process (GO:0006768)	0.0354711	0.999995	13.0407
2(green)	CP	establishment of spindle orientation (GO:0051294)	0.035757	0.999995	8.67546
2(green)	CP	regulation of centrosome duplication (GO:0010824)	0.035757	0.999995	8.67546
2(green)	CP	palate development (GO:0060021)	0.0359107	0.999995	5.44022
2(green)	CP	protein homotetramerization (GO:0051289)	0.0366194	0.999995	5.94005
2(green)	CP	adherens junction assembly (GO:0034333)	0.0372148	0.999995	7.07305
2(green)	CP	anterior/posterior pattern specification (GO:0009952)	0.038237	0.999995	4.64474
2(green)	CP	cell differentiation involved in kidney development (GO:0061005)	0.0405018	0.999995	7.51628
2(green)	CP	positive regulation of substrate adhesion-dependent cell spreading (GO:1900026)	0.0405018	0.999995	7.51628
2(green)	CP	regulation of transmembrane transport (GO:0034762)	0.0405248	0.999995	4.06843
2(green)	CP	divalent inorganic cation transport (GO:0072511)	0.0407431	0.999995	4.22453
2(green)	CP	hippocampus development (GO:0021766)	0.0408625	0.999995	6.24806
2(green)	CP	regulation of carbohydrate biosynthetic process (GO:0043255)	0.0411824	0.999995	5.12275
2(green)	CP	positive regulation of epithelial cell migration (GO:0010634)	0.0411824	0.999995	5.12275
2(green)	CP	forebrain neuron development (GO:0021884)	0.041469	0.999995	8.70291
2(green)	CP	Rac protein signal transduction (GO:0016601)	0.041469	0.999995	8.70291
2(green)	CP	divalent metal ion transport (GO:0070838)	0.0420393	0.999995	4.18375
2(green)	CP	neural precursor cell proliferation (GO:0061351)	0.0426595	0.999995	5.77938
2(green)	CP	negative regulation of neuron differentiation (GO:0045665)	0.0433224	0.999995	4.43549
2(green)	CP	negative regulation of smoothened signaling pathway (GO:0045879)	0.0440176	0.999995	6.77922
2(green)	CP	negative regulation of protein kinase B signaling (GO:0051898)	0.0440176	0.999995	6.77922
2(green)	CP	negative regulation of cellular response to insulin stimulus (GO:1900077)	0.0440176	0.999995	6.77922
2(green)	CP	regulation of endothelial cell migration (GO:0010594)	0.0443018	0.999995	4.80157
2(green)	CP	G-protein coupled glutamate receptor signaling pathway (GO:0007216)	0.0477801	0.999995	8.90845
2(green)	CP	membrane repolarization (GO:0086009)	0.0477801	0.999995	8.90845
2(green)	CP	negative regulation of fibroblast growth factor receptor signaling pathway (GO:0040037)	0.0477801	0.999995	8.90845
2(green)	CP	stress fiber assembly (GO:0043149)	0.0477801	0.999995	8.90845
2(green)	CP	cartilage development involved in endochondral bone morphogenesis (GO:0060351)	0.0477801	0.999995	8.90845
2(green)	CP	membrane raft organization (GO:0031579)	0.0477801	0.999995	8.90845
2(green)	CP	histone mRNA catabolic process (GO:0071044)	0.0477801	0.999995	8.90845
2(green)	CP	regulation of fibrinolysis (GO:0051917)	0.0477801	0.999995	8.90845
2(green)	CP	insulin-like growth factor receptor signaling pathway (GO:0048009)	0.0477801	0.999995	8.90845
2(green)	CP	adrenergic receptor signaling pathway (GO:0071875)	0.0477801	0.999995	8.90845
2(green)	CP	regulation of SMAD protein import into nucleus (GO:0060390)	0.0477801	0.999995	8.90845
2(green)	CP	cell maturation (GO:0048469)	0.0478466	0.999995	4.42426
2(green)	CP	blood vessel remodeling (GO:0001974)	0.0483786	0.999995	5.91742
2(green)	CP	regulation of focal adhesion assembly (GO:0051893)	0.0483786	0.999995	5.91742
2(green)	CP	regulation of cell-substrate junction assembly (GO:0090109)	0.0483786	0.999995	5.91742
2(green)	CP	lamellipodium organization (GO:0097581)	0.0483786	0.999995	5.91742
2(green)	CP	platelet activation (GO:0030168)	0.0485472	0.999995	4.02465
2(green)	CP	peptidyl-serine modification (GO:0018209)	0.0487789	0.999995	4.55608
2(green)	CP	purine nucleobase metabolic process (GO:0006144)	0.0495955	0.999995	5.65185
1(red)	GZ	regulation of peptide hormone secretion (GO:0090276)	0.000198894	0.33026	17.8229
1(red)	GZ	regulation of insulin secretion (GO:0050796)	0.000241187	0.33026	17.8922
1(red)	GZ	regulation of peptide secretion (GO:0002791)	0.000272126	0.33026	16.8364
1(red)	GZ	regulation of neuron differentiation (GO:0045664)	0.000337272	0.33026	13.3416
1(red)	GZ	signal release (GO:0023061)	0.00041962	0.33026	18.0312
1(red)	GZ	positive regulation of nervous system development (GO:0051962)	0.000456791	0.33026	13.4764
1(red)	GZ	tube formation (GO:0035148)	0.000692621	0.429227	16.8743
1(red)	GZ	positive regulation of neurogenesis (GO:0050769)	0.000942552	0.511099	12.1262
1(red)	GZ	regulation of hormone secretion (GO:0046883)	0.00207181	0.882427	10.8877
1(red)	GZ	neuromuscular synaptic transmission (GO:0007274)	0.00221806	0.882427	30.0831
1(red)	GZ	regulation of peptide transport (GO:0090087)	0.0022376	0.882427	10.696
1(red)	GZ	positive regulation of neuron differentiation (GO:0045666)	0.00257218	0.921146	10.5349
1(red)	GZ	cell differentiation in spinal cord (GO:0021515)	0.00309102	0.921146	18.8826
1(red)	GZ	response to growth hormone (GO:0060416)	0.00309423	0.921146	31.6843
1(red)	GZ	neurotransmitter secretion (GO:0007269)	0.00318515	0.921146	15.5499
1(red)	GZ	G-protein coupled acetylcholine receptor signaling pathway (GO:0007213)	0.00410218	0.988626	35.8665
1(red)	GZ	peptidyl-glutamic acid carboxylation (GO:0017187)	0.00410218	0.988626	35.8665
1(red)	GZ	protein carboxylation (GO:0018214)	0.00410218	0.988626	35.8665
1(red)	GZ	ameboidal-type cell migration (GO:0001667)	0.00438072	0.99724	10.8439
1(red)	GZ	cell differentiation involved in metanephros development (GO:0072202)	0.00480581	0.99724	48.7502
1(red)	GZ	positive regulation of cell development (GO:0010720)	0.00495582	0.99724	8.10972
1(red)	GZ	regulation of neuron projection development (GO:0010975)	0.00505746	0.99724	8.51166
1(red)	GZ	insulin secretion (GO:0030073)	0.00580083	0.999996	16.3016
1(red)	GZ	glial cell differentiation (GO:0010001)	0.00589411	0.999996	12.7253
1(red)	GZ	cellular response to gonadotropin stimulus (GO:0071371)	0.00603584	0.999996	23.3478
1(red)	GZ	positive regulation of fatty acid oxidation (GO:0046321)	0.00612838	0.999996	29.0895
1(red)	GZ	positive regulation of neuron projection development (GO:0010976)	0.00749433	0.999996	8.97187
1(red)	GZ	cerebral cortex development (GO:0021987)	0.00795888	0.999996	13.3959
1(red)	GZ	positive regulation of insulin receptor signaling pathway (GO:0046628)	0.00797755	0.999996	35.2954
1(red)	GZ	positive regulation of fatty acid beta-oxidation (GO:0032000)	0.00797755	0.999996	35.2954
1(red)	GZ	negative regulation of glial cell proliferation (GO:0060253)	0.00797755	0.999996	35.2954
1(red)	GZ	specification of organ identity (GO:0010092)	0.00876635	0.999996	24.0391
1(red)	GZ	regulation of fatty acid beta-oxidation (GO:0031998)	0.00876635	0.999996	24.0391
1(red)	GZ	regulation of leukocyte degranulation (GO:0043300)	0.00886496	0.999996	16.7963
1(red)	GZ	peptidyl-glutamic acid modification (GO:0018200)	0.00886496	0.999996	16.7963
1(red)	GZ	cell fate determination (GO:0001709)	0.00940835	0.999996	12.5511
1(red)	GZ	positive regulation of cell projection organization (GO:0031346)	0.00973816	0.999996	7.72405
1(red)	GZ	retina development in camera-type eye (GO:0060041)	0.0101545	0.999996	10.9541
1(red)	GZ	central nervous system neuron differentiation (GO:0021953)	0.0106312	0.999996	9.37414
1(red)	GZ	regulation of establishment of cell polarity (GO:2000114)	0.0120951	0.999996	20.1639
1(red)	GZ	regulation of glial cell proliferation (GO:0060251)	0.0120951	0.999996	20.1639
1(red)	GZ	positive regulation of dendrite development (GO:1900006)	0.0121616	0.999996	12.0945
1(red)	GZ	positive regulation of catecholamine secretion (GO:0033605)	0.0122656	0.999996	26.7924
1(red)	GZ	skeletal muscle organ development (GO:0060538)	0.0122656	0.999996	26.7924
1(red)	GZ	epithelial cell fate commitment (GO:0072148)	0.0122656	0.999996	26.7924
1(red)	GZ	modulation by virus of host process (GO:0019054)	0.0122656	0.999996	26.7924
1(red)	GZ	regulation of DNA-templated transcription in response to stress (GO:0043620)	0.0129018	0.999996	11.0504
1(red)	GZ	neurotrophin TRK receptor signaling pathway (GO:0048011)	0.012907	0.999996	6.6261
1(red)	GZ	regulation of autophagy (GO:0010506)	0.0131428	0.999996	8.69081
1(red)	GZ	regulation of exocytosis (GO:0017157)	0.0134643	0.999996	8.05908
1(red)	GZ	negative regulation of exocytosis (GO:0045920)	0.0136402	0.999996	15.6955
1(red)	GZ	modulation by virus of host morphology or physiology (GO:0019048)	0.0136402	0.999996	15.6955
1(red)	GZ	response to gonadotropin (GO:0034698)	0.0137552	0.999996	13.7099
1(red)	GZ	response to epidermal growth factor (GO:0070849)	0.0137552	0.999996	13.7099
1(red)	GZ	regulation of neurotransmitter levels (GO:0001505)	0.014561	0.999996	8.37009
1(red)	GZ	neuron development (GO:0048666)	0.0150312	0.999996	7.61216
1(red)	GZ	peptide hormone secretion (GO:0030072)	0.0151746	0.999996	9.7983
1(red)	GZ	regulation of calcium ion-dependent exocytosis (GO:0017158)	0.0157243	0.999996	11.6785
1(red)	GZ	neural tube closure (GO:0001843)	0.0159845	0.999996	8.54558
1(red)	GZ	neurotrophin signaling pathway (GO:0038179)	0.0160843	0.999996	6.18419
1(red)	GZ	regulation of axonogenesis (GO:0050770)	0.0160895	0.999996	7.56234
1(red)	GZ	kidney development (GO:0001822)	0.0163597	0.999996	7.38504
1(red)	GZ	regulation of cell projection organization (GO:0031344)	0.0167418	0.999996	5.76316
1(red)	GZ	cellular response to epidermal growth factor stimulus (GO:0071364)	0.017221	0.999996	13.9151
1(red)	GZ	cranial nerve development (GO:0021545)	0.017221	0.999996	13.9151
1(red)	GZ	type B pancreatic cell development (GO:0003323)	0.0177868	0.999996	21.0243
1(red)	GZ	regulation of autophagic vacuole assembly (GO:2000785)	0.0177868	0.999996	21.0243
1(red)	GZ	response to follicle-stimulating hormone (GO:0032354)	0.0177868	0.999996	21.0243
1(red)	GZ	tube closure (GO:0060606)	0.0178137	0.999996	8.18918
1(red)	GZ	hormone secretion (GO:0046879)	0.0185839	0.999996	8.31489
1(red)	GZ	peptide secretion (GO:0002790)	0.0196901	0.999996	8.7795
1(red)	GZ	developmental cell growth (GO:0048588)	0.0198543	0.999996	9.18819
1(red)	GZ	positive regulation of developmental growth (GO:0048639)	0.0207556	0.999996	7.94449
1(red)	GZ	cardiac muscle hypertrophy (GO:0003300)	0.0211032	0.999996	14.6831
1(red)	GZ	response to vitamin A (GO:0033189)	0.0211032	0.999996	14.6831
1(red)	GZ	positive regulation of glycogen metabolic process (GO:0070875)	0.0211032	0.999996	14.6831
1(red)	GZ	spinal cord motor neuron differentiation (GO:0021522)	0.0213978	0.999996	12.3957
1(red)	GZ	negative regulation of cellular carbohydrate metabolic process (GO:0010677)	0.0219775	0.999996	9.96883
1(red)	GZ	regulation of cell junction assembly (GO:1901888)	0.0226873	0.999996	8.65312
1(red)	GZ	nervous system development (GO:0007399)	0.0238629	0.999996	5.44726
1(red)	GZ	epithelial cell migration (GO:0010631)	0.0241961	0.999996	7.70577
1(red)	GZ	long-term synaptic potentiation (GO:0060291)	0.0243076	0.999996	10.3363
1(red)	GZ	regulation of regulated secretory pathway (GO:1903305)	0.0243076	0.999996	10.3363
1(red)	GZ	multicellular organismal movement (GO:0050879)	0.0246292	0.999996	16.9094
1(red)	GZ	respiratory system process (GO:0003016)	0.0246292	0.999996	16.9094
1(red)	GZ	musculoskeletal movement (GO:0050881)	0.0246292	0.999996	16.9094
1(red)	GZ	mesonephros development (GO:0001823)	0.0246292	0.999996	16.9094
1(red)	GZ	UV protection (GO:0009650)	0.0246292	0.999996	16.9094
1(red)	GZ	modulation by symbiont of host cellular process (GO:0044068)	0.0246292	0.999996	16.9094
1(red)	GZ	enteric nervous system development (GO:0048484)	0.0246292	0.999996	16.9094
1(red)	GZ	somatic stem cell maintenance (GO:0035019)	0.0260647	0.999996	8.57213
1(red)	GZ	cell differentiation involved in kidney development (GO:0061005)	0.0262082	0.999996	11.0889
1(red)	GZ	regulation of fatty acid oxidation (GO:0046320)	0.0262082	0.999996	11.0889
1(red)	GZ	striated muscle hypertrophy (GO:0014897)	0.0268984	0.999996	12.7006
1(red)	GZ	regulation of establishment or maintenance of cell polarity (GO:0032878)	0.0268984	0.999996	12.7006
1(red)	GZ	negative regulation of nervous system development (GO:0051961)	0.0269104	0.999996	5.49108
1(red)	GZ	regulation of dendrite development (GO:0050773)	0.0275354	0.999996	6.66149
1(red)	GZ	protein autophosphorylation (GO:0046777)	0.0284032	0.999996	5.6236
1(red)	GZ	regulation of generation of precursor metabolites and energy (GO:0043467)	0.028409	0.999996	6.94072
1(red)	GZ	ATP-dependent chromatin remodeling (GO:0043044)	0.0292104	0.999996	7.6901
1(red)	GZ	aminoglycan catabolic process (GO:0006026)	0.0300389	0.999996	6.9932
1(red)	GZ	cell growth (GO:0016049)	0.0307995	0.999996	6.08263
1(red)	GZ	hormone transport (GO:0009914)	0.0313669	0.999996	6.63847
1(red)	GZ	glycosaminoglycan catabolic process (GO:0006027)	0.0315775	0.999996	7.09161
1(red)	GZ	inner ear morphogenesis (GO:0042472)	0.0315775	0.999996	7.09161
1(red)	GZ	retrograde vesicle-mediated transport, Golgi to ER (GO:0006890)	0.031685	0.999996	9.95725
1(red)	GZ	genetic imprinting (GO:0071514)	0.031685	0.999996	9.95725
1(red)	GZ	regulation of myeloid leukocyte mediated immunity (GO:0002886)	0.031685	0.999996	9.95725
1(red)	GZ	negative regulation of intrinsic apoptotic signaling pathway in response to DNA damage (GO:1902230)	0.031685	0.999996	9.95725
1(red)	GZ	hemostasis (GO:0007599)	0.0318245	0.999996	4.5446
1(red)	GZ	renal system development (GO:0072001)	0.0328518	0.999996	13.8607
1(red)	GZ	cardiac muscle hypertrophy in response to stress (GO:0014898)	0.0328518	0.999996	13.8607
1(red)	GZ	cardiac muscle adaptation (GO:0014887)	0.0328518	0.999996	13.8607
1(red)	GZ	regulation of vacuole organization (GO:0044088)	0.0328518	0.999996	13.8607
1(red)	GZ	positive regulation of cellular response to insulin stimulus (GO:1900078)	0.0328518	0.999996	13.8607
1(red)	GZ	muscle hypertrophy in response to stress (GO:0003299)	0.0328518	0.999996	13.8607
1(red)	GZ	protein kinase C signaling (GO:0070528)	0.0328518	0.999996	13.8607
1(red)	GZ	modification by symbiont of host morphology or physiology (GO:0044003)	0.0338197	0.999996	8.66352
1(red)	GZ	regulation of cell size (GO:0008361)	0.0338197	0.999996	8.66352
1(red)	GZ	regulation of intrinsic apoptotic signaling pathway in response to DNA damage (GO:1902229)	0.0338197	0.999996	8.66352
1(red)	GZ	coagulation (GO:0050817)	0.0354645	0.999996	4.37984
1(red)	GZ	blood coagulation (GO:0007596)	0.0354645	0.999996	4.37984
1(red)	GZ	regulation of neuron death (GO:1901214)	0.0363146	0.999996	4.85398
1(red)	GZ	positive regulation of protein polymerization (GO:0032273)	0.0368345	0.999996	6.35452
1(red)	GZ	cellular response to follicle-stimulating hormone stimulus (GO:0071372)	0.0369283	0.999996	18.0661
1(red)	GZ	endothelial cell chemotaxis (GO:0035767)	0.0369283	0.999996	18.0661
1(red)	GZ	growth hormone receptor signaling pathway (GO:0060396)	0.0369283	0.999996	18.0661
1(red)	GZ	drinking behavior (GO:0042756)	0.0369283	0.999996	18.0661
1(red)	GZ	positive regulation of glomerulus development (GO:0090193)	0.0369283	0.999996	18.0661
1(red)	GZ	behavioral response to nicotine (GO:0035095)	0.0369283	0.999996	18.0661
1(red)	GZ	ganglion development (GO:0061548)	0.0369283	0.999996	18.0661
1(red)	GZ	negative regulation of amyloid precursor protein catabolic process (GO:1902992)	0.0369283	0.999996	18.0661
1(red)	GZ	negative regulation of calcium ion-dependent exocytosis (GO:0045955)	0.0369283	0.999996	18.0661
1(red)	GZ	positive regulation of vascular permeability (GO:0043117)	0.0369283	0.999996	18.0661
1(red)	GZ	positive regulation of p38MAPK cascade (GO:1900745)	0.0369283	0.999996	18.0661
1(red)	GZ	regulation of chromatin binding (GO:0035561)	0.0369283	0.999996	18.0661
1(red)	GZ	dopamine receptor signaling pathway (GO:0007212)	0.0378556	0.999996	8.9713
1(red)	GZ	positive regulation of vasodilation (GO:0045909)	0.0378556	0.999996	8.9713
1(red)	GZ	positive regulation of axon extension (GO:0045773)	0.0378556	0.999996	8.9713
1(red)	GZ	neural precursor cell proliferation (GO:0061351)	0.0384227	0.999996	7.05412
1(red)	GZ	axonogenesis (GO:0007409)	0.0389741	0.999996	5.48536
1(red)	GZ	neuron projection guidance (GO:0097485)	0.03922	0.999996	4.36306
1(red)	GZ	axon guidance (GO:0007411)	0.03922	0.999996	4.36306
1(red)	GZ	regulation of membrane repolarization (GO:0060306)	0.0412808	0.999996	9.70215
1(red)	GZ	regulation of anoikis (GO:2000209)	0.0412808	0.999996	9.70215
1(red)	GZ	muscle hypertrophy (GO:0014896)	0.0412808	0.999996	9.70215
1(red)	GZ	positive regulation of lipid catabolic process (GO:0050996)	0.0412808	0.999996	9.70215
1(red)	GZ	regulation of synaptic transmission (GO:0050804)	0.041644	0.999996	4.53321
1(red)	GZ	spinal cord association neuron differentiation (GO:0021527)	0.0424859	0.999996	11.5348
1(red)	GZ	phosphate ion transport (GO:0006817)	0.0424859	0.999996	11.5348
1(red)	GZ	chondroitin sulfate catabolic process (GO:0030207)	0.0424859	0.999996	11.5348
1(red)	GZ	positive regulation of metanephros development (GO:0072216)	0.0424859	0.999996	11.5348
1(red)	GZ	cell proliferation in forebrain (GO:0021846)	0.0424859	0.999996	11.5348
1(red)	GZ	peptidyl-tyrosine phosphorylation (GO:0018108)	0.0441388	0.999996	4.83313
1(red)	GZ	endosome organization (GO:0007032)	0.0447414	0.999996	8.10751
1(red)	GZ	regulation of transcription from RNA polymerase II promoter in response to stress (GO:0043618)	0.0448252	0.999996	6.87735
1(red)	GZ	positive regulation of cellular carbohydrate metabolic process (GO:0010676)	0.0460277	0.999996	6.1164
1(red)	GZ	regulation of carbohydrate metabolic process (GO:0006109)	0.048092	0.999996	4.70289
1(red)	GZ	neuron differentiation (GO:0030182)	0.0483744	0.999996	4.33409
1(red)	GZ	peptide transport (GO:0015833)	0.0489561	0.999996	5.51566
1(red)	GZ	regulation of cellular carbohydrate metabolic process (GO:0010675)	0.049216	0.999996	4.71021
1(red)	GZ	peptidyl-tyrosine modification (GO:0018212)	0.0498472	0.999996	4.57386
1(red)	GZ	mammary gland development (GO:0030879)	0.0499186	0.999996	8.5531
1(red)	GZ	positive regulation of dendrite morphogenesis (GO:0050775)	0.0499186	0.999996	8.5531
1(red)	GZ	gastrulation with mouth forming second (GO:0001702)	0.0499186	0.999996	8.5531
2(green)	GZ	embryonic organ morphogenesis (GO:0048562)	3.70028e-05	0.183534	22.7975
2(green)	GZ	skeletal system morphogenesis (GO:0048705)	7.42991e-05	0.184262	21.6234
2(green)	GZ	embryonic skeletal system morphogenesis (GO:0048704)	0.00017197	0.284323	20.9798
2(green)	GZ	cartilage development (GO:0051216)	0.00131564	0.999995	14.5536
2(green)	GZ	lung lobe morphogenesis (GO:0060463)	0.00139651	0.999995	76.7477
2(green)	GZ	stem cell development (GO:0048864)	0.00179767	0.999995	21.339
2(green)	GZ	negative regulation of nervous system development (GO:0051961)	0.00209647	0.999995	9.80169
2(green)	GZ	insulin-like growth factor receptor signaling pathway (GO:0048009)	0.00278684	0.999995	30.5322
2(green)	GZ	neuromuscular process (GO:0050905)	0.00311196	0.999995	11.6875
2(green)	GZ	detection of mechanical stimulus involved in sensory perception of sound (GO:0050910)	0.00490655	0.999995	23.6526
2(green)	GZ	palate development (GO:0060021)	0.0053631	0.999995	10.191
2(green)	GZ	neuromuscular process controlling balance (GO:0050885)	0.00562343	0.999995	12.254
2(green)	GZ	calcium-dependent cell-cell adhesion via plasma membrane cell adhesion molecules (GO:0016339)	0.00598731	0.999995	14.9471
2(green)	GZ	lens fiber cell development (GO:0070307)	0.0071594	0.999995	28.8293
2(green)	GZ	biotin metabolic process (GO:0006768)	0.0071594	0.999995	28.8293
2(green)	GZ	embryonic morphogenesis (GO:0048598)	0.00728169	0.999995	6.61057
2(green)	GZ	neural crest cell development (GO:0014032)	0.00776232	0.999995	17.0205
2(green)	GZ	positive regulation of protein export from nucleus (GO:0046827)	0.00797097	0.999995	21.9379
2(green)	GZ	regulation of protein binding (GO:0043393)	0.00832633	0.999995	7.88603
2(green)	GZ	telencephalon cell migration (GO:0022029)	0.00974896	0.999995	10.8205
2(green)	GZ	bone development (GO:0060348)	0.00974896	0.999995	10.8205
2(green)	GZ	benzene-containing compound metabolic process (GO:0042537)	0.0105001	0.999995	13.6436
2(green)	GZ	embryonic digit morphogenesis (GO:0042733)	0.0105907	0.999995	9.35048
2(green)	GZ	hormone biosynthetic process (GO:0042446)	0.0107507	0.999995	10.0881
2(green)	GZ	cellular ketone metabolic process (GO:0042180)	0.0111346	0.999995	8.98595
2(green)	GZ	central nervous system neuron development (GO:0021954)	0.0113568	0.999995	11.623
2(green)	GZ	axon extension involved in axon guidance (GO:0048846)	0.0114979	0.999995	28.955
2(green)	GZ	neuron projection extension involved in neuron projection guidance (GO:1902284)	0.0114979	0.999995	28.955
2(green)	GZ	regulation of Wnt signaling pathway (GO:0030111)	0.0115469	0.999995	6.4749
2(green)	GZ	sialylation (GO:0097503)	0.0115858	0.999995	14.1968
2(green)	GZ	dopamine biosynthetic process (GO:0042416)	0.0130423	0.999995	20.2616
2(green)	GZ	negative regulation of neuron projection development (GO:0010977)	0.0130918	0.999995	7.51082
2(green)	GZ	catecholamine transport (GO:0051937)	0.0131551	0.999995	16.8532
2(green)	GZ	negative regulation of fibroblast growth factor receptor signaling pathway (GO:0040037)	0.0131551	0.999995	16.8532
2(green)	GZ	ventricular cardiac muscle tissue morphogenesis (GO:0055010)	0.0145912	0.999995	9.60201
2(green)	GZ	mesenchymal cell development (GO:0014031)	0.0147559	0.999995	11.7222
2(green)	GZ	positive regulation of protein binding (GO:0032092)	0.0152397	0.999995	8.38078
2(green)	GZ	organ morphogenesis (GO:0009887)	0.0157028	0.999995	5.39415
2(green)	GZ	negative regulation of neurogenesis (GO:0050768)	0.0162839	0.999995	5.96729
2(green)	GZ	embryonic digestive tract morphogenesis (GO:0048557)	0.0166558	0.999995	11.9533
2(green)	GZ	regulation of binding (GO:0051098)	0.0168932	0.999995	5.77314
2(green)	GZ	cardiac muscle tissue morphogenesis (GO:0055008)	0.017855	0.999995	8.07615
2(green)	GZ	regulation of osteoblast differentiation (GO:0045667)	0.0197961	0.999995	6.31879
2(green)	GZ	sulfur compound transport (GO:0072348)	0.0198195	0.999995	9.15868
2(green)	GZ	forebrain cell migration (GO:0021885)	0.0198746	0.999995	8.1735
2(green)	GZ	regulation of protein export from nucleus (GO:0046825)	0.0201734	0.999995	10.1286
2(green)	GZ	detection of mechanical stimulus involved in sensory perception (GO:0050974)	0.0201734	0.999995	10.1286
2(green)	GZ	positive regulation of nucleocytoplasmic transport (GO:0046824)	0.0203443	0.999995	6.4393
2(green)	GZ	ventricular system development (GO:0021591)	0.0203726	0.999995	13.2564
2(green)	GZ	mammary gland epithelial cell proliferation (GO:0033598)	0.0203726	0.999995	13.2564
2(green)	GZ	androgen biosynthetic process (GO:0006702)	0.0203726	0.999995	13.2564
2(green)	GZ	chondrocyte development (GO:0002063)	0.0203726	0.999995	13.2564
2(green)	GZ	granulocyte differentiation (GO:0030851)	0.0203726	0.999995	13.2564
2(green)	GZ	astrocyte differentiation (GO:0048708)	0.0216223	0.999995	14.9168
2(green)	GZ	digestive system process (GO:0022600)	0.0218032	0.999995	7.44913
2(green)	GZ	cerebral cortex cell migration (GO:0021795)	0.0230981	0.999995	8.96304
2(green)	GZ	negative regulation of axon extension (GO:0030517)	0.0231716	0.999995	10.1436
2(green)	GZ	glial cell development (GO:0021782)	0.0233227	0.999995	7.87905
2(green)	GZ	neuron recognition (GO:0008038)	0.0254853	0.999995	8.16272
2(green)	GZ	negative regulation of axonogenesis (GO:0050771)	0.0256009	0.999995	7.13563
2(green)	GZ	regulation of macrophage differentiation (GO:0045649)	0.0264644	0.999995	10.2786
2(green)	GZ	ketone biosynthetic process (GO:0042181)	0.0269081	0.999995	8.79427
2(green)	GZ	muscle tissue morphogenesis (GO:0060415)	0.0269661	0.999995	6.665
2(green)	GZ	neuron development (GO:0048666)	0.0273406	0.999995	5.48246
2(green)	GZ	glycolipid biosynthetic process (GO:0009247)	0.0289226	0.999995	7.15235
2(green)	GZ	establishment of protein localization to Golgi (GO:0072600)	0.0299424	0.999995	10.6174
2(green)	GZ	purine deoxyribonucleotide metabolic process (GO:0009151)	0.0299424	0.999995	10.6174
2(green)	GZ	endothelial cell differentiation (GO:0045446)	0.0313176	0.999995	8.66481
2(green)	GZ	neural tube development (GO:0021915)	0.0313176	0.999995	8.66481
2(green)	GZ	regulation of axonogenesis (GO:0050770)	0.031982	0.999995	5.23517
2(green)	GZ	face morphogenesis (GO:0060325)	0.032247	0.999995	7.29157
2(green)	GZ	negative regulation of cell projection organization (GO:0031345)	0.0332807	0.999995	5.23363
2(green)	GZ	establishment of tissue polarity (GO:0007164)	0.0333235	0.999995	11.3427
2(green)	GZ	tryptophan metabolic process (GO:0006568)	0.0333235	0.999995	11.3427
2(green)	GZ	establishment of planar polarity (GO:0001736)	0.0333235	0.999995	11.3427
2(green)	GZ	neuronal stem cell maintenance (GO:0097150)	0.0333235	0.999995	11.3427
2(green)	GZ	Leydig cell differentiation (GO:0033327)	0.0333235	0.999995	11.3427
2(green)	GZ	maintenance of gastrointestinal epithelium (GO:0030277)	0.0333235	0.999995	11.3427
2(green)	GZ	hindlimb morphogenesis (GO:0035137)	0.0340671	0.999995	6.84055
2(green)	GZ	genitalia development (GO:0048806)	0.0340671	0.999995	6.84055
2(green)	GZ	locomotory behavior (GO:0007626)	0.0349681	0.999995	4.64891
2(green)	GZ	cellular response to leptin stimulus (GO:0044320)	0.0359262	0.999995	12.939
2(green)	GZ	positive regulation of macrophage activation (GO:0043032)	0.0359262	0.999995	12.939
2(green)	GZ	positive regulation of phosphoprotein phosphatase activity (GO:0032516)	0.0359262	0.999995	12.939
2(green)	GZ	response to insecticide (GO:0017085)	0.0359262	0.999995	12.939
2(green)	GZ	negative regulation of gene silencing (GO:0060969)	0.0359262	0.999995	12.939
2(green)	GZ	cerebellar granule cell differentiation (GO:0021707)	0.0359262	0.999995	12.939
2(green)	GZ	vascular endothelial growth factor receptor signaling pathway (GO:0048010)	0.0412547	0.999995	7.44322
2(green)	GZ	negative regulation of embryonic development (GO:0045992)	0.0412547	0.999995	7.44322
2(green)	GZ	hippocampus development (GO:0021766)	0.0418147	0.999995	6.17823
2(green)	GZ	forebrain neuron development (GO:0021884)	0.0421234	0.999995	8.62549
2(green)	GZ	ribonucleoside bisphosphate biosynthetic process (GO:0034030)	0.0421234	0.999995	8.62549
2(green)	GZ	nucleosome disassembly (GO:0006337)	0.0421234	0.999995	8.62549
2(green)	GZ	purine nucleoside bisphosphate biosynthetic process (GO:0034033)	0.0421234	0.999995	8.62549
2(green)	GZ	protein-DNA complex disassembly (GO:0032986)	0.0421234	0.999995	8.62549
2(green)	GZ	nucleoside bisphosphate biosynthetic process (GO:0033866)	0.0421234	0.999995	8.62549
2(green)	GZ	Rac protein signal transduction (GO:0016601)	0.0421234	0.999995	8.62549
2(green)	GZ	eye development (GO:0001654)	0.0425269	0.999995	5.05082
2(green)	GZ	endoplasmic reticulum organization (GO:0007029)	0.0448817	0.999995	6.71008
2(green)	GZ	negative regulation of neuron differentiation (GO:0045665)	0.045221	0.999995	4.35727
2(green)	GZ	regulation of ossification (GO:0030278)	0.0454903	0.999995	4.23483
2(green)	GZ	cell recognition (GO:0008037)	0.0469899	0.999995	4.52361
2(green)	GZ	negative regulation of Wnt signaling pathway (GO:0030178)	0.0471008	0.999995	4.39965
2(green)	GZ	cartilage development involved in endochondral bone morphogenesis (GO:0060351)	0.0484498	0.999995	8.83225
2(green)	GZ	dopaminergic neuron differentiation (GO:0071542)	0.0484498	0.999995	8.83225
2(green)	GZ	histone mRNA catabolic process (GO:0071044)	0.0484498	0.999995	8.83225
2(green)	GZ	positive regulation of cell cycle G2/M phase transition (GO:1902751)	0.0484498	0.999995	8.83225
2(green)	GZ	positive regulation of CREB transcription factor activity (GO:0032793)	0.0484498	0.999995	8.83225
2(green)	GZ	serine family amino acid catabolic process (GO:0009071)	0.0484498	0.999995	8.83225
2(green)	GZ	positive regulation of G2/M transition of mitotic cell cycle (GO:0010971)	0.0484498	0.999995	8.83225
2(green)	GZ	embryonic eye morphogenesis (GO:0048048)	0.0485235	0.999995	7.2446
2(green)	GZ	blood vessel remodeling (GO:0001974)	0.0494262	0.999995	5.85206
2(green)	GZ	response to organophosphorus (GO:0046683)	0.049689	0.999995	4.3517

## Sheet: DAE Clusters 13-18 weeks
chr	start	end	GeneID	gene.type	GeneName	HiC type	cluster
chr1	1004480	1005002	ENSG00000176022	protein_coding	B3GALT6	CP	1(red)
chr1	1004480	1005002	ENSG00000186891	protein_coding	TNFRSF18	CP	1(red)
chr1	1004480	1005002	ENSG00000189339	protein_coding	SLC35E2B	CP	1(red)
chr1	1004480	1005002	ENSG00000186827	protein_coding	TNFRSF4	CP	1(red)
chr1	1004480	1005002	ENSG00000078808	protein_coding	SDF4	CP	1(red)
chr1	1004480	1005002	ENSG00000131591	protein_coding	C1orf159	CP	1(red)
chr1	1004480	1005002	ENSG00000230415	lincRNA	RP5-902P8.10	CP	1(red)
chr1	1004480	1005002	ENSG00000260179	lincRNA	RP5-902P8.12	CP	1(red)
chr1	1004480	1005002	ENSG00000160087	protein_coding	UBE2J2	CP	1(red)
chr1	1004480	1005002	ENSG00000205090	protein_coding	TMEM240	CP	1(red)
chr1	1004480	1005002	ENSG00000184163	protein_coding	FAM132A	CP	1(red)
chr1	1004480	1005002	ENSG00000162571	protein_coding	TTLL10	CP	1(red)
chr1	1004480	1005002	ENSG00000175756	protein_coding	AURKAIP1	CP	1(red)
chr1	109796080	109796767	ENSG00000179902	protein_coding	C1orf194	CP	1(red)
chr1	109796080	109796767	ENSG00000116299	protein_coding	KIAA1324	CP	1(red)
chr1	116694639	116695009	ENSG00000233154	lincRNA	RP4-655J12.4	CP	1(red)
chr1	116710465	116710851	ENSG00000233154	lincRNA	RP4-655J12.4	CP	1(red)
chr1	116710905	116711328	ENSG00000233154	lincRNA	RP4-655J12.4	CP	1(red)
chr1	154529725	154529988	ENSG00000163357	protein_coding	DCST1	CP	1(red)
chr1	154529725	154529988	ENSG00000160688	protein_coding	FLAD1	CP	1(red)
chr1	154529725	154529988	ENSG00000160691	protein_coding	SHC1	CP	1(red)
chr1	154529725	154529988	ENSG00000163354	protein_coding	DCST2	CP	1(red)
chr1	154529725	154529988	ENSG00000163346	protein_coding	PBXIP1	CP	1(red)
chr1	154529725	154529988	ENSG00000173207	protein_coding	CKS1B	CP	1(red)
chr1	154529725	154529988	ENSG00000163348	protein_coding	PYGO2	CP	1(red)
chr1	155043427	155043755	ENSG00000163239	protein_coding	TDRD10	CP	1(red)
chr1	155043427	155043755	ENSG00000160691	protein_coding	SHC1	CP	1(red)
chr1	155043427	155043755	ENSG00000169291	protein_coding	SHE	CP	1(red)
chr1	155043427	155043755	ENSG00000160714	protein_coding	UBE2Q1	CP	1(red)
chr1	155043427	155043755	ENSG00000160716	protein_coding	CHRNB2	CP	1(red)
chr1	155043427	155043755	ENSG00000173207	protein_coding	CKS1B	CP	1(red)
chr1	158083005	158083711	ENSG00000183853	protein_coding	KIRREL	CP	1(red)
chr1	160086990	160087220	ENSG00000132716	protein_coding	DCAF8	CP	1(red)
chr1	161359666	161360218	ENSG00000158859	protein_coding	ADAMTS4	CP	1(red)
chr1	161359666	161360218	ENSG00000158864	protein_coding	NDUFS2	CP	1(red)
chr1	161359666	161360218	ENSG00000158869	protein_coding	FCER1G	CP	1(red)
chr1	161359666	161360218	ENSG00000268387	protein_coding	AL590714.1	CP	1(red)
chr1	161359666	161360218	ENSG00000158874	protein_coding	APOA2	CP	1(red)
chr1	161359666	161360218	ENSG00000158882	protein_coding	TOMM40L	CP	1(red)
chr1	161500941	161501110	ENSG00000162746	protein_coding	FCRLB	CP	1(red)
chr1	16160395	16160700	ENSG00000037637	protein_coding	FBXO42	CP	1(red)
chr1	16160395	16160700	ENSG00000183888	protein_coding	C1orf64	CP	1(red)
chr1	16160395	16160700	ENSG00000055070	protein_coding	SZRD1	CP	1(red)
chr1	16160395	16160700	ENSG00000116809	protein_coding	ZBTB17	CP	1(red)
chr1	161696780	161697030	ENSG00000173110	protein_coding	HSPA6	CP	1(red)
chr1	161696780	161697030	ENSG00000203747	protein_coding	FCGR3A	CP	1(red)
chr1	181287391	181288180	ENSG00000225359	lincRNA	RP11-540K16.2	CP	1(red)
chr1	1840449	1840835	ENSG00000142609	protein_coding	C1orf222	CP	1(red)
chr1	1840449	1840835	ENSG00000187730	protein_coding	GABRD	CP	1(red)
chr1	203598370	203598636	ENSG00000188783	protein_coding	PRELP	CP	1(red)
chr1	203598648	203598938	ENSG00000188783	protein_coding	PRELP	CP	1(red)
chr1	204776076	204776658	ENSG00000198625	protein_coding	MDM4	CP	1(red)
chr1	208136499	208137478	ENSG00000226202	lincRNA	RP11-328D5.1	CP	1(red)
chr1	208136499	208137478	ENSG00000174059	protein_coding	CD34	CP	1(red)
chr1	25174423	25175142	ENSG00000117614	protein_coding	SYF2	CP	1(red)
chr1	25565984	25566942	ENSG00000157978	protein_coding	LDLRAP1	CP	1(red)
chr1	2574343	2574764	ENSG00000157870	protein_coding	FAM213B	CP	1(red)
chr1	2574343	2574764	ENSG00000142606	protein_coding	MMEL1	CP	1(red)
chr1	2574343	2574764	ENSG00000149527	protein_coding	PLCH2	CP	1(red)
chr1	25945602	25946200	ENSG00000255054	protein_coding	RP1-317E23.6	CP	1(red)
chr1	25945602	25946200	ENSG00000117643	protein_coding	MAN1C1	CP	1(red)
chr1	25945602	25946200	ENSG00000162430	protein_coding	SEPN1	CP	1(red)
chr1	26947342	26948198	ENSG00000117713	protein_coding	ARID1A	CP	1(red)
chr1	26947342	26948198	ENSG00000060642	protein_coding	PIGV	CP	1(red)
chr1	27024638	27024920	ENSG00000117713	protein_coding	ARID1A	CP	1(red)
chr1	27024638	27024920	ENSG00000060642	protein_coding	PIGV	CP	1(red)
chr1	27191386	27191710	ENSG00000117676	protein_coding	RPS6KA1	CP	1(red)
chr1	32966037	32966782	ENSG00000176261	protein_coding	ZBTB8OS	CP	1(red)
chr1	34628428	34629184	ENSG00000121904	protein_coding	CSMD2	CP	1(red)
chr1	39269700	39270212	ENSG00000185668	protein_coding	POU3F1	CP	1(red)
chr1	39269700	39270212	ENSG00000224592	lincRNA	RP5-884C9.2	CP	1(red)
chr1	39269700	39270212	ENSG00000183520	protein_coding	UTP11L	CP	1(red)
chr1	39269700	39270212	ENSG00000183386	protein_coding	FHL3	CP	1(red)
chr1	41961925	41962146	ENSG00000235358	lincRNA	RP11-399E6.1	CP	1(red)
chr1	45251900	45251995	ENSG00000117448	protein_coding	AKR1A1	CP	1(red)
chr1	54953797	54954322	ENSG00000212670	protein_coding	AL161915.1	CP	1(red)
chr1	54953797	54954322	ENSG00000157216	protein_coding	SSBP3	CP	1(red)
chr1	54953797	54954322	ENSG00000232245	lincRNA	RP4-705F19.1	CP	1(red)
chr1	6305640	6305850	ENSG00000069424	protein_coding	KCNAB2	CP	1(red)
chr1	6305640	6305850	ENSG00000187017	protein_coding	ESPN	CP	1(red)
chr1	6305640	6305850	ENSG00000069812	protein_coding	HES2	CP	1(red)
chr1	6305640	6305850	ENSG00000171680	protein_coding	PLEKHG5	CP	1(red)
chr1	6305640	6305850	ENSG00000268332	protein_coding	AL035406.1	CP	1(red)
chr1	6306040	6306275	ENSG00000069424	protein_coding	KCNAB2	CP	1(red)
chr1	6306040	6306275	ENSG00000069812	protein_coding	HES2	CP	1(red)
chr1	6306040	6306275	ENSG00000187017	protein_coding	ESPN	CP	1(red)
chr1	6306040	6306275	ENSG00000268332	protein_coding	AL035406.1	CP	1(red)
chr1	6306040	6306275	ENSG00000171680	protein_coding	PLEKHG5	CP	1(red)
chr1	7740230	7740774	ENSG00000171735	protein_coding	CAMTA1	CP	1(red)
chr10	102802460	102803043	ENSG00000107816	protein_coding	LZTS2	CP	1(red)
chr10	102802460	102803043	ENSG00000186862	protein_coding	PDZD7	CP	1(red)
chr10	102802460	102803043	ENSG00000273162	lincRNA	RP11-108L7.15	CP	1(red)
chr10	102802460	102803043	ENSG00000107821	protein_coding	KAZALD1	CP	1(red)
chr10	103245812	103245957	ENSG00000230967	lincRNA	RP11-107I14.5	CP	1(red)
chr10	103989875	103989940	ENSG00000077150	protein_coding	NFKB2	CP	1(red)
chr10	103989875	103989940	ENSG00000107862	protein_coding	GBF1	CP	1(red)
chr10	103989875	103989940	ENSG00000107874	protein_coding	CUEDC2	CP	1(red)
chr10	103989875	103989940	ENSG00000120055	protein_coding	C10orf95	CP	1(red)
chr10	103989875	103989940	ENSG00000107872	protein_coding	FBXL15	CP	1(red)
chr10	103989875	103989940	ENSG00000059915	protein_coding	PSD	CP	1(red)
chr10	103989875	103989940	ENSG00000138111	protein_coding	TMEM180	CP	1(red)
chr10	105041414	105041875	ENSG00000076685	protein_coding	NT5C2	CP	1(red)
chr10	118895875	118895980	ENSG00000188316	protein_coding	ENO4	CP	1(red)
chr10	118895875	118895980	ENSG00000187164	protein_coding	KIAA1598	CP	1(red)
chr10	118934907	118935336	ENSG00000188316	protein_coding	ENO4	CP	1(red)
chr10	13933541	13933993	ENSG00000151474	protein_coding	FRMD4A	CP	1(red)
chr10	15476300	15476369	ENSG00000077943	protein_coding	ITGA8	CP	1(red)
chr10	15476300	15476369	ENSG00000148481	protein_coding	FAM188A	CP	1(red)
chr10	21799318	21799641	ENSG00000269897	protein_coding	COMMD3-BMI1	CP	1(red)
chr10	21799318	21799641	ENSG00000272516	lincRNA	RP11-573G6.9	CP	1(red)
chr10	21799318	21799641	ENSG00000271981	lincRNA	RP11-573G6.8	CP	1(red)
chr10	21799318	21799641	ENSG00000168283	protein_coding	BMI1	CP	1(red)
chr10	21799318	21799641	ENSG00000272366	lincRNA	RP11-573G6.10	CP	1(red)
chr10	21799318	21799641	ENSG00000148444	protein_coding	COMMD3	CP	1(red)
chr10	21799318	21799641	ENSG00000077327	protein_coding	SPAG6	CP	1(red)
chr10	22540702	22541430	ENSG00000204682	protein_coding	CASC10	CP	1(red)
chr10	22540702	22541430	ENSG00000271981	lincRNA	RP11-573G6.8	CP	1(red)
chr10	22540702	22541430	ENSG00000180592	protein_coding	SKIDA1	CP	1(red)
chr10	22540702	22541430	ENSG00000272516	lincRNA	RP11-573G6.9	CP	1(red)
chr10	22540702	22541430	ENSG00000078403	protein_coding	MLLT10	CP	1(red)
chr10	22540702	22541430	ENSG00000272366	lincRNA	RP11-573G6.10	CP	1(red)
chr10	22624297	22624370	ENSG00000204682	protein_coding	CASC10	CP	1(red)
chr10	22624297	22624370	ENSG00000078403	protein_coding	MLLT10	CP	1(red)
chr10	22624297	22624370	ENSG00000180592	protein_coding	SKIDA1	CP	1(red)
chr10	43950720	43951503	ENSG00000230555	lincRNA	RP11-517P14.2	CP	1(red)
chr10	43950720	43951503	ENSG00000234944	lincRNA	RP11-124O11.1	CP	1(red)
chr10	44185397	44186203	ENSG00000269515	protein_coding	AL137026.1	CP	1(red)
chr10	70359948	70360304	ENSG00000204130	protein_coding	RUFY2	CP	1(red)
chr10	70359948	70360304	ENSG00000122912	protein_coding	SLC25A16	CP	1(red)
chr10	74057670	74058050	ENSG00000107736	protein_coding	CDH23	CP	1(red)
chr10	74057670	74058050	ENSG00000168209	protein_coding	DDIT4	CP	1(red)
chr10	75406991	75407553	ENSG00000213551	protein_coding	DNAJC9	CP	1(red)
chr10	75406991	75407553	ENSG00000182180	protein_coding	MRPS16	CP	1(red)
chr10	75406991	75407553	ENSG00000166348	protein_coding	USP54	CP	1(red)
chr10	75406991	75407553	ENSG00000166317	protein_coding	SYNPO2L	CP	1(red)
chr10	830499	831190	ENSG00000151240	protein_coding	DIP2C	CP	1(red)
chr10	830499	831190	ENSG00000180525	protein_coding	PRR26	CP	1(red)
chr10	88470823	88471213	ENSG00000148672	protein_coding	GLUD1	CP	1(red)
chr10	91596808	91596970	ENSG00000238291	lincRNA	RP11-94M14.3	CP	1(red)
chr11	120856461	120856610	ENSG00000149403	protein_coding	GRIK4	CP	1(red)
chr11	120856461	120856610	ENSG00000204306	protein_coding	AP002348.1	CP	1(red)
chr11	124709331	124710007	ENSG00000110013	protein_coding	SIAE	CP	1(red)
chr11	124709331	124710007	ENSG00000064199	protein_coding	SPA17	CP	1(red)
chr11	130304394	130305145	ENSG00000254842	lincRNA	RP11-890B15.2	CP	1(red)
chr11	130304394	130305145	ENSG00000255455	lincRNA	RP11-890B15.3	CP	1(red)
chr11	130304394	130305145	ENSG00000120451	protein_coding	SNX19	CP	1(red)
chr11	17760530	17760905	ENSG00000129158	protein_coding	SERGEF	CP	1(red)
chr11	46264726	46265198	ENSG00000157613	protein_coding	CREB3L1	CP	1(red)
chr11	57250179	57250826	ENSG00000109991	protein_coding	P2RX3	CP	1(red)
chr11	61880097	61880151	ENSG00000149485	protein_coding	FADS1	CP	1(red)
chr11	61880097	61880151	ENSG00000134825	protein_coding	TMEM258	CP	1(red)
chr11	61880097	61880151	ENSG00000221968	protein_coding	FADS3	CP	1(red)
chr11	61880097	61880151	ENSG00000168496	protein_coding	FEN1	CP	1(red)
chr11	61880097	61880151	ENSG00000167994	protein_coding	RAB3IL1	CP	1(red)
chr11	61880097	61880151	ENSG00000134824	protein_coding	FADS2	CP	1(red)
chr11	65419981	65420225	ENSG00000197136	protein_coding	PCNXL3	CP	1(red)
chr11	65419981	65420225	ENSG00000213445	protein_coding	SIPA1	CP	1(red)
chr11	65419981	65420225	ENSG00000175467	protein_coding	SART1	CP	1(red)
chr11	65419981	65420225	ENSG00000172732	protein_coding	MUS81	CP	1(red)
chr11	65419981	65420225	ENSG00000172638	protein_coding	EFEMP2	CP	1(red)
chr11	65419981	65420225	ENSG00000172757	protein_coding	CFL1	CP	1(red)
chr11	65585437	65586048	ENSG00000172977	protein_coding	KAT5	CP	1(red)
chr11	65585437	65586048	ENSG00000173039	protein_coding	RELA	CP	1(red)
chr11	65585437	65586048	ENSG00000175573	protein_coding	C11orf68	CP	1(red)
chr11	65585437	65586048	ENSG00000175334	protein_coding	BANF1	CP	1(red)
chr11	65585437	65586048	ENSG00000175376	protein_coding	EIF1AD	CP	1(red)
chr11	65585437	65586048	ENSG00000175467	protein_coding	SART1	CP	1(red)
chr11	65585437	65586048	ENSG00000175550	protein_coding	DRAP1	CP	1(red)
chr11	66495101	66495327	ENSG00000173653	protein_coding	RCE1	CP	1(red)
chr11	66495101	66495327	ENSG00000173715	protein_coding	C11orf80	CP	1(red)
chr11	67085670	67085821	ENSG00000173120	protein_coding	KDM2A	CP	1(red)
chr11	67085834	67085930	ENSG00000173120	protein_coding	KDM2A	CP	1(red)
chr11	69451504	69451773	ENSG00000260895	lincRNA	RP11-554A11.7	CP	1(red)
chr11	69451504	69451773	ENSG00000172927	protein_coding	MYEOV	CP	1(red)
chr12	111473237	111473675	ENSG00000111271	protein_coding	ACAD10	CP	1(red)
chr12	118626490	118626958	ENSG00000135090	protein_coding	TAOK3	CP	1(red)
chr12	118626490	118626958	ENSG00000270482	lincRNA	RP11-131L12.2	CP	1(red)
chr12	118626490	118626958	ENSG00000111707	protein_coding	SUDS3	CP	1(red)
chr12	120755038	120755542	ENSG00000111775	protein_coding	COX6A1	CP	1(red)
chr12	120755038	120755542	ENSG00000170855	protein_coding	TRIAP1	CP	1(red)
chr12	120755038	120755542	ENSG00000111780	protein_coding	AL021546.6	CP	1(red)
chr12	120755038	120755542	ENSG00000257218	protein_coding	GATC	CP	1(red)
chr12	122277740	122277830	ENSG00000110801	protein_coding	PSMD9	CP	1(red)
chr12	122277740	122277830	ENSG00000256950	protein_coding	RP11-87C12.2	CP	1(red)
chr12	122277740	122277830	ENSG00000158104	protein_coding	HPD	CP	1(red)
chr12	122277960	122278026	ENSG00000256950	protein_coding	RP11-87C12.2	CP	1(red)
chr12	122277960	122278026	ENSG00000158104	protein_coding	HPD	CP	1(red)
chr12	122277960	122278026	ENSG00000110801	protein_coding	PSMD9	CP	1(red)
chr12	131199320	131199720	ENSG00000256064	lincRNA	RP11-117L5.4	CP	1(red)
chr12	131199320	131199720	ENSG00000060709	protein_coding	RIMBP2	CP	1(red)
chr12	132315038	132315239	ENSG00000111452	protein_coding	GPR133	CP	1(red)
chr12	132315038	132315239	ENSG00000268091	protein_coding	AC078925.1	CP	1(red)
chr12	132315533	132315740	ENSG00000111452	protein_coding	GPR133	CP	1(red)
chr12	132315533	132315740	ENSG00000268091	protein_coding	AC078925.1	CP	1(red)
chr12	132380600	132380920	ENSG00000111452	protein_coding	GPR133	CP	1(red)
chr12	132380600	132380920	ENSG00000256484	lincRNA	RP13-507P19.1	CP	1(red)
chr12	132380600	132380920	ENSG00000204603	lincRNA	RP11-638F5.1	CP	1(red)
chr12	13253893	13254547	ENSG00000273079	protein_coding	GRIN2B	CP	1(red)
chr12	4140182	4140815	ENSG00000118971	protein_coding	CCND2	CP	1(red)
chr12	54090021	54090117	ENSG00000123415	protein_coding	SMUG1	CP	1(red)
chr12	54090021	54090117	ENSG00000197757	protein_coding	HOXC6	CP	1(red)
chr12	54090021	54090117	ENSG00000180818	protein_coding	HOXC10	CP	1(red)
chr12	54090021	54090117	ENSG00000198353	protein_coding	HOXC4	CP	1(red)
chr12	54090021	54090117	ENSG00000172789	protein_coding	HOXC5	CP	1(red)
chr12	54090021	54090117	ENSG00000180806	protein_coding	HOXC9	CP	1(red)
chr12	54567140	54567320	ENSG00000250742	lincRNA	RP11-834C11.4	CP	1(red)
chr12	54567140	54567320	ENSG00000260470	lincRNA	RP11-834C11.11	CP	1(red)
chr12	54567140	54567320	ENSG00000197757	protein_coding	HOXC6	CP	1(red)
chr12	54567140	54567320	ENSG00000172789	protein_coding	HOXC5	CP	1(red)
chr12	54567140	54567320	ENSG00000198353	protein_coding	HOXC4	CP	1(red)
chr12	54567140	54567320	ENSG00000180806	protein_coding	HOXC9	CP	1(red)
chr12	54752746	54753349	ENSG00000135486	protein_coding	HNRNPA1	CP	1(red)
chr12	54752746	54753349	ENSG00000094916	protein_coding	CBX5	CP	1(red)
chr12	54752746	54753349	ENSG00000123405	protein_coding	NFE2	CP	1(red)
chr12	54752746	54753349	ENSG00000111481	protein_coding	COPZ1	CP	1(red)
chr12	57946611	57946966	ENSG00000076108	protein_coding	BAZ2A	CP	1(red)
chr12	57946611	57946966	ENSG00000110955	protein_coding	ATP5B	CP	1(red)
chr12	6054226	6054360	ENSG00000130037	protein_coding	KCNA5	CP	1(red)
chr12	63025378	63025956	ENSG00000111110	protein_coding	PPM1H	CP	1(red)
chr12	6387584	6388212	ENSG00000010278	protein_coding	CD9	CP	1(red)
chr12	9043406	9043650	ENSG00000166532	protein_coding	RIMKLB	CP	1(red)
chr12	91775139	91775433	ENSG00000257242	protein_coding	C12orf79	CP	1(red)
chr12	91775139	91775433	ENSG00000133639	protein_coding	BTG1	CP	1(red)
chr12	94495785	94496246	ENSG00000198015	protein_coding	MRPL42	CP	1(red)
chr12	94495785	94496246	ENSG00000120833	protein_coding	SOCS2	CP	1(red)
chr13	103244424	103244917	ENSG00000151287	protein_coding	TEX30	CP	1(red)
chr13	103244424	103244917	ENSG00000134899	protein_coding	ERCC5	CP	1(red)
chr13	107570039	107570752	ENSG00000134884	protein_coding	ARGLU1	CP	1(red)
chr13	112547890	112548111	ENSG00000126216	protein_coding	TUBGCP3	CP	1(red)
chr13	20175909	20176793	ENSG00000196199	protein_coding	MPHOSPH8	CP	1(red)
chr13	23733700	23734490	ENSG00000262619	lincRNA	LINC00621	CP	1(red)
chr13	23733700	23734490	ENSG00000262198	lincRNA	RP11-124N19.3	CP	1(red)
chr13	30423184	30423640	ENSG00000139514	protein_coding	SLC7A1	CP	1(red)
chr13	30423184	30423640	ENSG00000224511	lincRNA	LINC00365	CP	1(red)
chr13	34116442	34117241	ENSG00000083642	protein_coding	PDS5B	CP	1(red)
chr13	45492137	45492940	ENSG00000102804	protein_coding	TSC22D1	CP	1(red)
chr13	45885201	45885524	ENSG00000133114	protein_coding	GPALPP1	CP	1(red)
chr13	45885201	45885524	ENSG00000188342	protein_coding	GTF2F2	CP	1(red)
chr13	45885201	45885524	ENSG00000180332	protein_coding	KCTD4	CP	1(red)
chr13	75793739	75794219	ENSG00000236678	lincRNA	LINC00347	CP	1(red)
chr13	78052275	78053010	ENSG00000005810	protein_coding	MYCBP2	CP	1(red)
chr13	95359639	95359720	ENSG00000125257	protein_coding	ABCC4	CP	1(red)
chr14	100659173	100659604	ENSG00000258693	lincRNA	RP11-436M15.3	CP	1(red)
chr14	104928030	104928633	ENSG00000258913	lincRNA	RP11-260M19.2	CP	1(red)
chr14	104928030	104928633	ENSG00000258598	lincRNA	RP11-260M19.1	CP	1(red)
chr14	104928030	104928633	ENSG00000126214	protein_coding	KLC1	CP	1(red)
chr14	105281660	105281817	ENSG00000142208	protein_coding	AKT1	CP	1(red)
chr14	105281660	105281817	ENSG00000182979	protein_coding	MTA1	CP	1(red)
chr14	105282226	105282530	ENSG00000142208	protein_coding	AKT1	CP	1(red)
chr14	105282226	105282530	ENSG00000182979	protein_coding	MTA1	CP	1(red)
chr14	105399570	105399940	ENSG00000185024	protein_coding	BRF1	CP	1(red)
chr14	105399570	105399940	ENSG00000257556	lincRNA	RP11-44N21.1	CP	1(red)
chr14	105399570	105399940	ENSG00000183484	protein_coding	GPR132	CP	1(red)
chr14	105399570	105399940	ENSG00000179364	protein_coding	PACS2	CP	1(red)
chr14	105399570	105399940	ENSG00000184986	protein_coding	TMEM121	CP	1(red)
chr14	23952541	23952903	ENSG00000268702	protein_coding	AL049829.1	CP	1(red)
chr14	23952541	23952903	ENSG00000259431	protein_coding	THTPA	CP	1(red)
chr14	23952541	23952903	ENSG00000213983	protein_coding	AP1G2	CP	1(red)
chr14	23952541	23952903	ENSG00000100836	protein_coding	PABPN1	CP	1(red)
chr14	23952541	23952903	ENSG00000136367	protein_coding	ZFHX2	CP	1(red)
chr14	24045670	24045742	ENSG00000129460	protein_coding	NGDN	CP	1(red)
chr14	24045670	24045742	ENSG00000259321	lincRNA	RP11-468E2.5	CP	1(red)
chr14	24045670	24045742	ENSG00000100908	protein_coding	EMC9	CP	1(red)
chr14	24045670	24045742	ENSG00000213928	protein_coding	IRF9	CP	1(red)
chr14	24045670	24045742	ENSG00000268702	protein_coding	AL049829.1	CP	1(red)
chr14	24045670	24045742	ENSG00000100836	protein_coding	PABPN1	CP	1(red)
chr14	24045670	24045742	ENSG00000259371	protein_coding	RP11-468E2.6	CP	1(red)
chr14	24045670	24045742	ENSG00000092010	protein_coding	PSME1	CP	1(red)
chr14	24045670	24045742	ENSG00000259529	protein_coding	RP11-468E2.4	CP	1(red)
chr14	24045670	24045742	ENSG00000129535	protein_coding	NRL	CP	1(red)
chr14	24045670	24045742	ENSG00000139914	protein_coding	FITM1	CP	1(red)
chr14	24045670	24045742	ENSG00000092098	protein_coding	RNF31	CP	1(red)
chr14	24045670	24045742	ENSG00000100889	protein_coding	PCK2	CP	1(red)
chr14	24045670	24045742	ENSG00000100911	protein_coding	PSME2	CP	1(red)
chr14	24045670	24045742	ENSG00000100897	protein_coding	DCAF11	CP	1(red)
chr14	71288510	71289150	ENSG00000100731	protein_coding	PCNX	CP	1(red)
chr15	25018281	25018456	ENSG00000259905	lincRNA	PWRN1	CP	1(red)
chr15	37175939	37176275	ENSG00000134138	protein_coding	MEIS2	CP	1(red)
chr15	40268381	40268610	ENSG00000150667	protein_coding	FSIP1	CP	1(red)
chr15	41233584	41234441	ENSG00000128908	protein_coding	INO80	CP	1(red)
chr15	74428151	74429008	ENSG00000159289	protein_coding	GOLGA6A	CP	1(red)
chr15	74428151	74429008	ENSG00000140459	protein_coding	CYP11A1	CP	1(red)
chr15	74428151	74429008	ENSG00000140481	protein_coding	CCDC33	CP	1(red)
chr15	74428151	74429008	ENSG00000167178	protein_coding	ISLR2	CP	1(red)
chr15	74429140	74429674	ENSG00000159289	protein_coding	GOLGA6A	CP	1(red)
chr15	74429140	74429674	ENSG00000167178	protein_coding	ISLR2	CP	1(red)
chr15	74429140	74429674	ENSG00000140459	protein_coding	CYP11A1	CP	1(red)
chr15	74429140	74429674	ENSG00000140481	protein_coding	CCDC33	CP	1(red)
chr15	91208190	91208580	ENSG00000182511	protein_coding	FES	CP	1(red)
chr15	91208190	91208580	ENSG00000196547	protein_coding	MAN2A2	CP	1(red)
chr15	91208660	91209279	ENSG00000182511	protein_coding	FES	CP	1(red)
chr15	91208660	91209279	ENSG00000196547	protein_coding	MAN2A2	CP	1(red)
chr15	93363500	93363953	ENSG00000173575	protein_coding	CHD2	CP	1(red)
chr15	99194140	99194490	ENSG00000140443	protein_coding	IGF1R	CP	1(red)
chr15	99395530	99395859	ENSG00000140443	protein_coding	IGF1R	CP	1(red)
chr16	22201740	22202123	ENSG00000243716	protein_coding	NPIPB5	CP	1(red)
chr16	22202596	22202840	ENSG00000243716	protein_coding	NPIPB5	CP	1(red)
chr16	28289020	28289641	ENSG00000255524	protein_coding	NPIPB8	CP	1(red)
chr16	28289020	28289641	ENSG00000196502	protein_coding	SULT1A1	CP	1(red)
chr16	30645556	30645885	ENSG00000179918	protein_coding	SEPHS2	CP	1(red)
chr16	30645556	30645885	ENSG00000260869	protein_coding	AC002310.13	CP	1(red)
chr16	30645556	30645885	ENSG00000156853	protein_coding	ZNF689	CP	1(red)
chr16	30645556	30645885	ENSG00000169951	protein_coding	ZNF764	CP	1(red)
chr16	30645556	30645885	ENSG00000229809	protein_coding	ZNF688	CP	1(red)
chr16	30645556	30645885	ENSG00000197162	protein_coding	ZNF785	CP	1(red)
chr16	67047834	67048309	ENSG00000172828	protein_coding	CES3	CP	1(red)
chr16	67047834	67048309	ENSG00000125149	protein_coding	C16orf70	CP	1(red)
chr16	67047834	67048309	ENSG00000237172	protein_coding	B3GNT9	CP	1(red)
chr16	67047834	67048309	ENSG00000125122	protein_coding	LRRC29	CP	1(red)
chr16	67047834	67048309	ENSG00000102871	protein_coding	TRADD	CP	1(red)
chr16	70415894	70416029	ENSG00000103051	protein_coding	COG4	CP	1(red)
chr16	70415894	70416029	ENSG00000189091	protein_coding	SF3B3	CP	1(red)
chr16	70415894	70416029	ENSG00000157368	protein_coding	IL34	CP	1(red)
chr16	857650	858161	ENSG00000260807	lincRNA	RP11-161M6.2	CP	1(red)
chr16	857650	858161	ENSG00000076344	protein_coding	RGS11	CP	1(red)
chr16	857650	858161	ENSG00000242173	protein_coding	ARHGDIG	CP	1(red)
chr16	857650	858161	ENSG00000269047	protein_coding	AC009041.2	CP	1(red)
chr16	857650	858161	ENSG00000005513	protein_coding	SOX8	CP	1(red)
chr16	857650	858161	ENSG00000103227	protein_coding	LMF1	CP	1(red)
chr16	857650	858161	ENSG00000184471	protein_coding	C1QTNF8	CP	1(red)
chr16	857650	858161	ENSG00000162009	protein_coding	SSTR5	CP	1(red)
chr16	857650	858161	ENSG00000261720	lincRNA	RP11-161M6.5	CP	1(red)
chr16	857650	858161	ENSG00000167930	protein_coding	ITFG3	CP	1(red)
chr16	857650	858161	ENSG00000103326	protein_coding	CAPN15	CP	1(red)
chr16	88497060	88497140	ENSG00000260420	lincRNA	LA16c-444G7.2	CP	1(red)
chr16	88497060	88497140	ENSG00000172530	protein_coding	BANP	CP	1(red)
chr16	88497060	88497140	ENSG00000261816	lincRNA	RP11-863P13.2	CP	1(red)
chr16	88497060	88497140	ENSG00000261327	lincRNA	RP11-863P13.3	CP	1(red)
chr16	88521511	88522244	ENSG00000172530	protein_coding	BANP	CP	1(red)
chr16	88522501	88522764	ENSG00000172530	protein_coding	BANP	CP	1(red)
chr17	14212700	14213030	ENSG00000153976	protein_coding	HS3ST3A1	CP	1(red)
chr17	16487530	16488089	ENSG00000266302	protein_coding	RP11-219A15.1	CP	1(red)
chr17	16487530	16488089	ENSG00000170160	protein_coding	CCDC144A	CP	1(red)
chr17	19410575	19411099	ENSG00000108602	protein_coding	ALDH3A1	CP	1(red)
chr17	19411222	19411705	ENSG00000108602	protein_coding	ALDH3A1	CP	1(red)
chr17	20811636	20812254	ENSG00000108599	protein_coding	AKAP10	CP	1(red)
chr17	20811636	20812254	ENSG00000205212	protein_coding	CCDC144NL	CP	1(red)
chr17	20811636	20812254	ENSG00000260907	lincRNA	AC008088.4	CP	1(red)
chr17	21179100	21179414	ENSG00000212719	protein_coding	C17orf51	CP	1(red)
chr17	26120472	26120970	ENSG00000266830	lincRNA	CTD-2008P7.8	CP	1(red)
chr17	26120472	26120970	ENSG00000264486	lincRNA	CTD-2008P7.3	CP	1(red)
chr17	2952123	2952503	ENSG00000132359	protein_coding	RAP1GAP2	CP	1(red)
chr17	2952123	2952503	ENSG00000180016	protein_coding	OR1E1	CP	1(red)
chr17	2952123	2952503	ENSG00000196689	protein_coding	TRPV1	CP	1(red)
chr17	37729660	37730570	ENSG00000167258	protein_coding	CDK12	CP	1(red)
chr17	37729660	37730570	ENSG00000264198	lincRNA	RP11-94L15.2	CP	1(red)
chr17	37910411	37911238	ENSG00000167258	protein_coding	CDK12	CP	1(red)
chr17	39822236	39822407	ENSG00000173908	protein_coding	KRT28	CP	1(red)
chr17	39822236	39822407	ENSG00000186395	protein_coding	KRT10	CP	1(red)
chr17	39822236	39822407	ENSG00000264488	lincRNA	RP11-605F20.1	CP	1(red)
chr17	39822236	39822407	ENSG00000167920	protein_coding	TMEM99	CP	1(red)
chr17	39822236	39822407	ENSG00000171431	protein_coding	KRT20	CP	1(red)
chr17	39822236	39822407	ENSG00000187242	protein_coding	KRT12	CP	1(red)
chr17	39822453	39822733	ENSG00000264488	lincRNA	RP11-605F20.1	CP	1(red)
chr17	39822453	39822733	ENSG00000187242	protein_coding	KRT12	CP	1(red)
chr17	39822453	39822733	ENSG00000173908	protein_coding	KRT28	CP	1(red)
chr17	39822453	39822733	ENSG00000186395	protein_coding	KRT10	CP	1(red)
chr17	39822453	39822733	ENSG00000167920	protein_coding	TMEM99	CP	1(red)
chr17	39822453	39822733	ENSG00000171431	protein_coding	KRT20	CP	1(red)
chr17	41392670	41393141	ENSG00000068120	protein_coding	COASY	CP	1(red)
chr17	41392670	41393141	ENSG00000108788	protein_coding	MLX	CP	1(red)
chr17	4693343	4693967	ENSG00000129219	protein_coding	PLD2	CP	1(red)
chr17	5403270	5403350	ENSG00000129221	protein_coding	AIPL1	CP	1(red)
chr17	5403270	5403350	ENSG00000091622	protein_coding	PITPNM3	CP	1(red)
chr17	5403270	5403350	ENSG00000129195	protein_coding	FAM64A	CP	1(red)
chr17	58679304	58679426	ENSG00000170832	protein_coding	USP32	CP	1(red)
chr17	60730128	60731110	ENSG00000170921	protein_coding	TANC2	CP	1(red)
chr17	71162203	71162423	ENSG00000133195	protein_coding	SLC39A11	CP	1(red)
chr17	75953939	75954287	ENSG00000267665	lincRNA	RP11-13K12.2	CP	1(red)
chr17	7893214	7893838	ENSG00000183011	protein_coding	LSMD1	CP	1(red)
chr17	7893214	7893838	ENSG00000182224	protein_coding	CYB5D1	CP	1(red)
chr17	7893214	7893838	ENSG00000170004	protein_coding	CHD3	CP	1(red)
chr18	18690520	18690770	ENSG00000067900	protein_coding	ROCK1	CP	1(red)
chr18	20139200	20140200	ENSG00000101752	protein_coding	MIB1	CP	1(red)
chr18	20139200	20140200	ENSG00000266010	lincRNA	GATA6-AS1	CP	1(red)
chr18	20139200	20140200	ENSG00000141448	protein_coding	GATA6	CP	1(red)
chr18	33529938	33530718	ENSG00000153391	protein_coding	INO80C	CP	1(red)
chr18	45534141	45535139	ENSG00000184828	protein_coding	ZBTB7C	CP	1(red)
chr18	74162944	74163490	ENSG00000220032	protein_coding	RP11-17M16.1	CP	1(red)
chr18	74162944	74163490	ENSG00000101493	protein_coding	ZNF516	CP	1(red)
chr19	11354390	11354442	ENSG00000213339	protein_coding	QTRT1	CP	1(red)
chr19	11784481	11784926	ENSG00000234773	lincRNA	CTD-2666L21.1	CP	1(red)
chr19	11784481	11784926	ENSG00000268870	protein_coding	CTD-3105H18.16	CP	1(red)
chr19	11784481	11784926	ENSG00000180855	protein_coding	ZNF443	CP	1(red)
chr19	11784481	11784926	ENSG00000196826	protein_coding	ZNF709	CP	1(red)
chr19	11784481	11784926	ENSG00000249709	protein_coding	ZNF564	CP	1(red)
chr19	11784481	11784926	ENSG00000230310	lincRNA	CTD-2192J16.11	CP	1(red)
chr19	11784990	11785471	ENSG00000234773	lincRNA	CTD-2666L21.1	CP	1(red)
chr19	11784990	11785471	ENSG00000268870	protein_coding	CTD-3105H18.16	CP	1(red)
chr19	11784990	11785471	ENSG00000180855	protein_coding	ZNF443	CP	1(red)
chr19	11784990	11785471	ENSG00000196826	protein_coding	ZNF709	CP	1(red)
chr19	11784990	11785471	ENSG00000249709	protein_coding	ZNF564	CP	1(red)
chr19	11784990	11785471	ENSG00000230310	lincRNA	CTD-2192J16.11	CP	1(red)
chr19	1194490	1194809	ENSG00000116032	protein_coding	GRIN3B	CP	1(red)
chr19	1194490	1194809	ENSG00000099625	protein_coding	C19orf26	CP	1(red)
chr19	1194490	1194809	ENSG00000269169	protein_coding	AC004528.1	CP	1(red)
chr19	1194490	1194809	ENSG00000267778	lincRNA	AC004221.2	CP	1(red)
chr19	1194490	1194809	ENSG00000065268	protein_coding	WDR18	CP	1(red)
chr19	13273480	13274155	ENSG00000141837	protein_coding	CACNA1A	CP	1(red)
chr19	13944062	13944913	ENSG00000187556	protein_coding	NANOS3	CP	1(red)
chr19	13944062	13944913	ENSG00000132003	protein_coding	ZSWIM4	CP	1(red)
chr19	17501277	17501857	ENSG00000130304	protein_coding	SLC27A1	CP	1(red)
chr19	19324892	19325302	ENSG00000105705	protein_coding	SUGP1	CP	1(red)
chr19	2061356	2061737	ENSG00000130332	protein_coding	LSM7	CP	1(red)
chr19	2950123	2951025	ENSG00000088256	protein_coding	GNA11	CP	1(red)
chr19	2950123	2951025	ENSG00000125910	protein_coding	S1PR4	CP	1(red)
chr19	2950123	2951025	ENSG00000125912	protein_coding	NCLN	CP	1(red)
chr19	41168663	41169636	ENSG00000167600	protein_coding	CYP2S1	CP	1(red)
chr19	4583954	4584597	ENSG00000185361	protein_coding	TNFAIP8L1	CP	1(red)
chr19	4584725	4585088	ENSG00000185361	protein_coding	TNFAIP8L1	CP	1(red)
chr19	46519128	46519404	ENSG00000124440	protein_coding	HIF3A	CP	1(red)
chr19	46919505	46920264	ENSG00000230510	protein_coding	PPP5D1	CP	1(red)
chr19	46919505	46920264	ENSG00000204851	protein_coding	PNMAL2	CP	1(red)
chr19	46919505	46920264	ENSG00000204850	protein_coding	AC011484.1	CP	1(red)
chr19	46931930	46932389	ENSG00000182013	protein_coding	PNMAL1	CP	1(red)
chr19	46931930	46932389	ENSG00000188425	protein_coding	NANOS2	CP	1(red)
chr19	47364250	47364496	ENSG00000160007	protein_coding	ARHGAP35	CP	1(red)
chr19	4759722	4760195	ENSG00000141965	protein_coding	FEM1A	CP	1(red)
chr19	4759722	4760195	ENSG00000268536	lincRNA	AC005523.3	CP	1(red)
chr19	50819350	50819750	ENSG00000179213	protein_coding	SIGLECL1	CP	1(red)
chr19	5338459	5338816	ENSG00000127663	protein_coding	KDM4B	CP	1(red)
chr19	5436570	5437010	ENSG00000142002	protein_coding	DPP9	CP	1(red)
chr19	5436570	5437010	ENSG00000223573	lincRNA	TINCR	CP	1(red)
chr19	56097210	56097687	ENSG00000187550	protein_coding	SBK2	CP	1(red)
chr19	56097210	56097687	ENSG00000231274	protein_coding	SBK3	CP	1(red)
chr19	6516200	6516617	ENSG00000125733	protein_coding	TRIP10	CP	1(red)
chr19	6516836	6517247	ENSG00000125733	protein_coding	TRIP10	CP	1(red)
chr19	8570590	8571486	ENSG00000090661	protein_coding	CERS4	CP	1(red)
chr2	103909536	103910450	ENSG00000256637	lincRNA	RP11-76I14.1	CP	1(red)
chr2	103909536	103910450	ENSG00000236141	lincRNA	AC013727.2	CP	1(red)
chr2	103909536	103910450	ENSG00000232597	lincRNA	AC013727.1	CP	1(red)
chr2	105022760	105023178	ENSG00000198914	protein_coding	POU3F3	CP	1(red)
chr2	105022760	105023178	ENSG00000256637	lincRNA	RP11-76I14.1	CP	1(red)
chr2	105459435	105459826	ENSG00000235597	lincRNA	LINC01102	CP	1(red)
chr2	105459435	105459826	ENSG00000227157	lincRNA	AC068535.2	CP	1(red)
chr2	105459435	105459826	ENSG00000256637	lincRNA	RP11-76I14.1	CP	1(red)
chr2	105459435	105459826	ENSG00000232597	lincRNA	AC013727.1	CP	1(red)
chr2	105459435	105459826	ENSG00000225765	lincRNA	AC068535.3	CP	1(red)
chr2	105460930	105461348	ENSG00000256637	lincRNA	RP11-76I14.1	CP	1(red)
chr2	105460930	105461348	ENSG00000236141	lincRNA	AC013727.2	CP	1(red)
chr2	105460930	105461348	ENSG00000227157	lincRNA	AC068535.2	CP	1(red)
chr2	105460930	105461348	ENSG00000232597	lincRNA	AC013727.1	CP	1(red)
chr2	105460930	105461348	ENSG00000225765	lincRNA	AC068535.3	CP	1(red)
chr2	105460930	105461348	ENSG00000235597	lincRNA	LINC01102	CP	1(red)
chr2	105461382	105461873	ENSG00000236141	lincRNA	AC013727.2	CP	1(red)
chr2	105461382	105461873	ENSG00000225765	lincRNA	AC068535.3	CP	1(red)
chr2	105461382	105461873	ENSG00000227157	lincRNA	AC068535.2	CP	1(red)
chr2	105461382	105461873	ENSG00000235597	lincRNA	LINC01102	CP	1(red)
chr2	105461382	105461873	ENSG00000232597	lincRNA	AC013727.1	CP	1(red)
chr2	105461382	105461873	ENSG00000256637	lincRNA	RP11-76I14.1	CP	1(red)
chr2	105478338	105478413	ENSG00000227157	lincRNA	AC068535.2	CP	1(red)
chr2	105478338	105478413	ENSG00000232597	lincRNA	AC013727.1	CP	1(red)
chr2	105478338	105478413	ENSG00000236141	lincRNA	AC013727.2	CP	1(red)
chr2	105478338	105478413	ENSG00000256637	lincRNA	RP11-76I14.1	CP	1(red)
chr2	105478338	105478413	ENSG00000235597	lincRNA	LINC01102	CP	1(red)
chr2	105478338	105478413	ENSG00000225765	lincRNA	AC068535.3	CP	1(red)
chr2	105478521	105478810	ENSG00000236141	lincRNA	AC013727.2	CP	1(red)
chr2	105478521	105478810	ENSG00000227157	lincRNA	AC068535.2	CP	1(red)
chr2	105478521	105478810	ENSG00000235597	lincRNA	LINC01102	CP	1(red)
chr2	105478521	105478810	ENSG00000232597	lincRNA	AC013727.1	CP	1(red)
chr2	105478521	105478810	ENSG00000225765	lincRNA	AC068535.3	CP	1(red)
chr2	105478521	105478810	ENSG00000256637	lincRNA	RP11-76I14.1	CP	1(red)
chr2	105479096	105479215	ENSG00000236141	lincRNA	AC013727.2	CP	1(red)
chr2	105479096	105479215	ENSG00000227157	lincRNA	AC068535.2	CP	1(red)
chr2	105479096	105479215	ENSG00000235597	lincRNA	LINC01102	CP	1(red)
chr2	105479096	105479215	ENSG00000225765	lincRNA	AC068535.3	CP	1(red)
chr2	105479096	105479215	ENSG00000256637	lincRNA	RP11-76I14.1	CP	1(red)
chr2	105479096	105479215	ENSG00000232597	lincRNA	AC013727.1	CP	1(red)
chr2	11269769	11270000	ENSG00000271952	lincRNA	RP11-245G13.2	CP	1(red)
chr2	11269769	11270000	ENSG00000143870	protein_coding	PDIA6	CP	1(red)
chr2	11269769	11270000	ENSG00000169016	protein_coding	E2F6	CP	1(red)
chr2	11269769	11270000	ENSG00000162975	protein_coding	KCNF1	CP	1(red)
chr2	128165360	128165423	ENSG00000115718	protein_coding	PROC	CP	1(red)
chr2	128165538	128165990	ENSG00000115718	protein_coding	PROC	CP	1(red)
chr2	136345425	136345975	ENSG00000176601	protein_coding	MAP3K19	CP	1(red)
chr2	136345425	136345975	ENSG00000115839	protein_coding	RAB3GAP1	CP	1(red)
chr2	149634441	149634670	ENSG00000115947	protein_coding	ORC4	CP	1(red)
chr2	156403352	156403854	ENSG00000153234	protein_coding	NR4A2	CP	1(red)
chr2	162095171	162095353	ENSG00000136535	protein_coding	TBR1	CP	1(red)
chr2	162095171	162095353	ENSG00000144290	protein_coding	SLC4A10	CP	1(red)
chr2	162095171	162095353	ENSG00000115233	protein_coding	PSMD14	CP	1(red)
chr2	171829956	171830894	ENSG00000198586	protein_coding	TLK1	CP	1(red)
chr2	171829956	171830894	ENSG00000123600	protein_coding	METTL8	CP	1(red)
chr2	171829956	171830894	ENSG00000115827	protein_coding	DCAF17	CP	1(red)
chr2	173037171	173037555	ENSG00000091409	protein_coding	ITGA6	CP	1(red)
chr2	173099604	173100403	ENSG00000091409	protein_coding	ITGA6	CP	1(red)
chr2	175204765	175204895	ENSG00000144354	protein_coding	CDCA7	CP	1(red)
chr2	178013409	178013933	ENSG00000128652	protein_coding	HOXD3	CP	1(red)
chr2	178013409	178013933	ENSG00000170166	protein_coding	HOXD4	CP	1(red)
chr2	178013409	178013933	ENSG00000226363	lincRNA	AC009336.24	CP	1(red)
chr2	178013409	178013933	ENSG00000224577	lincRNA	LINC01117	CP	1(red)
chr2	178013409	178013933	ENSG00000163364	lincRNA	LINC01116	CP	1(red)
chr2	178013409	178013933	ENSG00000230552	lincRNA	AC092162.1	CP	1(red)
chr2	200327428	200327755	ENSG00000226124	protein_coding	FTCDNL1	CP	1(red)
chr2	210289794	210290020	ENSG00000078018	protein_coding	MAP2	CP	1(red)
chr2	210290341	210290592	ENSG00000078018	protein_coding	MAP2	CP	1(red)
chr2	217501520	217501623	ENSG00000079246	protein_coding	XRCC5	CP	1(red)
chr2	219270976	219271406	ENSG00000135926	protein_coding	TMBIM1	CP	1(red)
chr2	219270976	219271406	ENSG00000127831	protein_coding	VIL1	CP	1(red)
chr2	219270976	219271406	ENSG00000163482	protein_coding	STK36	CP	1(red)
chr2	219270976	219271406	ENSG00000127838	protein_coding	PNKD	CP	1(red)
chr2	226895770	226896158	ENSG00000169047	protein_coding	IRS1	CP	1(red)
chr2	232276578	232276938	ENSG00000135931	protein_coding	ARMC9	CP	1(red)
chr2	232277027	232277392	ENSG00000135931	protein_coding	ARMC9	CP	1(red)
chr2	26199958	26200366	ENSG00000157833	protein_coding	GAREML	CP	1(red)
chr2	63279288	63279574	ENSG00000228541	lincRNA	AC093159.1	CP	1(red)
chr2	64994926	64995226	ENSG00000179833	protein_coding	SERTAD2	CP	1(red)
chr2	66802855	66803122	ENSG00000235725	lincRNA	AC007389.3	CP	1(red)
chr2	66802855	66803122	ENSG00000143995	protein_coding	MEIS1	CP	1(red)
chr2	69533700	69534184	ENSG00000169604	protein_coding	ANTXR1	CP	1(red)
chr2	69534189	69534433	ENSG00000169604	protein_coding	ANTXR1	CP	1(red)
chr2	73148054	73148252	ENSG00000144040	protein_coding	SFXN5	CP	1(red)
chr2	73148054	73148252	ENSG00000135631	protein_coding	RAB11FIP5	CP	1(red)
chr2	85664684	85664973	ENSG00000168906	protein_coding	MAT2A	CP	1(red)
chr2	85664684	85664973	ENSG00000115486	protein_coding	GGCX	CP	1(red)
chr2	85664684	85664973	ENSG00000118640	protein_coding	VAMP8	CP	1(red)
chr2	85665025	85665317	ENSG00000115486	protein_coding	GGCX	CP	1(red)
chr2	85665025	85665317	ENSG00000168906	protein_coding	MAT2A	CP	1(red)
chr2	85665025	85665317	ENSG00000118640	protein_coding	VAMP8	CP	1(red)
chr2	97483240	97483542	ENSG00000135976	protein_coding	ANKRD36	CP	1(red)
chr2	97483240	97483542	ENSG00000163126	protein_coding	ANKRD23	CP	1(red)
chr2	97483240	97483542	ENSG00000168754	protein_coding	FAM178B	CP	1(red)
chr2	97483240	97483542	ENSG00000174501	protein_coding	ANKRD36C	CP	1(red)
chr20	30175442	30175917	ENSG00000171552	protein_coding	BCL2L1	CP	1(red)
chr20	30175442	30175917	ENSG00000101294	protein_coding	HM13	CP	1(red)
chr20	30449480	30449590	ENSG00000101331	protein_coding	CCM2L	CP	1(red)
chr20	30449480	30449590	ENSG00000198547	lincRNA	C20orf203	CP	1(red)
chr20	30449480	30449590	ENSG00000101336	protein_coding	HCK	CP	1(red)
chr20	34652314	34652990	ENSG00000101342	protein_coding	TLDC2	CP	1(red)
chr20	58180677	58181225	ENSG00000087495	protein_coding	PHACTR3	CP	1(red)
chr22	17849320	17850240	ENSG00000093072	protein_coding	CECR1	CP	1(red)
chr22	35746635	35747417	ENSG00000128284	protein_coding	APOL3	CP	1(red)
chr22	36461559	36462535	ENSG00000100292	protein_coding	HMOX1	CP	1(red)
chr22	39541580	39541941	ENSG00000179750	protein_coding	APOBEC3B	CP	1(red)
chr22	41418482	41418837	ENSG00000100417	protein_coding	PMM1	CP	1(red)
chr22	46423205	46423605	ENSG00000100416	protein_coding	TRMU	CP	1(red)
chr22	46423205	46423605	ENSG00000075275	protein_coding	CELSR1	CP	1(red)
chr22	46431650	46432330	ENSG00000197182	protein_coding	FLJ27365	CP	1(red)
chr3	123752784	123753071	ENSG00000160145	protein_coding	KALRN	CP	1(red)
chr3	123753073	123753427	ENSG00000160145	protein_coding	KALRN	CP	1(red)
chr3	128337383	128337472	ENSG00000175792	protein_coding	RUVBL1	CP	1(red)
chr3	128337383	128337472	ENSG00000177646	protein_coding	ACAD9	CP	1(red)
chr3	128745571	128746368	ENSG00000240682	protein_coding	ISY1	CP	1(red)
chr3	138634319	138634690	ENSG00000114107	protein_coding	CEP70	CP	1(red)
chr3	138634319	138634690	ENSG00000051382	protein_coding	PIK3CB	CP	1(red)
chr3	138634319	138634690	ENSG00000158234	protein_coding	FAIM	CP	1(red)
chr3	138654687	138655375	ENSG00000158234	protein_coding	FAIM	CP	1(red)
chr3	141458300	141458475	ENSG00000269905	lincRNA	RP11-271K21.11	CP	1(red)
chr3	141458300	141458475	ENSG00000114126	protein_coding	TFDP2	CP	1(red)
chr3	179659946	179660394	ENSG00000239774	lincRNA	RP11-496B10.3	CP	1(red)
chr3	179659946	179660394	ENSG00000163728	protein_coding	TTC14	CP	1(red)
chr3	182400036	182400952	ENSG00000181449	protein_coding	SOX2	CP	1(red)
chr3	184286516	184287235	ENSG00000272970	lincRNA	RP11-329B9.4	CP	1(red)
chr3	184286516	184287235	ENSG00000229433	lincRNA	RP11-329B9.1	CP	1(red)
chr3	184287290	184287600	ENSG00000272970	lincRNA	RP11-329B9.4	CP	1(red)
chr3	184287290	184287600	ENSG00000229433	lincRNA	RP11-329B9.1	CP	1(red)
chr3	194033051	194034040	ENSG00000198836	protein_coding	OPA1	CP	1(red)
chr3	194033051	194034040	ENSG00000114315	protein_coding	HES1	CP	1(red)
chr3	194054334	194054776	ENSG00000198836	protein_coding	OPA1	CP	1(red)
chr3	194054334	194054776	ENSG00000145014	protein_coding	TMEM44	CP	1(red)
chr3	49577288	49577896	ENSG00000164062	protein_coding	APEH	CP	1(red)
chr3	49577288	49577896	ENSG00000228008	protein_coding	CTD-2330K9.3	CP	1(red)
chr3	49577288	49577896	ENSG00000004534	protein_coding	RBM6	CP	1(red)
chr3	49577288	49577896	ENSG00000164068	protein_coding	RNF123	CP	1(red)
chr3	49577288	49577896	ENSG00000164078	protein_coding	MST1R	CP	1(red)
chr3	5028534	5028883	ENSG00000150995	protein_coding	ITPR1	CP	1(red)
chr3	50395800	50395854	ENSG00000088543	protein_coding	C3orf18	CP	1(red)
chr4	113431216	113431498	ENSG00000073331	protein_coding	ALPK1	CP	1(red)
chr4	154170296	154170804	ENSG00000109654	protein_coding	TRIM2	CP	1(red)
chr4	174430447	174431054	ENSG00000248174	lincRNA	RP11-148L24.1	CP	1(red)
chr4	2404189	2404240	ENSG00000214367	protein_coding	HAUS3	CP	1(red)
chr4	2404189	2404240	ENSG00000159733	protein_coding	ZFYVE28	CP	1(red)
chr4	2404189	2404240	ENSG00000123933	protein_coding	MXD4	CP	1(red)
chr4	2404189	2404240	ENSG00000130997	protein_coding	POLN	CP	1(red)
chr4	2537017	2537604	ENSG00000109685	protein_coding	WHSC1	CP	1(red)
chr4	2537017	2537604	ENSG00000168884	protein_coding	TNIP2	CP	1(red)
chr4	2537017	2537604	ENSG00000123933	protein_coding	MXD4	CP	1(red)
chr4	2537017	2537604	ENSG00000063978	protein_coding	RNF4	CP	1(red)
chr4	2537017	2537604	ENSG00000159733	protein_coding	ZFYVE28	CP	1(red)
chr4	2537017	2537604	ENSG00000185049	protein_coding	NELFA	CP	1(red)
chr4	2537017	2537604	ENSG00000087274	protein_coding	ADD1	CP	1(red)
chr4	2537017	2537604	ENSG00000206113	lincRNA	RP11-503N18.1	CP	1(red)
chr4	2537017	2537604	ENSG00000125386	protein_coding	FAM193A	CP	1(red)
chr4	2537017	2537604	ENSG00000243449	protein_coding	C4orf48	CP	1(red)
chr4	2537017	2537604	ENSG00000130997	protein_coding	POLN	CP	1(red)
chr4	2537791	2538494	ENSG00000123933	protein_coding	MXD4	CP	1(red)
chr4	2537791	2538494	ENSG00000206113	lincRNA	RP11-503N18.1	CP	1(red)
chr4	2537791	2538494	ENSG00000063978	protein_coding	RNF4	CP	1(red)
chr4	2537791	2538494	ENSG00000168884	protein_coding	TNIP2	CP	1(red)
chr4	2537791	2538494	ENSG00000087274	protein_coding	ADD1	CP	1(red)
chr4	2537791	2538494	ENSG00000185049	protein_coding	NELFA	CP	1(red)
chr4	2537791	2538494	ENSG00000130997	protein_coding	POLN	CP	1(red)
chr4	2537791	2538494	ENSG00000159733	protein_coding	ZFYVE28	CP	1(red)
chr4	2537791	2538494	ENSG00000243449	protein_coding	C4orf48	CP	1(red)
chr4	2537791	2538494	ENSG00000125386	protein_coding	FAM193A	CP	1(red)
chr4	2537791	2538494	ENSG00000109685	protein_coding	WHSC1	CP	1(red)
chr4	2538723	2539499	ENSG00000087274	protein_coding	ADD1	CP	1(red)
chr4	2538723	2539499	ENSG00000123933	protein_coding	MXD4	CP	1(red)
chr4	2538723	2539499	ENSG00000168884	protein_coding	TNIP2	CP	1(red)
chr4	2538723	2539499	ENSG00000185049	protein_coding	NELFA	CP	1(red)
chr4	2538723	2539499	ENSG00000206113	lincRNA	RP11-503N18.1	CP	1(red)
chr4	2538723	2539499	ENSG00000159733	protein_coding	ZFYVE28	CP	1(red)
chr4	2538723	2539499	ENSG00000243449	protein_coding	C4orf48	CP	1(red)
chr4	2538723	2539499	ENSG00000130997	protein_coding	POLN	CP	1(red)
chr4	2538723	2539499	ENSG00000109685	protein_coding	WHSC1	CP	1(red)
chr4	2538723	2539499	ENSG00000063978	protein_coding	RNF4	CP	1(red)
chr4	2538723	2539499	ENSG00000125386	protein_coding	FAM193A	CP	1(red)
chr4	39977841	39978050	ENSG00000109814	protein_coding	UGDH	CP	1(red)
chr4	39977841	39978050	ENSG00000078140	protein_coding	UBE2K	CP	1(red)
chr4	41363940	41364090	ENSG00000064042	protein_coding	LIMCH1	CP	1(red)
chr4	55083728	55084379	ENSG00000184178	protein_coding	SCFD2	CP	1(red)
chr4	570748	571227	ENSG00000185619	protein_coding	PCGF3	CP	1(red)
chr4	571279	571525	ENSG00000185619	protein_coding	PCGF3	CP	1(red)
chr4	6247478	6247620	ENSG00000013288	protein_coding	MAN2B2	CP	1(red)
chr4	6247478	6247620	ENSG00000074211	protein_coding	PPP2R2C	CP	1(red)
chr4	75859868	75860140	ENSG00000205595	protein_coding	AREGB	CP	1(red)
chr4	75859868	75860140	ENSG00000163743	protein_coding	RCHY1	CP	1(red)
chr5	134824419	134825026	ENSG00000181965	protein_coding	NEUROG1	CP	1(red)
chr5	137827719	137828055	ENSG00000120738	protein_coding	EGR1	CP	1(red)
chr5	1385780	1386736	ENSG00000271119	lincRNA	CTD-2012J19.3	CP	1(red)
chr5	1385780	1386736	ENSG00000063438	protein_coding	AHRR	CP	1(red)
chr5	1385780	1386736	ENSG00000188242	protein_coding	CTD-2228K2.5	CP	1(red)
chr5	139167050	139167910	ENSG00000170464	protein_coding	DNAJC18	CP	1(red)
chr5	139167050	139167910	ENSG00000171604	protein_coding	CXXC5	CP	1(red)
chr5	139167050	139167910	ENSG00000131508	protein_coding	UBE2D2	CP	1(red)
chr5	139167050	139167910	ENSG00000272255	lincRNA	CTD-3224K15.3	CP	1(red)
chr5	139167050	139167910	ENSG00000250635	lincRNA	CTD-3224K15.2	CP	1(red)
chr5	139421357	139421602	ENSG00000185129	protein_coding	PURA	CP	1(red)
chr5	172192292	172192680	ENSG00000113719	protein_coding	ERGIC1	CP	1(red)
chr5	175156395	175156646	ENSG00000145920	protein_coding	CPLX2	CP	1(red)
chr5	175156395	175156646	ENSG00000122203	protein_coding	KIAA1191	CP	1(red)
chr5	175156395	175156646	ENSG00000175414	protein_coding	ARL10	CP	1(red)
chr5	175156395	175156646	ENSG00000051596	protein_coding	THOC3	CP	1(red)
chr5	176881057	176881341	ENSG00000196923	protein_coding	PDLIM7	CP	1(red)
chr5	176881057	176881341	ENSG00000198055	protein_coding	GRK6	CP	1(red)
chr5	176881057	176881341	ENSG00000169223	protein_coding	LMAN2	CP	1(red)
chr5	176881057	176881341	ENSG00000131187	protein_coding	F12	CP	1(red)
chr5	176881057	176881341	ENSG00000196570	protein_coding	PFN3	CP	1(red)
chr5	176881057	176881341	ENSG00000169220	protein_coding	RGS14	CP	1(red)
chr5	176881057	176881341	ENSG00000165671	protein_coding	NSD1	CP	1(red)
chr5	176881057	176881341	ENSG00000131183	protein_coding	SLC34A1	CP	1(red)
chr5	176881531	176881820	ENSG00000196570	protein_coding	PFN3	CP	1(red)
chr5	176881531	176881820	ENSG00000169223	protein_coding	LMAN2	CP	1(red)
chr5	176881531	176881820	ENSG00000131187	protein_coding	F12	CP	1(red)
chr5	176881531	176881820	ENSG00000198055	protein_coding	GRK6	CP	1(red)
chr5	176881531	176881820	ENSG00000169220	protein_coding	RGS14	CP	1(red)
chr5	176881531	176881820	ENSG00000165671	protein_coding	NSD1	CP	1(red)
chr5	176881531	176881820	ENSG00000131183	protein_coding	SLC34A1	CP	1(red)
chr5	176881531	176881820	ENSG00000196923	protein_coding	PDLIM7	CP	1(red)
chr5	176882500	176882585	ENSG00000198055	protein_coding	GRK6	CP	1(red)
chr5	176882500	176882585	ENSG00000169223	protein_coding	LMAN2	CP	1(red)
chr5	176882500	176882585	ENSG00000165671	protein_coding	NSD1	CP	1(red)
chr5	176882500	176882585	ENSG00000131187	protein_coding	F12	CP	1(red)
chr5	176882500	176882585	ENSG00000196923	protein_coding	PDLIM7	CP	1(red)
chr5	176882500	176882585	ENSG00000196570	protein_coding	PFN3	CP	1(red)
chr5	176882500	176882585	ENSG00000169220	protein_coding	RGS14	CP	1(red)
chr5	176882500	176882585	ENSG00000131183	protein_coding	SLC34A1	CP	1(red)
chr5	178771160	178771290	ENSG00000250674	lincRNA	RP11-798K23.1	CP	1(red)
chr5	179740700	179740800	ENSG00000127022	protein_coding	CANX	CP	1(red)
chr5	179740700	179740800	ENSG00000213316	protein_coding	LTC4S	CP	1(red)
chr5	179740700	179740800	ENSG00000161013	protein_coding	MGAT4B	CP	1(red)
chr5	36690488	36690834	ENSG00000152620	protein_coding	NADK2	CP	1(red)
chr5	53990	54174	ENSG00000145506	protein_coding	NKD2	CP	1(red)
chr5	76372863	76373835	ENSG00000164253	protein_coding	WDR41	CP	1(red)
chr5	76926620	76926800	ENSG00000253572	lincRNA	RP11-107N7.1	CP	1(red)
chr5	87066445	87067009	ENSG00000245526	lincRNA	LINC00461	CP	1(red)
chr5	87066445	87067009	ENSG00000250377	lincRNA	CTC-467M3.3	CP	1(red)
chr5	87436321	87436535	ENSG00000250377	lincRNA	CTC-467M3.3	CP	1(red)
chr5	87436321	87436535	ENSG00000245526	lincRNA	LINC00461	CP	1(red)
chr5	87436901	87437645	ENSG00000250377	lincRNA	CTC-467M3.3	CP	1(red)
chr5	87436901	87437645	ENSG00000245526	lincRNA	LINC00461	CP	1(red)
chr5	87437905	87438540	ENSG00000245526	lincRNA	LINC00461	CP	1(red)
chr5	87437905	87438540	ENSG00000250377	lincRNA	CTC-467M3.3	CP	1(red)
chr5	87438920	87439159	ENSG00000250377	lincRNA	CTC-467M3.3	CP	1(red)
chr5	87438920	87439159	ENSG00000245526	lincRNA	LINC00461	CP	1(red)
chr5	87439252	87439573	ENSG00000250377	lincRNA	CTC-467M3.3	CP	1(red)
chr5	87439252	87439573	ENSG00000245526	lincRNA	LINC00461	CP	1(red)
chr5	87440128	87440354	ENSG00000250377	lincRNA	CTC-467M3.3	CP	1(red)
chr5	87440128	87440354	ENSG00000245526	lincRNA	LINC00461	CP	1(red)
chr5	87692933	87693125	ENSG00000245526	lincRNA	LINC00461	CP	1(red)
chr5	87692933	87693125	ENSG00000250377	lincRNA	CTC-467M3.3	CP	1(red)
chr6	107812452	107812766	ENSG00000112320	protein_coding	SOBP	CP	1(red)
chr6	107812780	107812910	ENSG00000112320	protein_coding	SOBP	CP	1(red)
chr6	108169226	108169979	ENSG00000130349	protein_coding	C6orf203	CP	1(red)
chr6	108455044	108455471	ENSG00000135537	protein_coding	LACE1	CP	1(red)
chr6	108883720	108883916	ENSG00000118690	protein_coding	ARMC2	CP	1(red)
chr6	108883720	108883916	ENSG00000080546	protein_coding	SESN1	CP	1(red)
chr6	108883720	108883916	ENSG00000183137	protein_coding	CEP57L1	CP	1(red)
chr6	138750980	138751321	ENSG00000135540	protein_coding	NHSL1	CP	1(red)
chr6	165340975	165341562	ENSG00000230627	lincRNA	RP1-155D22.1	CP	1(red)
chr6	165340975	165341562	ENSG00000226739	lincRNA	RP11-347L18.1	CP	1(red)
chr6	165341650	165342451	ENSG00000230627	lincRNA	RP1-155D22.1	CP	1(red)
chr6	165341650	165342451	ENSG00000226739	lincRNA	RP11-347L18.1	CP	1(red)
chr6	26172070	26172395	ENSG00000196226	protein_coding	HIST1H2BB	CP	1(red)
chr6	26172070	26172395	ENSG00000158373	protein_coding	HIST1H2BD	CP	1(red)
chr6	26172070	26172395	ENSG00000168298	protein_coding	HIST1H1E	CP	1(red)
chr6	26172070	26172395	ENSG00000196532	protein_coding	HIST1H3C	CP	1(red)
chr6	26172070	26172395	ENSG00000187475	protein_coding	HIST1H1T	CP	1(red)
chr6	26172070	26172395	ENSG00000197061	protein_coding	HIST1H4C	CP	1(red)
chr6	26172756	26173090	ENSG00000187475	protein_coding	HIST1H1T	CP	1(red)
chr6	26172756	26173090	ENSG00000197061	protein_coding	HIST1H4C	CP	1(red)
chr6	26172756	26173090	ENSG00000196532	protein_coding	HIST1H3C	CP	1(red)
chr6	26172756	26173090	ENSG00000196226	protein_coding	HIST1H2BB	CP	1(red)
chr6	26172756	26173090	ENSG00000168298	protein_coding	HIST1H1E	CP	1(red)
chr6	26172756	26173090	ENSG00000158373	protein_coding	HIST1H2BD	CP	1(red)
chr6	26313000	26313385	ENSG00000228223	lincRNA	HCG11	CP	1(red)
chr6	26313000	26313385	ENSG00000182952	protein_coding	HMGN4	CP	1(red)
chr6	26313000	26313385	ENSG00000261353	lincRNA	CTA-14H9.5	CP	1(red)
chr6	27145276	27146067	ENSG00000196747	protein_coding	HIST1H2AI	CP	1(red)
chr6	27145276	27146067	ENSG00000182572	protein_coding	HIST1H3I	CP	1(red)
chr6	27145276	27146067	ENSG00000182611	protein_coding	HIST1H2AJ	CP	1(red)
chr6	27145276	27146067	ENSG00000198558	protein_coding	HIST1H4L	CP	1(red)
chr6	27145276	27146067	ENSG00000203813	protein_coding	HIST1H3H	CP	1(red)
chr6	27145276	27146067	ENSG00000197153	protein_coding	HIST1H3J	CP	1(red)
chr6	27145276	27146067	ENSG00000197238	protein_coding	HIST1H4J	CP	1(red)
chr6	27145276	27146067	ENSG00000233224	protein_coding	HIST1H2AM	CP	1(red)
chr6	27145276	27146067	ENSG00000196374	protein_coding	HIST1H2BM	CP	1(red)
chr6	27145276	27146067	ENSG00000196331	protein_coding	HIST1H2BO	CP	1(red)
chr6	27145276	27146067	ENSG00000185130	protein_coding	HIST1H2BL	CP	1(red)
chr6	27463075	27463650	ENSG00000272312	lincRNA	RP11-239L20.6	CP	1(red)
chr6	27463075	27463650	ENSG00000261584	lincRNA	RP11-457M11.5	CP	1(red)
chr6	27720707	27721218	ENSG00000184825	protein_coding	HIST1H2AH	CP	1(red)
chr6	27720707	27721218	ENSG00000197903	protein_coding	HIST1H2BK	CP	1(red)
chr6	27721220	27721367	ENSG00000197903	protein_coding	HIST1H2BK	CP	1(red)
chr6	27721220	27721367	ENSG00000184825	protein_coding	HIST1H2AH	CP	1(red)
chr6	27730140	27730290	ENSG00000272468	lincRNA	RP1-86C11.7	CP	1(red)
chr6	27730140	27730290	ENSG00000198339	protein_coding	HIST1H4I	CP	1(red)
chr6	27730140	27730290	ENSG00000124635	protein_coding	HIST1H2BJ	CP	1(red)
chr6	27730140	27730290	ENSG00000196787	protein_coding	HIST1H2AG	CP	1(red)
chr6	3162780	3163610	ENSG00000230269	lincRNA	RP1-40E16.9	CP	1(red)
chr6	3162780	3163610	ENSG00000137285	protein_coding	TUBB2B	CP	1(red)
chr6	3162780	3163610	ENSG00000180822	protein_coding	PSMG4	CP	1(red)
chr6	3248062	3248407	ENSG00000137274	protein_coding	BPHL	CP	1(red)
chr6	3248062	3248407	ENSG00000137267	protein_coding	TUBB2A	CP	1(red)
chr6	33538911	33539356	ENSG00000197283	protein_coding	SYNGAP1	CP	1(red)
chr6	33538911	33539356	ENSG00000124493	protein_coding	GRM4	CP	1(red)
chr6	34191726	34192083	ENSG00000272325	protein_coding	NUDT3	CP	1(red)
chr6	34191726	34192083	ENSG00000270800	protein_coding	RPS10-NUDT3	CP	1(red)
chr6	34191726	34192083	ENSG00000124614	protein_coding	RPS10	CP	1(red)
chr6	34191726	34192083	ENSG00000196821	protein_coding	C6orf106	CP	1(red)
chr6	34191726	34192083	ENSG00000124678	protein_coding	TCP11	CP	1(red)
chr6	35695130	35695325	ENSG00000112033	protein_coding	PPARD	CP	1(red)
chr6	36391024	36391283	ENSG00000204140	protein_coding	CLPSL1	CP	1(red)
chr6	36391024	36391283	ENSG00000196748	protein_coding	CLPSL2	CP	1(red)
chr6	36647900	36648637	ENSG00000198663	protein_coding	C6orf89	CP	1(red)
chr6	37070027	37070808	ENSG00000137193	protein_coding	PIM1	CP	1(red)
chr6	37189760	37190560	ENSG00000198663	protein_coding	C6orf89	CP	1(red)
chr6	37189760	37190560	ENSG00000124762	protein_coding	CDKN1A	CP	1(red)
chr6	37189760	37190560	ENSG00000137168	protein_coding	PPIL1	CP	1(red)
chr6	37189760	37190560	ENSG00000146192	protein_coding	FGD2	CP	1(red)
chr6	41528607	41528881	ENSG00000226917	lincRNA	RP11-328M4.3	CP	1(red)
chr6	42145550	42146010	ENSG00000164663	protein_coding	USP49	CP	1(red)
chr6	42145550	42146010	ENSG00000227516	lincRNA	RP5-973N23.4	CP	1(red)
chr6	43141850	43142488	ENSG00000171611	protein_coding	PTCRA	CP	1(red)
chr6	43141850	43142488	ENSG00000112651	protein_coding	MRPL2	CP	1(red)
chr6	43141850	43142488	ENSG00000137161	protein_coding	CNPY3	CP	1(red)
chr6	43141850	43142488	ENSG00000124587	protein_coding	PEX6	CP	1(red)
chr6	43141850	43142488	ENSG00000112640	protein_coding	PPP2R5D	CP	1(red)
chr6	43141850	43142488	ENSG00000146216	protein_coding	TTBK1	CP	1(red)
chr6	43141850	43142488	ENSG00000124702	protein_coding	KLHDC3	CP	1(red)
chr6	43141850	43142488	ENSG00000124541	protein_coding	RRP36	CP	1(red)
chr6	43141850	43142488	ENSG00000044090	protein_coding	CUL7	CP	1(red)
chr6	43141850	43142488	ENSG00000124733	protein_coding	MEA1	CP	1(red)
chr6	43141850	43142488	ENSG00000137171	protein_coding	KLC4	CP	1(red)
chr6	4647850	4648153	ENSG00000153046	protein_coding	CDYL	CP	1(red)
chr6	5997037	5997400	ENSG00000214113	protein_coding	LYRM4	CP	1(red)
chr6	5997037	5997400	ENSG00000145982	protein_coding	FARS2	CP	1(red)
chr6	7261470	7261720	ENSG00000226281	lincRNA	RP1-80N2.2	CP	1(red)
chr6	88678033	88678654	ENSG00000118434	protein_coding	SPACA1	CP	1(red)
chr7	100047965	100048560	ENSG00000172336	protein_coding	POP7	CP	1(red)
chr7	100047965	100048560	ENSG00000106351	protein_coding	AGFG2	CP	1(red)
chr7	100047965	100048560	ENSG00000077080	protein_coding	ACTL6B	CP	1(red)
chr7	100047965	100048560	ENSG00000172354	protein_coding	GNB2	CP	1(red)
chr7	100047965	100048560	ENSG00000106327	protein_coding	TFR2	CP	1(red)
chr7	100291335	100291405	ENSG00000106327	protein_coding	TFR2	CP	1(red)
chr7	100291335	100291405	ENSG00000146828	protein_coding	SLC12A9	CP	1(red)
chr7	100291335	100291405	ENSG00000188186	protein_coding	LAMTOR4	CP	1(red)
chr7	100291335	100291405	ENSG00000087077	protein_coding	TRIP6	CP	1(red)
chr7	100435140	100435259	ENSG00000160813	protein_coding	PPP1R35	CP	1(red)
chr7	100435140	100435259	ENSG00000146830	protein_coding	GIGYF1	CP	1(red)
chr7	100435140	100435259	ENSG00000214300	protein_coding	SPDYE3	CP	1(red)
chr7	101386424	101387272	ENSG00000228049	protein_coding	POLR2J2	CP	1(red)
chr7	101386424	101387272	ENSG00000160999	protein_coding	SH2B2	CP	1(red)
chr7	101386424	101387272	ENSG00000257923	protein_coding	CUX1	CP	1(red)
chr7	101386424	101387272	ENSG00000267645	protein_coding	POLR2J2	CP	1(red)
chr7	1329681	1330025	ENSG00000105963	protein_coding	ADAP1	CP	1(red)
chr7	1329681	1330025	ENSG00000164877	protein_coding	MICALL2	CP	1(red)
chr7	140771095	140771601	ENSG00000261797	lincRNA	RP11-744I24.3	CP	1(red)
chr7	140771095	140771601	ENSG00000006530	protein_coding	AGK	CP	1(red)
chr7	43623735	43624163	ENSG00000106603	protein_coding	COA1	CP	1(red)
chr7	5279804	5280472	ENSG00000011275	protein_coding	RNF216	CP	1(red)
chr7	5279804	5280472	ENSG00000230733	lincRNA	AC092171.4	CP	1(red)
chr7	5279804	5280472	ENSG00000182095	protein_coding	TNRC18	CP	1(red)
chr7	5609541	5609636	ENSG00000075624	protein_coding	ACTB	CP	1(red)
chr7	5609541	5609636	ENSG00000155034	protein_coding	FBXL18	CP	1(red)
chr7	5609707	5610012	ENSG00000075624	protein_coding	ACTB	CP	1(red)
chr7	5609707	5610012	ENSG00000155034	protein_coding	FBXL18	CP	1(red)
chr7	65565009	65565422	ENSG00000196715	protein_coding	VKORC1L1	CP	1(red)
chr7	65565009	65565422	ENSG00000126522	protein_coding	ASL	CP	1(red)
chr7	65565009	65565422	ENSG00000154710	protein_coding	RABGEF1	CP	1(red)
chr7	65878387	65878723	ENSG00000241258	protein_coding	CRCP	CP	1(red)
chr7	76009173	76009677	ENSG00000135205	protein_coding	CCDC146	CP	1(red)
chr7	76009173	76009677	ENSG00000188372	protein_coding	ZP3	CP	1(red)
chr7	76009173	76009677	ENSG00000127951	protein_coding	FGL2	CP	1(red)
chr7	95705510	95705805	ENSG00000006377	protein_coding	DLX6	CP	1(red)
chr7	95705510	95705805	ENSG00000105880	protein_coding	DLX5	CP	1(red)
chr8	10000709	10001225	ENSG00000253230	lincRNA	LINC00599	CP	1(red)
chr8	10000709	10001225	ENSG00000175806	protein_coding	MSRA	CP	1(red)
chr8	10873103	10873227	ENSG00000236827	lincRNA	LINC00529	CP	1(red)
chr8	10873237	10873537	ENSG00000236827	lincRNA	LINC00529	CP	1(red)
chr8	10873678	10874392	ENSG00000236827	lincRNA	LINC00529	CP	1(red)
chr8	131369524	131370260	ENSG00000153317	protein_coding	ASAP1	CP	1(red)
chr8	143534500	143534659	ENSG00000198576	protein_coding	ARC	CP	1(red)
chr8	144360875	144361210	ENSG00000184428	protein_coding	TOP1MT	CP	1(red)
chr8	144360875	144361210	ENSG00000250571	protein_coding	GLI4	CP	1(red)
chr8	144360875	144361210	ENSG00000182759	protein_coding	MAFA	CP	1(red)
chr8	144360875	144361210	ENSG00000104518	protein_coding	GSDMD	CP	1(red)
chr8	144360875	144361210	ENSG00000176956	protein_coding	LY6H	CP	1(red)
chr8	26047662	26048187	ENSG00000147459	protein_coding	DOCK5	CP	1(red)
chr8	26047662	26048187	ENSG00000184661	protein_coding	CDCA2	CP	1(red)
chr8	28269273	28269920	ENSG00000186918	protein_coding	ZNF395	CP	1(red)
chr8	28352840	28353100	ENSG00000012232	protein_coding	EXTL3	CP	1(red)
chr8	41624920	41625210	ENSG00000260588	lincRNA	RP11-930P14.2	CP	1(red)
chr8	53853460	53854350	ENSG00000047249	protein_coding	ATP6V1H	CP	1(red)
chr8	71000669	71001024	ENSG00000269197	protein_coding	AC090574.1	CP	1(red)
chr9	103360920	103361347	ENSG00000148123	protein_coding	LPPR1	CP	1(red)
chr9	103360920	103361347	ENSG00000136881	protein_coding	BAAT	CP	1(red)
chr9	103360920	103361347	ENSG00000136870	protein_coding	ZNF189	CP	1(red)
chr9	103360920	103361347	ENSG00000165152	protein_coding	TMEM246	CP	1(red)
chr9	103360920	103361347	ENSG00000155827	protein_coding	RNF20	CP	1(red)
chr9	125109314	125109437	ENSG00000175764	protein_coding	TTLL11	CP	1(red)
chr9	128170275	128170518	ENSG00000196814	protein_coding	MVB12B	CP	1(red)
chr9	129485609	129485808	ENSG00000136944	protein_coding	LMX1B	CP	1(red)
chr9	130370343	130371141	ENSG00000095370	protein_coding	SH2D3C	CP	1(red)
chr9	130370343	130371141	ENSG00000167103	protein_coding	PIP5KL1	CP	1(red)
chr9	130505240	130505300	ENSG00000148356	protein_coding	LRSAM1	CP	1(red)
chr9	130505240	130505300	ENSG00000106991	protein_coding	ENG	CP	1(red)
chr9	130505240	130505300	ENSG00000136830	protein_coding	FAM129B	CP	1(red)
chr9	131965030	131965620	ENSG00000268615	lincRNA	RP11-65J3.15	CP	1(red)
chr9	131965030	131965620	ENSG00000239353	lincRNA	RP11-492E3.51	CP	1(red)
chr9	131965030	131965620	ENSG00000233901	lincRNA	RP11-65J3.1	CP	1(red)
chr9	132114489	132114634	ENSG00000261334	lincRNA	RP11-65J3.14	CP	1(red)
chr9	132114489	132114634	ENSG00000230676	lincRNA	RP11-65J3.3	CP	1(red)
chr9	132114489	132114634	ENSG00000226355	lincRNA	RP11-65J3.2	CP	1(red)
chr9	132114489	132114634	ENSG00000148335	protein_coding	NTMT1	CP	1(red)
chr9	132114489	132114634	ENSG00000179058	protein_coding	C9orf50	CP	1(red)
chr9	133556492	133556630	ENSG00000130707	protein_coding	ASS1	CP	1(red)
chr9	133711481	133711639	ENSG00000097007	protein_coding	ABL1	CP	1(red)
chr9	134248752	134249121	ENSG00000130723	protein_coding	PRRC2B	CP	1(red)
chr9	134248752	134249121	ENSG00000130714	protein_coding	POMT1	CP	1(red)
chr9	134248752	134249121	ENSG00000130717	protein_coding	UCK1	CP	1(red)
chr9	140023491	140023600	ENSG00000177239	protein_coding	MAN1B1	CP	1(red)
chr9	140023491	140023600	ENSG00000188163	protein_coding	FAM166A	CP	1(red)
chr9	140023491	140023600	ENSG00000176248	protein_coding	ANAPC2	CP	1(red)
chr9	140023491	140023600	ENSG00000187713	protein_coding	TMEM203	CP	1(red)
chr9	140023491	140023600	ENSG00000130653	protein_coding	PNPLA7	CP	1(red)
chr9	140023491	140023600	ENSG00000188229	protein_coding	TUBB4B	CP	1(red)
chr9	140023491	140023600	ENSG00000213213	protein_coding	CCDC183	CP	1(red)
chr9	140023491	140023600	ENSG00000054179	protein_coding	ENTPD2	CP	1(red)
chr9	140023491	140023600	ENSG00000197768	protein_coding	C9orf173	CP	1(red)
chr9	140023491	140023600	ENSG00000176058	protein_coding	TPRN	CP	1(red)
chr9	140023491	140023600	ENSG00000177943	protein_coding	MAMDC4	CP	1(red)
chr9	140023491	140023600	ENSG00000188566	protein_coding	NDOR1	CP	1(red)
chr9	140023491	140023600	ENSG00000176101	protein_coding	SSNA1	CP	1(red)
chr9	140023491	140023600	ENSG00000054148	protein_coding	PHPT1	CP	1(red)
chr9	140023491	140023600	ENSG00000268996	protein_coding	AL807752.1	CP	1(red)
chr9	140023491	140023600	ENSG00000188986	protein_coding	NELFB	CP	1(red)
chr9	20620461	20620650	ENSG00000261402	lincRNA	RP11-378I6.1	CP	1(red)
chr9	2241277	2241782	ENSG00000147852	protein_coding	VLDLR	CP	1(red)
chr9	34701296	34701674	ENSG00000165280	protein_coding	VCP	CP	1(red)
chr9	34701296	34701674	ENSG00000198853	protein_coding	RUSC2	CP	1(red)
chr1	1093610	1093956	ENSG00000268179	protein_coding	AL645608.1	CP	2(blue)
chr1	1093610	1093956	ENSG00000223823	lincRNA	RP11-465B22.5	CP	2(blue)
chr1	1093610	1093956	ENSG00000228327	lincRNA	RP11-206L10.2	CP	2(blue)
chr1	1093610	1093956	ENSG00000187634	protein_coding	SAMD11	CP	2(blue)
chr1	1093610	1093956	ENSG00000237491	lincRNA	RP11-206L10.9	CP	2(blue)
chr1	1093610	1093956	ENSG00000269831	protein_coding	AL669831.1	CP	2(blue)
chr1	1093610	1093956	ENSG00000177757	lincRNA	FAM87B	CP	2(blue)
chr1	11004140	11004940	ENSG00000142655	protein_coding	PEX14	CP	2(blue)
chr1	110175180	110175660	ENSG00000134202	protein_coding	GSTM3	CP	2(blue)
chr1	110319659	110319918	ENSG00000156097	protein_coding	GPR61	CP	2(blue)
chr1	110319659	110319918	ENSG00000065135	protein_coding	GNAI3	CP	2(blue)
chr1	110319659	110319918	ENSG00000168710	protein_coding	AHCYL1	CP	2(blue)
chr1	11238725	11238840	ENSG00000171819	protein_coding	ANGPTL7	CP	2(blue)
chr1	11238725	11238840	ENSG00000171824	protein_coding	EXOSC10	CP	2(blue)
chr1	113638264	113638575	ENSG00000116793	protein_coding	PHTF1	CP	2(blue)
chr1	11399558	11400192	ENSG00000204624	protein_coding	PTCHD2	CP	2(blue)
chr1	11559549	11559947	ENSG00000120942	protein_coding	UBIAD1	CP	2(blue)
chr1	11567200	11567725	ENSG00000120942	protein_coding	UBIAD1	CP	2(blue)
chr1	14119025	14119289	ENSG00000204478	protein_coding	PRAMEF20	CP	2(blue)
chr1	151945188	151945882	ENSG00000187173	protein_coding	LCE2A	CP	2(blue)
chr1	154431446	154431910	ENSG00000160712	protein_coding	IL6R	CP	2(blue)
chr1	154431446	154431910	ENSG00000163352	protein_coding	LENEP	CP	2(blue)
chr1	154431446	154431910	ENSG00000143590	protein_coding	EFNA3	CP	2(blue)
chr1	154850840	154851241	ENSG00000160710	protein_coding	ADAR	CP	2(blue)
chr1	154850840	154851241	ENSG00000268141	protein_coding	AL606500.1	CP	2(blue)
chr1	15532973	15533690	ENSG00000171729	protein_coding	TMEM51	CP	2(blue)
chr1	155469875	155470146	ENSG00000160753	protein_coding	RUSC1	CP	2(blue)
chr1	155469875	155470146	ENSG00000163374	protein_coding	YY1AP1	CP	2(blue)
chr1	155842015	155842625	ENSG00000173080	protein_coding	RXFP4	CP	2(blue)
chr1	155842015	155842625	ENSG00000116539	protein_coding	ASH1L	CP	2(blue)
chr1	155842015	155842625	ENSG00000132680	protein_coding	KIAA0907	CP	2(blue)
chr1	155842015	155842625	ENSG00000116584	protein_coding	ARHGEF2	CP	2(blue)
chr1	156360275	156360669	ENSG00000236947	lincRNA	RP11-98G7.1	CP	2(blue)
chr1	156360890	156361166	ENSG00000236947	lincRNA	RP11-98G7.1	CP	2(blue)
chr1	161582449	161582690	ENSG00000072694	protein_coding	FCGR2B	CP	2(blue)
chr1	162032350	162033000	ENSG00000198929	protein_coding	NOS1AP	CP	2(blue)
chr1	162032350	162033000	ENSG00000171722	protein_coding	C1orf111	CP	2(blue)
chr1	162032350	162033000	ENSG00000239887	protein_coding	C1orf226	CP	2(blue)
chr1	16212759	16213091	ENSG00000065526	protein_coding	SPEN	CP	2(blue)
chr1	16502195	16502720	ENSG00000185519	protein_coding	FAM131C	CP	2(blue)
chr1	16502195	16502720	ENSG00000132881	protein_coding	RSG1	CP	2(blue)
chr1	167035694	167036286	ENSG00000198821	protein_coding	CD247	CP	2(blue)
chr1	167035694	167036286	ENSG00000143162	protein_coding	CREG1	CP	2(blue)
chr1	171957800	171958080	ENSG00000010165	protein_coding	METTL13	CP	2(blue)
chr1	173398940	173399475	ENSG00000120334	protein_coding	CENPL	CP	2(blue)
chr1	173398940	173399475	ENSG00000117593	protein_coding	DARS2	CP	2(blue)
chr1	174714975	174715425	ENSG00000135870	protein_coding	RC3H1	CP	2(blue)
chr1	174714975	174715425	ENSG00000152061	protein_coding	RABGAP1L	CP	2(blue)
chr1	175349575	175350126	ENSG00000116147	protein_coding	TNR	CP	2(blue)
chr1	175349575	175350126	ENSG00000143207	protein_coding	RFWD2	CP	2(blue)
chr1	180143025	180143875	ENSG00000258664	protein_coding	IFRG15	CP	2(blue)
chr1	180151460	180152075	ENSG00000258664	protein_coding	IFRG15	CP	2(blue)
chr1	181097807	181098265	ENSG00000143324	protein_coding	XPR1	CP	2(blue)
chr1	181097807	181098265	ENSG00000135835	protein_coding	KIAA1614	CP	2(blue)
chr1	183256372	183256800	ENSG00000116698	protein_coding	SMG7	CP	2(blue)
chr1	18883941	18884820	ENSG00000074964	protein_coding	ARHGEF10L	CP	2(blue)
chr1	18883941	18884820	ENSG00000261781	lincRNA	RP11-174G17.2	CP	2(blue)
chr1	196962900	196963525	ENSG00000134365	protein_coding	CFHR4	CP	2(blue)
chr1	200960601	200960780	ENSG00000081248	protein_coding	CACNA1S	CP	2(blue)
chr1	200960601	200960780	ENSG00000232237	protein_coding	ASCL5	CP	2(blue)
chr1	202284710	202284986	ENSG00000133067	protein_coding	LGR6	CP	2(blue)
chr1	203259560	203259903	ENSG00000159388	protein_coding	BTG2	CP	2(blue)
chr1	203259560	203259903	ENSG00000233791	lincRNA	LINC01136	CP	2(blue)
chr1	203259560	203259903	ENSG00000058668	protein_coding	ATP2B4	CP	2(blue)
chr1	203456306	203457222	ENSG00000058668	protein_coding	ATP2B4	CP	2(blue)
chr1	203456306	203457222	ENSG00000122176	protein_coding	FMOD	CP	2(blue)
chr1	203713225	203713916	ENSG00000122176	protein_coding	FMOD	CP	2(blue)
chr1	203713225	203713916	ENSG00000122188	protein_coding	LAX1	CP	2(blue)
chr1	204319868	204320635	ENSG00000143839	protein_coding	REN	CP	2(blue)
chr1	204319868	204320635	ENSG00000143845	protein_coding	ETNK2	CP	2(blue)
chr1	204319868	204320635	ENSG00000174567	protein_coding	GOLT1A	CP	2(blue)
chr1	205413858	205414525	ENSG00000162873	protein_coding	KLHDC8A	CP	2(blue)
chr1	207085905	207086098	ENSG00000143466	protein_coding	IKBKE	CP	2(blue)
chr1	207085905	207086098	ENSG00000143479	protein_coding	DYRK3	CP	2(blue)
chr1	207085905	207086098	ENSG00000162889	protein_coding	MAPKAPK2	CP	2(blue)
chr1	208821450	208822240	ENSG00000231648	lincRNA	RP11-372M18.2	CP	2(blue)
chr1	21037803	21038139	ENSG00000075151	protein_coding	EIF4G3	CP	2(blue)
chr1	214816175	214816825	ENSG00000082482	protein_coding	KCNK2	CP	2(blue)
chr1	215020250	215020670	ENSG00000082482	protein_coding	KCNK2	CP	2(blue)
chr1	215020700	215021010	ENSG00000082482	protein_coding	KCNK2	CP	2(blue)
chr1	2170125	2170796	ENSG00000157933	protein_coding	SKI	CP	2(blue)
chr1	2170125	2170796	ENSG00000269753	protein_coding	AL589739.1	CP	2(blue)
chr1	220369100	220369590	ENSG00000186205	protein_coding	MARC1	CP	2(blue)
chr1	220369100	220369590	ENSG00000117791	protein_coding	MARC2	CP	2(blue)
chr1	2210549	2211219	ENSG00000157933	protein_coding	SKI	CP	2(blue)
chr1	2222160	2222582	ENSG00000157933	protein_coding	SKI	CP	2(blue)
chr1	223840115	223840853	ENSG00000228106	lincRNA	RP11-452F19.3	CP	2(blue)
chr1	223840115	223840853	ENSG00000187554	protein_coding	TLR5	CP	2(blue)
chr1	224180302	224180463	ENSG00000143514	protein_coding	TP53BP2	CP	2(blue)
chr1	224384440	224385360	ENSG00000269358	protein_coding	AC138393.1	CP	2(blue)
chr1	224690231	224690818	ENSG00000185842	protein_coding	DNAH14	CP	2(blue)
chr1	224691034	224691659	ENSG00000185842	protein_coding	DNAH14	CP	2(blue)
chr1	22668510	22668980	ENSG00000162552	protein_coding	WNT4	CP	2(blue)
chr1	229340304	229341202	ENSG00000116574	protein_coding	RHOU	CP	2(blue)
chr1	230412948	230413616	ENSG00000135776	protein_coding	ABCB10	CP	2(blue)
chr1	230412948	230413616	ENSG00000135801	protein_coding	TAF5L	CP	2(blue)
chr1	230412948	230413616	ENSG00000135763	protein_coding	URB2	CP	2(blue)
chr1	243555099	243555241	ENSG00000268146	protein_coding	AL590483.1	CP	2(blue)
chr1	243555099	243555241	ENSG00000179456	protein_coding	ZBTB18	CP	2(blue)
chr1	243584760	243585100	ENSG00000268146	protein_coding	AL590483.1	CP	2(blue)
chr1	243584760	243585100	ENSG00000179456	protein_coding	ZBTB18	CP	2(blue)
chr1	243585108	243585472	ENSG00000179456	protein_coding	ZBTB18	CP	2(blue)
chr1	243585108	243585472	ENSG00000268146	protein_coding	AL590483.1	CP	2(blue)
chr1	243876660	243877375	ENSG00000179456	protein_coding	ZBTB18	CP	2(blue)
chr1	243876660	243877375	ENSG00000268146	protein_coding	AL590483.1	CP	2(blue)
chr1	245312096	245312438	ENSG00000185420	protein_coding	SMYD3	CP	2(blue)
chr1	24542982	24543125	ENSG00000001460	protein_coding	STPG1	CP	2(blue)
chr1	24542982	24543125	ENSG00000184454	protein_coding	NCMAP	CP	2(blue)
chr1	24542982	24543125	ENSG00000133226	protein_coding	SRRM1	CP	2(blue)
chr1	245470250	245470820	ENSG00000185420	protein_coding	SMYD3	CP	2(blue)
chr1	26254050	26254305	ENSG00000158006	protein_coding	PAFAH2	CP	2(blue)
chr1	26279450	26279900	ENSG00000158006	protein_coding	PAFAH2	CP	2(blue)
chr1	26279450	26279900	ENSG00000117632	protein_coding	STMN1	CP	2(blue)
chr1	26342800	26343270	ENSG00000117632	protein_coding	STMN1	CP	2(blue)
chr1	27986505	27986823	ENSG00000090020	protein_coding	SLC9A1	CP	2(blue)
chr1	27986505	27986823	ENSG00000142784	protein_coding	WDTC1	CP	2(blue)
chr1	27986505	27986823	ENSG00000186501	protein_coding	TMEM222	CP	2(blue)
chr1	28307711	28308214	ENSG00000117751	protein_coding	PPP1R8	CP	2(blue)
chr1	28307711	28308214	ENSG00000130775	protein_coding	THEMIS2	CP	2(blue)
chr1	2845052	2845625	ENSG00000142611	protein_coding	PRDM16	CP	2(blue)
chr1	29376260	29377201	ENSG00000159023	protein_coding	EPB41	CP	2(blue)
chr1	29669000	29669725	ENSG00000060656	protein_coding	PTPRU	CP	2(blue)
chr1	30978969	30979375	ENSG00000236335	lincRNA	RP4-591L5.1	CP	2(blue)
chr1	30978969	30979375	ENSG00000231949	lincRNA	RP4-591L5.2	CP	2(blue)
chr1	31722825	31723131	ENSG00000268950	protein_coding	AC114494.1	CP	2(blue)
chr1	31867498	31868103	ENSG00000134644	protein_coding	PUM1	CP	2(blue)
chr1	31867498	31868103	ENSG00000084628	protein_coding	NKAIN1	CP	2(blue)
chr1	32180603	32180986	ENSG00000084636	protein_coding	COL16A1	CP	2(blue)
chr1	3268898	3269765	ENSG00000157911	protein_coding	PEX10	CP	2(blue)
chr1	3268898	3269765	ENSG00000142611	protein_coding	PRDM16	CP	2(blue)
chr1	33347834	33348375	ENSG00000116497	protein_coding	S100PBP	CP	2(blue)
chr1	33875520	33876451	ENSG00000142920	protein_coding	ADC	CP	2(blue)
chr1	35667727	35668075	ENSG00000163866	protein_coding	SMIM12	CP	2(blue)
chr1	40804448	40804756	ENSG00000131238	protein_coding	PPT1	CP	2(blue)
chr1	42180580	42181024	ENSG00000127124	protein_coding	HIVEP3	CP	2(blue)
chr1	43672600	43672725	ENSG00000066056	protein_coding	TIE1	CP	2(blue)
chr1	43672600	43672725	ENSG00000066135	protein_coding	KDM4A	CP	2(blue)
chr1	43698300	43698475	ENSG00000117399	protein_coding	CDC20	CP	2(blue)
chr1	43698300	43698475	ENSG00000159479	protein_coding	MED8	CP	2(blue)
chr1	43698300	43698475	ENSG00000198198	protein_coding	SZT2	CP	2(blue)
chr1	48174716	48175486	ENSG00000186377	protein_coding	CYP4X1	CP	2(blue)
chr1	48174716	48175486	ENSG00000225506	lincRNA	CYP4A22-AS1	CP	2(blue)
chr1	48174716	48175486	ENSG00000186564	protein_coding	FOXD2	CP	2(blue)
chr1	53855680	53856526	ENSG00000157193	protein_coding	LRP8	CP	2(blue)
chr1	54587135	54587675	ENSG00000162390	protein_coding	ACOT11	CP	2(blue)
chr1	54587135	54587675	ENSG00000006555	protein_coding	TTC22	CP	2(blue)
chr1	54587135	54587675	ENSG00000162398	protein_coding	C1orf177	CP	2(blue)
chr1	61918819	61919182	ENSG00000162599	protein_coding	NFIA	CP	2(blue)
chr1	6336384	6336772	ENSG00000097021	protein_coding	ACOT7	CP	2(blue)
chr1	65674765	65675073	ENSG00000231485	lincRNA	RP4-535B20.1	CP	2(blue)
chr1	69037188	69037300	ENSG00000033122	protein_coding	LRRC7	CP	2(blue)
chr1	7812590	7813375	ENSG00000270171	lincRNA	RP11-338N10.1	CP	2(blue)
chr1	7812590	7813375	ENSG00000270035	lincRNA	RP11-338N10.2	CP	2(blue)
chr1	84158130	84159032	ENSG00000231364	lincRNA	RP11-413G15.1	CP	2(blue)
chr1	84899025	84899675	ENSG00000142875	protein_coding	PRKACB	CP	2(blue)
chr1	85224931	85225326	ENSG00000142875	protein_coding	PRKACB	CP	2(blue)
chr1	88757631	88758069	ENSG00000143013	protein_coding	LMO4	CP	2(blue)
chr1	88768500	88769175	ENSG00000143013	protein_coding	LMO4	CP	2(blue)
chr1	90588150	90588900	ENSG00000122482	protein_coding	ZNF644	CP	2(blue)
chr1	956563	956812	ENSG00000187608	protein_coding	ISG15	CP	2(blue)
chr1	956563	956812	ENSG00000127054	protein_coding	CPSF3L	CP	2(blue)
chr1	956563	956812	ENSG00000224051	protein_coding	GLTPD1	CP	2(blue)
chr1	956563	956812	ENSG00000188157	protein_coding	AGRN	CP	2(blue)
chr1	956563	956812	ENSG00000169962	protein_coding	TAS1R3	CP	2(blue)
chr1	956563	956812	ENSG00000162572	protein_coding	SCNN1D	CP	2(blue)
chr1	956563	956812	ENSG00000131584	protein_coding	ACAP3	CP	2(blue)
chr1	956563	956812	ENSG00000169972	protein_coding	PUSL1	CP	2(blue)
chr1	956563	956812	ENSG00000187583	protein_coding	PLEKHN1	CP	2(blue)
chr1	956563	956812	ENSG00000187642	protein_coding	C1orf170	CP	2(blue)
chr1	956563	956812	ENSG00000273443	lincRNA	RP11-54O7.18	CP	2(blue)
chr1	956563	956812	ENSG00000162576	protein_coding	MXRA8	CP	2(blue)
chr1	99645850	99646525	ENSG00000156869	protein_coding	FRRS1	CP	2(blue)
chr10	100227075	100227626	ENSG00000172987	protein_coding	HPSE2	CP	2(blue)
chr10	100227075	100227626	ENSG00000119946	protein_coding	CNNM1	CP	2(blue)
chr10	102193573	102193850	ENSG00000196072	protein_coding	BLOC1S2	CP	2(blue)
chr10	102193573	102193850	ENSG00000107593	protein_coding	PKD2L1	CP	2(blue)
chr10	102193573	102193850	ENSG00000099194	protein_coding	SCD	CP	2(blue)
chr10	10250970	10251850	ENSG00000270111	lincRNA	RP11-271F18.4	CP	2(blue)
chr10	103199000	103199200	ENSG00000138136	protein_coding	LBX1	CP	2(blue)
chr10	103199000	103199200	ENSG00000229649	lincRNA	RP11-107I14.4	CP	2(blue)
chr10	103199000	103199200	ENSG00000166167	protein_coding	BTRC	CP	2(blue)
chr10	103211435	103211739	ENSG00000138136	protein_coding	LBX1	CP	2(blue)
chr10	103211435	103211739	ENSG00000229649	lincRNA	RP11-107I14.4	CP	2(blue)
chr10	103326170	103326820	ENSG00000138136	protein_coding	LBX1	CP	2(blue)
chr10	103326170	103326820	ENSG00000237579	lincRNA	RP11-324L3.1	CP	2(blue)
chr10	103648000	103648425	ENSG00000120029	protein_coding	C10orf76	CP	2(blue)
chr10	103728275	103729030	ENSG00000120049	protein_coding	KCNIP2	CP	2(blue)
chr10	103728275	103729030	ENSG00000120029	protein_coding	C10orf76	CP	2(blue)
chr10	104537015	104537170	ENSG00000166275	protein_coding	C10orf32	CP	2(blue)
chr10	104537015	104537170	ENSG00000270316	protein_coding	C10orf32-ASMT	CP	2(blue)
chr10	105693158	105693675	ENSG00000156384	protein_coding	SFR1	CP	2(blue)
chr10	114886100	114886806	ENSG00000148737	protein_coding	TCF7L2	CP	2(blue)
chr10	11552625	11552975	ENSG00000134463	protein_coding	ECHDC3	CP	2(blue)
chr10	118593675	118594220	ENSG00000148704	protein_coding	VAX1	CP	2(blue)
chr10	118593675	118594220	ENSG00000234474	lincRNA	RP11-501J20.2	CP	2(blue)
chr10	119310925	119311175	ENSG00000107560	protein_coding	RAB11FIP2	CP	2(blue)
chr10	119311834	119312077	ENSG00000107560	protein_coding	RAB11FIP2	CP	2(blue)
chr10	120031647	120031825	ENSG00000170370	protein_coding	EMX2	CP	2(blue)
chr10	125343475	125343758	ENSG00000121898	protein_coding	CPXM2	CP	2(blue)
chr10	12552625	12553500	ENSG00000181192	protein_coding	DHTKD1	CP	2(blue)
chr10	126689155	126689846	ENSG00000175018	protein_coding	TEX36	CP	2(blue)
chr10	126689155	126689846	ENSG00000107938	protein_coding	EDRF1	CP	2(blue)
chr10	126689155	126689846	ENSG00000228021	lincRNA	RP11-383C5.3	CP	2(blue)
chr10	126689155	126689846	ENSG00000224023	lincRNA	RP11-383C5.4	CP	2(blue)
chr10	126980325	126981050	ENSG00000228021	lincRNA	RP11-383C5.3	CP	2(blue)
chr10	127179975	127180325	ENSG00000175029	protein_coding	CTBP2	CP	2(blue)
chr10	127398600	127399100	ENSG00000175029	protein_coding	CTBP2	CP	2(blue)
chr10	134036800	134037000	ENSG00000165752	protein_coding	STK32C	CP	2(blue)
chr10	134036800	134037000	ENSG00000148814	protein_coding	LRRC27	CP	2(blue)
chr10	15126464	15126625	ENSG00000152457	protein_coding	DCLRE1C	CP	2(blue)
chr10	16273350	16274275	ENSG00000165983	protein_coding	PTER	CP	2(blue)
chr10	16273350	16274275	ENSG00000165985	protein_coding	C1QL3	CP	2(blue)
chr10	25277650	25278375	ENSG00000107863	protein_coding	ARHGAP21	CP	2(blue)
chr10	26055223	26056149	ENSG00000077420	protein_coding	APBB1IP	CP	2(blue)
chr10	52046500	52047325	ENSG00000188611	protein_coding	ASAH2	CP	2(blue)
chr10	52046500	52047325	ENSG00000204147	protein_coding	ASAH2B	CP	2(blue)
chr10	61983900	61984350	ENSG00000151150	protein_coding	ANK3	CP	2(blue)
chr10	6253880	6254207	ENSG00000212743	protein_coding	DKFZP667F0711	CP	2(blue)
chr10	6369850	6370603	ENSG00000170525	protein_coding	PFKFB3	CP	2(blue)
chr10	65297190	65297650	ENSG00000171988	protein_coding	JMJD1C	CP	2(blue)
chr10	65321198	65321575	ENSG00000171988	protein_coding	JMJD1C	CP	2(blue)
chr10	65343550	65344325	ENSG00000171988	protein_coding	JMJD1C	CP	2(blue)
chr10	65472890	65473494	ENSG00000171988	protein_coding	JMJD1C	CP	2(blue)
chr10	72096875	72097325	ENSG00000180817	protein_coding	PPA1	CP	2(blue)
chr10	7403625	7404325	ENSG00000065675	protein_coding	PRKCQ	CP	2(blue)
chr10	7403625	7404325	ENSG00000237943	lincRNA	PRKCQ-AS1	CP	2(blue)
chr10	7404440	7404525	ENSG00000065675	protein_coding	PRKCQ	CP	2(blue)
chr10	7404440	7404525	ENSG00000237943	lincRNA	PRKCQ-AS1	CP	2(blue)
chr10	74205225	74205875	ENSG00000107745	protein_coding	MICU1	CP	2(blue)
chr10	75646912	75647400	ENSG00000035403	protein_coding	VCL	CP	2(blue)
chr10	76025892	76026184	ENSG00000156650	protein_coding	KAT6B	CP	2(blue)
chr10	76025892	76026184	ENSG00000165637	protein_coding	VDAC2	CP	2(blue)
chr10	76025892	76026184	ENSG00000272748	lincRNA	RP11-222G7.2	CP	2(blue)
chr10	76025892	76026184	ENSG00000188716	protein_coding	DUPD1	CP	2(blue)
chr10	76025892	76026184	ENSG00000079393	protein_coding	DUSP13	CP	2(blue)
chr10	76025892	76026184	ENSG00000156671	protein_coding	SAMD8	CP	2(blue)
chr10	76345210	76346085	ENSG00000156650	protein_coding	KAT6B	CP	2(blue)
chr10	76345210	76346085	ENSG00000272748	lincRNA	RP11-222G7.2	CP	2(blue)
chr10	79596032	79596207	ENSG00000148606	protein_coding	POLR3A	CP	2(blue)
chr10	79819625	79820175	ENSG00000108175	protein_coding	ZMIZ1	CP	2(blue)
chr10	88492914	88493391	ENSG00000122367	protein_coding	LDB3	CP	2(blue)
chr10	88492914	88493391	ENSG00000214562	protein_coding	NUTM2D	CP	2(blue)
chr10	88492914	88493391	ENSG00000224914	lincRNA	LINC00863	CP	2(blue)
chr10	88627900	88628425	ENSG00000107779	protein_coding	BMPR1A	CP	2(blue)
chr10	88664760	88665560	ENSG00000122367	protein_coding	LDB3	CP	2(blue)
chr10	88664760	88665560	ENSG00000107779	protein_coding	BMPR1A	CP	2(blue)
chr10	88688970	88689590	ENSG00000224914	lincRNA	LINC00863	CP	2(blue)
chr10	88812810	88813090	ENSG00000214562	protein_coding	NUTM2D	CP	2(blue)
chr10	88812810	88813090	ENSG00000122367	protein_coding	LDB3	CP	2(blue)
chr10	93255500	93255960	ENSG00000119938	protein_coding	PPP1R3C	CP	2(blue)
chr10	93255500	93255960	ENSG00000174721	protein_coding	FGFBP3	CP	2(blue)
chr10	98856133	98856503	ENSG00000187122	protein_coding	SLIT1	CP	2(blue)
chr10	98869200	98869717	ENSG00000187122	protein_coding	SLIT1	CP	2(blue)
chr10	98888244	98888623	ENSG00000187122	protein_coding	SLIT1	CP	2(blue)
chr10	98939756	98940400	ENSG00000187122	protein_coding	SLIT1	CP	2(blue)
chr10	99663572	99663975	ENSG00000095713	protein_coding	CRTAC1	CP	2(blue)
chr10	99674768	99674844	ENSG00000095713	protein_coding	CRTAC1	CP	2(blue)
chr11	104707104	104707860	ENSG00000254998	lincRNA	RP11-94P11.4	CP	2(blue)
chr11	10757197	10757717	ENSG00000133805	protein_coding	AMPD3	CP	2(blue)
chr11	110875925	110876360	ENSG00000137727	protein_coding	ARHGAP20	CP	2(blue)
chr11	111444450	111444755	ENSG00000254990	lincRNA	RP11-108O10.2	CP	2(blue)
chr11	111444450	111444755	ENSG00000086848	protein_coding	ALG9	CP	2(blue)
chr11	113871940	113872600	ENSG00000166741	protein_coding	NNMT	CP	2(blue)
chr11	117843125	117843575	ENSG00000255245	protein_coding	FXYD6-FXYD2	CP	2(blue)
chr11	117843125	117843575	ENSG00000137726	protein_coding	FXYD6	CP	2(blue)
chr11	121190058	121190281	ENSG00000137642	protein_coding	SORL1	CP	2(blue)
chr11	121502175	121502625	ENSG00000255015	lincRNA	RP11-716H6.1	CP	2(blue)
chr11	123553610	123554020	ENSG00000254467	lincRNA	RP11-634B22.4	CP	2(blue)
chr11	124526643	124527054	ENSG00000149564	protein_coding	ESAM	CP	2(blue)
chr11	124526643	124527054	ENSG00000120458	protein_coding	MSANTD2	CP	2(blue)
chr11	124527205	124527263	ENSG00000120458	protein_coding	MSANTD2	CP	2(blue)
chr11	124527205	124527263	ENSG00000149564	protein_coding	ESAM	CP	2(blue)
chr11	125274693	125274912	ENSG00000134955	protein_coding	SLC37A2	CP	2(blue)
chr11	125274693	125274912	ENSG00000150433	protein_coding	TMEM218	CP	2(blue)
chr11	125274693	125274912	ENSG00000165495	protein_coding	PKNOX2	CP	2(blue)
chr11	125780119	125780250	ENSG00000165526	protein_coding	RPUSD4	CP	2(blue)
chr11	125780119	125780250	ENSG00000197798	protein_coding	FAM118B	CP	2(blue)
chr11	125953616	125954542	ENSG00000261257	lincRNA	RP11-673E11.2	CP	2(blue)
chr11	125982664	125982838	ENSG00000255124	lincRNA	RP11-680F20.5	CP	2(blue)
chr11	12701760	12702700	ENSG00000197702	protein_coding	PARVA	CP	2(blue)
chr11	128031025	128031550	ENSG00000255465	lincRNA	RP11-264E20.1	CP	2(blue)
chr11	128031025	128031550	ENSG00000120471	protein_coding	TP53AIP1	CP	2(blue)
chr11	128031025	128031550	ENSG00000151704	protein_coding	KCNJ1	CP	2(blue)
chr11	128031025	128031550	ENSG00000120457	protein_coding	KCNJ5	CP	2(blue)
chr11	128031025	128031550	ENSG00000174370	protein_coding	C11orf45	CP	2(blue)
chr11	132973600	132974375	ENSG00000255258	lincRNA	RP11-448P19.1	CP	2(blue)
chr11	132973600	132974375	ENSG00000166118	protein_coding	SPATA19	CP	2(blue)
chr11	133903780	133904156	ENSG00000080854	protein_coding	IGSF9B	CP	2(blue)
chr11	133903780	133904156	ENSG00000151503	protein_coding	NCAPD3	CP	2(blue)
chr11	17995745	17996194	ENSG00000129152	protein_coding	MYOD1	CP	2(blue)
chr11	17995745	17996194	ENSG00000129159	protein_coding	KCNC1	CP	2(blue)
chr11	19924725	19925184	ENSG00000183695	protein_coding	MRGPRX2	CP	2(blue)
chr11	19975172	19975275	ENSG00000166833	protein_coding	NAV2	CP	2(blue)
chr11	20631305	20631996	ENSG00000185238	protein_coding	PRMT3	CP	2(blue)
chr11	2212020	2212450	ENSG00000070985	protein_coding	TRPM5	CP	2(blue)
chr11	2212020	2212450	ENSG00000129757	protein_coding	CDKN1C	CP	2(blue)
chr11	2212020	2212450	ENSG00000254827	protein_coding	SLC22A18AS	CP	2(blue)
chr11	2212020	2212450	ENSG00000110628	protein_coding	SLC22A18	CP	2(blue)
chr11	22561589	22562042	ENSG00000091664	protein_coding	SLC17A6	CP	2(blue)
chr11	22568800	22569080	ENSG00000091664	protein_coding	SLC17A6	CP	2(blue)
chr11	2349471	2349970	ENSG00000110651	protein_coding	CD81	CP	2(blue)
chr11	2554063	2554145	ENSG00000129757	protein_coding	CDKN1C	CP	2(blue)
chr11	2554063	2554145	ENSG00000110628	protein_coding	SLC22A18	CP	2(blue)
chr11	2554063	2554145	ENSG00000254827	protein_coding	SLC22A18AS	CP	2(blue)
chr11	30218063	30218506	ENSG00000255227	lincRNA	RP11-460B17.2	CP	2(blue)
chr11	3144660	3144800	ENSG00000183562	protein_coding	AC131971.1	CP	2(blue)
chr11	31897360	31898204	ENSG00000170959	protein_coding	DCDC1	CP	2(blue)
chr11	32008675	32009370	ENSG00000170959	protein_coding	DCDC1	CP	2(blue)
chr11	32194342	32195225	ENSG00000170959	protein_coding	DCDC1	CP	2(blue)
chr11	35499415	35499800	ENSG00000149089	protein_coding	APIP	CP	2(blue)
chr11	35499415	35499800	ENSG00000110435	protein_coding	PDHX	CP	2(blue)
chr11	43892725	43893651	ENSG00000205126	protein_coding	ACCSL	CP	2(blue)
chr11	44681075	44681700	ENSG00000255079	lincRNA	RP11-45A12.1	CP	2(blue)
chr11	45063081	45063550	ENSG00000254654	lincRNA	AC068858.1	CP	2(blue)
chr11	45070470	45071010	ENSG00000175274	protein_coding	TP53I11	CP	2(blue)
chr11	45070470	45071010	ENSG00000254654	lincRNA	AC068858.1	CP	2(blue)
chr11	45361540	45362090	ENSG00000175264	protein_coding	CHST1	CP	2(blue)
chr11	45361540	45362090	ENSG00000181830	protein_coding	SLC35C1	CP	2(blue)
chr11	45361540	45362090	ENSG00000205106	protein_coding	CTD-2210P24.4	CP	2(blue)
chr11	45445901	45446395	ENSG00000175264	protein_coding	CHST1	CP	2(blue)
chr11	45445901	45446395	ENSG00000205106	protein_coding	CTD-2210P24.4	CP	2(blue)
chr11	45627883	45628698	ENSG00000255267	lincRNA	RP11-430H10.2	CP	2(blue)
chr11	45684315	45684949	ENSG00000254427	lincRNA	RP11-430H10.1	CP	2(blue)
chr11	45684315	45684949	ENSG00000255267	lincRNA	RP11-430H10.2	CP	2(blue)
chr11	46925276	46925832	ENSG00000149179	protein_coding	C11orf49	CP	2(blue)
chr11	46925276	46925832	ENSG00000149182	protein_coding	ARFGAP2	CP	2(blue)
chr11	46925276	46925832	ENSG00000165912	protein_coding	PACSIN3	CP	2(blue)
chr11	46934088	46934892	ENSG00000149179	protein_coding	C11orf49	CP	2(blue)
chr11	47128312	47128975	ENSG00000134569	protein_coding	LRP4	CP	2(blue)
chr11	5059542	5059881	ENSG00000205409	protein_coding	OR52E6	CP	2(blue)
chr11	57120775	57120825	ENSG00000134802	protein_coding	SLC43A3	CP	2(blue)
chr11	57120775	57120825	ENSG00000134809	protein_coding	TIMM10	CP	2(blue)
chr11	57123550	57124425	ENSG00000134802	protein_coding	SLC43A3	CP	2(blue)
chr11	57123550	57124425	ENSG00000134809	protein_coding	TIMM10	CP	2(blue)
chr11	58942244	58943122	ENSG00000172324	protein_coding	OR5A2	CP	2(blue)
chr11	58942244	58943122	ENSG00000172320	protein_coding	OR5A1	CP	2(blue)
chr11	59193675	59194150	ENSG00000110042	protein_coding	DTX4	CP	2(blue)
chr11	60809729	60810038	ENSG00000110108	protein_coding	TMEM109	CP	2(blue)
chr11	60809729	60810038	ENSG00000229859	protein_coding	PGA3	CP	2(blue)
chr11	60809729	60810038	ENSG00000110446	protein_coding	SLC15A3	CP	2(blue)
chr11	60809729	60810038	ENSG00000110448	protein_coding	CD5	CP	2(blue)
chr11	60809729	60810038	ENSG00000006118	protein_coding	TMEM132A	CP	2(blue)
chr11	60809729	60810038	ENSG00000013725	protein_coding	CD6	CP	2(blue)
chr11	60897204	60897416	ENSG00000110108	protein_coding	TMEM109	CP	2(blue)
chr11	60897204	60897416	ENSG00000006118	protein_coding	TMEM132A	CP	2(blue)
chr11	60897204	60897416	ENSG00000013725	protein_coding	CD6	CP	2(blue)
chr11	60897204	60897416	ENSG00000110107	protein_coding	PRPF19	CP	2(blue)
chr11	61213850	61213984	ENSG00000255947	lincRNA	RP11-855O10.3	CP	2(blue)
chr11	61638615	61639006	ENSG00000255553	lincRNA	RP11-810P12.5	CP	2(blue)
chr11	61638615	61639006	ENSG00000149503	protein_coding	INCENP	CP	2(blue)
chr11	63823680	63824100	ENSG00000126500	protein_coding	FLRT1	CP	2(blue)
chr11	63823680	63824100	ENSG00000133315	protein_coding	MACROD1	CP	2(blue)
chr11	64257304	64258026	ENSG00000110076	protein_coding	NRXN2	CP	2(blue)
chr11	65254978	65255230	ENSG00000245532	lincRNA	NEAT1	CP	2(blue)
chr11	65254978	65255230	ENSG00000173727	protein_coding	AP000769.1	CP	2(blue)
chr11	7145163	7146082	ENSG00000166394	protein_coding	CYB5R2	CP	2(blue)
chr11	72336680	72337208	ENSG00000186642	protein_coding	PDE2A	CP	2(blue)
chr11	72342725	72342829	ENSG00000186642	protein_coding	PDE2A	CP	2(blue)
chr11	72342838	72343314	ENSG00000186642	protein_coding	PDE2A	CP	2(blue)
chr11	72343384	72343650	ENSG00000186642	protein_coding	PDE2A	CP	2(blue)
chr11	72427393	72427775	ENSG00000256568	lincRNA	RP11-800A3.3	CP	2(blue)
chr11	72427393	72427775	ENSG00000171631	protein_coding	P2RY6	CP	2(blue)
chr11	72427393	72427775	ENSG00000110237	protein_coding	ARHGEF17	CP	2(blue)
chr11	74959526	74960001	ENSG00000166435	protein_coding	XRRA1	CP	2(blue)
chr11	74959526	74960001	ENSG00000137491	protein_coding	SLCO2B1	CP	2(blue)
chr11	75265416	75265853	ENSG00000158555	protein_coding	GDPD5	CP	2(blue)
chr11	75265416	75265853	ENSG00000062282	protein_coding	DGAT2	CP	2(blue)
chr11	75327474	75327792	ENSG00000171533	protein_coding	MAP6	CP	2(blue)
chr11	75831450	75831950	ENSG00000198382	protein_coding	UVRAG	CP	2(blue)
chr11	8227750	8228620	ENSG00000130413	protein_coding	STK33	CP	2(blue)
chr11	82449200	82449375	ENSG00000137500	protein_coding	CCDC90B	CP	2(blue)
chr11	86197876	86198050	ENSG00000150687	protein_coding	PRSS23	CP	2(blue)
chr11	86197876	86198050	ENSG00000269895	lincRNA	AP000654.4	CP	2(blue)
chr11	86230550	86230949	ENSG00000269895	lincRNA	AP000654.4	CP	2(blue)
chr11	86259400	86259841	ENSG00000150687	protein_coding	PRSS23	CP	2(blue)
chr11	93669557	93670183	ENSG00000123901	protein_coding	GPR83	CP	2(blue)
chr11	96159375	96159875	ENSG00000077458	protein_coding	FAM76B	CP	2(blue)
chr11	96159375	96159875	ENSG00000166037	protein_coding	CEP57	CP	2(blue)
chr12	103533850	103534825	ENSG00000179088	protein_coding	C12orf42	CP	2(blue)
chr12	103704280	103704553	ENSG00000179088	protein_coding	C12orf42	CP	2(blue)
chr12	106786390	106786800	ENSG00000111785	protein_coding	RIC8B	CP	2(blue)
chr12	109085242	109085754	ENSG00000110880	protein_coding	CORO1C	CP	2(blue)
chr12	109769497	109769670	ENSG00000139445	protein_coding	FOXN4	CP	2(blue)
chr12	109819675	109820325	ENSG00000189046	protein_coding	ALKBH2	CP	2(blue)
chr12	109819675	109820325	ENSG00000076555	protein_coding	ACACB	CP	2(blue)
chr12	109819675	109820325	ENSG00000076248	protein_coding	UNG	CP	2(blue)
chr12	111325807	111326111	ENSG00000111252	protein_coding	SH2B3	CP	2(blue)
chr12	111325807	111326111	ENSG00000204842	protein_coding	ATXN2	CP	2(blue)
chr12	111403905	111404075	ENSG00000111249	protein_coding	CUX2	CP	2(blue)
chr12	111404200	111404325	ENSG00000111249	protein_coding	CUX2	CP	2(blue)
chr12	111462191	111462286	ENSG00000111249	protein_coding	CUX2	CP	2(blue)
chr12	111685823	111686675	ENSG00000111249	protein_coding	CUX2	CP	2(blue)
chr12	111707800	111708100	ENSG00000185847	lincRNA	RP1-46F2.2	CP	2(blue)
chr12	111707800	111708100	ENSG00000111245	protein_coding	MYL2	CP	2(blue)
chr12	111707800	111708100	ENSG00000111249	protein_coding	CUX2	CP	2(blue)
chr12	111707800	111708100	ENSG00000258240	lincRNA	RP1-46F2.3	CP	2(blue)
chr12	111713000	111713050	ENSG00000111229	protein_coding	ARPC3	CP	2(blue)
chr12	111713000	111713050	ENSG00000196510	protein_coding	ANAPC7	CP	2(blue)
chr12	111713000	111713050	ENSG00000185847	lincRNA	RP1-46F2.2	CP	2(blue)
chr12	111713000	111713050	ENSG00000258240	lincRNA	RP1-46F2.3	CP	2(blue)
chr12	111713000	111713050	ENSG00000111249	protein_coding	CUX2	CP	2(blue)
chr12	111724690	111725325	ENSG00000111249	protein_coding	CUX2	CP	2(blue)
chr12	111724690	111725325	ENSG00000111245	protein_coding	MYL2	CP	2(blue)
chr12	111724690	111725325	ENSG00000185847	lincRNA	RP1-46F2.2	CP	2(blue)
chr12	111724690	111725325	ENSG00000258240	lincRNA	RP1-46F2.3	CP	2(blue)
chr12	112554280	112554716	ENSG00000234608	lincRNA	MAPKAPK5-AS1	CP	2(blue)
chr12	112554280	112554716	ENSG00000089022	protein_coding	MAPKAPK5	CP	2(blue)
chr12	11352200	11352600	ENSG00000256888	lincRNA	RP13-81N3.2	CP	2(blue)
chr12	114220475	114221192	ENSG00000122965	protein_coding	RBM19	CP	2(blue)
chr12	114327530	114328520	ENSG00000249550	lincRNA	RP11-438N16.1	CP	2(blue)
chr12	114327530	114328520	ENSG00000089116	protein_coding	LHX5	CP	2(blue)
chr12	114327530	114328520	ENSG00000122965	protein_coding	RBM19	CP	2(blue)
chr12	114337548	114338006	ENSG00000089116	protein_coding	LHX5	CP	2(blue)
chr12	1144050	1144300	ENSG00000120645	protein_coding	IQSEC3	CP	2(blue)
chr12	1144050	1144300	ENSG00000171823	protein_coding	FBXL14	CP	2(blue)
chr12	1144050	1144300	ENSG00000111181	protein_coding	SLC6A12	CP	2(blue)
chr12	116756475	116757000	ENSG00000171471	protein_coding	MAP1LC3B2	CP	2(blue)
chr12	116756475	116757000	ENSG00000258249	lincRNA	RP11-497G19.3	CP	2(blue)
chr12	116756475	116757000	ENSG00000257883	lincRNA	RP11-497G19.1	CP	2(blue)
chr12	116869900	116870400	ENSG00000258346	lincRNA	RP11-148B3.2	CP	2(blue)
chr12	117042475	117043350	ENSG00000123066	protein_coding	MED13L	CP	2(blue)
chr12	117042475	117043350	ENSG00000171471	protein_coding	MAP1LC3B2	CP	2(blue)
chr12	117042475	117043350	ENSG00000258346	lincRNA	RP11-148B3.2	CP	2(blue)
chr12	120835447	120836230	ENSG00000135097	protein_coding	MSI1	CP	2(blue)
chr12	121038421	121038625	ENSG00000157782	protein_coding	CABP1	CP	2(blue)
chr12	121038421	121038625	ENSG00000272214	protein_coding	AC079602.1	CP	2(blue)
chr12	121038421	121038625	ENSG00000157895	protein_coding	C12orf43	CP	2(blue)
chr12	121038421	121038625	ENSG00000135100	protein_coding	HNF1A	CP	2(blue)
chr12	121067780	121068420	ENSG00000157895	protein_coding	C12orf43	CP	2(blue)
chr12	121067780	121068420	ENSG00000135100	protein_coding	HNF1A	CP	2(blue)
chr12	121067780	121068420	ENSG00000135114	protein_coding	OASL	CP	2(blue)
chr12	121158372	121158675	ENSG00000135100	protein_coding	HNF1A	CP	2(blue)
chr12	122362675	122362974	ENSG00000175727	protein_coding	MLXIP	CP	2(blue)
chr12	122362675	122362974	ENSG00000256249	lincRNA	RP11-324E6.6	CP	2(blue)
chr12	122362675	122362974	ENSG00000255856	lincRNA	RP11-87C12.5	CP	2(blue)
chr12	122362675	122362974	ENSG00000110987	protein_coding	BCL7A	CP	2(blue)
chr12	123771075	123771600	ENSG00000139697	protein_coding	SBNO1	CP	2(blue)
chr12	123771075	123771600	ENSG00000256092	lincRNA	hsa-mir-8072	CP	2(blue)
chr12	125230228	125230894	ENSG00000196498	protein_coding	NCOR2	CP	2(blue)
chr12	130941350	130942200	ENSG00000256725	lincRNA	RP11-662M24.2	CP	2(blue)
chr12	130947875	130948700	ENSG00000256725	lincRNA	RP11-662M24.2	CP	2(blue)
chr12	130975892	130976609	ENSG00000256343	lincRNA	RP11-662M24.1	CP	2(blue)
chr12	131040300	131040825	ENSG00000256343	lincRNA	RP11-662M24.1	CP	2(blue)
chr12	131589237	131589583	ENSG00000249926	lincRNA	RP11-495K9.6	CP	2(blue)
chr12	131589237	131589583	ENSG00000061936	protein_coding	SFSWAP	CP	2(blue)
chr12	131589237	131589583	ENSG00000183495	protein_coding	EP400	CP	2(blue)
chr12	131589237	131589583	ENSG00000255992	lincRNA	RP11-417L19.4	CP	2(blue)
chr12	131589237	131589583	ENSG00000177169	protein_coding	ULK1	CP	2(blue)
chr12	131589237	131589583	ENSG00000177192	protein_coding	PUS1	CP	2(blue)
chr12	132063300	132063600	ENSG00000267819	protein_coding	AC092850.1	CP	2(blue)
chr12	132063300	132063600	ENSG00000248703	lincRNA	RP11-495K9.3	CP	2(blue)
chr12	132063300	132063600	ENSG00000255933	lincRNA	RP11-495K9.5	CP	2(blue)
chr12	133175086	133175730	ENSG00000112787	protein_coding	FBRSL1	CP	2(blue)
chr12	1392250	1392770	ENSG00000171823	protein_coding	FBXL14	CP	2(blue)
chr12	14413561	14413925	ENSG00000171681	protein_coding	ATF7IP	CP	2(blue)
chr12	15750150	15750775	ENSG00000256953	lincRNA	RP11-6B19.2	CP	2(blue)
chr12	15750150	15750775	ENSG00000151491	protein_coding	EPS8	CP	2(blue)
chr12	15750150	15750775	ENSG00000023734	protein_coding	STRAP	CP	2(blue)
chr12	15830625	15831050	ENSG00000151491	protein_coding	EPS8	CP	2(blue)
chr12	15830625	15831050	ENSG00000255565	lincRNA	RP11-6B19.1	CP	2(blue)
chr12	1714363	1714856	ENSG00000120645	protein_coding	IQSEC3	CP	2(blue)
chr12	1714363	1714856	ENSG00000082805	protein_coding	ERC1	CP	2(blue)
chr12	17368400	17369250	ENSG00000008394	protein_coding	MGST1	CP	2(blue)
chr12	17368400	17369250	ENSG00000048540	protein_coding	LMO3	CP	2(blue)
chr12	18436791	18437033	ENSG00000052126	protein_coding	PLEKHA5	CP	2(blue)
chr12	19387000	19387730	ENSG00000139144	protein_coding	PIK3C2G	CP	2(blue)
chr12	19824640	19825000	ENSG00000139151	protein_coding	PLCZ1	CP	2(blue)
chr12	2144079	2144472	ENSG00000151067	protein_coding	CACNA1C	CP	2(blue)
chr12	2322456	2323070	ENSG00000004478	protein_coding	FKBP4	CP	2(blue)
chr12	2322456	2323070	ENSG00000111203	protein_coding	ITFG2	CP	2(blue)
chr12	3011700	3011880	ENSG00000111203	protein_coding	ITFG2	CP	2(blue)
chr12	3011700	3011880	ENSG00000111206	protein_coding	FOXM1	CP	2(blue)
chr12	3011700	3011880	ENSG00000206044	protein_coding	AC005841.1	CP	2(blue)
chr12	3011700	3011880	ENSG00000078246	protein_coding	TULP3	CP	2(blue)
chr12	3011700	3011880	ENSG00000171792	protein_coding	RHNO1	CP	2(blue)
chr12	3011700	3011880	ENSG00000197905	protein_coding	TEAD4	CP	2(blue)
chr12	3373460	3373728	ENSG00000011105	protein_coding	TSPAN9	CP	2(blue)
chr12	3731533	3732275	ENSG00000250770	lincRNA	RP5-1063M23.1	CP	2(blue)
chr12	3731533	3732275	ENSG00000257048	lincRNA	RP11-476M19.2	CP	2(blue)
chr12	39969025	39969250	ENSG00000139116	protein_coding	KIF21A	CP	2(blue)
chr12	4416977	4417475	ENSG00000111224	protein_coding	PARP11	CP	2(blue)
chr12	44419851	44420270	ENSG00000184613	protein_coding	NELL2	CP	2(blue)
chr12	45057025	45057675	ENSG00000139173	protein_coding	TMEM117	CP	2(blue)
chr12	4809875	4810600	ENSG00000078237	protein_coding	C12orf5	CP	2(blue)
chr12	49340250	49340325	ENSG00000174243	protein_coding	DDX23	CP	2(blue)
chr12	49340250	49340325	ENSG00000172602	protein_coding	RND1	CP	2(blue)
chr12	4967075	4967875	ENSG00000256790	lincRNA	RP11-429A20.3	CP	2(blue)
chr12	4967075	4967875	ENSG00000256654	lincRNA	RP11-429A20.4	CP	2(blue)
chr12	49942560	49942670	ENSG00000167548	protein_coding	KMT2D	CP	2(blue)
chr12	49942560	49942670	ENSG00000123352	protein_coding	SPATS2	CP	2(blue)
chr12	49942560	49942670	ENSG00000186897	protein_coding	C1QL4	CP	2(blue)
chr12	49942560	49942670	ENSG00000178401	protein_coding	DNAJC22	CP	2(blue)
chr12	50579217	50579675	ENSG00000086159	protein_coding	AQP6	CP	2(blue)
chr12	50579217	50579675	ENSG00000066117	protein_coding	SMARCD1	CP	2(blue)
chr12	50579217	50579675	ENSG00000167588	protein_coding	GPD1	CP	2(blue)
chr12	5156113	5156696	ENSG00000047617	protein_coding	ANO2	CP	2(blue)
chr12	53374670	53375104	ENSG00000123358	protein_coding	NR4A1	CP	2(blue)
chr12	53374670	53375104	ENSG00000123395	protein_coding	C12orf44	CP	2(blue)
chr12	53374670	53375104	ENSG00000167767	protein_coding	KRT80	CP	2(blue)
chr12	53374670	53375104	ENSG00000170421	protein_coding	KRT8	CP	2(blue)
chr12	53765037	53765535	ENSG00000197111	protein_coding	PCBP2	CP	2(blue)
chr12	53985593	53986071	ENSG00000135390	protein_coding	ATP5G2	CP	2(blue)
chr12	54052632	54053097	ENSG00000170653	protein_coding	ATF7	CP	2(blue)
chr12	54399802	54400141	ENSG00000012822	protein_coding	CALCOCO1	CP	2(blue)
chr12	54585359	54585625	ENSG00000012822	protein_coding	CALCOCO1	CP	2(blue)
chr12	54585359	54585625	ENSG00000249388	lincRNA	RP11-834C11.6	CP	2(blue)
chr12	54585359	54585625	ENSG00000037965	protein_coding	HOXC8	CP	2(blue)
chr12	54585359	54585625	ENSG00000260597	lincRNA	AC012531.25	CP	2(blue)
chr12	54585359	54585625	ENSG00000273049	protein_coding	RP11-834C11.12	CP	2(blue)
chr12	54585359	54585625	ENSG00000273266	protein_coding	HOXC4	CP	2(blue)
chr12	54610780	54611130	ENSG00000139572	protein_coding	GPR84	CP	2(blue)
chr12	54610780	54611130	ENSG00000037965	protein_coding	HOXC8	CP	2(blue)
chr12	54610780	54611130	ENSG00000161642	protein_coding	ZNF385A	CP	2(blue)
chr12	5905525	5906325	ENSG00000185652	protein_coding	NTF3	CP	2(blue)
chr12	65281275	65281825	ENSG00000156076	protein_coding	WIF1	CP	2(blue)
chr12	66453250	66453846	ENSG00000174099	protein_coding	MSRB3	CP	2(blue)
chr12	66925950	66926450	ENSG00000155974	protein_coding	GRIP1	CP	2(blue)
chr12	67087660	67087725	ENSG00000228144	protein_coding	TMBIM4	CP	2(blue)
chr12	67087660	67087725	ENSG00000155957	protein_coding	TMBIM4	CP	2(blue)
chr12	6722016	6722489	ENSG00000111644	protein_coding	ACRBP	CP	2(blue)
chr12	6722016	6722489	ENSG00000089693	protein_coding	MLF2	CP	2(blue)
chr12	6722016	6722489	ENSG00000269892	lincRNA	RP4-761J14.10	CP	2(blue)
chr12	6887836	6888636	ENSG00000126746	protein_coding	ZNF384	CP	2(blue)
chr12	6887836	6888636	ENSG00000111653	protein_coding	ING4	CP	2(blue)
chr12	6887836	6888636	ENSG00000111664	protein_coding	GNB3	CP	2(blue)
chr12	6887836	6888636	ENSG00000250510	protein_coding	GPR162	CP	2(blue)
chr12	6887836	6888636	ENSG00000010610	protein_coding	CD4	CP	2(blue)
chr12	6887836	6888636	ENSG00000111665	protein_coding	CDCA3	CP	2(blue)
chr12	82671275	82671924	ENSG00000139220	protein_coding	PPFIA2	CP	2(blue)
chr12	8298669	8299035	ENSG00000226091	lincRNA	LINC00937	CP	2(blue)
chr12	87703640	87704450	ENSG00000257940	lincRNA	RP11-248E9.6	CP	2(blue)
chr12	88222300	88222775	ENSG00000182050	protein_coding	MGAT4C	CP	2(blue)
chr12	88222300	88222775	ENSG00000258185	lincRNA	RP11-202H2.1	CP	2(blue)
chr12	94928969	94929082	ENSG00000136040	protein_coding	PLXNC1	CP	2(blue)
chr13	100310859	100311073	ENSG00000139800	protein_coding	ZIC5	CP	2(blue)
chr13	100310859	100311073	ENSG00000175198	protein_coding	PCCA	CP	2(blue)
chr13	100310859	100311073	ENSG00000043355	protein_coding	ZIC2	CP	2(blue)
chr13	100310859	100311073	ENSG00000134864	protein_coding	GGACT	CP	2(blue)
chr13	101162525	101162753	ENSG00000043355	protein_coding	ZIC2	CP	2(blue)
chr13	101162525	101162753	ENSG00000139800	protein_coding	ZIC5	CP	2(blue)
chr13	102174920	102175360	ENSG00000102466	protein_coding	FGF14	CP	2(blue)
chr13	102176094	102176405	ENSG00000102466	protein_coding	FGF14	CP	2(blue)
chr13	102551025	102551625	ENSG00000102452	protein_coding	NALCN	CP	2(blue)
chr13	106385350	106386025	ENSG00000125266	protein_coding	EFNB2	CP	2(blue)
chr13	109262825	109263200	ENSG00000041515	protein_coding	MYO16	CP	2(blue)
chr13	112330863	112331452	ENSG00000182968	protein_coding	SOX1	CP	2(blue)
chr13	112330863	112331452	ENSG00000260385	lincRNA	RP11-450H6.3	CP	2(blue)
chr13	112627510	112628383	ENSG00000204398	protein_coding	RP11-65D24.2	CP	2(blue)
chr13	112630878	112631265	ENSG00000226903	lincRNA	LINC00354	CP	2(blue)
chr13	20784250	20784650	ENSG00000150457	protein_coding	LATS2	CP	2(blue)
chr13	21865825	21866675	ENSG00000180776	protein_coding	ZDHHC20	CP	2(blue)
chr13	22979750	22980740	ENSG00000102678	protein_coding	FGF9	CP	2(blue)
chr13	23596225	23596675	ENSG00000229556	lincRNA	RP11-363G2.4	CP	2(blue)
chr13	24429850	24430821	ENSG00000151835	protein_coding	SACS	CP	2(blue)
chr13	24429850	24430821	ENSG00000232977	lincRNA	LINC00327	CP	2(blue)
chr13	24429850	24430821	ENSG00000227893	lincRNA	LINC00352	CP	2(blue)
chr13	24657571	24657841	ENSG00000182957	protein_coding	SPATA13	CP	2(blue)
chr13	24789793	24790193	ENSG00000273167	protein_coding	RP11-307N16.6	CP	2(blue)
chr13	24789793	24790193	ENSG00000182957	protein_coding	SPATA13	CP	2(blue)
chr13	24789793	24790193	ENSG00000228741	lincRNA	RP11-309I15.1	CP	2(blue)
chr13	25320905	25321745	ENSG00000205850	protein_coding	AL359736.1	CP	2(blue)
chr13	27272802	27273059	ENSG00000127870	protein_coding	RNF6	CP	2(blue)
chr13	27408475	27409025	ENSG00000132975	protein_coding	GPR12	CP	2(blue)
chr13	32059675	32060225	ENSG00000187676	protein_coding	B3GALTL	CP	2(blue)
chr13	32316264	32316614	ENSG00000187676	protein_coding	B3GALTL	CP	2(blue)
chr13	35202200	35202385	ENSG00000172915	protein_coding	NBEA	CP	2(blue)
chr13	39734169	39734275	ENSG00000183722	protein_coding	LHFP	CP	2(blue)
chr13	39734446	39734500	ENSG00000183722	protein_coding	LHFP	CP	2(blue)
chr13	40339875	40340700	ENSG00000215483	lincRNA	LINC00598	CP	2(blue)
chr13	40339875	40340700	ENSG00000150907	protein_coding	FOXO1	CP	2(blue)
chr13	42668479	42669013	ENSG00000172766	protein_coding	NAA16	CP	2(blue)
chr13	46507875	46508500	ENSG00000215475	protein_coding	SIAH3	CP	2(blue)
chr13	47229982	47230294	ENSG00000136141	protein_coding	LRCH1	CP	2(blue)
chr13	50421951	50422369	ENSG00000123179	protein_coding	EBPL	CP	2(blue)
chr13	51565015	51565643	ENSG00000204977	protein_coding	TRIM13	CP	2(blue)
chr13	51565015	51565643	ENSG00000176124	protein_coding	DLEU1	CP	2(blue)
chr13	51599775	51600275	ENSG00000176124	protein_coding	DLEU1	CP	2(blue)
chr13	51614900	51615775	ENSG00000176124	protein_coding	DLEU1	CP	2(blue)
chr13	52334702	52335092	ENSG00000235660	lincRNA	LINC00345	CP	2(blue)
chr13	52334702	52335092	ENSG00000244471	lincRNA	RP11-78J21.4	CP	2(blue)
chr13	52400950	52401325	ENSG00000197168	protein_coding	NEK5	CP	2(blue)
chr13	52400950	52401325	ENSG00000235660	lincRNA	LINC00345	CP	2(blue)
chr13	52400950	52401325	ENSG00000136098	protein_coding	NEK3	CP	2(blue)
chr13	52400950	52401325	ENSG00000244471	lincRNA	RP11-78J21.4	CP	2(blue)
chr13	53741525	53742025	ENSG00000136099	protein_coding	PCDH8	CP	2(blue)
chr13	76386875	76387425	ENSG00000136153	protein_coding	LMO7	CP	2(blue)
chr13	80297480	80298100	ENSG00000136158	protein_coding	SPRY2	CP	2(blue)
chr13	85440175	85440350	ENSG00000184564	protein_coding	SLITRK6	CP	2(blue)
chr13	97339500	97340200	ENSG00000102595	protein_coding	UGGT2	CP	2(blue)
chr13	97396425	97397250	ENSG00000185352	protein_coding	HS6ST3	CP	2(blue)
chr13	97399000	97399975	ENSG00000185352	protein_coding	HS6ST3	CP	2(blue)
chr13	97765800	97766194	ENSG00000139793	protein_coding	MBNL2	CP	2(blue)
chr13	99531075	99531500	ENSG00000088387	protein_coding	DOCK9	CP	2(blue)
chr14	102094818	102095177	ENSG00000214548	lincRNA	MEG3	CP	2(blue)
chr14	102094818	102095177	ENSG00000267918	protein_coding	AL117190.2	CP	2(blue)
chr14	102094818	102095177	ENSG00000254656	protein_coding	RTL1	CP	2(blue)
chr14	102094818	102095177	ENSG00000269375	protein_coding	AL117190.3	CP	2(blue)
chr14	102094818	102095177	ENSG00000258399	lincRNA	MEG8	CP	2(blue)
chr14	102562755	102562957	ENSG00000022976	protein_coding	ZNF839	CP	2(blue)
chr14	102562755	102562957	ENSG00000080823	protein_coding	MOK	CP	2(blue)
chr14	102562755	102562957	ENSG00000140153	protein_coding	WDR20	CP	2(blue)
chr14	102650981	102651392	ENSG00000080823	protein_coding	MOK	CP	2(blue)
chr14	102650981	102651392	ENSG00000022976	protein_coding	ZNF839	CP	2(blue)
chr14	102729140	102729840	ENSG00000140153	protein_coding	WDR20	CP	2(blue)
chr14	104976850	104977350	ENSG00000166183	protein_coding	ASPG	CP	2(blue)
chr14	104976850	104977350	ENSG00000066735	protein_coding	KIF26A	CP	2(blue)
chr14	22856100	22856285	ENSG00000259003	protein_coding	AE000662.92	CP	2(blue)
chr14	22856100	22856285	ENSG00000100461	protein_coding	RBM23	CP	2(blue)
chr14	22856100	22856285	ENSG00000259132	protein_coding	RP11-298I3.5	CP	2(blue)
chr14	22856100	22856285	ENSG00000129474	protein_coding	AJUBA	CP	2(blue)
chr14	23466000	23466850	ENSG00000100804	protein_coding	PSMB5	CP	2(blue)
chr14	23466000	23466850	ENSG00000222028	protein_coding	PSMB11	CP	2(blue)
chr14	23466000	23466850	ENSG00000139880	protein_coding	CDH24	CP	2(blue)
chr14	23466000	23466850	ENSG00000100813	protein_coding	ACIN1	CP	2(blue)
chr14	24353053	24353404	ENSG00000100867	protein_coding	DHRS2	CP	2(blue)
chr14	24399050	24399295	ENSG00000187630	protein_coding	DHRS4L2	CP	2(blue)
chr14	24399050	24399295	ENSG00000100867	protein_coding	DHRS2	CP	2(blue)
chr14	24399050	24399295	ENSG00000157326	protein_coding	DHRS4	CP	2(blue)
chr14	24399050	24399295	ENSG00000092051	protein_coding	JPH4	CP	2(blue)
chr14	29861319	29861448	ENSG00000176165	protein_coding	FOXG1	CP	2(blue)
chr14	29861319	29861448	ENSG00000186960	protein_coding	C14orf23	CP	2(blue)
chr14	29928714	29928818	ENSG00000176165	protein_coding	FOXG1	CP	2(blue)
chr14	29928714	29928818	ENSG00000186960	protein_coding	C14orf23	CP	2(blue)
chr14	29929000	29929650	ENSG00000176165	protein_coding	FOXG1	CP	2(blue)
chr14	29929000	29929650	ENSG00000186960	protein_coding	C14orf23	CP	2(blue)
chr14	51605725	51605975	ENSG00000100490	protein_coding	CDKL1	CP	2(blue)
chr14	51777225	51777790	ENSG00000139926	protein_coding	FRMD6	CP	2(blue)
chr14	53773615	53773750	ENSG00000100522	protein_coding	GNPNAT1	CP	2(blue)
chr14	56928000	56928950	ENSG00000126777	protein_coding	KTN1	CP	2(blue)
chr14	59411059	59411479	ENSG00000165617	protein_coding	DACT1	CP	2(blue)
chr14	59524075	59524600	ENSG00000100578	protein_coding	KIAA0586	CP	2(blue)
chr14	59524075	59524600	ENSG00000165617	protein_coding	DACT1	CP	2(blue)
chr14	59599250	59599825	ENSG00000100578	protein_coding	KIAA0586	CP	2(blue)
chr14	59599250	59599825	ENSG00000165617	protein_coding	DACT1	CP	2(blue)
chr14	62421111	62421540	ENSG00000258903	lincRNA	RP11-355I22.2	CP	2(blue)
chr14	62421111	62421540	ENSG00000258403	lincRNA	RP11-355I22.6	CP	2(blue)
chr14	62421111	62421540	ENSG00000186369	lincRNA	LINC00643	CP	2(blue)
chr14	68408000	68408650	ENSG00000185650	protein_coding	ZFP36L1	CP	2(blue)
chr14	68555311	68555602	ENSG00000185650	protein_coding	ZFP36L1	CP	2(blue)
chr14	70059860	70060270	ENSG00000100650	protein_coding	SRSF5	CP	2(blue)
chr14	70564942	70565262	ENSG00000100678	protein_coding	SLC8A3	CP	2(blue)
chr14	72318950	72319275	ENSG00000269927	lincRNA	RP6-91H8.3	CP	2(blue)
chr14	72798925	72799300	ENSG00000182732	protein_coding	RGS6	CP	2(blue)
chr14	73011036	73011775	ENSG00000205683	protein_coding	DPF3	CP	2(blue)
chr14	73011036	73011775	ENSG00000119599	protein_coding	DCAF4	CP	2(blue)
chr14	76169250	76169750	ENSG00000119650	protein_coding	IFT43	CP	2(blue)
chr14	76169250	76169750	ENSG00000119699	protein_coding	TGFB3	CP	2(blue)
chr14	76169250	76169750	ENSG00000258876	lincRNA	RP11-270M14.5	CP	2(blue)
chr14	77422304	77422568	ENSG00000259058	lincRNA	RP11-488C13.4	CP	2(blue)
chr14	77422304	77422568	ENSG00000246548	lincRNA	RP11-7F17.5	CP	2(blue)
chr14	77422304	77422568	ENSG00000119669	protein_coding	IRF2BPL	CP	2(blue)
chr14	77466876	77467207	ENSG00000259058	lincRNA	RP11-488C13.4	CP	2(blue)
chr14	89595250	89595510	ENSG00000140025	protein_coding	EFCAB11	CP	2(blue)
chr14	90379057	90379529	ENSG00000053254	protein_coding	FOXN3	CP	2(blue)
chr14	90885700	90885990	ENSG00000165914	protein_coding	TTC7B	CP	2(blue)
chr14	93077154	93077549	ENSG00000140090	protein_coding	SLC24A4	CP	2(blue)
chr14	93153165	93153724	ENSG00000183648	protein_coding	NDUFB1	CP	2(blue)
chr14	93153165	93153724	ENSG00000165934	protein_coding	CPSF2	CP	2(blue)
chr14	93474387	93474455	ENSG00000100605	protein_coding	ITPK1	CP	2(blue)
chr14	96027450	96027690	ENSG00000100739	protein_coding	BDKRB1	CP	2(blue)
chr14	96027450	96027690	ENSG00000258729	protein_coding	DKFZP434O1614	CP	2(blue)
chr15	100076725	100077275	ENSG00000068305	protein_coding	MEF2A	CP	2(blue)
chr15	100978900	100979170	ENSG00000154227	protein_coding	CERS3	CP	2(blue)
chr15	26391336	26391670	ENSG00000186297	protein_coding	GABRA5	CP	2(blue)
chr15	28289175	28289290	ENSG00000128731	protein_coding	HERC2	CP	2(blue)
chr15	40303550	40303796	ENSG00000128829	protein_coding	EIF2AK4	CP	2(blue)
chr15	44543275	44543403	ENSG00000185880	protein_coding	TRIM69	CP	2(blue)
chr15	45076962	45077054	ENSG00000104133	protein_coding	SPG11	CP	2(blue)
chr15	51344000	51344660	ENSG00000259240	lincRNA	RP11-108K3.1	CP	2(blue)
chr15	63902355	63903189	ENSG00000035664	protein_coding	DAPK2	CP	2(blue)
chr15	63902355	63903189	ENSG00000166797	protein_coding	FAM96A	CP	2(blue)
chr15	64889387	64889839	ENSG00000180357	protein_coding	ZNF609	CP	2(blue)
chr15	65186060	65186463	ENSG00000249240	protein_coding	AC069368.3	CP	2(blue)
chr15	65186060	65186463	ENSG00000241839	protein_coding	PLEKHO2	CP	2(blue)
chr15	65209325	65209540	ENSG00000157734	protein_coding	SNX22	CP	2(blue)
chr15	69168215	69168543	ENSG00000261425	lincRNA	RP11-709B3.2	CP	2(blue)
chr15	73530150	73530570	ENSG00000159322	protein_coding	ADPGK	CP	2(blue)
chr15	74449031	74449671	ENSG00000137868	protein_coding	STRA6	CP	2(blue)
chr15	74449031	74449671	ENSG00000129009	protein_coding	ISLR	CP	2(blue)
chr15	74583820	74583981	ENSG00000129009	protein_coding	ISLR	CP	2(blue)
chr15	74583820	74583981	ENSG00000248540	protein_coding	RP11-247C2.2	CP	2(blue)
chr15	74583820	74583981	ENSG00000137868	protein_coding	STRA6	CP	2(blue)
chr15	74807250	74807872	ENSG00000179361	protein_coding	ARID3B	CP	2(blue)
chr15	74807250	74807872	ENSG00000179335	protein_coding	CLK3	CP	2(blue)
chr15	75063625	75063748	ENSG00000178741	protein_coding	COX5A	CP	2(blue)
chr15	75063625	75063748	ENSG00000179335	protein_coding	CLK3	CP	2(blue)
chr15	75063625	75063748	ENSG00000178761	protein_coding	FAM219B	CP	2(blue)
chr15	75063625	75063748	ENSG00000179151	protein_coding	EDC3	CP	2(blue)
chr15	75063625	75063748	ENSG00000178718	protein_coding	RPP25	CP	2(blue)
chr15	75063625	75063748	ENSG00000198794	protein_coding	SCAMP5	CP	2(blue)
chr15	76442825	76443125	ENSG00000140386	protein_coding	SCAPER	CP	2(blue)
chr15	77494450	77494675	ENSG00000173517	protein_coding	PEAK1	CP	2(blue)
chr15	77494450	77494675	ENSG00000140382	protein_coding	HMG20A	CP	2(blue)
chr15	77494450	77494675	ENSG00000169783	protein_coding	LINGO1	CP	2(blue)
chr15	77494450	77494675	ENSG00000259420	lincRNA	RP11-307C19.2	CP	2(blue)
chr15	78074204	78074535	ENSG00000169783	protein_coding	LINGO1	CP	2(blue)
chr15	79070543	79070792	ENSG00000185787	protein_coding	MORF4L1	CP	2(blue)
chr15	81727325	81727666	ENSG00000188659	protein_coding	FAM154B	CP	2(blue)
chr15	81727325	81727666	ENSG00000183496	protein_coding	MEX3B	CP	2(blue)
chr15	81727325	81727666	ENSG00000140598	protein_coding	EFTUD1	CP	2(blue)
chr15	81735425	81736000	ENSG00000140598	protein_coding	EFTUD1	CP	2(blue)
chr15	81735425	81736000	ENSG00000183496	protein_coding	MEX3B	CP	2(blue)
chr15	81772900	81773850	ENSG00000183496	protein_coding	MEX3B	CP	2(blue)
chr15	81772900	81773850	ENSG00000140598	protein_coding	EFTUD1	CP	2(blue)
chr15	81772900	81773850	ENSG00000188659	protein_coding	FAM154B	CP	2(blue)
chr15	81861480	81862350	ENSG00000183496	protein_coding	MEX3B	CP	2(blue)
chr15	81861480	81862350	ENSG00000140598	protein_coding	EFTUD1	CP	2(blue)
chr15	81861480	81862350	ENSG00000188659	protein_coding	FAM154B	CP	2(blue)
chr15	82274025	82274625	ENSG00000259594	lincRNA	CTD-2034I4.2	CP	2(blue)
chr15	83687250	83687450	ENSG00000166503	protein_coding	HDGFRP3	CP	2(blue)
chr15	90013280	90014029	ENSG00000255571	lincRNA	LINC00925	CP	2(blue)
chr15	90013280	90014029	ENSG00000261478	lincRNA	RP11-429B14.4	CP	2(blue)
chr15	90033690	90034413	ENSG00000255571	lincRNA	LINC00925	CP	2(blue)
chr15	90033690	90034413	ENSG00000261478	lincRNA	RP11-429B14.4	CP	2(blue)
chr16	10711247	10711411	ENSG00000153060	protein_coding	TEKT5	CP	2(blue)
chr16	11142225	11142475	ENSG00000175643	protein_coding	RMI2	CP	2(blue)
chr16	13923300	13923825	ENSG00000237515	protein_coding	SHISA9	CP	2(blue)
chr16	13932700	13933500	ENSG00000237515	protein_coding	SHISA9	CP	2(blue)
chr16	13967350	13967792	ENSG00000237515	protein_coding	SHISA9	CP	2(blue)
chr16	16909875	16909975	ENSG00000260126	lincRNA	RP11-14N9.2	CP	2(blue)
chr16	19627650	19628000	ENSG00000167191	protein_coding	GPRC5B	CP	2(blue)
chr16	19627650	19628000	ENSG00000066813	protein_coding	ACSM2B	CP	2(blue)
chr16	20826025	20826240	ENSG00000005187	protein_coding	ACSM3	CP	2(blue)
chr16	20842980	20843470	ENSG00000196678	protein_coding	ERI2	CP	2(blue)
chr16	20842980	20843470	ENSG00000005189	protein_coding	AC004381.6	CP	2(blue)
chr16	24066000	24066848	ENSG00000260072	lincRNA	CTD-2313J23.1	CP	2(blue)
chr16	24089152	24089672	ENSG00000006116	protein_coding	CACNG3	CP	2(blue)
chr16	24299950	24300525	ENSG00000166501	protein_coding	PRKCB	CP	2(blue)
chr16	28956713	28957310	ENSG00000251417	lincRNA	RP11-1348G14.4	CP	2(blue)
chr16	30825443	30826054	ENSG00000149927	protein_coding	DOC2A	CP	2(blue)
chr16	30825443	30826054	ENSG00000169221	protein_coding	TBC1D10B	CP	2(blue)
chr16	30825443	30826054	ENSG00000150281	protein_coding	CTF1	CP	2(blue)
chr16	30825443	30826054	ENSG00000167194	protein_coding	C16orf92	CP	2(blue)
chr16	30825443	30826054	ENSG00000169217	protein_coding	CD2BP2	CP	2(blue)
chr16	30825443	30826054	ENSG00000099385	protein_coding	BCL7C	CP	2(blue)
chr16	30825443	30826054	ENSG00000260219	lincRNA	RP11-347C12.10	CP	2(blue)
chr16	47928900	47929400	ENSG00000171208	protein_coding	NETO2	CP	2(blue)
chr16	48088840	48089350	ENSG00000171208	protein_coding	NETO2	CP	2(blue)
chr16	48088840	48089350	ENSG00000129636	protein_coding	ITFG1	CP	2(blue)
chr16	48088840	48089350	ENSG00000102893	protein_coding	PHKB	CP	2(blue)
chr16	48721421	48721621	ENSG00000259839	lincRNA	RP11-491F9.6	CP	2(blue)
chr16	48721421	48721621	ENSG00000260769	lincRNA	RP11-491F9.5	CP	2(blue)
chr16	49506425	49507276	ENSG00000261751	lincRNA	RP11-305A4.3	CP	2(blue)
chr16	49526878	49527154	ENSG00000262950	lincRNA	RP11-189E14.5	CP	2(blue)
chr16	49526878	49527154	ENSG00000263110	lincRNA	RP11-189E14.3	CP	2(blue)
chr16	49526878	49527154	ENSG00000261751	lincRNA	RP11-305A4.3	CP	2(blue)
chr16	49955801	49956004	ENSG00000261623	lincRNA	RP11-189E14.4	CP	2(blue)
chr16	52895500	52896225	ENSG00000261190	protein_coding	C16orf97	CP	2(blue)
chr16	6240825	6241198	ENSG00000078328	protein_coding	RBFOX1	CP	2(blue)
chr16	68554490	68554958	ENSG00000168802	protein_coding	CHTF8	CP	2(blue)
chr16	68554490	68554958	ENSG00000141076	protein_coding	CIRH1A	CP	2(blue)
chr16	68554490	68554958	ENSG00000263203	protein_coding	CHTF8	CP	2(blue)
chr16	68935700	68936230	ENSG00000141076	protein_coding	CIRH1A	CP	2(blue)
chr16	68935700	68936230	ENSG00000263203	protein_coding	CHTF8	CP	2(blue)
chr16	68935700	68936230	ENSG00000168802	protein_coding	CHTF8	CP	2(blue)
chr16	68935700	68936230	ENSG00000103044	protein_coding	HAS3	CP	2(blue)
chr16	75278994	75279655	ENSG00000050820	protein_coding	BCAR1	CP	2(blue)
chr16	75278994	75279655	ENSG00000153774	protein_coding	CFDP1	CP	2(blue)
chr16	81437136	81437654	ENSG00000261218	lincRNA	RP11-960L18.1	CP	2(blue)
chr16	81437136	81437654	ENSG00000197943	protein_coding	PLCG2	CP	2(blue)
chr16	81731265	81731450	ENSG00000272923	lincRNA	RP11-391L3.1	CP	2(blue)
chr16	81731462	81732114	ENSG00000272923	lincRNA	RP11-391L3.1	CP	2(blue)
chr16	81779700	81780190	ENSG00000261609	protein_coding	GAN	CP	2(blue)
chr16	81779700	81780190	ENSG00000272923	lincRNA	RP11-391L3.1	CP	2(blue)
chr16	85478982	85479226	ENSG00000154102	protein_coding	C16orf74	CP	2(blue)
chr16	85659880	85660695	ENSG00000179219	lincRNA	LINC00311	CP	2(blue)
chr17	15360575	15361121	ENSG00000237377	lincRNA	AC005703.2	CP	2(blue)
chr17	15360575	15361121	ENSG00000241322	protein_coding	CDRT1	CP	2(blue)
chr17	15869590	15869983	ENSG00000241322	protein_coding	CDRT1	CP	2(blue)
chr17	16419925	16420309	ENSG00000187688	protein_coding	TRPV2	CP	2(blue)
chr17	16419925	16420309	ENSG00000181350	protein_coding	FAM211A	CP	2(blue)
chr17	17566570	17567047	ENSG00000171953	protein_coding	ATPAF2	CP	2(blue)
chr17	17566570	17567047	ENSG00000141034	protein_coding	GID4	CP	2(blue)
chr17	1902708	1903625	ENSG00000167711	protein_coding	SERPINF2	CP	2(blue)
chr17	25707230	25707554	ENSG00000141068	protein_coding	KSR1	CP	2(blue)
chr17	27312737	27313503	ENSG00000196535	protein_coding	MYO18A	CP	2(blue)
chr17	27312737	27313503	ENSG00000221995	protein_coding	TIAF1	CP	2(blue)
chr17	28693454	28693906	ENSG00000176390	protein_coding	CRLF3	CP	2(blue)
chr17	30872984	30873544	ENSG00000176658	protein_coding	MYO1D	CP	2(blue)
chr17	31019950	31020275	ENSG00000176749	protein_coding	CDK5R1	CP	2(blue)
chr17	31019950	31020275	ENSG00000176658	protein_coding	MYO1D	CP	2(blue)
chr17	37165800	37166400	ENSG00000161381	protein_coding	PLXDC1	CP	2(blue)
chr17	37165800	37166400	ENSG00000141748	protein_coding	ARL5C	CP	2(blue)
chr17	37365901	37366645	ENSG00000108294	protein_coding	PSMB3	CP	2(blue)
chr17	38698468	38699339	ENSG00000270145	lincRNA	CTD-2267D19.6	CP	2(blue)
chr17	38698468	38699339	ENSG00000131759	protein_coding	RARA	CP	2(blue)
chr17	39355680	39356184	ENSG00000212658	protein_coding	KRTAP29-1	CP	2(blue)
chr17	42920168	42920447	ENSG00000267505	lincRNA	CTC-296K1.3	CP	2(blue)
chr17	42920168	42920447	ENSG00000267405	lincRNA	CTC-296K1.4	CP	2(blue)
chr17	42920168	42920447	ENSG00000073670	protein_coding	ADAM11	CP	2(blue)
chr17	43099359	43099703	ENSG00000073670	protein_coding	ADAM11	CP	2(blue)
chr17	46080436	46080890	ENSG00000108465	protein_coding	CDK5RAP3	CP	2(blue)
chr17	46696040	46696422	ENSG00000141293	protein_coding	SKAP1	CP	2(blue)
chr17	46696040	46696422	ENSG00000005243	protein_coding	COPZ2	CP	2(blue)
chr17	48643155	48643556	ENSG00000006283	protein_coding	CACNA1G	CP	2(blue)
chr17	48670670	48671090	ENSG00000006283	protein_coding	CACNA1G	CP	2(blue)
chr17	48768001	48768420	ENSG00000006283	protein_coding	CACNA1G	CP	2(blue)
chr17	48863082	48863575	ENSG00000173714	protein_coding	WFIKKN2	CP	2(blue)
chr17	59494052	59494548	ENSG00000270033	protein_coding	RP11-51L5.7	CP	2(blue)
chr17	60947655	60947933	ENSG00000263931	lincRNA	RP11-180P8.1	CP	2(blue)
chr17	60947655	60947933	ENSG00000266411	lincRNA	RP11-180P8.3	CP	2(blue)
chr17	60988275	60989125	ENSG00000146872	protein_coding	TLK2	CP	2(blue)
chr17	60988275	60989125	ENSG00000263931	lincRNA	RP11-180P8.1	CP	2(blue)
chr17	60988275	60989125	ENSG00000266411	lincRNA	RP11-180P8.3	CP	2(blue)
chr17	61458225	61459000	ENSG00000263931	lincRNA	RP11-180P8.1	CP	2(blue)
chr17	61458225	61459000	ENSG00000266411	lincRNA	RP11-180P8.3	CP	2(blue)
chr17	61458225	61459000	ENSG00000173838	protein_coding	MARCH10	CP	2(blue)
chr17	61458225	61459000	ENSG00000011028	protein_coding	MRC2	CP	2(blue)
chr17	63058375	63058825	ENSG00000176809	protein_coding	LRRC37A3	CP	2(blue)
chr17	63111800	63112530	ENSG00000176809	protein_coding	LRRC37A3	CP	2(blue)
chr17	65898350	65899050	ENSG00000154217	protein_coding	PITPNC1	CP	2(blue)
chr17	67605050	67605601	ENSG00000267109	lincRNA	CTD-2378E21.1	CP	2(blue)
chr17	68559350	68559875	ENSG00000227517	lincRNA	AC003051.1	CP	2(blue)
chr17	68559350	68559875	ENSG00000123700	protein_coding	KCNJ2	CP	2(blue)
chr17	70510963	70511861	ENSG00000125398	protein_coding	SOX9	CP	2(blue)
chr17	70511867	70512210	ENSG00000125398	protein_coding	SOX9	CP	2(blue)
chr17	70514972	70515765	ENSG00000125398	protein_coding	SOX9	CP	2(blue)
chr17	70809570	70810200	ENSG00000180616	protein_coding	SSTR2	CP	2(blue)
chr17	71488580	71489509	ENSG00000069188	protein_coding	SDK2	CP	2(blue)
chr17	71488580	71489509	ENSG00000141540	protein_coding	TTYH2	CP	2(blue)
chr17	71507131	71507799	ENSG00000172809	protein_coding	RPL38	CP	2(blue)
chr17	71507131	71507799	ENSG00000171595	protein_coding	DNAI2	CP	2(blue)
chr17	72292817	72292992	ENSG00000167851	protein_coding	CD300A	CP	2(blue)
chr17	75538833	75539233	ENSG00000078687	protein_coding	TNRC6C	CP	2(blue)
chr17	75567305	75567615	ENSG00000078687	protein_coding	TNRC6C	CP	2(blue)
chr17	75869675	75869725	ENSG00000267466	lincRNA	RP11-13K12.5	CP	2(blue)
chr17	77397076	77397481	ENSG00000167281	protein_coding	RBFOX3	CP	2(blue)
chr17	77397076	77397481	ENSG00000173918	protein_coding	C1QTNF1	CP	2(blue)
chr17	77397076	77397481	ENSG00000167280	protein_coding	ENGASE	CP	2(blue)
chr17	78400825	78400938	ENSG00000141564	protein_coding	RPTOR	CP	2(blue)
chr18	10560067	10560875	ENSG00000154864	protein_coding	PIEZO2	CP	2(blue)
chr18	1075675	1075975	ENSG00000272461	lincRNA	RP11-689C9.1	CP	2(blue)
chr18	1075675	1075975	ENSG00000263551	lincRNA	RP11-78F17.1	CP	2(blue)
chr18	1075675	1075975	ENSG00000132199	protein_coding	ENOSF1	CP	2(blue)
chr18	1075675	1075975	ENSG00000101557	protein_coding	USP14	CP	2(blue)
chr18	12271598	12272191	ENSG00000176194	protein_coding	CIDEA	CP	2(blue)
chr18	12645679	12646077	ENSG00000141385	protein_coding	AFG3L2	CP	2(blue)
chr18	12645679	12646077	ENSG00000141391	protein_coding	SLMO1	CP	2(blue)
chr18	12645679	12646077	ENSG00000267108	lincRNA	RP11-861E21.1	CP	2(blue)
chr18	12645679	12646077	ENSG00000134278	protein_coding	SPIRE1	CP	2(blue)
chr18	13113010	13113418	ENSG00000101639	protein_coding	CEP192	CP	2(blue)
chr18	13113010	13113418	ENSG00000101654	protein_coding	RNMT	CP	2(blue)
chr18	13113010	13113418	ENSG00000168675	protein_coding	LDLRAD4	CP	2(blue)
chr18	13136229	13136723	ENSG00000168675	protein_coding	LDLRAD4	CP	2(blue)
chr18	13222339	13222740	ENSG00000168675	protein_coding	LDLRAD4	CP	2(blue)
chr18	13374941	13375140	ENSG00000168675	protein_coding	LDLRAD4	CP	2(blue)
chr18	13923379	13923827	ENSG00000176136	protein_coding	MC5R	CP	2(blue)
chr18	1412425	1413325	ENSG00000079134	protein_coding	THOC1	CP	2(blue)
chr18	20937925	20938425	ENSG00000134508	protein_coding	CABLES1	CP	2(blue)
chr18	2236280	2236730	ENSG00000266602	lincRNA	RP11-476K15.1	CP	2(blue)
chr18	2961675	2962050	ENSG00000101605	protein_coding	MYOM1	CP	2(blue)
chr18	32374640	32375625	ENSG00000134769	protein_coding	DTNA	CP	2(blue)
chr18	3526584	3526908	ENSG00000266835	lincRNA	RP11-838N2.4	CP	2(blue)
chr18	3666251	3666550	ENSG00000118680	protein_coding	MYL12B	CP	2(blue)
chr18	3666251	3666550	ENSG00000266578	lincRNA	RP11-838N2.5	CP	2(blue)
chr18	39878950	39879117	ENSG00000132872	protein_coding	SYT4	CP	2(blue)
chr18	39943300	39943975	ENSG00000132872	protein_coding	SYT4	CP	2(blue)
chr18	40238075	40238750	ENSG00000132872	protein_coding	SYT4	CP	2(blue)
chr18	4057665	4058500	ENSG00000266268	lincRNA	RP11-172F10.1	CP	2(blue)
chr18	4106825	4107497	ENSG00000170579	protein_coding	DLGAP1	CP	2(blue)
chr18	4106825	4107497	ENSG00000266268	lincRNA	RP11-172F10.1	CP	2(blue)
chr18	4195790	4196623	ENSG00000266268	lincRNA	RP11-172F10.1	CP	2(blue)
chr18	42860700	42861200	ENSG00000152217	protein_coding	SETBP1	CP	2(blue)
chr18	42942900	42943850	ENSG00000267414	lincRNA	RP11-456K23.1	CP	2(blue)
chr18	42942900	42943850	ENSG00000152217	protein_coding	SETBP1	CP	2(blue)
chr18	45275415	45275875	ENSG00000167216	protein_coding	KATNAL2	CP	2(blue)
chr18	45275415	45275875	ENSG00000167220	protein_coding	HDHD2	CP	2(blue)
chr18	45275415	45275875	ENSG00000267228	protein_coding	IER3IP1	CP	2(blue)
chr18	45275415	45275875	ENSG00000134049	protein_coding	IER3IP1	CP	2(blue)
chr18	45275415	45275875	ENSG00000215474	protein_coding	SKOR2	CP	2(blue)
chr18	47503363	47504000	ENSG00000167306	protein_coding	MYO5B	CP	2(blue)
chr18	475199	476000	ENSG00000177143	protein_coding	CETN1	CP	2(blue)
chr18	47618350	47619125	ENSG00000167306	protein_coding	MYO5B	CP	2(blue)
chr18	50193925	50194500	ENSG00000266335	lincRNA	RP11-25O3.1	CP	2(blue)
chr18	50193925	50194500	ENSG00000187323	protein_coding	DCC	CP	2(blue)
chr18	5024450	5025100	ENSG00000170579	protein_coding	DLGAP1	CP	2(blue)
chr18	5029550	5030076	ENSG00000170579	protein_coding	DLGAP1	CP	2(blue)
chr18	5059000	5059775	ENSG00000170579	protein_coding	DLGAP1	CP	2(blue)
chr18	53005225	53005451	ENSG00000196628	protein_coding	TCF4	CP	2(blue)
chr18	53005225	53005451	ENSG00000267325	lincRNA	RP11-397A16.2	CP	2(blue)
chr18	55785011	55785524	ENSG00000267209	lincRNA	RP11-693L9.2	CP	2(blue)
chr18	56179164	56179882	ENSG00000081923	protein_coding	ATP8B1	CP	2(blue)
chr18	56500825	56501425	ENSG00000074657	protein_coding	ZNF532	CP	2(blue)
chr18	56500825	56501425	ENSG00000267215	lincRNA	RP11-685A21.1	CP	2(blue)
chr18	56709120	56709925	ENSG00000267593	lincRNA	RP11-108P20.4	CP	2(blue)
chr18	56716761	56717600	ENSG00000267593	lincRNA	RP11-108P20.4	CP	2(blue)
chr18	59249051	59249481	ENSG00000197563	protein_coding	PIGN	CP	2(blue)
chr18	62229967	62230275	ENSG00000263863	lincRNA	AC007948.1	CP	2(blue)
chr18	75347386	75347850	ENSG00000197971	protein_coding	MBP	CP	2(blue)
chr18	9073697	9074133	ENSG00000273335	lincRNA	RP11-61L19.2	CP	2(blue)
chr18	9073697	9074133	ENSG00000017797	protein_coding	RALBP1	CP	2(blue)
chr18	984925	985717	ENSG00000177143	protein_coding	CETN1	CP	2(blue)
chr18	984925	985717	ENSG00000101557	protein_coding	USP14	CP	2(blue)
chr18	984925	985717	ENSG00000079134	protein_coding	THOC1	CP	2(blue)
chr18	985875	986400	ENSG00000079134	protein_coding	THOC1	CP	2(blue)
chr18	985875	986400	ENSG00000101557	protein_coding	USP14	CP	2(blue)
chr18	985875	986400	ENSG00000177143	protein_coding	CETN1	CP	2(blue)
chr19	10572000	10572200	ENSG00000079999	protein_coding	KEAP1	CP	2(blue)
chr19	10572000	10572200	ENSG00000130734	protein_coding	ATG4D	CP	2(blue)
chr19	11275527	11276000	ENSG00000130176	protein_coding	CNN1	CP	2(blue)
chr19	13085570	13086300	ENSG00000008441	protein_coding	NFIX	CP	2(blue)
chr19	13085570	13086300	ENSG00000104903	protein_coding	LYL1	CP	2(blue)
chr19	13085570	13086300	ENSG00000104907	protein_coding	TRMT1	CP	2(blue)
chr19	13085570	13086300	ENSG00000160877	protein_coding	NACC1	CP	2(blue)
chr19	13085570	13086300	ENSG00000132024	protein_coding	CC2D1A	CP	2(blue)
chr19	14089228	14089520	ENSG00000132016	protein_coding	C19orf57	CP	2(blue)
chr19	14089228	14089520	ENSG00000132024	protein_coding	CC2D1A	CP	2(blue)
chr19	14359360	14359757	ENSG00000267406	lincRNA	CTD-2189E23.2	CP	2(blue)
chr19	14359360	14359757	ENSG00000123159	protein_coding	GIPC1	CP	2(blue)
chr19	14583125	14583268	ENSG00000105011	protein_coding	ASF1B	CP	2(blue)
chr19	14583125	14583268	ENSG00000072071	protein_coding	LPHN1	CP	2(blue)
chr19	15288350	15288703	ENSG00000171954	protein_coding	CYP4F22	CP	2(blue)
chr19	19599959	19600433	ENSG00000129933	protein_coding	MAU2	CP	2(blue)
chr19	2381125	2381757	ENSG00000133243	protein_coding	BTBD2	CP	2(blue)
chr19	2381125	2381757	ENSG00000213638	protein_coding	ADAT3	CP	2(blue)
chr19	2381125	2381757	ENSG00000172081	protein_coding	MOB3A	CP	2(blue)
chr19	2381125	2381757	ENSG00000227500	protein_coding	SCAMP4	CP	2(blue)
chr19	34242025	34242290	ENSG00000124299	protein_coding	PEPD	CP	2(blue)
chr19	44203600	44204140	ENSG00000221826	protein_coding	PSG3	CP	2(blue)
chr19	46991074	46991575	ENSG00000011485	protein_coding	PPP5C	CP	2(blue)
chr19	46991074	46991575	ENSG00000169515	protein_coding	CCDC8	CP	2(blue)
chr19	46991074	46991575	ENSG00000042753	protein_coding	AP2S1	CP	2(blue)
chr19	47016865	47016980	ENSG00000011485	protein_coding	PPP5C	CP	2(blue)
chr19	4781625	4782275	ENSG00000176840	lincRNA	MIR7-3HG	CP	2(blue)
chr19	4877780	4878775	ENSG00000130254	protein_coding	SAFB2	CP	2(blue)
chr19	4911710	4912450	ENSG00000130254	protein_coding	SAFB2	CP	2(blue)
chr19	51242565	51242727	ENSG00000131400	protein_coding	NAPSA	CP	2(blue)
chr19	54527175	54527475	ENSG00000105605	protein_coding	CACNG7	CP	2(blue)
chr19	57587107	57588067	ENSG00000198300	protein_coding	PEG3	CP	2(blue)
chr19	57587107	57588067	ENSG00000269699	protein_coding	ZIM2	CP	2(blue)
chr19	57587107	57588067	ENSG00000268654	lincRNA	MIMT1	CP	2(blue)
chr19	6862853	6863068	ENSG00000104833	protein_coding	TUBB4A	CP	2(blue)
chr19	6862853	6863068	ENSG00000125657	protein_coding	TNFSF9	CP	2(blue)
chr19	6862853	6863068	ENSG00000125726	protein_coding	CD70	CP	2(blue)
chr19	6863483	6863900	ENSG00000104833	protein_coding	TUBB4A	CP	2(blue)
chr19	6863483	6863900	ENSG00000125657	protein_coding	TNFSF9	CP	2(blue)
chr19	6863483	6863900	ENSG00000125726	protein_coding	CD70	CP	2(blue)
chr19	710900	711400	ENSG00000118046	protein_coding	STK11	CP	2(blue)
chr19	710900	711400	ENSG00000064932	protein_coding	SBNO2	CP	2(blue)
chr19	940612	941300	ENSG00000116017	protein_coding	ARID3A	CP	2(blue)
chr19	940612	941300	ENSG00000129946	protein_coding	SHC2	CP	2(blue)
chr2	100189335	100189513	ENSG00000232084	lincRNA	LINC01104	CP	2(blue)
chr2	100189335	100189513	ENSG00000144218	protein_coding	AFF3	CP	2(blue)
chr2	100498150	100499100	ENSG00000144218	protein_coding	AFF3	CP	2(blue)
chr2	10344632	10345140	ENSG00000115756	protein_coding	HPCAL1	CP	2(blue)
chr2	10344632	10345140	ENSG00000115761	protein_coding	NOL10	CP	2(blue)
chr2	104579284	104579650	ENSG00000224850	lincRNA	AC108051.3	CP	2(blue)
chr2	104579284	104579650	ENSG00000228528	lincRNA	AC068057.1	CP	2(blue)
chr2	104643020	104643605	ENSG00000230690	lincRNA	AC013402.5	CP	2(blue)
chr2	104643020	104643605	ENSG00000228528	lincRNA	AC068057.1	CP	2(blue)
chr2	106214375	106214550	ENSG00000269000	protein_coding	AC108868.1	CP	2(blue)
chr2	107177350	107178050	ENSG00000115652	protein_coding	UXS1	CP	2(blue)
chr2	109752046	109752675	ENSG00000172985	protein_coding	SH3RF3	CP	2(blue)
chr2	110063351	110063541	ENSG00000259863	lincRNA	SH3RF3-AS1	CP	2(blue)
chr2	110063351	110063541	ENSG00000172985	protein_coding	SH3RF3	CP	2(blue)
chr2	110063682	110064087	ENSG00000259863	lincRNA	SH3RF3-AS1	CP	2(blue)
chr2	110063682	110064087	ENSG00000172985	protein_coding	SH3RF3	CP	2(blue)
chr2	110255325	110255550	ENSG00000259863	lincRNA	SH3RF3-AS1	CP	2(blue)
chr2	110255325	110255550	ENSG00000172985	protein_coding	SH3RF3	CP	2(blue)
chr2	111546675	111547450	ENSG00000172965	lincRNA	MIR4435-1HG	CP	2(blue)
chr2	111772725	111773593	ENSG00000172965	lincRNA	MIR4435-1HG	CP	2(blue)
chr2	111772725	111773593	ENSG00000225744	lincRNA	AC017002.4	CP	2(blue)
chr2	113970182	113970485	ENSG00000272563	lincRNA	RP11-480C16.1	CP	2(blue)
chr2	113983200	113983960	ENSG00000272563	lincRNA	RP11-480C16.1	CP	2(blue)
chr2	113983200	113983960	ENSG00000136682	protein_coding	CBWD2	CP	2(blue)
chr2	114798250	114798773	ENSG00000175497	protein_coding	DPP10	CP	2(blue)
chr2	115183519	115183850	ENSG00000136682	protein_coding	CBWD2	CP	2(blue)
chr2	115215100	115215875	ENSG00000231943	lincRNA	RP11-395L14.4	CP	2(blue)
chr2	11990081	11990550	ENSG00000261117	lincRNA	RP11-333O1.1	CP	2(blue)
chr2	11990081	11990550	ENSG00000071575	protein_coding	TRIB2	CP	2(blue)
chr2	129494031	129494910	ENSG00000136720	protein_coding	HS6ST1	CP	2(blue)
chr2	131094650	131095367	ENSG00000196834	protein_coding	POTEI	CP	2(blue)
chr2	131556420	131556780	ENSG00000178206	protein_coding	CYP4F31P	CP	2(blue)
chr2	135280159	135280575	ENSG00000152128	protein_coding	TMEM163	CP	2(blue)
chr2	1372950	1373099	ENSG00000035115	protein_coding	SH3YL1	CP	2(blue)
chr2	1372950	1373099	ENSG00000172554	protein_coding	SNTG2	CP	2(blue)
chr2	1372950	1373099	ENSG00000189292	protein_coding	FAM150B	CP	2(blue)
chr2	138127012	138127161	ENSG00000144229	protein_coding	THSD7B	CP	2(blue)
chr2	144704700	144704863	ENSG00000169554	protein_coding	ZEB2	CP	2(blue)
chr2	144713150	144713279	ENSG00000169554	protein_coding	ZEB2	CP	2(blue)
chr2	144713303	144713509	ENSG00000169554	protein_coding	ZEB2	CP	2(blue)
chr2	149398375	149398900	ENSG00000168280	protein_coding	KIF5C	CP	2(blue)
chr2	150543250	150543563	ENSG00000115963	protein_coding	RND3	CP	2(blue)
chr2	150828525	150829290	ENSG00000115963	protein_coding	RND3	CP	2(blue)
chr2	151668275	151668980	ENSG00000115963	protein_coding	RND3	CP	2(blue)
chr2	151889020	151889925	ENSG00000115963	protein_coding	RND3	CP	2(blue)
chr2	153861225	153861750	ENSG00000177519	protein_coding	RPRM	CP	2(blue)
chr2	162442888	162443350	ENSG00000115267	protein_coding	IFIH1	CP	2(blue)
chr2	162442888	162443350	ENSG00000115271	protein_coding	GCA	CP	2(blue)
chr2	162804242	162804725	ENSG00000136560	protein_coding	TANK	CP	2(blue)
chr2	162804242	162804725	ENSG00000227403	lincRNA	AC009299.3	CP	2(blue)
chr2	163006200	163006410	ENSG00000136560	protein_coding	TANK	CP	2(blue)
chr2	163023560	163024125	ENSG00000136560	protein_coding	TANK	CP	2(blue)
chr2	163023560	163024125	ENSG00000227403	lincRNA	AC009299.3	CP	2(blue)
chr2	16899475	16900200	ENSG00000197872	protein_coding	FAM49A	CP	2(blue)
chr2	171219950	171220220	ENSG00000204334	protein_coding	ERICH2	CP	2(blue)
chr2	171219950	171220220	ENSG00000128683	protein_coding	GAD1	CP	2(blue)
chr2	174212338	174212686	ENSG00000231453	lincRNA	AC018470.4	CP	2(blue)
chr2	174212338	174212686	ENSG00000217236	protein_coding	SP9	CP	2(blue)
chr2	174212338	174212686	ENSG00000268241	protein_coding	AC018470.1	CP	2(blue)
chr2	174280445	174280846	ENSG00000231453	lincRNA	AC018470.4	CP	2(blue)
chr2	174280445	174280846	ENSG00000217236	protein_coding	SP9	CP	2(blue)
chr2	174280445	174280846	ENSG00000268241	protein_coding	AC018470.1	CP	2(blue)
chr2	174280445	174280846	ENSG00000138433	protein_coding	CIR1	CP	2(blue)
chr2	176228400	176228825	ENSG00000174279	protein_coding	EVX2	CP	2(blue)
chr2	176228400	176228825	ENSG00000128714	protein_coding	HOXD13	CP	2(blue)
chr2	180293369	180293676	ENSG00000144331	protein_coding	ZNF385B	CP	2(blue)
chr2	197849525	197850070	ENSG00000197121	protein_coding	PGAP1	CP	2(blue)
chr2	197924500	197924590	ENSG00000065413	protein_coding	ANKRD44	CP	2(blue)
chr2	197989775	197990100	ENSG00000115524	protein_coding	SF3B1	CP	2(blue)
chr2	198243260	198243645	ENSG00000065413	protein_coding	ANKRD44	CP	2(blue)
chr2	199119140	199120050	ENSG00000115896	protein_coding	PLCL1	CP	2(blue)
chr2	199422850	199423300	ENSG00000119042	protein_coding	SATB2	CP	2(blue)
chr2	199518026	199518400	ENSG00000119042	protein_coding	SATB2	CP	2(blue)
chr2	199518026	199518400	ENSG00000236653	lincRNA	AC005235.1	CP	2(blue)
chr2	199518026	199518400	ENSG00000115896	protein_coding	PLCL1	CP	2(blue)
chr2	199523800	199524660	ENSG00000119042	protein_coding	SATB2	CP	2(blue)
chr2	199523800	199524660	ENSG00000236653	lincRNA	AC005235.1	CP	2(blue)
chr2	199523800	199524660	ENSG00000115896	protein_coding	PLCL1	CP	2(blue)
chr2	200060390	200061225	ENSG00000115896	protein_coding	PLCL1	CP	2(blue)
chr2	200695275	200695800	ENSG00000119042	protein_coding	SATB2	CP	2(blue)
chr2	200844506	200845048	ENSG00000196141	protein_coding	SPATS2L	CP	2(blue)
chr2	200844506	200845048	ENSG00000155729	protein_coding	KCTD18	CP	2(blue)
chr2	200844506	200845048	ENSG00000163535	protein_coding	SGOL2	CP	2(blue)
chr2	205724810	205725575	ENSG00000118257	protein_coding	NRP2	CP	2(blue)
chr2	207679375	207680100	ENSG00000118263	protein_coding	KLF7	CP	2(blue)
chr2	207679375	207680100	ENSG00000224342	lincRNA	AC007879.1	CP	2(blue)
chr2	207679375	207680100	ENSG00000225916	lincRNA	AC007879.4	CP	2(blue)
chr2	208370160	208370261	ENSG00000118246	protein_coding	FASTKD2	CP	2(blue)
chr2	213641766	213642189	ENSG00000030419	protein_coding	IKZF2	CP	2(blue)
chr2	213641766	213642189	ENSG00000270659	lincRNA	RP11-105N14.1	CP	2(blue)
chr2	218650276	218650526	ENSG00000079308	protein_coding	TNS1	CP	2(blue)
chr2	218650276	218650526	ENSG00000188282	protein_coding	RUFY4	CP	2(blue)
chr2	219882100	219883030	ENSG00000158428	protein_coding	C2orf62	CP	2(blue)
chr2	219882100	219883030	ENSG00000187736	protein_coding	NHEJ1	CP	2(blue)
chr2	220318344	220318901	ENSG00000072195	protein_coding	SPEG	CP	2(blue)
chr2	220318344	220318901	ENSG00000144591	protein_coding	GMPPA	CP	2(blue)
chr2	220318344	220318901	ENSG00000124006	protein_coding	OBSL1	CP	2(blue)
chr2	220318344	220318901	ENSG00000123999	protein_coding	INHA	CP	2(blue)
chr2	220318344	220318901	ENSG00000123989	protein_coding	CHPF	CP	2(blue)
chr2	220341475	220341590	ENSG00000175084	protein_coding	DES	CP	2(blue)
chr2	220341475	220341590	ENSG00000144591	protein_coding	GMPPA	CP	2(blue)
chr2	220341475	220341590	ENSG00000072195	protein_coding	SPEG	CP	2(blue)
chr2	220341475	220341590	ENSG00000072182	protein_coding	ASIC4	CP	2(blue)
chr2	220387399	220387510	ENSG00000123992	protein_coding	DNPEP	CP	2(blue)
chr2	223437300	223437681	ENSG00000267034	lincRNA	RP11-384O8.1	CP	2(blue)
chr2	225228875	225229373	ENSG00000135919	protein_coding	SERPINE2	CP	2(blue)
chr2	226514752	226515070	ENSG00000232784	lincRNA	AC067961.1	CP	2(blue)
chr2	226514752	226515070	ENSG00000144460	protein_coding	NYAP2	CP	2(blue)
chr2	226685275	226686000	ENSG00000272622	lincRNA	RP11-395N3.2	CP	2(blue)
chr2	227177780	227178125	ENSG00000272622	lincRNA	RP11-395N3.2	CP	2(blue)
chr2	229185550	229186320	ENSG00000232023	lincRNA	AC009410.1	CP	2(blue)
chr2	229570050	229570325	ENSG00000153823	protein_coding	PID1	CP	2(blue)
chr2	231733920	231734732	ENSG00000238062	lincRNA	SPATA3-AS1	CP	2(blue)
chr2	231733920	231734732	ENSG00000173699	protein_coding	SPATA3	CP	2(blue)
chr2	231733920	231734732	ENSG00000135898	protein_coding	GPR55	CP	2(blue)
chr2	235391147	235391837	ENSG00000144481	protein_coding	TRPM8	CP	2(blue)
chr2	235391147	235391837	ENSG00000226442	lincRNA	AC006037.2	CP	2(blue)
chr2	235810988	235811575	ENSG00000226542	lincRNA	AC114814.4	CP	2(blue)
chr2	236514491	236514670	ENSG00000130147	protein_coding	SH3BP4	CP	2(blue)
chr2	236715980	236716464	ENSG00000157985	protein_coding	AGAP1	CP	2(blue)
chr2	236715980	236716464	ENSG00000168505	protein_coding	GBX2	CP	2(blue)
chr2	236826090	236826668	ENSG00000168505	protein_coding	GBX2	CP	2(blue)
chr2	240622550	240622925	ENSG00000130414	protein_coding	NDUFA10	CP	2(blue)
chr2	241290320	241290920	ENSG00000227479	lincRNA	AC124861.1	CP	2(blue)
chr2	241377386	241377483	ENSG00000178602	protein_coding	OTOS	CP	2(blue)
chr2	241377684	241377985	ENSG00000178602	protein_coding	OTOS	CP	2(blue)
chr2	24914530	24914850	ENSG00000084676	protein_coding	NCOA1	CP	2(blue)
chr2	24944500	24944800	ENSG00000084676	protein_coding	NCOA1	CP	2(blue)
chr2	2527237	2527719	ENSG00000032389	protein_coding	TSSC1	CP	2(blue)
chr2	2527743	2528606	ENSG00000032389	protein_coding	TSSC1	CP	2(blue)
chr2	27303979	27304321	ENSG00000138085	protein_coding	ATRAID	CP	2(blue)
chr2	27303979	27304321	ENSG00000084774	protein_coding	CAD	CP	2(blue)
chr2	27303979	27304321	ENSG00000138074	protein_coding	SLC5A6	CP	2(blue)
chr2	27303979	27304321	ENSG00000115194	protein_coding	SLC30A3	CP	2(blue)
chr2	27303979	27304321	ENSG00000163793	protein_coding	DNAJC5G	CP	2(blue)
chr2	27303979	27304321	ENSG00000138100	protein_coding	TRIM54	CP	2(blue)
chr2	27303979	27304321	ENSG00000163794	protein_coding	UCN	CP	2(blue)
chr2	27303979	27304321	ENSG00000115204	protein_coding	MPV17	CP	2(blue)
chr2	30295209	30295504	ENSG00000115295	protein_coding	CLIP4	CP	2(blue)
chr2	37641375	37642175	ENSG00000237803	lincRNA	LINC00211	CP	2(blue)
chr2	37739821	37740798	ENSG00000163171	protein_coding	CDC42EP3	CP	2(blue)
chr2	37768225	37769100	ENSG00000237803	lincRNA	LINC00211	CP	2(blue)
chr2	39368700	39369380	ENSG00000205111	protein_coding	CDKL4	CP	2(blue)
chr2	39368700	39369380	ENSG00000011566	protein_coding	MAP4K3	CP	2(blue)
chr2	42900850	42901600	ENSG00000115970	protein_coding	THADA	CP	2(blue)
chr2	44471125	44472075	ENSG00000259439	lincRNA	RP11-89K21.1	CP	2(blue)
chr2	44471125	44472075	ENSG00000138083	protein_coding	SIX3	CP	2(blue)
chr2	44471125	44472075	ENSG00000225156	lincRNA	AC012354.6	CP	2(blue)
chr2	45870893	45871084	ENSG00000171132	protein_coding	PRKCE	CP	2(blue)
chr2	4600900	4601390	ENSG00000237401	lincRNA	AC107070.1	CP	2(blue)
chr2	4603750	4604175	ENSG00000237401	lincRNA	AC107070.1	CP	2(blue)
chr2	46149800	46149952	ENSG00000171132	protein_coding	PRKCE	CP	2(blue)
chr2	46687336	46688115	ENSG00000171132	protein_coding	PRKCE	CP	2(blue)
chr2	46687336	46688115	ENSG00000151665	protein_coding	PIGF	CP	2(blue)
chr2	4888650	4889575	ENSG00000237401	lincRNA	AC107070.1	CP	2(blue)
chr2	4888650	4889575	ENSG00000176887	protein_coding	SOX11	CP	2(blue)
chr2	54334775	54335625	ENSG00000214595	protein_coding	EML6	CP	2(blue)
chr2	54334775	54335625	ENSG00000115310	protein_coding	RTN4	CP	2(blue)
chr2	56959925	56960650	ENSG00000055813	protein_coding	CCDC85A	CP	2(blue)
chr2	59102850	59103350	ENSG00000028116	protein_coding	VRK2	CP	2(blue)
chr2	6450417	6450840	ENSG00000176887	protein_coding	SOX11	CP	2(blue)
chr2	6614975	6615320	ENSG00000176887	protein_coding	SOX11	CP	2(blue)
chr2	6614975	6615320	ENSG00000205837	lincRNA	LINC00487	CP	2(blue)
chr2	6713700	6714650	ENSG00000176887	protein_coding	SOX11	CP	2(blue)
chr2	6713700	6714650	ENSG00000205837	lincRNA	LINC00487	CP	2(blue)
chr2	6718475	6718975	ENSG00000205837	lincRNA	LINC00487	CP	2(blue)
chr2	6718475	6718975	ENSG00000176887	protein_coding	SOX11	CP	2(blue)
chr2	6913179	6913559	ENSG00000234275	lincRNA	AC017053.1	CP	2(blue)
chr2	73089600	73090039	ENSG00000003137	protein_coding	CYP26B1	CP	2(blue)
chr2	75005580	75006040	ENSG00000272711	lincRNA	RP11-259N19.1	CP	2(blue)
chr2	75005580	75006040	ENSG00000159399	protein_coding	HK2	CP	2(blue)
chr2	8111992	8112665	ENSG00000115738	protein_coding	ID2	CP	2(blue)
chr2	85969079	85969404	ENSG00000068654	protein_coding	POLR1A	CP	2(blue)
chr2	86224010	86224124	ENSG00000115525	protein_coding	ST3GAL5	CP	2(blue)
chr2	86224010	86224124	ENSG00000272564	lincRNA	RP11-548P2.2	CP	2(blue)
chr2	86224216	86224425	ENSG00000115525	protein_coding	ST3GAL5	CP	2(blue)
chr2	86224216	86224425	ENSG00000272564	lincRNA	RP11-548P2.2	CP	2(blue)
chr2	86587858	86588663	ENSG00000115561	protein_coding	CHMP3	CP	2(blue)
chr2	86587858	86588663	ENSG00000249884	protein_coding	RNF103-CHMP3	CP	2(blue)
chr2	86587858	86588663	ENSG00000153561	protein_coding	RMND5A	CP	2(blue)
chr2	86819700	86820123	ENSG00000172116	protein_coding	CD8B	CP	2(blue)
chr2	86819700	86820123	ENSG00000229615	protein_coding	AC111200.1	CP	2(blue)
chr2	86860200	86860900	ENSG00000187627	protein_coding	RGPD1	CP	2(blue)
chr2	9505700	9506370	ENSG00000240980	lincRNA	RP11-734K21.4	CP	2(blue)
chr2	9505700	9506370	ENSG00000151693	protein_coding	ASAP2	CP	2(blue)
chr2	97573012	97573774	ENSG00000168758	protein_coding	SEMA4C	CP	2(blue)
chr2	97573012	97573774	ENSG00000213337	protein_coding	ANKRD39	CP	2(blue)
[truncated: 16,507 more rows]

## Sheet: Enrichment 13-18 weeks
Cluster	HiC type	Term: Biological Process 2015	P-value	Adjusted P-value	Combined Score
1(red)	CP	insulin-like growth factor receptor signaling pathway (GO:0048009)	0.00106616	0.960609	77.0165
1(red)	CP	negative regulation of release of cytochrome c from mitochondria (GO:0090201)	0.00183481	0.960609	59.0832
1(red)	CP	mannose metabolic process (GO:0006013)	0.0020106	0.960609	104.691
1(red)	CP	regulation of mast cell degranulation (GO:0043304)	0.00292032	0.960609	46.9024
1(red)	CP	regulation of mast cell activation involved in immune response (GO:0033006)	0.00359923	0.960609	42.2055
1(red)	CP	cellular response to alkaloid (GO:0071312)	0.00388726	0.960609	30.0469
1(red)	CP	response to topologically incorrect protein (GO:0035966)	0.00401461	0.960609	14.2979
1(red)	CP	plasma lipoprotein particle clearance (GO:0034381)	0.00437776	0.960609	38.1887
1(red)	CP	inner ear morphogenesis (GO:0042472)	0.00445982	0.960609	20.1558
1(red)	CP	activation of signaling protein activity involved in unfolded protein response (GO:0006987)	0.00637603	0.960609	17.5001
1(red)	CP	UV protection (GO:0009650)	0.00712426	0.960609	46.3023
1(red)	CP	peptidyl-glutamic acid carboxylation (GO:0017187)	0.00712426	0.960609	46.3023
1(red)	CP	protein carboxylation (GO:0018214)	0.00712426	0.960609	46.3023
1(red)	CP	response to unfolded protein (GO:0006986)	0.0071411	0.960609	12.3874
1(red)	CP	positive regulation of nuclease activity (GO:0032075)	0.00753672	0.960609	16.3458
1(red)	CP	endoplasmic reticulum unfolded protein response (GO:0030968)	0.00782642	0.960609	14.5915
1(red)	CP	positive regulation of insulin secretion (GO:0032024)	0.00794244	0.960609	18.1592
1(red)	CP	regulation of actin cytoskeleton reorganization (GO:2000249)	0.00861016	0.960609	26.7406
1(red)	CP	nucleosome organization (GO:0034728)	0.00865644	0.960609	12.1911
1(red)	CP	response to oxygen levels (GO:0070482)	0.00874681	0.960609	9.43227
1(red)	CP	cellular response to unfolded protein (GO:0034620)	0.00962907	0.960609	13.4286
1(red)	CP	response to hypoxia (GO:0001666)	0.00972353	0.960609	9.32935
1(red)	CP	regulation of myeloid leukocyte mediated immunity (GO:0002886)	0.00997566	0.960609	24.6775
1(red)	CP	peptidyl-glutamic acid modification (GO:0018200)	0.00997566	0.960609	24.6775
1(red)	CP	retrograde vesicle-mediated transport, Golgi to ER (GO:0006890)	0.00997566	0.960609	24.6775
1(red)	CP	regulation of leukocyte degranulation (GO:0043300)	0.00997566	0.960609	24.6775
1(red)	CP	signal transduction in response to DNA damage (GO:0042770)	0.0110707	0.960609	11.7887
1(red)	CP	tricarboxylic acid metabolic process (GO:0072350)	0.0111978	0.960609	34.4152
1(red)	CP	response to decreased oxygen levels (GO:0036293)	0.0112603	0.960609	8.87423
1(red)	CP	DNA duplex unwinding (GO:0032508)	0.0113932	0.960609	15.4293
1(red)	CP	regulation of nuclease activity (GO:0032069)	0.0119554	0.960609	13.4323
1(red)	CP	ubiquitin-dependent protein catabolic process (GO:0006511)	0.011982	0.960609	7.89043
1(red)	CP	protein polyubiquitination (GO:0000209)	0.0126176	0.960609	9.28813
1(red)	CP	regulation of mast cell activation (GO:0033003)	0.0131098	0.960609	21.1934
1(red)	CP	DNA damage response, signal transduction by p53 class mediator (GO:0030330)	0.0132949	0.960609	11.7398
1(red)	CP	DNA geometric change (GO:0032392)	0.0134649	0.960609	14.2693
1(red)	CP	regulation of dopamine metabolic process (GO:0042053)	0.0136436	0.960609	30.1583
1(red)	CP	regulation of catecholamine metabolic process (GO:0042069)	0.0136436	0.960609	30.1583
1(red)	CP	cellular response to topologically incorrect protein (GO:0035967)	0.0141358	0.960609	11.4348
1(red)	CP	modification-dependent protein catabolic process (GO:0019941)	0.0154788	0.960609	7.23527
1(red)	CP	regulation of establishment of protein localization to plasma membrane (GO:0090003)	0.0157095	0.960609	15.3757
1(red)	CP	ER-nucleus signaling pathway (GO:0006984)	0.0159327	0.960609	10.8539
1(red)	CP	response to growth hormone (GO:0060416)	0.0163687	0.960609	26.6566
1(red)	CP	behavioral response to pain (GO:0048266)	0.0163687	0.960609	26.6566
1(red)	CP	positive regulation of cell cycle (GO:0045787)	0.0166741	0.960609	7.5475
1(red)	CP	negative regulation of mitochondrion organization (GO:0010823)	0.0168085	0.960609	18.3781
1(red)	CP	modification-dependent macromolecule catabolic process (GO:0043632)	0.0172708	0.960609	6.96245
1(red)	CP	cellular response to ionizing radiation (GO:0071479)	0.018855	0.960609	13.9636
1(red)	CP	negative regulation of protein secretion (GO:0050709)	0.018855	0.960609	13.9636
1(red)	CP	regulation of regulated secretory pathway (GO:1903305)	0.0188784	0.960609	17.1681
1(red)	CP	placenta blood vessel development (GO:0060674)	0.0188784	0.960609	17.1681
1(red)	CP	negative regulation of extrinsic apoptotic signaling pathway (GO:2001237)	0.0189293	0.960609	10.0498
1(red)	CP	nucleosome assembly (GO:0006334)	0.0189293	0.960609	10.0498
1(red)	CP	response to vitamin A (GO:0033189)	0.0193761	0.960609	23.7361
1(red)	CP	cellular response to ammonium ion (GO:0071242)	0.0193761	0.960609	23.7361
1(red)	CP	protein-DNA complex subunit organization (GO:0071824)	0.0195377	0.960609	8.81149
1(red)	CP	regulation of DNA-templated transcription in response to stress (GO:0043620)	0.0205723	0.960609	13.3233
1(red)	CP	cellular response to hypoxia (GO:0071456)	0.021138	0.960609	9.55452
1(red)	CP	neural nucleus development (GO:0048857)	0.0212301	0.960609	11.4141
1(red)	CP	cellular response to gonadotropin stimulus (GO:0071371)	0.0226672	0.960609	21.2713
1(red)	CP	regulation of cellular amine metabolic process (GO:0033238)	0.0230474	0.960609	9.90998
1(red)	CP	regulation of synaptic plasticity (GO:0048167)	0.0231874	0.960609	8.60434
1(red)	CP	negative regulation of cytokine secretion (GO:0050710)	0.0234738	0.960609	15.0653
1(red)	CP	cellular response to decreased oxygen levels (GO:0036294)	0.0235233	0.960609	9.08892
1(red)	CP	regulation of protein localization to plasma membrane (GO:1903076)	0.0243056	0.960609	12.1569
1(red)	CP	positive regulation of peptide hormone secretion (GO:0090277)	0.0243765	0.960609	10.6305
1(red)	CP	response to ammonium ion (GO:0060359)	0.0260604	0.960609	10.2648
1(red)	CP	regulation of ubiquitin-protein transferase activity (GO:0051438)	0.0260916	0.960609	8.6508
1(red)	CP	labyrinthine layer blood vessel development (GO:0060716)	0.0262425	0.960609	19.1696
1(red)	CP	positive regulation of cyclin-dependent protein serine/threonine kinase activity (GO:0045737)	0.0262425	0.960609	19.1696
1(red)	CP	glutamine family amino acid biosynthetic process (GO:0009084)	0.0262425	0.960609	19.1696
1(red)	CP	positive regulation of cell cycle arrest (GO:0071158)	0.0274264	0.960609	9.08776
1(red)	CP	positive regulation of peptide secretion (GO:0002793)	0.0278199	0.960609	9.91515
1(red)	CP	DNA damage response, signal transduction by p53 class mediator resulting in cell cycle arrest (GO:0006977)	0.0278199	0.960609	9.91515
1(red)	CP	regulation of endocytosis (GO:0030100)	0.0281523	0.960609	7.19434
1(red)	CP	regulation of cell cycle arrest (GO:0071156)	0.0288488	0.960609	8.23815
1(red)	CP	response to endoplasmic reticulum stress (GO:0034976)	0.0289028	0.960609	7.40226
1(red)	CP	positive regulation of cyclin-dependent protein serine/threonine kinase activity involved in G1/S transition of mitotic cell cycle (GO:0031659)	0.0289848	0.960609	33.1178
1(red)	CP	cellular response to follicle-stimulating hormone stimulus (GO:0071372)	0.0289848	0.960609	33.1178
1(red)	CP	microtubule severing (GO:0051013)	0.0289848	0.960609	33.1178
1(red)	CP	cell differentiation involved in metanephros development (GO:0072202)	0.0289848	0.960609	33.1178
1(red)	CP	establishment of integrated proviral latency (GO:0075713)	0.0289848	0.960609	33.1178
1(red)	CP	actin filament depolymerization (GO:0030042)	0.0289848	0.960609	33.1178
1(red)	CP	regulation of hypersensitivity (GO:0002883)	0.0289848	0.960609	33.1178
1(red)	CP	negative regulation of mast cell activation (GO:0033004)	0.0289848	0.960609	33.1178
1(red)	CP	signal transduction involved in mitotic G1 DNA damage checkpoint (GO:0072431)	0.0296561	0.960609	9.58067
1(red)	CP	intracellular signal transduction involved in G1 DNA damage checkpoint (GO:1902400)	0.0296561	0.960609	9.58067
1(red)	CP	response to arsenic-containing substance (GO:0046685)	0.030101	0.960609	17.3612
1(red)	CP	neuromuscular synaptic transmission (GO:0007274)	0.030101	0.960609	17.3612
1(red)	CP	unsaturated fatty acid biosynthetic process (GO:0006636)	0.0306776	0.960609	10.6506
1(red)	CP	proteolysis involved in cellular protein catabolic process (GO:0051603)	0.0309211	0.960609	5.58587
1(red)	CP	signal transduction involved in mitotic cell cycle checkpoint (GO:0072413)	0.0315699	0.960609	9.26051
1(red)	CP	signal transduction involved in mitotic DNA damage checkpoint (GO:1902402)	0.0315699	0.960609	9.26051
1(red)	CP	signal transduction involved in mitotic DNA integrity checkpoint (GO:1902403)	0.0315699	0.960609	9.26051
1(red)	CP	regulation of insulin secretion (GO:0050796)	0.0327341	0.960609	6.71463
1(red)	CP	regulation of ligase activity (GO:0051340)	0.0333513	0.960609	7.66295
1(red)	CP	gastrulation with mouth forming second (GO:0001702)	0.0342408	0.960609	15.7928
1(red)	CP	mammary gland development (GO:0030879)	0.0342408	0.960609	15.7928
1(red)	CP	positive regulation of dendrite morphogenesis (GO:0050775)	0.0342408	0.960609	15.7928
1(red)	CP	synaptic transmission, glutamatergic (GO:0035249)	0.0345435	0.960609	11.8223
1(red)	CP	cellular response to oxygen levels (GO:0071453)	0.0349525	0.960609	7.48207
1(red)	CP	signal transduction involved in DNA damage checkpoint (GO:0072422)	0.0356347	0.960609	8.66009
1(red)	CP	signal transduction involved in DNA integrity checkpoint (GO:0072401)	0.0356347	0.960609	8.66009
1(red)	CP	regulation of cyclin-dependent protein serine/threonine kinase activity involved in G1/S transition of mitotic cell cycle (GO:0031657)	0.0364265	0.960609	26.5533
1(red)	CP	positive regulation of insulin receptor signaling pathway (GO:0046628)	0.0364265	0.960609	26.5533
1(red)	CP	signal transduction involved in cell cycle checkpoint (GO:0072395)	0.0377873	0.960609	8.37841
1(red)	CP	response to alkaloid (GO:0043279)	0.0383092	0.960609	7.13544
1(red)	CP	central nervous system projection neuron axonogenesis (GO:0021952)	0.038659	0.960609	14.4227
1(red)	CP	signal transduction by p53 class mediator (GO:0072331)	0.0393855	0.960609	6.66784
1(red)	CP	protein-DNA complex assembly (GO:0065004)	0.0418752	0.960609	6.80783
1(red)	CP	negative regulation of ubiquitin-protein transferase activity (GO:0051444)	0.0423371	0.960609	7.84894
1(red)	CP	negative regulation of ligase activity (GO:0051352)	0.0423371	0.960609	7.84894
1(red)	CP	phosphatidylinositol 3-kinase signaling (GO:0014065)	0.0433519	0.960609	13.2183
1(red)	CP	positive regulation of steroid metabolic process (GO:0045940)	0.0433519	0.960609	13.2183
1(red)	CP	double-strand break repair (GO:0006302)	0.043738	0.960609	6.65077
1(red)	CP	mating behavior (GO:0007617)	0.0445103	0.960609	21.8272
1(red)	CP	positive regulation of inflammatory response to antigenic stimulus (GO:0002863)	0.0445103	0.960609	21.8272
1(red)	CP	establishment of viral latency (GO:0019043)	0.0445103	0.960609	21.8272
1(red)	CP	response to insecticide (GO:0017085)	0.0445103	0.960609	21.8272
1(red)	CP	modulation by virus of host process (GO:0019054)	0.0445103	0.960609	21.8272
1(red)	CP	negative regulation of cell size (GO:0045792)	0.0445103	0.960609	21.8272
1(red)	CP	regulation of phospholipid biosynthetic process (GO:0071071)	0.0445103	0.960609	21.8272
1(red)	CP	positive regulation of dendrite development (GO:1900006)	0.0445266	0.960609	9.99207
1(red)	CP	termination of G-protein coupled receptor signaling pathway (GO:0038032)	0.0445266	0.960609	9.99207
1(red)	CP	response to extracellular stimulus (GO:0009991)	0.0445289	0.960609	5.04896
1(red)	CP	response to vitamin (GO:0033273)	0.0447355	0.960609	7.59999
1(red)	CP	positive regulation of protein modification by small protein conjugation or removal (GO:1903322)	0.0474789	0.960609	5.80243
1(red)	CP	glutamate receptor signaling pathway (GO:0007215)	0.0481762	0.960609	9.46808
1(red)	CP	protein N-linked glycosylation via asparagine (GO:0018279)	0.0482029	0.960609	6.71183
1(red)	CP	ionotropic glutamate receptor signaling pathway (GO:0035235)	0.048315	0.960609	12.1534
1(red)	CP	response to UV (GO:0009411)	0.0496508	0.960609	6.2047
2(blue)	CP	negative regulation of neurogenesis (GO:0050768)	3.07236e-06	0.00784943	33.6288
2(blue)	CP	negative regulation of nervous system development (GO:0051961)	3.88682e-06	0.00784943	31.5656
2(blue)	CP	regulation of neuron differentiation (GO:0045664)	9.77585e-06	0.0131616	22.8898
2(blue)	CP	negative regulation of cell development (GO:0010721)	2.75812e-05	0.0278501	23.6661
2(blue)	CP	negative regulation of neuron differentiation (GO:0045665)	0.000117331	0.09478	22.741
2(blue)	CP	negative regulation of axonogenesis (GO:0050771)	0.000191123	0.117438	34.859
2(blue)	CP	positive regulation of nervous system development (GO:0051962)	0.000234893	0.117438	15.9322
2(blue)	CP	regulation of neuron projection development (GO:0010975)	0.000252559	0.117438	16.3261
2(blue)	CP	central nervous system neuron differentiation (GO:0021953)	0.000261685	0.117438	24.5013
2(blue)	CP	neuron development (GO:0048666)	0.000299912	0.12013	20.8577
2(blue)	CP	cell proliferation in forebrain (GO:0021846)	0.00033856	0.12013	73.0163
2(blue)	CP	regulation of axonogenesis (GO:0050770)	0.000357056	0.12013	20.671
2(blue)	CP	regulation of cell projection organization (GO:0031344)	0.000386652	0.12013	13.8618
2(blue)	CP	neural precursor cell proliferation (GO:0061351)	0.000645525	0.17419	27.3938
2(blue)	CP	muscle fiber development (GO:0048747)	0.000646904	0.17419	29.8654
2(blue)	CP	neuron differentiation (GO:0030182)	0.000750791	0.189528	14.3214
2(blue)	CP	negative regulation of cell morphogenesis involved in differentiation (GO:0010771)	0.000899513	0.213714	19.0487
2(blue)	CP	nerve development (GO:0021675)	0.000961768	0.21581	29.3261
2(blue)	CP	striated muscle cell development (GO:0055002)	0.00106888	0.227221	20.8839
2(blue)	CP	regulation of cell morphogenesis involved in differentiation (GO:0010769)	0.00120094	0.24253	12.6597
2(blue)	CP	negative regulation of neuron projection development (GO:0010977)	0.00130464	0.250926	17.3145
2(blue)	CP	muscle cell development (GO:0055001)	0.00141569	0.259908	18.3878
2(blue)	CP	positive regulation of neurogenesis (GO:0050769)	0.00166143	0.261627	11.4441
2(blue)	CP	cell differentiation in spinal cord (GO:0021515)	0.00180555	0.261627	23.9046
2(blue)	CP	auditory behavior (GO:0031223)	0.00182244	0.261627	76.763
2(blue)	CP	ganglion development (GO:0061548)	0.00182244	0.261627	76.763
2(blue)	CP	positive regulation of vascular permeability (GO:0043117)	0.00182244	0.261627	76.763
2(blue)	CP	regulation of synaptic transmission (GO:0050804)	0.00191364	0.261627	11.5263
2(blue)	CP	response to auditory stimulus (GO:0010996)	0.00194325	0.261627	47.5097
2(blue)	CP	lens morphogenesis in camera-type eye (GO:0002089)	0.00194325	0.261627	47.5097
2(blue)	CP	regionalization (GO:0003002)	0.00218071	0.264343	11.1795
2(blue)	CP	positive regulation of striated muscle cell differentiation (GO:0051155)	0.00219113	0.264343	22.3985
2(blue)	CP	negative regulation of cell growth (GO:0030308)	0.00222321	0.264343	12.8444
2(blue)	CP	calcium ion import (GO:0070509)	0.00222522	0.264343	24.8162
2(blue)	CP	regulation of cellular protein catabolic process (GO:1903362)	0.00335993	0.37101	11.5227
2(blue)	CP	actomyosin structure organization (GO:0031032)	0.00339519	0.37101	16.5845
2(blue)	CP	positive regulation of cell development (GO:0010720)	0.00339871	0.37101	9.27141
2(blue)	CP	regulation of cellular response to growth factor stimulus (GO:0090287)	0.00382623	0.395572	10.7512
2(blue)	CP	muscle cell differentiation (GO:0042692)	0.00383597	0.395572	12.1147
2(blue)	CP	nervous system development (GO:0007399)	0.00391753	0.395572	9.5031
2(blue)	CP	regulation of synaptic plasticity (GO:0048167)	0.00419999	0.404204	11.7998
2(blue)	CP	positive regulation of neuron differentiation (GO:0045666)	0.00420316	0.404204	9.92374
2(blue)	CP	regulation of cell morphogenesis (GO:0022604)	0.0047981	0.426382	8.32777
2(blue)	CP	Rap protein signal transduction (GO:0032486)	0.00483106	0.426382	43.2611
2(blue)	CP	biotin metabolic process (GO:0006768)	0.00483106	0.426382	43.2611
2(blue)	CP	myofibril assembly (GO:0030239)	0.00496162	0.426382	24.2315
2(blue)	CP	negative regulation of axon extension (GO:0030517)	0.00496162	0.426382	24.2315
2(blue)	CP	cardiac muscle cell differentiation (GO:0055007)	0.00513342	0.428788	20.435
2(blue)	CP	cell fate determination (GO:0001709)	0.00520194	0.428788	16.4834
2(blue)	CP	innervation (GO:0060384)	0.00544152	0.430947	28.8492
2(blue)	CP	cardiac myofibril assembly (GO:0055003)	0.00544152	0.430947	28.8492
2(blue)	CP	regulation of developmental growth (GO:0048638)	0.00572076	0.444349	10.5151
2(blue)	CP	central nervous system neuron development (GO:0021954)	0.00626393	0.447781	18.8075
2(blue)	CP	cerebellum development (GO:0021549)	0.00626393	0.447781	18.8075
2(blue)	CP	spinal cord motor neuron differentiation (GO:0021522)	0.00628735	0.447781	21.7871
2(blue)	CP	muscle organ development (GO:0007517)	0.00631927	0.447781	10.9924
2(blue)	CP	negative regulation of cell projection organization (GO:0031345)	0.00631927	0.447781	10.9924
2(blue)	CP	regulation of proteasomal protein catabolic process (GO:0061136)	0.00671879	0.458565	10.0109
2(blue)	CP	negative regulation of developmental growth (GO:0048640)	0.00705146	0.458565	14.6889
2(blue)	CP	regulation of inositol phosphate biosynthetic process (GO:0010919)	0.00713823	0.458565	34.3644
2(blue)	CP	cell morphogenesis involved in neuron differentiation (GO:0048667)	0.00713823	0.458565	34.3644
2(blue)	CP	mechanosensory behavior (GO:0007638)	0.00713823	0.458565	34.3644
2(blue)	CP	neuron projection morphogenesis (GO:0048812)	0.00715267	0.458565	9.13905
2(blue)	CP	neurotrophin signaling pathway (GO:0038179)	0.00732445	0.462241	8.10906
2(blue)	CP	vascular endothelial growth factor receptor signaling pathway (GO:0048010)	0.0078528	0.479717	19.6732
2(blue)	CP	regulation of ion transmembrane transporter activity (GO:0032412)	0.00785403	0.479717	9.5331
2(blue)	CP	cell maturation (GO:0048469)	0.00795768	0.479717	9.93432
2(blue)	CP	muscle structure development (GO:0061061)	0.00825786	0.490493	10.0741
2(blue)	CP	regulation of proteolysis involved in cellular protein catabolic process (GO:1903050)	0.00862569	0.504916	9.07308
2(blue)	CP	synaptic transmission (GO:0007268)	0.00913647	0.527175	6.99419
2(blue)	CP	regulation of neural precursor cell proliferation (GO:2000177)	0.00944541	0.531109	11.5801
2(blue)	CP	cardiocyte differentiation (GO:0035051)	0.00946765	0.531109	14.1935
2(blue)	CP	G-protein coupled acetylcholine receptor signaling pathway (GO:0007213)	0.0100697	0.542285	27.9741
2(blue)	CP	positive regulation of cardiac muscle cell differentiation (GO:2000727)	0.0100697	0.542285	27.9741
2(blue)	CP	regulation of skeletal muscle cell differentiation (GO:2001014)	0.0100697	0.542285	27.9741
2(blue)	CP	regulation of transmembrane transporter activity (GO:0022898)	0.0105889	0.562745	8.65024
2(blue)	CP	regulation of striated muscle cell differentiation (GO:0051153)	0.0117427	0.589182	9.78827
2(blue)	CP	cell differentiation in hindbrain (GO:0021533)	0.011791	0.589182	16.2193
2(blue)	CP	neural tube closure (GO:0001843)	0.0118773	0.589182	10.1364
2(blue)	CP	regulation of cardiac muscle cell differentiation (GO:2000725)	0.0119673	0.589182	19.2377
2(blue)	CP	negative regulation of neural precursor cell proliferation (GO:2000178)	0.0119673	0.589182	19.2377
2(blue)	CP	negative regulation of neuron apoptotic process (GO:0043524)	0.0120964	0.589182	8.43696
2(blue)	CP	regulation of transporter activity (GO:0032409)	0.0122548	0.589182	8.08462
2(blue)	CP	tube formation (GO:0035148)	0.0125164	0.589182	8.72889
2(blue)	CP	face morphogenesis (GO:0060325)	0.012691	0.589182	13.7883
2(blue)	CP	ephrin receptor signaling pathway (GO:0048013)	0.012691	0.589182	13.7883
2(blue)	CP	positive regulation of bone mineralization (GO:0030501)	0.012691	0.589182	13.7883
2(blue)	CP	tube closure (GO:0060606)	0.0131246	0.602389	9.75508
2(blue)	CP	neuron projection guidance (GO:0097485)	0.0138284	0.605943	6.41376
2(blue)	CP	axon guidance (GO:0007411)	0.0138284	0.605943	6.41376
2(blue)	CP	regulation of potassium ion transport (GO:0043266)	0.0138556	0.605943	11.173
2(blue)	CP	negative regulation of neuron death (GO:1901215)	0.0140088	0.605943	7.72197
2(blue)	CP	regulation of mRNA processing (GO:0050684)	0.0145965	0.605943	9.7728
2(blue)	CP	neuron migration (GO:0001764)	0.0146371	0.605943	8.24778
2(blue)	CP	regulation of proteasomal ubiquitin-dependent protein catabolic process (GO:0032434)	0.0146371	0.605943	8.24778
2(blue)	CP	cell projection morphogenesis (GO:0048858)	0.0146617	0.605943	6.9343
2(blue)	CP	regulation of ion transmembrane transport (GO:0034765)	0.0148713	0.605943	6.46114
2(blue)	CP	positive regulation of alcohol biosynthetic process (GO:1902932)	0.0149767	0.605943	17.0441
2(blue)	CP	regulation of metal ion transport (GO:0010959)	0.0152925	0.605943	6.70799
2(blue)	CP	learning or memory (GO:0007611)	0.0158434	0.605943	6.98588
2(blue)	CP	positive regulation of muscle cell differentiation (GO:0051149)	0.0161638	0.605943	9.37485
2(blue)	CP	regulation of transmembrane transport (GO:0034762)	0.016299	0.605943	6.23299
2(blue)	CP	somatic stem cell maintenance (GO:0035019)	0.0166796	0.605943	11.0808
2(blue)	CP	regulation of mRNA splicing, via spliceosome (GO:0048024)	0.0166796	0.605943	11.0808
2(blue)	CP	regulation of dendrite development (GO:0050773)	0.0168976	0.605943	8.51193
2(blue)	CP	regulation of neuroblast proliferation (GO:1902692)	0.016945	0.605943	13.5391
2(blue)	CP	regulation of alternative mRNA splicing, via spliceosome (GO:0000381)	0.016945	0.605943	13.5391
2(blue)	CP	calcium ion transmembrane transport (GO:0070588)	0.0171892	0.605943	7.59496
2(blue)	CP	blood vessel remodeling (GO:0001974)	0.0172544	0.605943	11.9331
2(blue)	CP	positive regulation of biomineral tissue development (GO:0070169)	0.0172544	0.605943	11.9331
2(blue)	CP	neurotrophin TRK receptor signaling pathway (GO:0048011)	0.0173126	0.605943	6.32872
2(blue)	CP	striated muscle cell differentiation (GO:0051146)	0.0176243	0.605943	10.0644
2(blue)	CP	negative regulation of growth (GO:0045926)	0.017682	0.605943	6.57537
2(blue)	CP	regulation of extent of cell growth (GO:0061387)	0.0179509	0.605943	9.42138
2(blue)	CP	membrane repolarization (GO:0086009)	0.0180201	0.605943	19.5448
2(blue)	CP	spinal cord association neuron differentiation (GO:0021527)	0.0180201	0.605943	19.5448
2(blue)	CP	negative regulation of fibroblast growth factor receptor signaling pathway (GO:0040037)	0.0180201	0.605943	19.5448
2(blue)	CP	outflow tract septum morphogenesis (GO:0003148)	0.0180201	0.605943	19.5448
2(blue)	CP	axon extension involved in axon guidance (GO:0048846)	0.0184175	0.605943	29.1466
2(blue)	CP	neuron projection extension involved in neuron projection guidance (GO:1902284)	0.0184175	0.605943	29.1466
2(blue)	CP	coronary vasculature morphogenesis (GO:0060977)	0.0184175	0.605943	29.1466
2(blue)	CP	nerve growth factor signaling pathway (GO:0038180)	0.0184175	0.605943	29.1466
2(blue)	CP	myotube cell development (GO:0014904)	0.0184528	0.605943	15.1842
2(blue)	CP	anterior/posterior pattern specification (GO:0009952)	0.0195208	0.631921	6.96906
2(blue)	CP	positive regulation of protein catabolic process (GO:0045732)	0.0197641	0.631921	7.20346
2(blue)	CP	regulation of fibroblast growth factor receptor signaling pathway (GO:0040036)	0.0200262	0.631921	12.4192
2(blue)	CP	negative regulation of B cell activation (GO:0050869)	0.0200262	0.631921	12.4192
2(blue)	CP	smooth muscle cell differentiation (GO:0051145)	0.0200262	0.631921	12.4192
2(blue)	CP	synapse organization (GO:0050808)	0.021003	0.654648	7.36265
2(blue)	CP	positive regulation of muscle organ development (GO:0048636)	0.0214828	0.654648	9.84758
2(blue)	CP	positive regulation of striated muscle tissue development (GO:0045844)	0.0214828	0.654648	9.84758
2(blue)	CP	regulation of synapse organization (GO:0050807)	0.0220626	0.654648	8.60606
2(blue)	CP	central nervous system projection neuron axonogenesis (GO:0021952)	0.0224209	0.654648	13.5931
2(blue)	CP	neuron projection regeneration (GO:0031102)	0.0224209	0.654648	13.5931
2(blue)	CP	cranial nerve development (GO:0021545)	0.0224209	0.654648	13.5931
2(blue)	CP	kidney development (GO:0001822)	0.0226949	0.654648	6.97079
2(blue)	CP	pharyngeal system development (GO:0060037)	0.0231226	0.654648	16.6641
2(blue)	CP	cerebral cortex radially oriented cell migration (GO:0021799)	0.0231226	0.654648	16.6641
2(blue)	CP	forebrain neuron differentiation (GO:0021879)	0.0231226	0.654648	16.6641
2(blue)	CP	negative regulation of platelet activation (GO:0010544)	0.0231226	0.654648	16.6641
2(blue)	CP	cell part morphogenesis (GO:0032990)	0.0233635	0.654648	5.84293
2(blue)	CP	regulation of glutamate receptor signaling pathway (GO:1900449)	0.0234668	0.654648	11.4186
2(blue)	CP	negative regulation of phosphorylation (GO:0042326)	0.0237523	0.654648	5.52108
2(blue)	CP	regulation of synaptic transmission, glutamatergic (GO:0051966)	0.0242184	0.654648	9.29511
2(blue)	CP	positive regulation of muscle tissue development (GO:1901863)	0.0242184	0.654648	9.29511
2(blue)	CP	regulation of protein catabolic process (GO:0042176)	0.0246492	0.654648	5.68163
2(blue)	CP	developmental maturation (GO:0021700)	0.0249952	0.654648	6.33648
2(blue)	CP	mitochondrial genome maintenance (GO:0000002)	0.0260847	0.654648	22.1713
2(blue)	CP	neuron fate determination (GO:0048664)	0.0260847	0.654648	22.1713
2(blue)	CP	membrane repolarization during cardiac muscle cell action potential (GO:0086013)	0.0260847	0.654648	22.1713
2(blue)	CP	regulation of posttranscriptional gene silencing (GO:0060147)	0.0260847	0.654648	22.1713
2(blue)	CP	mature B cell differentiation involved in immune response (GO:0002313)	0.0260847	0.654648	22.1713
2(blue)	CP	regulation of hippo signaling (GO:0035330)	0.0260847	0.654648	22.1713
2(blue)	CP	regulation of gene silencing by RNA (GO:0060966)	0.0260847	0.654648	22.1713
2(blue)	CP	regulation of gene silencing by miRNA (GO:0060964)	0.0260847	0.654648	22.1713
2(blue)	CP	positive regulation of inositol phosphate biosynthetic process (GO:0060732)	0.0260847	0.654648	22.1713
2(blue)	CP	cytoplasmic mRNA processing body assembly (GO:0033962)	0.0260847	0.654648	22.1713
2(blue)	CP	heart field specification (GO:0003128)	0.0260847	0.654648	22.1713
2(blue)	CP	secondary heart field specification (GO:0003139)	0.0260847	0.654648	22.1713
2(blue)	CP	endocrine pancreas development (GO:0031018)	0.0260951	0.654648	9.7108
2(blue)	CP	negative regulation of type I interferon production (GO:0032480)	0.0260951	0.654648	9.7108
2(blue)	CP	endothelial cell development (GO:0001885)	0.0269024	0.670733	12.2213
2(blue)	CP	regulation of mRNA metabolic process (GO:1903311)	0.0283241	0.697601	7.34992
2(blue)	CP	gland development (GO:0048732)	0.028762	0.697601	5.55649
2(blue)	CP	axon regeneration (GO:0031103)	0.0290163	0.697601	14.3539
2(blue)	CP	positive regulation of skeletal muscle tissue development (GO:0048643)	0.0290163	0.697601	14.3539
2(blue)	CP	establishment of endothelial barrier (GO:0061028)	0.0290163	0.697601	14.3539
2(blue)	CP	dentate gyrus development (GO:0021542)	0.0290163	0.697601	14.3539
2(blue)	CP	regulation of stem cell proliferation (GO:0072091)	0.0292788	0.699673	6.97861
2(blue)	CP	vasculogenesis (GO:0001570)	0.0294506	0.699673	7.53444
2(blue)	CP	outflow tract morphogenesis (GO:0003151)	0.0296222	0.699673	9.08862
2(blue)	CP	cell differentiation involved in kidney development (GO:0061005)	0.0319155	0.745124	11.0303
2(blue)	CP	ionotropic glutamate receptor signaling pathway (GO:0035235)	0.0319155	0.745124	11.0303
2(blue)	CP	regulation of synapse assembly (GO:0051963)	0.0334567	0.748262	8.51572
2(blue)	CP	water transport (GO:0006833)	0.0334567	0.748262	8.51572
2(blue)	CP	palate development (GO:0060021)	0.0335479	0.748262	6.79114
2(blue)	CP	membrane repolarization during action potential (GO:0086011)	0.0351934	0.748262	17.4421
2(blue)	CP	skeletal muscle organ development (GO:0060538)	0.0351934	0.748262	17.4421
2(blue)	CP	regulation of germinal center formation (GO:0002634)	0.0351934	0.748262	17.4421
2(blue)	CP	regulation of plasminogen activation (GO:0010755)	0.0351934	0.748262	17.4421
2(blue)	CP	regulation of cell communication by electrical coupling (GO:0010649)	0.0351934	0.748262	17.4421
2(blue)	CP	regulation of epithelial cell proliferation involved in prostate gland development (GO:0060768)	0.0351934	0.748262	17.4421
2(blue)	CP	lens fiber cell development (GO:0070307)	0.0351934	0.748262	17.4421
2(blue)	CP	cerebellar granule cell differentiation (GO:0021707)	0.0351934	0.748262	17.4421
2(blue)	CP	activation of protein kinase A activity (GO:0034199)	0.0357191	0.748262	12.4712
2(blue)	CP	monocyte differentiation (GO:0030224)	0.0357191	0.748262	12.4712
2(blue)	CP	protein homotrimerization (GO:0070207)	0.0357191	0.748262	12.4712
2(blue)	CP	positive regulation of myotube differentiation (GO:0010831)	0.0357191	0.748262	12.4712
2(blue)	CP	sex differentiation (GO:0007548)	0.0357191	0.748262	12.4712
2(blue)	CP	cellular potassium ion transport (GO:0071804)	0.0358858	0.748262	5.74532
2(blue)	CP	potassium ion transmembrane transport (GO:0071805)	0.0358858	0.748262	5.74532
2(blue)	CP	lamellipodium assembly (GO:0030032)	0.0360896	0.748262	8.98412
2(blue)	CP	positive regulation of autophagy (GO:0010508)	0.0360896	0.748262	8.98412
2(blue)	CP	regulation of Wnt signaling pathway (GO:0030111)	0.0361559	0.748262	5.11964
2(blue)	CP	regulation of neuron death (GO:1901214)	0.036361	0.748262	5.05829
2(blue)	CP	neuromuscular process (GO:0050905)	0.0364	0.748262	6.53009
2(blue)	CP	axonogenesis (GO:0007409)	0.036923	0.748262	5.92641
2(blue)	CP	glycosaminoglycan biosynthetic process (GO:0006024)	0.0371081	0.748262	6.06873
2(blue)	CP	chondroitin sulfate biosynthetic process (GO:0030206)	0.0374743	0.748262	9.98977
2(blue)	CP	cellular response to vascular endothelial growth factor stimulus (GO:0035924)	0.0374743	0.748262	9.98977
2(blue)	CP	mitochondrial membrane organization (GO:0007006)	0.0375908	0.748262	7.43267
2(blue)	CP	regulation of axon extension (GO:0030516)	0.0375908	0.748262	7.43267
2(blue)	CP	calcium ion transport into cytosol (GO:0060402)	0.0376076	0.748262	7.98722
2(blue)	CP	potassium ion transport (GO:0006813)	0.0384165	0.76061	5.38035
2(blue)	CP	cognition (GO:0050890)	0.0397882	0.775794	4.87156
2(blue)	CP	aminoglycan biosynthetic process (GO:0006023)	0.0398027	0.775794	5.87099
2(blue)	CP	regulation of skeletal muscle tissue development (GO:0048641)	0.0402388	0.775794	6.77223
2(blue)	CP	single-organism behavior (GO:0044708)	0.0409806	0.775794	4.44595
2(blue)	CP	positive regulation of cell projection organization (GO:0031346)	0.0410419	0.775794	4.95537
2(blue)	CP	regulation of calcium ion-dependent exocytosis (GO:0017158)	0.0411035	0.775794	8.32352
2(blue)	CP	neuromuscular junction development (GO:0007528)	0.0411035	0.775794	8.32352
2(blue)	CP	negative regulation of proteasomal ubiquitin-dependent protein catabolic process (GO:0032435)	0.0415787	0.775794	7.04013
2(blue)	CP	cytosolic calcium ion transport (GO:0060401)	0.0420827	0.775794	7.49881
2(blue)	CP	forebrain cell migration (GO:0021885)	0.0420827	0.775794	7.49881
2(blue)	CP	response to retinoic acid (GO:0032526)	0.0421302	0.775794	5.57148
2(blue)	CP	protein import (GO:0017038)	0.0426326	0.775794	5.6803
2(blue)	CP	retinoic acid receptor signaling pathway (GO:0048384)	0.04324	0.775794	10.9157
2(blue)	CP	skeletal muscle fiber development (GO:0048741)	0.04324	0.775794	10.9157
2(blue)	CP	intracellular protein transmembrane import (GO:0044743)	0.0435894	0.775794	9.07567
2(blue)	CP	positive regulation of glial cell differentiation (GO:0045687)	0.0435894	0.775794	9.07567
2(blue)	CP	establishment of spindle localization (GO:0051293)	0.0435894	0.775794	9.07567
2(blue)	CP	regulation of collagen biosynthetic process (GO:0032965)	0.0435894	0.775794	9.07567
2(blue)	CP	regulation of oligodendrocyte differentiation (GO:0048713)	0.0435894	0.775794	9.07567
2(blue)	CP	cardiac conduction (GO:0061337)	0.0435894	0.775794	9.07567
2(blue)	CP	regulation of cation channel activity (GO:2001257)	0.0440236	0.775794	6.4582
2(blue)	CP	regulation of muscle cell differentiation (GO:0051147)	0.0440256	0.775794	5.337
2(blue)	CP	glucose homeostasis (GO:0042593)	0.044247	0.775794	5.12976
2(blue)	CP	carbohydrate homeostasis (GO:0033500)	0.044247	0.775794	5.12976
2(blue)	CP	regulation of striated muscle tissue development (GO:0016202)	0.0449195	0.775794	5.40271
2(blue)	CP	embryonic viscerocranium morphogenesis (GO:0048703)	0.0457141	0.775794	14.0684
2(blue)	CP	cardiac ventricle formation (GO:0003211)	0.0457141	0.775794	14.0684
2(blue)	CP	epithelial cell differentiation involved in kidney development (GO:0035850)	0.0457141	0.775794	14.0684
2(blue)	CP	cranial nerve morphogenesis (GO:0021602)	0.0457141	0.775794	14.0684
2(blue)	CP	regulation of cAMP-dependent protein kinase activity (GO:2000479)	0.0457141	0.775794	14.0684
2(blue)	CP	regulation of timing of cell differentiation (GO:0048505)	0.0457141	0.775794	14.0684
2(blue)	CP	inner mitochondrial membrane organization (GO:0007007)	0.0457141	0.775794	14.0684
2(blue)	CP	negative regulation of pathway-restricted SMAD protein phosphorylation (GO:0060394)	0.0457141	0.775794	14.0684
2(blue)	CP	protein import into peroxisome matrix (GO:0016558)	0.0457141	0.775794	14.0684
2(blue)	CP	neural crest cell migration (GO:0001755)	0.0465357	0.780503	7.72354
2(blue)	CP	negative regulation of phosphate metabolic process (GO:0045936)	0.0465933	0.780503	4.08634
2(blue)	CP	negative regulation of phosphorus metabolic process (GO:0010563)	0.0465933	0.780503	4.08634
2(blue)	CP	positive regulation of neuron projection development (GO:0010976)	0.0467645	0.780503	4.99877
2(blue)	CP	regulation of muscle tissue development (GO:1901861)	0.0478358	0.795099	5.23943
2(blue)	CP	regulation of smoothened signaling pathway (GO:0008589)	0.0480393	0.795207	6.16109
2(blue)	CP	regulation of RNA splicing (GO:0043484)	0.0491549	0.808109	5.82434
2(blue)	CP	regulation of neuron apoptotic process (GO:0043523)	0.0492834	0.808109	4.61769
2(blue)	CP	mucopolysaccharide metabolic process (GO:1903510)	0.049619	0.808109	5.03788
2(blue)	CP	sensory perception of sound (GO:0007605)	0.049619	0.808109	5.03788
3(green)	CP	establishment of protein localization to Golgi (GO:0072600)	1.55808e-05	0.0769534	106.966
3(green)	CP	protein targeting to Golgi (GO:0000042)	5.82714e-05	0.138015	85.631
3(green)	CP	intra-Golgi vesicle-mediated transport (GO:0006891)	9.07155e-05	0.138015	38.5016
3(green)	CP	retrograde transport, vesicle recycling within Golgi (GO:0000301)	0.000129423	0.138015	65.5151
3(green)	CP	calcium-dependent cell-cell adhesion via plasma membrane cell adhesion molecules (GO:0016339)	0.000164666	0.138015	38.2741
3(green)	CP	protein localization to Golgi apparatus (GO:0034067)	0.000167663	0.138015	45.8203
3(green)	CP	Golgi vesicle transport (GO:0048193)	0.000513268	0.362147	13.1293
3(green)	CP	synapse organization (GO:0050808)	0.00146261	0.810272	12.6827
3(green)	CP	hormone biosynthetic process (GO:0042446)	0.0014765	0.810272	18.0309
3(green)	CP	positive regulation of histone acetylation (GO:0035066)	0.00397903	0.999995	21.8292
3(green)	CP	positive regulation of protein localization to plasma membrane (GO:1903078)	0.00441216	0.999995	17.4583
3(green)	CP	positive regulation of vasodilation (GO:0045909)	0.00441216	0.999995	17.4583
3(green)	CP	ketone biosynthetic process (GO:0042181)	0.00441216	0.999995	17.4583
3(green)	CP	establishment of protein localization to plasma membrane (GO:0090002)	0.00458861	0.999995	11.8279
3(green)	CP	regulation of polysaccharide metabolic process (GO:0032881)	0.00505688	0.999995	13.3947
3(green)	CP	cartilage condensation (GO:0001502)	0.00519965	0.999995	17.7557
3(green)	CP	cell aggregation (GO:0098743)	0.00519965	0.999995	17.7557
3(green)	CP	protein localization to plasma membrane (GO:0072659)	0.00535593	0.999995	10.4073
3(green)	CP	Golgi organization (GO:0007030)	0.00565045	0.999995	11.3689
3(green)	CP	plasma membrane organization (GO:0007009)	0.00673725	0.999995	8.593
3(green)	CP	regulation of cell junction assembly (GO:1901888)	0.00690192	0.999995	11.2581
3(green)	CP	cellular modified amino acid catabolic process (GO:0042219)	0.00691922	0.999995	19.3974
3(green)	CP	Golgi to plasma membrane protein transport (GO:0043001)	0.00744928	0.999995	15.3594
3(green)	CP	activated T cell proliferation (GO:0050798)	0.00750444	0.999995	35.7606
3(green)	CP	skin morphogenesis (GO:0043589)	0.00750444	0.999995	35.7606
3(green)	CP	regulation of glycogen metabolic process (GO:0070873)	0.00761844	0.999995	12.6522
3(green)	CP	dopaminergic neuron differentiation (GO:0071542)	0.00766841	0.999995	21.3678
3(green)	CP	positive regulation of protein ubiquitination involved in ubiquitin-dependent protein catabolic process (GO:2000060)	0.00803971	0.999995	25.3887
3(green)	CP	DNA replication checkpoint (GO:0000076)	0.00803971	0.999995	25.3887
3(green)	CP	positive regulation of endothelial cell migration (GO:0010595)	0.00859104	0.999995	10.1641
3(green)	CP	canonical Wnt signaling pathway (GO:0060070)	0.0086717	0.999995	8.84029
3(green)	CP	positive regulation of protein acetylation (GO:1901985)	0.00887119	0.999995	15.5501
3(green)	CP	positive regulation of peptidyl-lysine acetylation (GO:2000758)	0.00887119	0.999995	15.5501
3(green)	CP	positive regulation of establishment of protein localization to plasma membrane (GO:0090004)	0.0103807	0.999995	13.3637
3(green)	CP	regulation of protein ubiquitination involved in ubiquitin-dependent protein catabolic process (GO:2000058)	0.0104516	0.999995	16.0089
3(green)	CP	intracellular estrogen receptor signaling pathway (GO:0030520)	0.0104516	0.999995	16.0089
3(green)	CP	O-glycan processing (GO:0016266)	0.0105079	0.999995	9.47704
3(green)	CP	mesonephric tubule development (GO:0072164)	0.0105325	0.999995	10.3405
3(green)	CP	regulation of cyclase activity (GO:0031279)	0.0113891	0.999995	8.48033
3(green)	CP	regulation of mammary gland epithelial cell proliferation (GO:0033599)	0.0120984	0.999995	16.9455
3(green)	CP	androgen biosynthetic process (GO:0006702)	0.0120984	0.999995	16.9455
3(green)	CP	chondrocyte development (GO:0002063)	0.0120984	0.999995	16.9455
3(green)	CP	regulation of adherens junction organization (GO:1903391)	0.0127614	0.999995	10.3699
3(green)	CP	regulation of extrinsic apoptotic signaling pathway via death domain receptors (GO:1902041)	0.013143	0.999995	9.50916
3(green)	CP	mesonephric epithelium development (GO:0072163)	0.013143	0.999995	9.50916
3(green)	CP	determination of adult lifespan (GO:0008340)	0.0135747	0.999995	18.8584
3(green)	CP	epithelial to mesenchymal transition involved in endocardial cushion formation (GO:0003198)	0.0143149	0.999995	23.2786
3(green)	CP	regulation of adenylate cyclase activity (GO:0045761)	0.014918	0.999995	8.15999
3(green)	CP	regulation of carbohydrate biosynthetic process (GO:0043255)	0.0150832	0.999995	7.56706
3(green)	CP	regulation of endothelial cell migration (GO:0010594)	0.0151587	0.999995	7.25078
3(green)	CP	focal adhesion assembly (GO:0048041)	0.0173197	0.999995	11.44
3(green)	CP	cell-substrate adherens junction assembly (GO:0007045)	0.0173197	0.999995	11.44
3(green)	CP	regulation of protein kinase C signaling (GO:0090036)	0.0181111	0.999995	13.6853
3(green)	CP	response to epidermal growth factor (GO:0070849)	0.0187575	0.999995	10.263
3(green)	CP	adherens junction assembly (GO:0034333)	0.0196371	0.999995	9.48609
3(green)	CP	negative regulation of synaptic transmission (GO:0050805)	0.0198429	0.999995	8.06605
3(green)	CP	positive regulation of cyclase activity (GO:0031281)	0.0198429	0.999995	8.06605
3(green)	CP	organ morphogenesis (GO:0009887)	0.019928	0.999995	5.0704
3(green)	CP	regulation of polysaccharide biosynthetic process (GO:0032885)	0.0200925	0.999995	8.94694
3(green)	CP	embryonic skeletal system morphogenesis (GO:0048704)	0.0203017	0.999995	6.78772
3(green)	CP	embryonic organ morphogenesis (GO:0048562)	0.0205167	0.999995	6.14097
3(green)	CP	regulation of protein dephosphorylation (GO:0035304)	0.0212286	0.999995	11.2667
3(green)	CP	AMP metabolic process (GO:0046033)	0.0213017	0.999995	14.4695
3(green)	CP	regulation of lyase activity (GO:0051339)	0.0213324	0.999995	6.75915
3(green)	CP	vascular endothelial growth factor receptor signaling pathway (GO:0048010)	0.0232419	0.999995	9.90242
3(green)	CP	regulation of carbohydrate metabolic process (GO:0006109)	0.0234454	0.999995	5.65148
3(green)	CP	stem cell proliferation (GO:0072089)	0.0240347	0.999995	7.43876
3(green)	CP	regulation of tight junction assembly (GO:2000810)	0.0242975	0.999995	16.3016
3(green)	CP	anterior/posterior axis specification, embryo (GO:0008595)	0.0242975	0.999995	16.3016
3(green)	CP	protein localization to cilium (GO:0061512)	0.0242975	0.999995	16.3016
3(green)	CP	positive regulation of keratinocyte differentiation (GO:0045618)	0.0242975	0.999995	16.3016
3(green)	CP	negative regulation of protein kinase B signaling (GO:0051898)	0.0244336	0.999995	9.0478
3(green)	CP	ureteric bud development (GO:0001657)	0.0250018	0.999995	7.79486
3(green)	CP	purine nucleobase metabolic process (GO:0006144)	0.0250018	0.999995	7.79486
3(green)	CP	activation of adenylate cyclase activity (GO:0007190)	0.0250227	0.999995	8.47675
3(green)	CP	regulation of cell size (GO:0008361)	0.0250227	0.999995	8.47675
3(green)	CP	Golgi to plasma membrane transport (GO:0006893)	0.0250227	0.999995	8.47675
3(green)	CP	negative regulation of endocytosis (GO:0045806)	0.0251721	0.999995	8.07908
3(green)	CP	regulation of histone acetylation (GO:0035065)	0.0251721	0.999995	8.07908
3(green)	CP	regulation of focal adhesion assembly (GO:0051893)	0.0251721	0.999995	8.07908
3(green)	CP	regulation of cell-substrate junction assembly (GO:0090109)	0.0251721	0.999995	8.07908
3(green)	CP	phosphatidylinositol dephosphorylation (GO:0046856)	0.0259454	0.999995	11.2123
3(green)	CP	transmission of nerve impulse (GO:0019226)	0.0259454	0.999995	11.2123
3(green)	CP	positive regulation of glycogen metabolic process (GO:0070875)	0.0259454	0.999995	11.2123
3(green)	CP	positive regulation of peptidyl-threonine phosphorylation (GO:0010800)	0.0259454	0.999995	11.2123
3(green)	CP	regulation of cellular carbohydrate metabolic process (GO:0010675)	0.0264797	0.999995	5.47597
3(green)	CP	C21-steroid hormone metabolic process (GO:0008207)	0.0288332	0.999995	9.57291
3(green)	CP	synapse assembly (GO:0007416)	0.0288544	0.999995	6.86561
3(green)	CP	skeletal system morphogenesis (GO:0048705)	0.0292017	0.999995	5.57201
3(green)	CP	eye morphogenesis (GO:0048592)	0.0297752	0.999995	6.96516
3(green)	CP	kidney epithelium development (GO:0072073)	0.0300822	0.999995	6.2927
3(green)	CP	peptidyl-glutamic acid modification (GO:0018200)	0.0304763	0.999995	8.61422
3(green)	CP	positive regulation of adenylate cyclase activity (GO:0045762)	0.0311292	0.999995	7.30803
3(green)	CP	regulation of glucan biosynthetic process (GO:0010962)	0.0312458	0.999995	8.0032
3(green)	CP	microtubule anchoring (GO:0034453)	0.0312458	0.999995	8.0032
3(green)	CP	regulation of glycogen biosynthetic process (GO:0005979)	0.0312458	0.999995	8.0032
3(green)	CP	long term synaptic depression (GO:0060292)	0.0315267	0.999995	11.3705
3(green)	CP	G-protein coupled glutamate receptor signaling pathway (GO:0007216)	0.0315267	0.999995	11.3705
3(green)	CP	stress fiber assembly (GO:0043149)	0.0315267	0.999995	11.3705
3(green)	CP	cartilage development involved in endochondral bone morphogenesis (GO:0060351)	0.0315267	0.999995	11.3705
3(green)	CP	membrane raft organization (GO:0031579)	0.0315267	0.999995	11.3705
3(green)	CP	lipid particle organization (GO:0034389)	0.0315267	0.999995	11.3705
3(green)	CP	histone mRNA catabolic process (GO:0071044)	0.0315267	0.999995	11.3705
3(green)	CP	positive regulation of cell cycle G2/M phase transition (GO:1902751)	0.0315267	0.999995	11.3705
3(green)	CP	adrenergic receptor signaling pathway (GO:0071875)	0.0315267	0.999995	11.3705
3(green)	CP	positive regulation of G2/M transition of mitotic cell cycle (GO:0010971)	0.0315267	0.999995	11.3705
3(green)	CP	monosaccharide transport (GO:0015749)	0.0315494	0.999995	5.95088
3(green)	CP	endothelial cell migration (GO:0043542)	0.0343499	0.999995	6.34111
3(green)	CP	positive regulation of lyase activity (GO:0051349)	0.0343499	0.999995	6.34111
3(green)	CP	formation of primary germ layer (GO:0001704)	0.0357015	0.999995	6.39857
3(green)	CP	phospholipid translocation (GO:0045332)	0.0358052	0.999995	9.29336
3(green)	CP	lipid translocation (GO:0034204)	0.0358052	0.999995	9.29336
3(green)	CP	positive regulation of blood circulation (GO:1903524)	0.0362889	0.999995	5.59975
3(green)	CP	tube development (GO:0035295)	0.0377673	0.999995	4.64456
3(green)	CP	negative regulation of phosphatidylinositol 3-kinase signaling (GO:0014067)	0.0378458	0.999995	11.9645
3(green)	CP	dopamine biosynthetic process (GO:0042416)	0.0378458	0.999995	11.9645
3(green)	CP	regulation of growth hormone secretion (GO:0060123)	0.0378458	0.999995	11.9645
3(green)	CP	purine deoxyribonucleoside triphosphate metabolic process (GO:0009215)	0.0378458	0.999995	11.9645
3(green)	CP	mitotic G1 DNA damage checkpoint (GO:0031571)	0.0378458	0.999995	11.9645
3(green)	CP	metanephric tubule development (GO:0072170)	0.0378458	0.999995	11.9645
3(green)	CP	negative regulation of focal adhesion assembly (GO:0051895)	0.0378458	0.999995	11.9645
3(green)	CP	negative regulation of adherens junction organization (GO:1903392)	0.0378458	0.999995	11.9645
3(green)	CP	negative regulation of cell junction assembly (GO:1901889)	0.0378458	0.999995	11.9645
3(green)	CP	metanephric nephron tubule development (GO:0072234)	0.0378458	0.999995	11.9645
3(green)	CP	anterior/posterior pattern specification (GO:0009952)	0.0380249	0.999995	4.70401
3(green)	CP	phospholipid dephosphorylation (GO:0046839)	0.0381225	0.999995	8.18858
3(green)	CP	cellular response to epidermal growth factor stimulus (GO:0071364)	0.0381225	0.999995	8.18858
3(green)	CP	glucose transport (GO:0015758)	0.038364	0.999995	5.55032
3(green)	CP	embryonic digit morphogenesis (GO:0042733)	0.0386936	0.999995	5.85586
3(green)	CP	embryonic axis specification (GO:0000578)	0.038857	0.999995	6.8152
3(green)	CP	regulation of the force of heart contraction (GO:0002026)	0.0391402	0.999995	7.52594
3(green)	CP	regulation of substrate adhesion-dependent cell spreading (GO:1900024)	0.03929	0.999995	7.10006
3(green)	CP	calcium ion transmembrane transport (GO:0070588)	0.043059	0.999995	4.60526
3(green)	CP	regulation of intracellular transport (GO:0032386)	0.0434049	0.999995	3.91275
3(green)	CP	hexose transport (GO:0008645)	0.0440216	0.999995	5.20952
3(green)	CP	positive regulation of growth hormone secretion (GO:0060124)	0.0441744	0.999995	13.6774
3(green)	CP	negative regulation of neurotransmitter secretion (GO:0046929)	0.0441744	0.999995	13.6774
3(green)	CP	intra-S DNA damage checkpoint (GO:0031573)	0.0441744	0.999995	13.6774
3(green)	CP	plasma membrane repair (GO:0001778)	0.0441744	0.999995	13.6774
3(green)	CP	glucocorticoid receptor signaling pathway (GO:0042921)	0.0441744	0.999995	13.6774
3(green)	CP	positive regulation of protein kinase C signaling (GO:0090037)	0.0441744	0.999995	13.6774
3(green)	CP	bone trabecula formation (GO:0060346)	0.0441744	0.999995	13.6774
3(green)	CP	protein localization to endosome (GO:0036010)	0.0441744	0.999995	13.6774
3(green)	CP	urinary tract smooth muscle contraction (GO:0014848)	0.0441744	0.999995	13.6774
3(green)	CP	regulation of chemokine-mediated signaling pathway (GO:0070099)	0.0441744	0.999995	13.6774
3(green)	CP	regulation of transforming growth factor beta2 production (GO:0032909)	0.0441744	0.999995	13.6774
3(green)	CP	negative regulation of carbohydrate metabolic process (GO:0045912)	0.0442423	0.999995	5.92886
3(green)	CP	localization within membrane (GO:0051668)	0.0444789	0.999995	9.10028
3(green)	CP	negative regulation of stem cell proliferation (GO:2000647)	0.0444789	0.999995	9.10028
3(green)	CP	brain morphogenesis (GO:0048854)	0.0444789	0.999995	9.10028
3(green)	CP	positive regulation of epidermal cell differentiation (GO:0045606)	0.0444789	0.999995	9.10028
3(green)	CP	cell migration involved in sprouting angiogenesis (GO:0002042)	0.0444789	0.999995	9.10028
3(green)	CP	convergent extension (GO:0060026)	0.0444789	0.999995	9.10028
3(green)	CP	regulation of vasodilation (GO:0042312)	0.0459468	0.999995	6.00665
3(green)	CP	epithelial cell migration (GO:0010631)	0.0466451	0.999995	5.1526
3(green)	CP	DNA catabolic process, endonucleolytic (GO:0000737)	0.0466451	0.999995	5.1526
3(green)	CP	regulation of generation of precursor metabolites and energy (GO:0043467)	0.0473068	0.999995	4.96061
3(green)	CP	regulation of epithelial cell migration (GO:0010632)	0.0473905	0.999995	4.41861
3(green)	CP	insulin receptor signaling pathway (GO:0008286)	0.0484076	0.999995	4.27588
3(green)	CP	negative regulation of interleukin-6 production (GO:0032715)	0.0486485	0.999995	6.31524
3(green)	CP	negative regulation of GTP catabolic process (GO:0033125)	0.0492174	0.999995	7.04466
3(green)	CP	neural tube development (GO:0021915)	0.0492174	0.999995	7.04466
3(green)	CP	positive regulation of blood vessel endothelial cell migration (GO:0043536)	0.0492174	0.999995	7.04466
3(green)	CP	blood vessel endothelial cell migration (GO:0043534)	0.0492174	0.999995	7.04466
3(green)	CP	negative regulation of GTPase activity (GO:0034260)	0.0492174	0.999995	7.04466
3(green)	CP	regulation of keratinocyte differentiation (GO:0045616)	0.0492174	0.999995	7.04466
3(green)	CP	positive regulation vascular endothelial growth factor production (GO:0010575)	0.0492174	0.999995	7.04466
3(green)	CP	positive regulation of potassium ion transport (GO:0043268)	0.0492174	0.999995	7.04466
3(green)	CP	regulation of vascular endothelial growth factor production (GO:0010574)	0.0493316	0.999995	6.59985
1(red)	GZ	phosphatidylinositol 3-kinase signaling (GO:0014065)	0.00108465	0.961125	51.9891
1(red)	GZ	retrograde vesicle-mediated transport, Golgi to ER (GO:0006890)	0.00161528	0.961125	44.0559
1(red)	GZ	negative regulation of intrinsic apoptotic signaling pathway in response to DNA damage (GO:1902230)	0.00161528	0.961125	44.0559
1(red)	GZ	cell differentiation involved in metanephros development (GO:0072202)	0.00216487	0.961125	100.709
1(red)	GZ	carboxylic acid biosynthetic process (GO:0046394)	0.00391725	0.961125	11.5015
1(red)	GZ	organic acid biosynthetic process (GO:0016053)	0.00391725	0.961125	11.5015
1(red)	GZ	positive regulation of nervous system development (GO:0051962)	0.00400382	0.961125	10.9803
1(red)	GZ	regulation of intrinsic apoptotic signaling pathway in response to DNA damage (GO:1902229)	0.00499318	0.961125	26.8949
1(red)	GZ	fatty acid biosynthetic process (GO:0006633)	0.00603093	0.961125	13.9128
1(red)	GZ	G-protein coupled acetylcholine receptor signaling pathway (GO:0007213)	0.00765017	0.961125	44.4286
1(red)	GZ	peptidyl-glutamic acid carboxylation (GO:0017187)	0.00765017	0.961125	44.4286
1(red)	GZ	protein carboxylation (GO:0018214)	0.00765017	0.961125	44.4286
1(red)	GZ	UV protection (GO:0009650)	0.00765017	0.961125	44.4286
1(red)	GZ	unsaturated fatty acid biosynthetic process (GO:0006636)	0.00895885	0.961125	17.2368
1(red)	GZ	embryonic morphogenesis (GO:0048598)	0.00944956	0.961125	8.1626
1(red)	GZ	Golgi transport vesicle coating (GO:0048200)	0.00968656	0.961125	38.0472
1(red)	GZ	COPI coating of Golgi vesicle (GO:0048205)	0.00968656	0.961125	38.0472
1(red)	GZ	ribosomal small subunit biogenesis (GO:0042274)	0.00968656	0.961125	38.0472
1(red)	GZ	protein kinase C signaling (GO:0070528)	0.00968656	0.961125	38.0472
1(red)	GZ	tRNA aminoacylation (GO:0043039)	0.00983214	0.961125	16.5286
1(red)	GZ	amino acid activation (GO:0043038)	0.00983214	0.961125	16.5286
1(red)	GZ	regulation of leukocyte degranulation (GO:0043300)	0.0108941	0.961125	23.5649
1(red)	GZ	regulation of myeloid leukocyte mediated immunity (GO:0002886)	0.0108941	0.961125	23.5649
1(red)	GZ	peptidyl-glutamic acid modification (GO:0018200)	0.0108941	0.961125	23.5649
1(red)	GZ	multicellular organismal development (GO:0007275)	0.0111205	0.961125	7.57757
1(red)	GZ	positive regulation of stress fiber assembly (GO:0051496)	0.0116598	0.961125	17.9335
1(red)	GZ	positive regulation of dendrite development (GO:1900006)	0.0116598	0.961125	17.9335
1(red)	GZ	specification of organ identity (GO:0010092)	0.0120083	0.961125	32.984
1(red)	GZ	prostanoid biosynthetic process (GO:0046457)	0.0120083	0.961125	32.984
1(red)	GZ	prostaglandin biosynthetic process (GO:0001516)	0.0120083	0.961125	32.984
1(red)	GZ	positive regulation of neurogenesis (GO:0050769)	0.0123499	0.961125	8.23035
1(red)	GZ	Golgi vesicle transport (GO:0048193)	0.0130096	0.961125	8.90085
1(red)	GZ	small molecule biosynthetic process (GO:0044283)	0.0135687	0.961125	7.36334
[truncated: 4,315 more rows]

## Sheet: DAE Clusters >18 weeks
chr	start	end	GeneID	gene.type	GeneName	HiC type	cluster
[truncated: 22,984 more rows]

[truncated: 5 more sheets: Enrichment >18 weeks, DAE Fetal.Adult Clusters, Enrichment DAE Fetal.Adult, nDAE Fetal.Adult Clusters, Enrichment nDAE Fetal.Adult]
