# Supplementary material for: Comprehensive multi-omics integration identifies differentially active enhancers during human brain development with clinical relevance
Source: Genome Med. 2021 Oct 19;13:162. doi: 10.1186/s13073-021-00980-1 (PMC8524963; doi:10.1186/s13073-021-00980-1)
Supplement: Supplementary file 11 — Additional file 11: Table S10: DAEs linked to OMIM genes [file 13073_2021_980_MOESM11_ESM.xlsx]

## Sheet: DAEs linked to OMIM genes
Additional File 11: Table S10: DAEs linked to OMIM genes
chr	start	end	Gene.Type	GeneID	GeneNamehg19_HiC	Enhancer type	MIM.description
chr9	98032422	98033032	protein_coding	ENSG00000130948	HSD17B3	DAE_CP	17-@BETA HYDROXYSTEROID DEHYDROGENASE III DEFICIENCY;;17-@KETOSTEROID REDUCTASE DEFICIENCY OF TESTIS;;17-@KSR DEFICIENCY;;NEUTRAL 17-BETA-HYDROXYSTEROID OXIDOREDUCTASE DEFICIENCY;;PSEUDOHERMAPHRODITISM, MALE, WITH GYNECOMASTIA POLYCYSTIC OVARY SYNDR /.../E TO 17-KETOSTEROID REDUCTASE DEFICIENCY, INCLUDED
chr5	36690488	36690834	protein_coding	ENSG00000152620	NADK2	DAE_CP	2,4-@DIENOYL-CoA REDUCTASE DEFICIENCY; DECRD
chr5	36690488	36690834	protein_coding	ENSG00000152620	NADK2	DAE_CP	2,4-@DIENOYL-CoA REDUCTASE DEFICIENCY; DECRD
chr10	12552625	12553500	protein_coding	ENSG00000181192	DHTKD1	DAE_CP	2-@AMINOADIPIC 2-OXOADIPIC ACIDURIA; AMOXAD
chr10	125312000	125312725	protein_coding	ENSG00000196177	ACADSB	DAE_CP	2-@METHYLBUTYRYL-CoA DEHYDROGENASE DEFICIENCY;;2-@METHYLBUTYRYL GLYCINURIA;;SHORT/BRANCHED-CHAIN ACYL-CoA DEHYDROGENASE DEFICIENCY; SBCADD
chr5	74977511	74978286	protein_coding	ENSG00000113161	HMGCR	DAE_CP	3-@HYDROXY-3-METHYLGLUTARYL-CoA REDUCTASE; HMGCR;;HMG-CoA REDUCTASE LOW DENSITY LIPOPROTEIN CHOLESTEROL LEVEL QUANTITATIVE TRAIT LOCUS 3, INCLUDED; LDLCQ3, INCLUDED;;STATINS, ATTENUATED CHOLESTEROL LOWERING BY, INCLUDED
chr5	74971556	74972263	protein_coding	ENSG00000113161	HMGCR	DAE_CP	3-@HYDROXY-3-METHYLGLUTARYL-CoA REDUCTASE; HMGCR;;HMG-CoA REDUCTASE LOW DENSITY LIPOPROTEIN CHOLESTEROL LEVEL QUANTITATIVE TRAIT LOCUS 3, INCLUDED; LDLCQ3, INCLUDED;;STATINS, ATTENUATED CHOLESTEROL LOWERING BY, INCLUDED
chr4	109434102	109434525	protein_coding	ENSG00000138796	HADH	DAE_CP	3-@HYDROXYACYL-CoA DEHYDROGENASE DEFICIENCY;;HADH DEFICIENCY;;SCHAD DEFICIENCY, FORMERLY
chr4	109422225	109422750	protein_coding	ENSG00000138796	HADH	DAE_CP	3-@HYDROXYACYL-CoA DEHYDROGENASE DEFICIENCY;;HADH DEFICIENCY;;SCHAD DEFICIENCY, FORMERLY
chr4	109510450	109511175	protein_coding	ENSG00000138796	HADH	DAE_CP	3-@HYDROXYACYL-CoA DEHYDROGENASE DEFICIENCY;;HADH DEFICIENCY;;SCHAD DEFICIENCY, FORMERLY
chr3	183104391	183104575	protein_coding	ENSG00000078070	MCCC1	DAE_CP	3-@METHYLCROTONYL-CoA CARBOXYLASE 1 DEFICIENCY; MCC1D;;MCCD TYPE 1;;MCC1 DEFICIENCY;;3-@METHYLCROTONYLGLYCINURIA I;;METHYLCROTONYLGLYCINURIA TYPE I
chr3	183271299	183271830	protein_coding	ENSG00000078070	MCCC1	DAE_CP	3-@METHYLCROTONYL-CoA CARBOXYLASE 1 DEFICIENCY; MCC1D;;MCCD TYPE 1;;MCC1 DEFICIENCY;;3-@METHYLCROTONYLGLYCINURIA I;;METHYLCROTONYLGLYCINURIA TYPE I
chr5	70962257	70962833	protein_coding	ENSG00000131844	MCCC2	DAE_CP	3-@METHYLCROTONYL-CoA CARBOXYLASE 2 DEFICIENCY; MCC2D;;MCC2 DEFICIENCY;;3-@METHYLCROTONYLGLYCINURIA II;;METHYLCROTONYLGLYCINURIA, TYPE II
chr11	71690875	71691340	protein_coding	ENSG00000162129	CLPB	DAE_CP	3-@METHYLGLUTACONIC ACIDURIA, TYPE VII; MGCA7;;3-@METHYLGLUTACONIC ACIDURIA WITH CATARACTS, NEUROLOGIC INVOLVEMENT, AND NEUTROPENIA; MEGCANN
chr8	119815400	119815950	protein_coding	ENSG00000184374	COLEC10	DAE_CP	3MC SYNDROME 3; 3MC3;;FACIAL CLEFTING SYNDROME, GYPSY TYPE;;MALPUECH FACIAL CLEFTING SYNDROME, FORMERLY
chr1	22668510	22668980	protein_coding	ENSG00000162552	WNT4	DAE_CP	46,XX SEX REVERSAL WITH DYSGENESIS OF KIDNEYS, ADRENALS, AND LUNGS; SERKAL;;SERKAL SYNDROME
chr7	156290504	156290950	protein_coding	ENSG00000105983	LMBR1	DAE_CP	ACHEIROPODY; ACHP;;ACHEIROPODIA;;ACHEIROPODY, BRAZILIAN TYPE
chr7	156297341	156298051	protein_coding	ENSG00000105983	LMBR1	DAE_CP	ACHEIROPODY; ACHP;;ACHEIROPODIA;;ACHEIROPODY, BRAZILIAN TYPE
chr14	91921611	91922509	protein_coding	ENSG00000100815	TRIP11	DAE_CP	ACHONDROGENESIS, TYPE IA; ACG1A;;ACHONDROGENESIS, HOUSTON-HARRIS TYPE
chr5	149069975	149070450	protein_coding	ENSG00000155850	SLC26A2	DAE_CP	ACHONDROGENESIS, TYPE IB; ACG1B;;ACHONDROGENESIS, FRACCARO TYPE
chr5	149206162	149206225	protein_coding	ENSG00000155850	SLC26A2	DAE_CP	ACHONDROGENESIS, TYPE IB; ACG1B;;ACHONDROGENESIS, FRACCARO TYPE
chr5	149237010	149237481	protein_coding	ENSG00000155850	SLC26A2	DAE_CP	ACHONDROGENESIS, TYPE IB; ACG1B;;ACHONDROGENESIS, FRACCARO TYPE
chr5	149011550	149011908	protein_coding	ENSG00000155850	SLC26A2	DAE_CP	ACHONDROGENESIS, TYPE IB; ACG1B;;ACHONDROGENESIS, FRACCARO TYPE
chr12	48374725	48375625	protein_coding	ENSG00000139219	COL2A1	DAE_CP	ACHONDROGENESIS, TYPE II; ACG2;;ACHONDROGENESIS, LANGER-SALDINO TYPE;;CHONDROGENESIS IMPERFECTA;;ACHONDROGENESIS, TYPE IB, FORMERLY HYPOCHONDROGENESIS, INCLUDED
chr12	48557916	48558469	protein_coding	ENSG00000139219	COL2A1	DAE_CP	ACHONDROGENESIS, TYPE II; ACG2;;ACHONDROGENESIS, LANGER-SALDINO TYPE;;CHONDROGENESIS IMPERFECTA;;ACHONDROGENESIS, TYPE IB, FORMERLY HYPOCHONDROGENESIS, INCLUDED
chr2	98485783	98486207	protein_coding	ENSG00000144191	CNGA3	DAE_CP	ACHROMATOPSIA 2; ACHM2;;COLORBLINDNESS, TOTAL;;ROD MONOCHROMATISM 2;;ROD MONOCHROMACY 2; RMCH2
chr2	98429214	98430076	protein_coding	ENSG00000144191	CNGA3	DAE_CP	ACHROMATOPSIA 2; ACHM2;;COLORBLINDNESS, TOTAL;;ROD MONOCHROMATISM 2;;ROD MONOCHROMACY 2; RMCH2
chr2	98460820	98461210	protein_coding	ENSG00000144191	CNGA3	DAE_CP	ACHROMATOPSIA 2; ACHM2;;COLORBLINDNESS, TOTAL;;ROD MONOCHROMATISM 2;;ROD MONOCHROMACY 2; RMCH2
chr2	98363625	98364200	protein_coding	ENSG00000144191	CNGA3	DAE_CP	ACHROMATOPSIA 2; ACHM2;;COLORBLINDNESS, TOTAL;;ROD MONOCHROMATISM 2;;ROD MONOCHROMACY 2; RMCH2
chr2	98363625	98364200	protein_coding	ENSG00000144191	CNGA3	DAE_CP	ACHROMATOPSIA 2; ACHM2;;COLORBLINDNESS, TOTAL;;ROD MONOCHROMATISM 2;;ROD MONOCHROMACY 2; RMCH2
chr1	110389725	110390375	protein_coding	ENSG00000134183	GNAT2	DAE_CP	ACHROMATOPSIA 4; ACHM4
chr1	162370712	162371054	protein_coding	ENSG00000118217	ATF6	DAE_CP	ACHROMATOPSIA 7; ACHM7
chr14	73950035	73950353	protein_coding	ENSG00000080815	PSEN1	DAE_CP	ACNE INVERSA, FAMILIAL, 3; ACNINV3
chr5	59635364	59635775	protein_coding	ENSG00000113448	PDE4D	DAE_CP	ACRODYSOSTOSIS 2 WITH OR WITHOUT HORMONE RESISTANCE; ACRDYS2
chr5	58484326	58484475	protein_coding	ENSG00000113448	PDE4D	DAE_CP	ACRODYSOSTOSIS 2 WITH OR WITHOUT HORMONE RESISTANCE; ACRDYS2
chr5	58689800	58690360	protein_coding	ENSG00000113448	PDE4D	DAE_CP	ACRODYSOSTOSIS 2 WITH OR WITHOUT HORMONE RESISTANCE; ACRDYS2
chr2	85969079	85969404	protein_coding	ENSG00000068654	POLR1A	DAE_CP	ACROFACIAL DYSOSTOSIS, CINCINNATI TYPE; AFDCIN
chr2	85969079	85969404	protein_coding	ENSG00000068654	POLR1A	DAE_CP	ACROFACIAL DYSOSTOSIS, CINCINNATI TYPE; AFDCIN
chr12	110665588	110666206	protein_coding	ENSG00000174437	ATP2A2	DAE_CP	ACROKERATOSIS VERRUCIFORMIS; AKV;;HOPF DISEASE
chr12	110666787	110667022	protein_coding	ENSG00000174437	ATP2A2	DAE_CP	ACROKERATOSIS VERRUCIFORMIS; AKV;;HOPF DISEASE
chr12	110667310	110667566	protein_coding	ENSG00000174437	ATP2A2	DAE_CP	ACROKERATOSIS VERRUCIFORMIS; AKV;;HOPF DISEASE
chr12	110791848	110792269	protein_coding	ENSG00000174437	ATP2A2	DAE_CP	ACROKERATOSIS VERRUCIFORMIS; AKV;;HOPF DISEASE
chr4	95547775	95548287	protein_coding	ENSG00000138696	BMPR1B	DAE_CP	ACROMESOMELIC DYSPLASIA, DEMIRHAN TYPE; AMDD;;CHONDRODYSPLASIA, ACROMESOMELIC, WITH OR WITHOUT GENITAL ANOMALIES
chr16	31490025	31490975	protein_coding	ENSG00000140691	ARMC5	DAE_CP	ACTH-INDEPENDENT MACRONODULAR ADRENAL HYPERPLASIA 2; AIMAH2;;PRIMARY MACRONODULAR ADRENAL HYPERPLASIA
chr16	31490025	31490975	protein_coding	ENSG00000140691	ARMC5	DAE_CP	ACTH-INDEPENDENT MACRONODULAR ADRENAL HYPERPLASIA 2; AIMAH2;;PRIMARY MACRONODULAR ADRENAL HYPERPLASIA
chr16	30977328	30978276	protein_coding	ENSG00000140691	ARMC5	DAE_CP	ACTH-INDEPENDENT MACRONODULAR ADRENAL HYPERPLASIA 2; AIMAH2;;PRIMARY MACRONODULAR ADRENAL HYPERPLASIA
chr16	31490025	31490975	protein_coding	ENSG00000140691	ARMC5	DAE_CP	ACTH-INDEPENDENT MACRONODULAR ADRENAL HYPERPLASIA 2; AIMAH2;;PRIMARY MACRONODULAR ADRENAL HYPERPLASIA
chr16	31003325	31003896	protein_coding	ENSG00000140691	ARMC5	DAE_CP	ACTH-INDEPENDENT MACRONODULAR ADRENAL HYPERPLASIA 2; AIMAH2;;PRIMARY MACRONODULAR ADRENAL HYPERPLASIA
chr20	57978857	57979030	protein_coding	ENSG00000087460	GNAS	DAE_CP	ACTH-INDEPENDENT MACRONODULAR ADRENAL HYPERPLASIA; AIMAH1;;ACTH-INDEPENDENT MACRONODULAR ADRENOCORTICAL HYPERPLASIA;;ADRENOCORTICOTROPIC HORMONE-INDEPENDENT MACRONODULAR ADRENAL HYPERPLASIA;;CORTICOTROPIN-INDEPENDENT MACRONODULAR ADRENAL HYPERPLASIA /.../ING SYNDROME, ADRENAL, DUE TO AIMAH
chr20	58016060	58016500	protein_coding	ENSG00000087460	GNAS	DAE_CP	ACTH-INDEPENDENT MACRONODULAR ADRENAL HYPERPLASIA; AIMAH1;;ACTH-INDEPENDENT MACRONODULAR ADRENOCORTICAL HYPERPLASIA;;ADRENOCORTICOTROPIC HORMONE-INDEPENDENT MACRONODULAR ADRENAL HYPERPLASIA;;CORTICOTROPIN-INDEPENDENT MACRONODULAR ADRENAL HYPERPLASIA /.../ING SYNDROME, ADRENAL, DUE TO AIMAH
chr11	72136450	72137200	protein_coding	ENSG00000137497	NUMA1	DAE_CP	ACUTE PROMYELOCYTIC LEUKEMIA; APL;;LEUKEMIA, ACUTE PROMYELOCYTIC
chr11	72049540	72050340	protein_coding	ENSG00000137497	NUMA1	DAE_CP	ACUTE PROMYELOCYTIC LEUKEMIA; APL;;LEUKEMIA, ACUTE PROMYELOCYTIC
chr17	38698468	38699339	protein_coding	ENSG00000131759	RARA	DAE_CP	ACUTE PROMYELOCYTIC LEUKEMIA; APL;;LEUKEMIA, ACUTE PROMYELOCYTIC
chr17	38698468	38699339	protein_coding	ENSG00000131759	RARA	DAE_CP	ACUTE PROMYELOCYTIC LEUKEMIA; APL;;LEUKEMIA, ACUTE PROMYELOCYTIC
chr17	38698468	38699339	protein_coding	ENSG00000131759	RARA	DAE_CP	ACUTE PROMYELOCYTIC LEUKEMIA; APL;;LEUKEMIA, ACUTE PROMYELOCYTIC
chr17	38698468	38699339	protein_coding	ENSG00000131759	RARA	DAE_CP	ACUTE PROMYELOCYTIC LEUKEMIA; APL;;LEUKEMIA, ACUTE PROMYELOCYTIC
chr16	88856822	88857489	protein_coding	ENSG00000198931	APRT	DAE_CP	ADENINE PHOSPHORIBOSYLTRANSFERASE DEFICIENCY; APRTD;;APRT DEFICIENCY;;UROLITHIASIS, 2,8-@DIHYDROXYADENINE;;UROLITHIASIS, DHA;;NEPHROLITHIASIS, DHA
chr16	88856822	88857489	protein_coding	ENSG00000198931	APRT	DAE_CP	ADENINE PHOSPHORIBOSYLTRANSFERASE DEFICIENCY; APRTD;;APRT DEFICIENCY;;UROLITHIASIS, 2,8-@DIHYDROXYADENINE;;UROLITHIASIS, DHA;;NEPHROLITHIASIS, DHA
chr16	88856822	88857489	protein_coding	ENSG00000198931	APRT	DAE_CP	ADENINE PHOSPHORIBOSYLTRANSFERASE DEFICIENCY; APRTD;;APRT DEFICIENCY;;UROLITHIASIS, 2,8-@DIHYDROXYADENINE;;UROLITHIASIS, DHA;;NEPHROLITHIASIS, DHA
chr16	88856822	88857489	protein_coding	ENSG00000198931	APRT	DAE_CP	ADENINE PHOSPHORIBOSYLTRANSFERASE DEFICIENCY; APRTD;;APRT DEFICIENCY;;UROLITHIASIS, 2,8-@DIHYDROXYADENINE;;UROLITHIASIS, DHA;;NEPHROLITHIASIS, DHA
chr16	88856822	88857489	protein_coding	ENSG00000198931	APRT	DAE_CP	ADENINE PHOSPHORIBOSYLTRANSFERASE DEFICIENCY; APRTD;;APRT DEFICIENCY;;UROLITHIASIS, 2,8-@DIHYDROXYADENINE;;UROLITHIASIS, DHA;;NEPHROLITHIASIS, DHA
chr9	130624405	130624875	protein_coding	ENSG00000106992	AK1	DAE_CP	ADENYLATE KINASE DEFICIENCY, HEMOLYTIC ANEMIA DUE TO
chr9	130624405	130624875	protein_coding	ENSG00000106992	AK1	DAE_CP	ADENYLATE KINASE DEFICIENCY, HEMOLYTIC ANEMIA DUE TO
chr22	39954046	39954125	protein_coding	ENSG00000239900	ADSL	DAE_CP	ADENYLOSUCCINASE DEFICIENCY; ADSLD;;ADENYLOSUCCINATE LYASE DEFICIENCY;;ADSL DEFICIENCY
chr10	105087704	105088512	protein_coding	ENSG00000148795	CYP17A1	DAE_CP	ADRENAL HYPERPLASIA, CONGENITAL, DUE TO 17-ALPHA-HYDROXYLASE DEFICIENCY;;ADRENAL HYPERPLASIA V;;17-@ALPHA-HYDROXYLASE DEFICIENCY 17,20-@LYASE DEFICIENCY, ISOLATED, INCLUDED;;17-@ALPHA-HYDROXYLASE/17,20-LYASE DEFICIENCY, COMBINED COMPLETE, INCLUDED;; /.../PHA-HYDROXYLASE/17,20-LYASE DEFICIENCY, COMBINED PARTIAL, INCLUDED
chr8	144020500	144021250	protein_coding	ENSG00000160882	CYP11B1	DAE_CP	ADRENAL HYPERPLASIA, CONGENITAL, DUE TO STEROID 11-BETA-HYDROXYLASE DEFICIENCY;;ADRENAL HYPERPLASIA IV;;STEROID 11-BETA-HYDROXYLASE DEFICIENCY;;11-@BETA-HYDROXYLASE DEFICIENCY;;ADRENAL HYPERPLASIA, HYPERTENSIVE FORM;;P450C11B1 DEFICIENCY
chr8	144004750	144004975	protein_coding	ENSG00000160882	CYP11B1	DAE_CP	ADRENAL HYPERPLASIA, CONGENITAL, DUE TO STEROID 11-BETA-HYDROXYLASE DEFICIENCY;;ADRENAL HYPERPLASIA IV;;STEROID 11-BETA-HYDROXYLASE DEFICIENCY;;11-@BETA-HYDROXYLASE DEFICIENCY;;ADRENAL HYPERPLASIA, HYPERTENSIVE FORM;;P450C11B1 DEFICIENCY
chr8	144069525	144070175	protein_coding	ENSG00000160882	CYP11B1	DAE_CP	ADRENAL HYPERPLASIA, CONGENITAL, DUE TO STEROID 11-BETA-HYDROXYLASE DEFICIENCY;;ADRENAL HYPERPLASIA IV;;STEROID 11-BETA-HYDROXYLASE DEFICIENCY;;11-@BETA-HYDROXYLASE DEFICIENCY;;ADRENAL HYPERPLASIA, HYPERTENSIVE FORM;;P450C11B1 DEFICIENCY
chr8	143947250	143947613	protein_coding	ENSG00000160882	CYP11B1	DAE_CP	ADRENAL HYPERPLASIA, CONGENITAL, DUE TO STEROID 11-BETA-HYDROXYLASE DEFICIENCY;;ADRENAL HYPERPLASIA IV;;STEROID 11-BETA-HYDROXYLASE DEFICIENCY;;11-@BETA-HYDROXYLASE DEFICIENCY;;ADRENAL HYPERPLASIA, HYPERTENSIVE FORM;;P450C11B1 DEFICIENCY
chr15	74429140	74429674	protein_coding	ENSG00000140459	CYP11A1	DAE_CP	ADRENAL INSUFFICIENCY, CONGENITAL, WITH 46,XY SEX REVERSAL, PARTIAL OR COMPLETE;;P450scc DEFICIENCY
chr15	74326290	74327171	protein_coding	ENSG00000140459	CYP11A1	DAE_CP	ADRENAL INSUFFICIENCY, CONGENITAL, WITH 46,XY SEX REVERSAL, PARTIAL OR COMPLETE;;P450scc DEFICIENCY
chr15	74428151	74429008	protein_coding	ENSG00000140459	CYP11A1	DAE_CP	ADRENAL INSUFFICIENCY, CONGENITAL, WITH 46,XY SEX REVERSAL, PARTIAL OR COMPLETE;;P450scc DEFICIENCY
chr2	239156433	239157000	protein_coding	ENSG00000132326	PER2	DAE_CP	ADVANCED SLEEP PHASE SYNDROME, FAMILIAL, 1; FASPS1
chr5	66815035	66815627	protein_coding	ENSG00000145675	PIK3R1	DAE_CP	AGAMMAGLOBULINEMIA 7, AUTOSOMAL RECESSIVE; AGM7;;AGAMMAGLOBULINEMIA, AUTOSOMAL RECESSIVE, DUE TO PIK3R1 DEFECT
chr5	66816125	66816625	protein_coding	ENSG00000145675	PIK3R1	DAE_CP	AGAMMAGLOBULINEMIA 7, AUTOSOMAL RECESSIVE; AGM7;;AGAMMAGLOBULINEMIA, AUTOSOMAL RECESSIVE, DUE TO PIK3R1 DEFECT
chr5	66815729	66816051	protein_coding	ENSG00000145675	PIK3R1	DAE_CP	AGAMMAGLOBULINEMIA 7, AUTOSOMAL RECESSIVE; AGM7;;AGAMMAGLOBULINEMIA, AUTOSOMAL RECESSIVE, DUE TO PIK3R1 DEFECT
chr1	169987141	169987571	protein_coding	ENSG00000116132	PRRX1	DAE_CP	AGNATHIA-OTOCEPHALY COMPLEX; AGOTC;;DYSGNATHIA COMPLEX AGNATHIA-HOLOPROSENCEPHALY;;HOLOPROSENCEPHALY-AGNATHIA;;OTOCEPHALY
chr3	48582799	48583595	protein_coding	ENSG00000213689	TREX1	DAE_CP	AICARDI-GOUTIERES SYNDROME 1; AGS1;;AGS;;ENCEPHALOPATHY, FAMILIAL INFANTILE, WITH INTRACRANIAL CALCIFICATION AND CHRONIC CEREBROSPINAL FLUID LYMPHOCYTOSIS;;CREE ENCEPHALITIS;;PSEUDOTOXOPLASMOSIS SYNDROME AICARDI-GOUTIERES SYNDROME 1, AUTOSOMAL DOMIN /.../NCLUDED
chr3	48583954	48584677	protein_coding	ENSG00000213689	TREX1	DAE_CP	AICARDI-GOUTIERES SYNDROME 1; AGS1;;AGS;;ENCEPHALOPATHY, FAMILIAL INFANTILE, WITH INTRACRANIAL CALCIFICATION AND CHRONIC CEREBROSPINAL FLUID LYMPHOCYTOSIS;;CREE ENCEPHALITIS;;PSEUDOTOXOPLASMOSIS SYNDROME AICARDI-GOUTIERES SYNDROME 1, AUTOSOMAL DOMIN /.../NCLUDED
chr3	48580675	48581400	protein_coding	ENSG00000213689	TREX1	DAE_CP	AICARDI-GOUTIERES SYNDROME 1; AGS1;;AGS;;ENCEPHALOPATHY, FAMILIAL INFANTILE, WITH INTRACRANIAL CALCIFICATION AND CHRONIC CEREBROSPINAL FLUID LYMPHOCYTOSIS;;CREE ENCEPHALITIS;;PSEUDOTOXOPLASMOSIS SYNDROME AICARDI-GOUTIERES SYNDROME 1, AUTOSOMAL DOMIN /.../NCLUDED
chr13	50697300	50697493	protein_coding	ENSG00000136104	RNASEH2B	DAE_CP	AICARDI-GOUTIERES SYNDROME 2; AGS2
chr13	50697300	50697493	protein_coding	ENSG00000136104	RNASEH2B	DAE_CP	AICARDI-GOUTIERES SYNDROME 2; AGS2
chr13	50697300	50697493	protein_coding	ENSG00000136104	RNASEH2B	DAE_CP	AICARDI-GOUTIERES SYNDROME 2; AGS2
chr13	50697300	50697493	protein_coding	ENSG00000136104	RNASEH2B	DAE_CP	AICARDI-GOUTIERES SYNDROME 2; AGS2
chr13	50697300	50697493	protein_coding	ENSG00000136104	RNASEH2B	DAE_CP	AICARDI-GOUTIERES SYNDROME 2; AGS2
chr20	35047025	35047300	protein_coding	ENSG00000101347	SAMHD1	DAE_CP	AICARDI-GOUTIERES SYNDROME 5; AGS5
chr20	35129906	35130678	protein_coding	ENSG00000101347	SAMHD1	DAE_CP	AICARDI-GOUTIERES SYNDROME 5; AGS5
chr20	34847500	34847925	protein_coding	ENSG00000101347	SAMHD1	DAE_CP	AICARDI-GOUTIERES SYNDROME 5; AGS5
chr20	35047307	35047550	protein_coding	ENSG00000101347	SAMHD1	DAE_CP	AICARDI-GOUTIERES SYNDROME 5; AGS5
chr20	35239936	35240667	protein_coding	ENSG00000101347	SAMHD1	DAE_CP	AICARDI-GOUTIERES SYNDROME 5; AGS5
chr1	154913920	154914238	protein_coding	ENSG00000160710	ADAR	DAE_CP	AICARDI-GOUTIERES SYNDROME 6; AGS6
chr1	154913920	154914238	protein_coding	ENSG00000160710	ADAR	DAE_CP	AICARDI-GOUTIERES SYNDROME 6; AGS6
chr1	154850840	154851241	protein_coding	ENSG00000160710	ADAR	DAE_CP	AICARDI-GOUTIERES SYNDROME 6; AGS6
chr2	162440005	162440854	protein_coding	ENSG00000115267	IFIH1	DAE_CP	AICARDI-GOUTIERES SYNDROME 7; AGS7
chr2	162298583	162298940	protein_coding	ENSG00000115267	IFIH1	DAE_CP	AICARDI-GOUTIERES SYNDROME 7; AGS7
chr2	162442888	162443350	protein_coding	ENSG00000115267	IFIH1	DAE_CP	AICARDI-GOUTIERES SYNDROME 7; AGS7
chr2	220331622	220331979	protein_coding	ENSG00000144591	GMPPA	DAE_CP	ALACRIMA, ACHALASIA, AND MENTAL RETARDATION SYNDROME; AAMR
chr2	220318344	220318901	protein_coding	ENSG00000144591	GMPPA	DAE_CP	ALACRIMA, ACHALASIA, AND MENTAL RETARDATION SYNDROME; AAMR
chr2	220341475	220341590	protein_coding	ENSG00000144591	GMPPA	DAE_CP	ALACRIMA, ACHALASIA, AND MENTAL RETARDATION SYNDROME; AAMR
chr2	220318344	220318901	protein_coding	ENSG00000144591	GMPPA	DAE_CP	ALACRIMA, ACHALASIA, AND MENTAL RETARDATION SYNDROME; AAMR
chr7	100391707	100392126	protein_coding	ENSG00000106290	TAF6	DAE_CP	ALAZAMI-YUAN SYNDROME; ALYUS
chr7	100389525	100390225	protein_coding	ENSG00000106290	TAF6	DAE_CP	ALAZAMI-YUAN SYNDROME; ALYUS
chr7	99867800	99868080	protein_coding	ENSG00000106290	TAF6	DAE_CP	ALAZAMI-YUAN SYNDROME; ALYUS
chr7	100383275	100384050	protein_coding	ENSG00000106290	TAF6	DAE_CP	ALAZAMI-YUAN SYNDROME; ALYUS
chr11	89290000	89290500	protein_coding	ENSG00000077498	TYR	DAE_CP	ALBINISM, OCULOCUTANEOUS, TYPE IA; OCA1A;;OCULOCUTANEOUS ALBINISM, TYPE I; OCA1;;ALBINISM I;;OCULOCUTANEOUS ALBINISM, TYROSINASE-NEGATIVE; ATN
chr11	89290000	89290500	protein_coding	ENSG00000077498	TYR	DAE_CP	ALBINISM, OCULOCUTANEOUS, TYPE IB; OCA1B;;OCULOCUTANEOUS ALBINISM, TYPE IB;;ALBINISM, YELLOW MUTANT TYPE;;YELLOW ALBINISM ALBINISM, OCULOCUTANEOUS, TYPE I, TEMPERATURE-SENSITIVE, INCLUDED;;OCA1-TS, INCLUDED
chr4	3580475	3580975	protein_coding	ENSG00000184160	ADRA2C	DAE_CP	ALPHA-2C-ADRENERGIC RECEPTOR; ADRA2C;;ALPHA-2-ADRENERGIC RECEPTOR, RENAL TYPE CONGESTIVE HEART FAILURE AND BETA-BLOCKER RESPONSE, MODIFIER OF, INCLUDED
chr4	3196961	3197209	protein_coding	ENSG00000184160	ADRA2C	DAE_CP	ALPHA-2C-ADRENERGIC RECEPTOR; ADRA2C;;ALPHA-2-ADRENERGIC RECEPTOR, RENAL TYPE CONGESTIVE HEART FAILURE AND BETA-BLOCKER RESPONSE, MODIFIER OF, INCLUDED
chr4	3568375	3568800	protein_coding	ENSG00000184160	ADRA2C	DAE_CP	ALPHA-2C-ADRENERGIC RECEPTOR; ADRA2C;;ALPHA-2-ADRENERGIC RECEPTOR, RENAL TYPE CONGESTIVE HEART FAILURE AND BETA-BLOCKER RESPONSE, MODIFIER OF, INCLUDED
chr4	3568375	3568800	protein_coding	ENSG00000184160	ADRA2C	DAE_CP	ALPHA-2C-ADRENERGIC RECEPTOR; ADRA2C;;ALPHA-2-ADRENERGIC RECEPTOR, RENAL TYPE CONGESTIVE HEART FAILURE AND BETA-BLOCKER RESPONSE, MODIFIER OF, INCLUDED
chr17	1902708	1903625	protein_coding	ENSG00000167711	SERPINF2	DAE_CP	ALPHA-2-PLASMIN INHIBITOR DEFICIENCY;;ANTIPLASMIN DEFICIENCY;;PLASMIN INHIBITOR DEFICIENCY
chr17	1902708	1903625	protein_coding	ENSG00000167711	SERPINF2	DAE_CP	ALPHA-2-PLASMIN INHIBITOR DEFICIENCY;;ANTIPLASMIN DEFICIENCY;;PLASMIN INHIBITOR DEFICIENCY
chr17	1902708	1903625	protein_coding	ENSG00000167711	SERPINF2	DAE_CP	ALPHA-2-PLASMIN INHIBITOR DEFICIENCY;;ANTIPLASMIN DEFICIENCY;;PLASMIN INHIBITOR DEFICIENCY
chr17	1902708	1903625	protein_coding	ENSG00000167711	SERPINF2	DAE_CP	ALPHA-2-PLASMIN INHIBITOR DEFICIENCY;;ANTIPLASMIN DEFICIENCY;;PLASMIN INHIBITOR DEFICIENCY
chr7	44743473	44743950	protein_coding	ENSG00000105953	OGDH	DAE_CP	ALPHA-KETOGLUTARATE DEHYDROGENASE DEFICIENCY;;ALPHA-KGD DEFICIENCY;;2-@KETOGLUTARATE DEHYDROGENASE DEFICIENCY;;OXOGLUTARIC ACIDURIA
chr7	44740616	44741482	protein_coding	ENSG00000105953	OGDH	DAE_CP	ALPHA-KETOGLUTARATE DEHYDROGENASE DEFICIENCY;;ALPHA-KGD DEFICIENCY;;2-@KETOGLUTARATE DEHYDROGENASE DEFICIENCY;;OXOGLUTARIC ACIDURIA
chr7	44743473	44743950	protein_coding	ENSG00000105953	OGDH	DAE_CP	ALPHA-KETOGLUTARATE DEHYDROGENASE DEFICIENCY;;ALPHA-KGD DEFICIENCY;;2-@KETOGLUTARATE DEHYDROGENASE DEFICIENCY;;OXOGLUTARIC ACIDURIA
chr14	73950035	73950353	protein_coding	ENSG00000080815	PSEN1	DAE_CP	ALZHEIMER DISEASE 3; AD;;ALZHEIMER DISEASE 3, EARLY-ONSET;;ALZHEIMER DISEASE, FAMILIAL, 3 ALZHEIMER DISEASE, FAMILIAL, 3, WITH SPASTIC PARAPARESIS AND UNUSUAL PLAQUES, INCLUDED;;ALZHEIMER DISEASE, FAMILIAL, 3, WITH SPASTIC PARAPARESIS AND APRAXIA, I /.../D
chr12	8732148	8732577	protein_coding	ENSG00000175899	A2M	DAE_CP	ALZHEIMER DISEASE; AD;;PRESENILE AND SENILE DEMENTIA ALZHEIMER DISEASE, FAMILIAL, 1, INCLUDED; AD1, INCLUDED;;ALZHEIMER DISEASE, EARLY-ONSET, WITH CEREBRAL AMYLOID ANGIOPATHY, INCLUDED;;ALZHEIMER DISEASE, PROTECTION AGAINST, INCLUDED
chr7	150668326	150668743	protein_coding	ENSG00000164867	NOS3	DAE_CP	ALZHEIMER DISEASE; AD;;PRESENILE AND SENILE DEMENTIA ALZHEIMER DISEASE, FAMILIAL, 1, INCLUDED; AD1, INCLUDED;;ALZHEIMER DISEASE, EARLY-ONSET, WITH CEREBRAL AMYLOID ANGIOPATHY, INCLUDED;;ALZHEIMER DISEASE, PROTECTION AGAINST, INCLUDED
chr7	150668326	150668743	protein_coding	ENSG00000164867	NOS3	DAE_CP	ALZHEIMER DISEASE; AD;;PRESENILE AND SENILE DEMENTIA ALZHEIMER DISEASE, FAMILIAL, 1, INCLUDED; AD1, INCLUDED;;ALZHEIMER DISEASE, EARLY-ONSET, WITH CEREBRAL AMYLOID ANGIOPATHY, INCLUDED;;ALZHEIMER DISEASE, PROTECTION AGAINST, INCLUDED
chr7	150668326	150668743	protein_coding	ENSG00000164867	NOS3	DAE_CP	ALZHEIMER DISEASE; AD;;PRESENILE AND SENILE DEMENTIA ALZHEIMER DISEASE, FAMILIAL, 1, INCLUDED; AD1, INCLUDED;;ALZHEIMER DISEASE, EARLY-ONSET, WITH CEREBRAL AMYLOID ANGIOPATHY, INCLUDED;;ALZHEIMER DISEASE, PROTECTION AGAINST, INCLUDED
chr7	150668326	150668743	protein_coding	ENSG00000164867	NOS3	DAE_CP	ALZHEIMER DISEASE; AD;;PRESENILE AND SENILE DEMENTIA ALZHEIMER DISEASE, FAMILIAL, 1, INCLUDED; AD1, INCLUDED;;ALZHEIMER DISEASE, EARLY-ONSET, WITH CEREBRAL AMYLOID ANGIOPATHY, INCLUDED;;ALZHEIMER DISEASE, PROTECTION AGAINST, INCLUDED
chr15	53330475	53331000	protein_coding	ENSG00000166415	WDR72	DAE_CP	AMELOGENESIS IMPERFECTA, HYPOMATURATION TYPE, IIA3; AI2A3
chr15	53064705	53065561	protein_coding	ENSG00000166415	WDR72	DAE_CP	AMELOGENESIS IMPERFECTA, HYPOMATURATION TYPE, IIA3; AI2A3
chr14	93077154	93077549	protein_coding	ENSG00000140090	SLC24A4	DAE_CP	AMELOGENESIS IMPERFECTA, HYPOMATURATION TYPE, IIA5; AI2A5
chr14	91544625	91544975	protein_coding	ENSG00000119714	GPR68	DAE_CP	AMELOGENESIS IMPERFECTA, HYPOMATURATION TYPE, IIA6; AI2A6
chr2	161812750	161813350	protein_coding	ENSG00000115221	ITGB6	DAE_CP	AMELOGENESIS IMPERFECTA, TYPE IH; AI1H
chr11	73390345	73390949	protein_coding	ENSG00000054967	RELT	DAE_CP	AMELOGENESIS IMPERFECTA, TYPE IIIC; AI3C;;AMELOGENESIS IMPERFECTA, HYPOCALCIFICATION TYPE, AUTOSOMAL RECESSIVE
chr19	50861000	50861340	protein_coding	ENSG00000142513	ACPT	DAE_CP	AMELOGENESIS IMPERFECTA, TYPE IJ; AI1J
chr19	51213328	51213636	protein_coding	ENSG00000142513	ACPT	DAE_CP	AMELOGENESIS IMPERFECTA, TYPE IJ; AI1J
chr19	51213328	51213636	protein_coding	ENSG00000142513	ACPT	DAE_CP	AMELOGENESIS IMPERFECTA, TYPE IJ; AI1J
chr19	51213328	51213636	protein_coding	ENSG00000142513	ACPT	DAE_CP	AMELOGENESIS IMPERFECTA, TYPE IJ; AI1J
chr19	51213328	51213636	protein_coding	ENSG00000142513	ACPT	DAE_CP	AMELOGENESIS IMPERFECTA, TYPE IJ; AI1J
chr19	50861000	50861340	protein_coding	ENSG00000142513	ACPT	DAE_CP	AMELOGENESIS IMPERFECTA, TYPE IJ; AI1J
chr19	51213328	51213636	protein_coding	ENSG00000142513	ACPT	DAE_CP	AMELOGENESIS IMPERFECTA, TYPE IJ; AI1J
chr19	51213328	51213636	protein_coding	ENSG00000142513	ACPT	DAE_CP	AMELOGENESIS IMPERFECTA, TYPE IJ; AI1J
chr19	51213328	51213636	protein_coding	ENSG00000142513	ACPT	DAE_CP	AMELOGENESIS IMPERFECTA, TYPE IJ; AI1J
chr19	51213328	51213636	protein_coding	ENSG00000142513	ACPT	DAE_CP	AMELOGENESIS IMPERFECTA, TYPE IJ; AI1J
chr19	51213328	51213636	protein_coding	ENSG00000142513	ACPT	DAE_CP	AMELOGENESIS IMPERFECTA, TYPE IJ; AI1J
chr19	51213328	51213636	protein_coding	ENSG00000142513	ACPT	DAE_CP	AMELOGENESIS IMPERFECTA, TYPE IJ; AI1J
chr19	50861000	50861340	protein_coding	ENSG00000142513	ACPT	DAE_CP	AMELOGENESIS IMPERFECTA, TYPE IJ; AI1J
chr19	50861000	50861340	protein_coding	ENSG00000142513	ACPT	DAE_CP	AMELOGENESIS IMPERFECTA, TYPE IJ; AI1J
chr19	51213328	51213636	protein_coding	ENSG00000142513	ACPT	DAE_CP	AMELOGENESIS IMPERFECTA, TYPE IJ; AI1J
chr19	51213328	51213636	protein_coding	ENSG00000142513	ACPT	DAE_CP	AMELOGENESIS IMPERFECTA, TYPE IJ; AI1J
chr19	51213328	51213636	protein_coding	ENSG00000142513	ACPT	DAE_CP	AMELOGENESIS IMPERFECTA, TYPE IJ; AI1J
chr19	50861000	50861340	protein_coding	ENSG00000142513	ACPT	DAE_CP	AMELOGENESIS IMPERFECTA, TYPE IJ; AI1J
chr19	50861000	50861340	protein_coding	ENSG00000142513	ACPT	DAE_CP	AMELOGENESIS IMPERFECTA, TYPE IJ; AI1J
chr19	51213328	51213636	protein_coding	ENSG00000142513	ACPT	DAE_CP	AMELOGENESIS IMPERFECTA, TYPE IJ; AI1J
chr19	50861000	50861340	protein_coding	ENSG00000142513	ACPT	DAE_CP	AMELOGENESIS IMPERFECTA, TYPE IJ; AI1J
chr19	51213328	51213636	protein_coding	ENSG00000142513	ACPT	DAE_CP	AMELOGENESIS IMPERFECTA, TYPE IJ; AI1J
chr19	51213328	51213636	protein_coding	ENSG00000142513	ACPT	DAE_CP	AMELOGENESIS IMPERFECTA, TYPE IJ; AI1J
chr19	51213328	51213636	protein_coding	ENSG00000142513	ACPT	DAE_CP	AMELOGENESIS IMPERFECTA, TYPE IJ; AI1J
chr19	50861000	50861340	protein_coding	ENSG00000142513	ACPT	DAE_CP	AMELOGENESIS IMPERFECTA, TYPE IJ; AI1J
chr19	51213328	51213636	protein_coding	ENSG00000142513	ACPT	DAE_CP	AMELOGENESIS IMPERFECTA, TYPE IJ; AI1J
chr19	51213328	51213636	protein_coding	ENSG00000142513	ACPT	DAE_CP	AMELOGENESIS IMPERFECTA, TYPE IJ; AI1J
chr19	51213328	51213636	protein_coding	ENSG00000142513	ACPT	DAE_CP	AMELOGENESIS IMPERFECTA, TYPE IJ; AI1J
chr19	51213328	51213636	protein_coding	ENSG00000142513	ACPT	DAE_CP	AMELOGENESIS IMPERFECTA, TYPE IJ; AI1J
chr19	51213328	51213636	protein_coding	ENSG00000142513	ACPT	DAE_CP	AMELOGENESIS IMPERFECTA, TYPE IJ; AI1J
chr19	51213328	51213636	protein_coding	ENSG00000142513	ACPT	DAE_CP	AMELOGENESIS IMPERFECTA, TYPE IJ; AI1J
chr19	51213328	51213636	protein_coding	ENSG00000142513	ACPT	DAE_CP	AMELOGENESIS IMPERFECTA, TYPE IJ; AI1J
chr19	51213328	51213636	protein_coding	ENSG00000142513	ACPT	DAE_CP	AMELOGENESIS IMPERFECTA, TYPE IJ; AI1J
chr19	51213328	51213636	protein_coding	ENSG00000142513	ACPT	DAE_CP	AMELOGENESIS IMPERFECTA, TYPE IJ; AI1J
chr19	51213328	51213636	protein_coding	ENSG00000142513	ACPT	DAE_CP	AMELOGENESIS IMPERFECTA, TYPE IJ; AI1J
chr19	51213328	51213636	protein_coding	ENSG00000142513	ACPT	DAE_CP	AMELOGENESIS IMPERFECTA, TYPE IJ; AI1J
chr19	51213328	51213636	protein_coding	ENSG00000142513	ACPT	DAE_CP	AMELOGENESIS IMPERFECTA, TYPE IJ; AI1J
chr19	50861000	50861340	protein_coding	ENSG00000142513	ACPT	DAE_CP	AMELOGENESIS IMPERFECTA, TYPE IJ; AI1J
chr19	51213328	51213636	protein_coding	ENSG00000142513	ACPT	DAE_CP	AMELOGENESIS IMPERFECTA, TYPE IJ; AI1J
chr19	51213328	51213636	protein_coding	ENSG00000142513	ACPT	DAE_CP	AMELOGENESIS IMPERFECTA, TYPE IJ; AI1J
chr19	50861000	50861340	protein_coding	ENSG00000142513	ACPT	DAE_CP	AMELOGENESIS IMPERFECTA, TYPE IJ; AI1J
chr19	50861000	50861340	protein_coding	ENSG00000142513	ACPT	DAE_CP	AMELOGENESIS IMPERFECTA, TYPE IJ; AI1J
chr19	50861000	50861340	protein_coding	ENSG00000142513	ACPT	DAE_CP	AMELOGENESIS IMPERFECTA, TYPE IJ; AI1J
chr19	50861000	50861340	protein_coding	ENSG00000142513	ACPT	DAE_CP	AMELOGENESIS IMPERFECTA, TYPE IJ; AI1J
chr19	51213328	51213636	protein_coding	ENSG00000142513	ACPT	DAE_CP	AMELOGENESIS IMPERFECTA, TYPE IJ; AI1J
chr19	51213328	51213636	protein_coding	ENSG00000142513	ACPT	DAE_CP	AMELOGENESIS IMPERFECTA, TYPE IJ; AI1J
chr19	50861000	50861340	protein_coding	ENSG00000142513	ACPT	DAE_CP	AMELOGENESIS IMPERFECTA, TYPE IJ; AI1J
chr19	50861000	50861340	protein_coding	ENSG00000142513	ACPT	DAE_CP	AMELOGENESIS IMPERFECTA, TYPE IJ; AI1J
chr19	50861000	50861340	protein_coding	ENSG00000142513	ACPT	DAE_CP	AMELOGENESIS IMPERFECTA, TYPE IJ; AI1J
chr19	51213328	51213636	protein_coding	ENSG00000142513	ACPT	DAE_CP	AMELOGENESIS IMPERFECTA, TYPE IJ; AI1J
chr19	51213328	51213636	protein_coding	ENSG00000142513	ACPT	DAE_CP	AMELOGENESIS IMPERFECTA, TYPE IJ; AI1J
chr19	51213328	51213636	protein_coding	ENSG00000142513	ACPT	DAE_CP	AMELOGENESIS IMPERFECTA, TYPE IJ; AI1J
chr3	52040109	52040433	protein_coding	ENSG00000243989	ACY1	DAE_CP	AMINOACYLASE 1 DEFICIENCY; ACY1D
chr1	11708775	11709300	protein_coding	ENSG00000120948	TARDBP	DAE_CP	AMYOTROPHIC LATERAL SCLEROSIS 10 WITH OR WITHOUT FRONTOTEMPORAL DEMENTIA; ALS10 FRONTOTEMPORAL LOBAR DEGENERATION WITH TDP43 INCLUSIONS, TARDBP-RELATED, INCLUDED;;FRONTOTEMPORAL DEMENTIA WITH TDP43 INCLUSIONS, TARDBP-RELATED, INCLUDED;;FTLD-TDP, TAR /.../LATED, INCLUDED
chr1	11700820	11701245	protein_coding	ENSG00000120948	TARDBP	DAE_CP	AMYOTROPHIC LATERAL SCLEROSIS 10 WITH OR WITHOUT FRONTOTEMPORAL DEMENTIA; ALS10 FRONTOTEMPORAL LOBAR DEGENERATION WITH TDP43 INCLUSIONS, TARDBP-RELATED, INCLUDED;;FRONTOTEMPORAL DEMENTIA WITH TDP43 INCLUSIONS, TARDBP-RELATED, INCLUDED;;FTLD-TDP, TAR /.../LATED, INCLUDED
chr6	110706119	110706519	protein_coding	ENSG00000112367	FIG4	DAE_CP	AMYOTROPHIC LATERAL SCLEROSIS 11; ALS11
chr10	12206990	12207483	protein_coding	ENSG00000123240	OPTN	DAE_CP	AMYOTROPHIC LATERAL SCLEROSIS 12; ALS12
chr10	12255226	12255636	protein_coding	ENSG00000123240	OPTN	DAE_CP	AMYOTROPHIC LATERAL SCLEROSIS 12; ALS12
chr9	34701296	34701674	protein_coding	ENSG00000165280	VCP	DAE_CP	AMYOTROPHIC LATERAL SCLEROSIS 14 WITH OR WITHOUT FRONTOTEMPORAL DEMENTIA; ALS14
chr9	34701296	34701674	protein_coding	ENSG00000165280	VCP	DAE_CP	AMYOTROPHIC LATERAL SCLEROSIS 14 WITH OR WITHOUT FRONTOTEMPORAL DEMENTIA; ALS14
chr9	34701296	34701674	protein_coding	ENSG00000165280	VCP	DAE_CP	AMYOTROPHIC LATERAL SCLEROSIS 14 WITH OR WITHOUT FRONTOTEMPORAL DEMENTIA; ALS14
chr3	88049925	88050525	protein_coding	ENSG00000083937	CHMP2B	DAE_CP	AMYOTROPHIC LATERAL SCLEROSIS 17; ALS17;;AMYOTROPHIC LATERAL SCLEROSIS, CHMP2B-RELATED
chr12	54752746	54753349	protein_coding	ENSG00000135486	HNRNPA1	DAE_CP	AMYOTROPHIC LATERAL SCLEROSIS 20; ALS20
chr12	54752746	54753349	protein_coding	ENSG00000135486	HNRNPA1	DAE_CP	AMYOTROPHIC LATERAL SCLEROSIS 20; ALS20
chr12	54752746	54753349	protein_coding	ENSG00000135486	HNRNPA1	DAE_CP	AMYOTROPHIC LATERAL SCLEROSIS 20; ALS20
chr12	54735400	54735715	protein_coding	ENSG00000135486	HNRNPA1	DAE_CP	AMYOTROPHIC LATERAL SCLEROSIS 20; ALS20
chr12	54752746	54753349	protein_coding	ENSG00000135486	HNRNPA1	DAE_CP	AMYOTROPHIC LATERAL SCLEROSIS 20; ALS20
chr12	54752746	54753349	protein_coding	ENSG00000135486	HNRNPA1	DAE_CP	AMYOTROPHIC LATERAL SCLEROSIS 20; ALS20
chr5	137785647	137786011	protein_coding	ENSG00000015479	MATR3	DAE_CP	AMYOTROPHIC LATERAL SCLEROSIS 21; ALS21;;MYOPATHY, DISTAL, 2, FORMERLY; MPD2, FORMERLY;;VOCAL CORD AND PHARYNGEAL DYSFUNCTION WITH DISTAL MYOPATHY, FORMERLY; VCPDM, FORMERLY
chr5	137784663	137785063	protein_coding	ENSG00000015479	MATR3	DAE_CP	AMYOTROPHIC LATERAL SCLEROSIS 21; ALS21;;MYOPATHY, DISTAL, 2, FORMERLY; MPD2, FORMERLY;;VOCAL CORD AND PHARYNGEAL DYSFUNCTION WITH DISTAL MYOPATHY, FORMERLY; VCPDM, FORMERLY
chr5	137784663	137785063	protein_coding	ENSG00000015479	MATR3	DAE_CP	AMYOTROPHIC LATERAL SCLEROSIS 21; ALS21;;MYOPATHY, DISTAL, 2, FORMERLY; MPD2, FORMERLY;;VOCAL CORD AND PHARYNGEAL DYSFUNCTION WITH DISTAL MYOPATHY, FORMERLY; VCPDM, FORMERLY
chr5	138061514	138061900	protein_coding	ENSG00000015479	MATR3	DAE_CP	AMYOTROPHIC LATERAL SCLEROSIS 21; ALS21;;MYOPATHY, DISTAL, 2, FORMERLY; MPD2, FORMERLY;;VOCAL CORD AND PHARYNGEAL DYSFUNCTION WITH DISTAL MYOPATHY, FORMERLY; VCPDM, FORMERLY
chr5	138071866	138072195	protein_coding	ENSG00000015479	MATR3	DAE_CP	AMYOTROPHIC LATERAL SCLEROSIS 21; ALS21;;MYOPATHY, DISTAL, 2, FORMERLY; MPD2, FORMERLY;;VOCAL CORD AND PHARYNGEAL DYSFUNCTION WITH DISTAL MYOPATHY, FORMERLY; VCPDM, FORMERLY
chr5	137784663	137785063	protein_coding	ENSG00000015479	MATR3	DAE_CP	AMYOTROPHIC LATERAL SCLEROSIS 21; ALS21;;MYOPATHY, DISTAL, 2, FORMERLY; MPD2, FORMERLY;;VOCAL CORD AND PHARYNGEAL DYSFUNCTION WITH DISTAL MYOPATHY, FORMERLY; VCPDM, FORMERLY
chr5	138073512	138074511	protein_coding	ENSG00000015479	MATR3	DAE_CP	AMYOTROPHIC LATERAL SCLEROSIS 21; ALS21;;MYOPATHY, DISTAL, 2, FORMERLY; MPD2, FORMERLY;;VOCAL CORD AND PHARYNGEAL DYSFUNCTION WITH DISTAL MYOPATHY, FORMERLY; VCPDM, FORMERLY
chr5	137785647	137786011	protein_coding	ENSG00000015479	MATR3	DAE_CP	AMYOTROPHIC LATERAL SCLEROSIS 21; ALS21;;MYOPATHY, DISTAL, 2, FORMERLY; MPD2, FORMERLY;;VOCAL CORD AND PHARYNGEAL DYSFUNCTION WITH DISTAL MYOPATHY, FORMERLY; VCPDM, FORMERLY
chr5	137784663	137785063	protein_coding	ENSG00000015479	MATR3	DAE_CP	AMYOTROPHIC LATERAL SCLEROSIS 21; ALS21;;MYOPATHY, DISTAL, 2, FORMERLY; MPD2, FORMERLY;;VOCAL CORD AND PHARYNGEAL DYSFUNCTION WITH DISTAL MYOPATHY, FORMERLY; VCPDM, FORMERLY
chr5	137891746	137892293	protein_coding	ENSG00000015479	MATR3	DAE_CP	AMYOTROPHIC LATERAL SCLEROSIS 21; ALS21;;MYOPATHY, DISTAL, 2, FORMERLY; MPD2, FORMERLY;;VOCAL CORD AND PHARYNGEAL DYSFUNCTION WITH DISTAL MYOPATHY, FORMERLY; VCPDM, FORMERLY
chr5	137805403	137806334	protein_coding	ENSG00000015479	MATR3	DAE_CP	AMYOTROPHIC LATERAL SCLEROSIS 21; ALS21;;MYOPATHY, DISTAL, 2, FORMERLY; MPD2, FORMERLY;;VOCAL CORD AND PHARYNGEAL DYSFUNCTION WITH DISTAL MYOPATHY, FORMERLY; VCPDM, FORMERLY
chr5	137900040	137900899	protein_coding	ENSG00000015479	MATR3	DAE_CP	AMYOTROPHIC LATERAL SCLEROSIS 21; ALS21;;MYOPATHY, DISTAL, 2, FORMERLY; MPD2, FORMERLY;;VOCAL CORD AND PHARYNGEAL DYSFUNCTION WITH DISTAL MYOPATHY, FORMERLY; VCPDM, FORMERLY
chr5	138061514	138061900	protein_coding	ENSG00000015479	MATR3	DAE_CP	AMYOTROPHIC LATERAL SCLEROSIS 21; ALS21;;MYOPATHY, DISTAL, 2, FORMERLY; MPD2, FORMERLY;;VOCAL CORD AND PHARYNGEAL DYSFUNCTION WITH DISTAL MYOPATHY, FORMERLY; VCPDM, FORMERLY
chr5	138071866	138072195	protein_coding	ENSG00000015479	MATR3	DAE_CP	AMYOTROPHIC LATERAL SCLEROSIS 21; ALS21;;MYOPATHY, DISTAL, 2, FORMERLY; MPD2, FORMERLY;;VOCAL CORD AND PHARYNGEAL DYSFUNCTION WITH DISTAL MYOPATHY, FORMERLY; VCPDM, FORMERLY
chr15	45076497	45076611	protein_coding	ENSG00000104133	SPG11	DAE_CP	AMYOTROPHIC LATERAL SCLEROSIS 5, JUVENILE; ALS5
chr15	45076622	45076949	protein_coding	ENSG00000104133	SPG11	DAE_CP	AMYOTROPHIC LATERAL SCLEROSIS 5, JUVENILE; ALS5
chr15	45076497	45076611	protein_coding	ENSG00000104133	SPG11	DAE_CP	AMYOTROPHIC LATERAL SCLEROSIS 5, JUVENILE; ALS5
chr15	44975275	44976050	protein_coding	ENSG00000104133	SPG11	DAE_CP	AMYOTROPHIC LATERAL SCLEROSIS 5, JUVENILE; ALS5
chr15	45076622	45076949	protein_coding	ENSG00000104133	SPG11	DAE_CP	AMYOTROPHIC LATERAL SCLEROSIS 5, JUVENILE; ALS5
chr15	45076962	45077054	protein_coding	ENSG00000104133	SPG11	DAE_CP	AMYOTROPHIC LATERAL SCLEROSIS 5, JUVENILE; ALS5
chr15	45076497	45076611	protein_coding	ENSG00000104133	SPG11	DAE_CP	AMYOTROPHIC LATERAL SCLEROSIS 5, JUVENILE; ALS5
chr15	45076274	45076475	protein_coding	ENSG00000104133	SPG11	DAE_CP	AMYOTROPHIC LATERAL SCLEROSIS 5, JUVENILE; ALS5
chr15	44975275	44976050	protein_coding	ENSG00000104133	SPG11	DAE_CP	AMYOTROPHIC LATERAL SCLEROSIS 5, JUVENILE; ALS5
chr15	45076622	45076949	protein_coding	ENSG00000104133	SPG11	DAE_CP	AMYOTROPHIC LATERAL SCLEROSIS 5, JUVENILE; ALS5
chr17	68559350	68559875	protein_coding	ENSG00000123700	KCNJ2	DAE_CP	ANDERSEN CARDIODYSRHYTHMIC PERIODIC PARALYSIS;;ANDERSEN SYNDROME;;LONG QT SYNDROME 7; LQT7;;ANDERSEN-TAWIL SYNDROME; ATS;;PERIODIC PARALYSIS, POTASSIUM-SENSITIVE CARDIODYSRHYTHMIC TYPE
chr14	96748593	96749561	protein_coding	ENSG00000182512	GLRX5	DAE_CP	ANEMIA, SIDEROBLASTIC, 3, PYRIDOXINE-REFRACTORY; SIDBA3
chr5	138662444	138662984	protein_coding	ENSG00000113013	HSPA9	DAE_CP	ANEMIA, SIDEROBLASTIC, 4; SIDBA4
chr5	138693547	138694098	protein_coding	ENSG00000113013	HSPA9	DAE_CP	ANEMIA, SIDEROBLASTIC, 4; SIDBA4
chr5	138663878	138664484	protein_coding	ENSG00000113013	HSPA9	DAE_CP	ANEMIA, SIDEROBLASTIC, 4; SIDBA4
chr5	138687290	138687875	protein_coding	ENSG00000113013	HSPA9	DAE_CP	ANEMIA, SIDEROBLASTIC, 4; SIDBA4
chr5	176884760	176884899	protein_coding	ENSG00000131187	F12	DAE_CP	ANGIOEDEMA, HEREDITARY, TYPE III; HAE3;;HAE III;;ESTROGEN-RELATED HAE;;ESTROGEN-SENSITIVE HAE;;ANGIONEUROTIC EDEMA, HEREDITARY, WITH NORMAL C1 INHIBITOR CONCENTRATION AND FUNCTION;;HAE WITH NORMAL C1 INHIBITOR CONCENTRATION AND FUNCTION;;HEREDITARY /.../DEMA WITH NORMAL C1 INHIBITOR ACTIVITY
chr5	176884760	176884899	protein_coding	ENSG00000131187	F12	DAE_CP	ANGIOEDEMA, HEREDITARY, TYPE III; HAE3;;HAE III;;ESTROGEN-RELATED HAE;;ESTROGEN-SENSITIVE HAE;;ANGIONEUROTIC EDEMA, HEREDITARY, WITH NORMAL C1 INHIBITOR CONCENTRATION AND FUNCTION;;HAE WITH NORMAL C1 INHIBITOR CONCENTRATION AND FUNCTION;;HEREDITARY /.../DEMA WITH NORMAL C1 INHIBITOR ACTIVITY
chr5	176884760	176884899	protein_coding	ENSG00000131187	F12	DAE_CP	ANGIOEDEMA, HEREDITARY, TYPE III; HAE3;;HAE III;;ESTROGEN-RELATED HAE;;ESTROGEN-SENSITIVE HAE;;ANGIONEUROTIC EDEMA, HEREDITARY, WITH NORMAL C1 INHIBITOR CONCENTRATION AND FUNCTION;;HAE WITH NORMAL C1 INHIBITOR CONCENTRATION AND FUNCTION;;HEREDITARY /.../DEMA WITH NORMAL C1 INHIBITOR ACTIVITY
chr5	176881531	176881820	protein_coding	ENSG00000131187	F12	DAE_CP	ANGIOEDEMA, HEREDITARY, TYPE III; HAE3;;HAE III;;ESTROGEN-RELATED HAE;;ESTROGEN-SENSITIVE HAE;;ANGIONEUROTIC EDEMA, HEREDITARY, WITH NORMAL C1 INHIBITOR CONCENTRATION AND FUNCTION;;HAE WITH NORMAL C1 INHIBITOR CONCENTRATION AND FUNCTION;;HEREDITARY /.../DEMA WITH NORMAL C1 INHIBITOR ACTIVITY
chr5	176884760	176884899	protein_coding	ENSG00000131187	F12	DAE_CP	ANGIOEDEMA, HEREDITARY, TYPE III; HAE3;;HAE III;;ESTROGEN-RELATED HAE;;ESTROGEN-SENSITIVE HAE;;ANGIONEUROTIC EDEMA, HEREDITARY, WITH NORMAL C1 INHIBITOR CONCENTRATION AND FUNCTION;;HAE WITH NORMAL C1 INHIBITOR CONCENTRATION AND FUNCTION;;HEREDITARY /.../DEMA WITH NORMAL C1 INHIBITOR ACTIVITY
chr5	176881531	176881820	protein_coding	ENSG00000131187	F12	DAE_CP	ANGIOEDEMA, HEREDITARY, TYPE III; HAE3;;HAE III;;ESTROGEN-RELATED HAE;;ESTROGEN-SENSITIVE HAE;;ANGIONEUROTIC EDEMA, HEREDITARY, WITH NORMAL C1 INHIBITOR CONCENTRATION AND FUNCTION;;HAE WITH NORMAL C1 INHIBITOR CONCENTRATION AND FUNCTION;;HEREDITARY /.../DEMA WITH NORMAL C1 INHIBITOR ACTIVITY
chr5	176884760	176884899	protein_coding	ENSG00000131187	F12	DAE_CP	ANGIOEDEMA, HEREDITARY, TYPE III; HAE3;;HAE III;;ESTROGEN-RELATED HAE;;ESTROGEN-SENSITIVE HAE;;ANGIONEUROTIC EDEMA, HEREDITARY, WITH NORMAL C1 INHIBITOR CONCENTRATION AND FUNCTION;;HAE WITH NORMAL C1 INHIBITOR CONCENTRATION AND FUNCTION;;HEREDITARY /.../DEMA WITH NORMAL C1 INHIBITOR ACTIVITY
chr5	176884760	176884899	protein_coding	ENSG00000131187	F12	DAE_CP	ANGIOEDEMA, HEREDITARY, TYPE III; HAE3;;HAE III;;ESTROGEN-RELATED HAE;;ESTROGEN-SENSITIVE HAE;;ANGIONEUROTIC EDEMA, HEREDITARY, WITH NORMAL C1 INHIBITOR CONCENTRATION AND FUNCTION;;HAE WITH NORMAL C1 INHIBITOR CONCENTRATION AND FUNCTION;;HEREDITARY /.../DEMA WITH NORMAL C1 INHIBITOR ACTIVITY
chr5	176884760	176884899	protein_coding	ENSG00000131187	F12	DAE_CP	ANGIOEDEMA, HEREDITARY, TYPE III; HAE3;;HAE III;;ESTROGEN-RELATED HAE;;ESTROGEN-SENSITIVE HAE;;ANGIONEUROTIC EDEMA, HEREDITARY, WITH NORMAL C1 INHIBITOR CONCENTRATION AND FUNCTION;;HAE WITH NORMAL C1 INHIBITOR CONCENTRATION AND FUNCTION;;HEREDITARY /.../DEMA WITH NORMAL C1 INHIBITOR ACTIVITY
chr5	176884760	176884899	protein_coding	ENSG00000131187	F12	DAE_CP	ANGIOEDEMA, HEREDITARY, TYPE III; HAE3;;HAE III;;ESTROGEN-RELATED HAE;;ESTROGEN-SENSITIVE HAE;;ANGIONEUROTIC EDEMA, HEREDITARY, WITH NORMAL C1 INHIBITOR CONCENTRATION AND FUNCTION;;HAE WITH NORMAL C1 INHIBITOR CONCENTRATION AND FUNCTION;;HEREDITARY /.../DEMA WITH NORMAL C1 INHIBITOR ACTIVITY
chr5	176897250	176897470	protein_coding	ENSG00000131187	F12	DAE_CP	ANGIOEDEMA, HEREDITARY, TYPE III; HAE3;;HAE III;;ESTROGEN-RELATED HAE;;ESTROGEN-SENSITIVE HAE;;ANGIONEUROTIC EDEMA, HEREDITARY, WITH NORMAL C1 INHIBITOR CONCENTRATION AND FUNCTION;;HAE WITH NORMAL C1 INHIBITOR CONCENTRATION AND FUNCTION;;HEREDITARY /.../DEMA WITH NORMAL C1 INHIBITOR ACTIVITY
chr5	176881057	176881341	protein_coding	ENSG00000131187	F12	DAE_CP	ANGIOEDEMA, HEREDITARY, TYPE III; HAE3;;HAE III;;ESTROGEN-RELATED HAE;;ESTROGEN-SENSITIVE HAE;;ANGIONEUROTIC EDEMA, HEREDITARY, WITH NORMAL C1 INHIBITOR CONCENTRATION AND FUNCTION;;HAE WITH NORMAL C1 INHIBITOR CONCENTRATION AND FUNCTION;;HEREDITARY /.../DEMA WITH NORMAL C1 INHIBITOR ACTIVITY
chr5	176882500	176882585	protein_coding	ENSG00000131187	F12	DAE_CP	ANGIOEDEMA, HEREDITARY, TYPE III; HAE3;;HAE III;;ESTROGEN-RELATED HAE;;ESTROGEN-SENSITIVE HAE;;ANGIONEUROTIC EDEMA, HEREDITARY, WITH NORMAL C1 INHIBITOR CONCENTRATION AND FUNCTION;;HAE WITH NORMAL C1 INHIBITOR CONCENTRATION AND FUNCTION;;HEREDITARY /.../DEMA WITH NORMAL C1 INHIBITOR ACTIVITY
chr5	176884760	176884899	protein_coding	ENSG00000131187	F12	DAE_CP	ANGIOEDEMA, HEREDITARY, TYPE III; HAE3;;HAE III;;ESTROGEN-RELATED HAE;;ESTROGEN-SENSITIVE HAE;;ANGIONEUROTIC EDEMA, HEREDITARY, WITH NORMAL C1 INHIBITOR CONCENTRATION AND FUNCTION;;HAE WITH NORMAL C1 INHIBITOR CONCENTRATION AND FUNCTION;;HEREDITARY /.../DEMA WITH NORMAL C1 INHIBITOR ACTIVITY
chr5	176882500	176882585	protein_coding	ENSG00000131187	F12	DAE_CP	ANGIOEDEMA, HEREDITARY, TYPE III; HAE3;;HAE III;;ESTROGEN-RELATED HAE;;ESTROGEN-SENSITIVE HAE;;ANGIONEUROTIC EDEMA, HEREDITARY, WITH NORMAL C1 INHIBITOR CONCENTRATION AND FUNCTION;;HAE WITH NORMAL C1 INHIBITOR CONCENTRATION AND FUNCTION;;HEREDITARY /.../DEMA WITH NORMAL C1 INHIBITOR ACTIVITY
chr5	176896893	176897040	protein_coding	ENSG00000131187	F12	DAE_CP	ANGIOEDEMA, HEREDITARY, TYPE III; HAE3;;HAE III;;ESTROGEN-RELATED HAE;;ESTROGEN-SENSITIVE HAE;;ANGIONEUROTIC EDEMA, HEREDITARY, WITH NORMAL C1 INHIBITOR CONCENTRATION AND FUNCTION;;HAE WITH NORMAL C1 INHIBITOR CONCENTRATION AND FUNCTION;;HEREDITARY /.../DEMA WITH NORMAL C1 INHIBITOR ACTIVITY
chr5	176884760	176884899	protein_coding	ENSG00000131187	F12	DAE_CP	ANGIOEDEMA, HEREDITARY, TYPE III; HAE3;;HAE III;;ESTROGEN-RELATED HAE;;ESTROGEN-SENSITIVE HAE;;ANGIONEUROTIC EDEMA, HEREDITARY, WITH NORMAL C1 INHIBITOR CONCENTRATION AND FUNCTION;;HAE WITH NORMAL C1 INHIBITOR CONCENTRATION AND FUNCTION;;HEREDITARY /.../DEMA WITH NORMAL C1 INHIBITOR ACTIVITY
chr5	176883374	176883610	protein_coding	ENSG00000131187	F12	DAE_CP	ANGIOEDEMA, HEREDITARY, TYPE III; HAE3;;HAE III;;ESTROGEN-RELATED HAE;;ESTROGEN-SENSITIVE HAE;;ANGIONEUROTIC EDEMA, HEREDITARY, WITH NORMAL C1 INHIBITOR CONCENTRATION AND FUNCTION;;HAE WITH NORMAL C1 INHIBITOR CONCENTRATION AND FUNCTION;;HEREDITARY /.../DEMA WITH NORMAL C1 INHIBITOR ACTIVITY
chr5	176884760	176884899	protein_coding	ENSG00000131187	F12	DAE_CP	ANGIOEDEMA, HEREDITARY, TYPE III; HAE3;;HAE III;;ESTROGEN-RELATED HAE;;ESTROGEN-SENSITIVE HAE;;ANGIONEUROTIC EDEMA, HEREDITARY, WITH NORMAL C1 INHIBITOR CONCENTRATION AND FUNCTION;;HAE WITH NORMAL C1 INHIBITOR CONCENTRATION AND FUNCTION;;HEREDITARY /.../DEMA WITH NORMAL C1 INHIBITOR ACTIVITY
chr5	176881057	176881341	protein_coding	ENSG00000131187	F12	DAE_CP	ANGIOEDEMA, HEREDITARY, TYPE III; HAE3;;HAE III;;ESTROGEN-RELATED HAE;;ESTROGEN-SENSITIVE HAE;;ANGIONEUROTIC EDEMA, HEREDITARY, WITH NORMAL C1 INHIBITOR CONCENTRATION AND FUNCTION;;HAE WITH NORMAL C1 INHIBITOR CONCENTRATION AND FUNCTION;;HEREDITARY /.../DEMA WITH NORMAL C1 INHIBITOR ACTIVITY
chr5	176884760	176884899	protein_coding	ENSG00000131187	F12	DAE_CP	ANGIOEDEMA, HEREDITARY, TYPE III; HAE3;;HAE III;;ESTROGEN-RELATED HAE;;ESTROGEN-SENSITIVE HAE;;ANGIONEUROTIC EDEMA, HEREDITARY, WITH NORMAL C1 INHIBITOR CONCENTRATION AND FUNCTION;;HAE WITH NORMAL C1 INHIBITOR CONCENTRATION AND FUNCTION;;HEREDITARY /.../DEMA WITH NORMAL C1 INHIBITOR ACTIVITY
chr5	176896893	176897040	protein_coding	ENSG00000131187	F12	DAE_CP	ANGIOEDEMA, HEREDITARY, TYPE III; HAE3;;HAE III;;ESTROGEN-RELATED HAE;;ESTROGEN-SENSITIVE HAE;;ANGIONEUROTIC EDEMA, HEREDITARY, WITH NORMAL C1 INHIBITOR CONCENTRATION AND FUNCTION;;HAE WITH NORMAL C1 INHIBITOR CONCENTRATION AND FUNCTION;;HEREDITARY /.../DEMA WITH NORMAL C1 INHIBITOR ACTIVITY
chr5	176897250	176897470	protein_coding	ENSG00000131187	F12	DAE_CP	ANGIOEDEMA, HEREDITARY, TYPE III; HAE3;;HAE III;;ESTROGEN-RELATED HAE;;ESTROGEN-SENSITIVE HAE;;ANGIONEUROTIC EDEMA, HEREDITARY, WITH NORMAL C1 INHIBITOR CONCENTRATION AND FUNCTION;;HAE WITH NORMAL C1 INHIBITOR CONCENTRATION AND FUNCTION;;HEREDITARY /.../DEMA WITH NORMAL C1 INHIBITOR ACTIVITY
chr5	176881531	176881820	protein_coding	ENSG00000131187	F12	DAE_CP	ANGIOEDEMA, HEREDITARY, TYPE III; HAE3;;HAE III;;ESTROGEN-RELATED HAE;;ESTROGEN-SENSITIVE HAE;;ANGIONEUROTIC EDEMA, HEREDITARY, WITH NORMAL C1 INHIBITOR CONCENTRATION AND FUNCTION;;HAE WITH NORMAL C1 INHIBITOR CONCENTRATION AND FUNCTION;;HEREDITARY /.../DEMA WITH NORMAL C1 INHIBITOR ACTIVITY
chr5	176881531	176881820	protein_coding	ENSG00000131187	F12	DAE_CP	ANGIOEDEMA, HEREDITARY, TYPE III; HAE3;;HAE III;;ESTROGEN-RELATED HAE;;ESTROGEN-SENSITIVE HAE;;ANGIONEUROTIC EDEMA, HEREDITARY, WITH NORMAL C1 INHIBITOR CONCENTRATION AND FUNCTION;;HAE WITH NORMAL C1 INHIBITOR CONCENTRATION AND FUNCTION;;HEREDITARY /.../DEMA WITH NORMAL C1 INHIBITOR ACTIVITY
chr5	176883374	176883610	protein_coding	ENSG00000131187	F12	DAE_CP	ANGIOEDEMA, HEREDITARY, TYPE III; HAE3;;HAE III;;ESTROGEN-RELATED HAE;;ESTROGEN-SENSITIVE HAE;;ANGIONEUROTIC EDEMA, HEREDITARY, WITH NORMAL C1 INHIBITOR CONCENTRATION AND FUNCTION;;HAE WITH NORMAL C1 INHIBITOR CONCENTRATION AND FUNCTION;;HEREDITARY /.../DEMA WITH NORMAL C1 INHIBITOR ACTIVITY
chr10	104102280	104102550	protein_coding	ENSG00000107859	PITX3	DAE_CP	ANTERIOR SEGMENT DYSGENESIS 1; ASGD1;;ANTERIOR SEGMENT MESENCHYMAL DYSGENESIS; ASMD;;ANTERIOR SEGMENT OCULAR DYSGENESIS; ASOD
chr10	104102280	104102550	protein_coding	ENSG00000107859	PITX3	DAE_CP	ANTERIOR SEGMENT DYSGENESIS 1; ASGD1;;ANTERIOR SEGMENT MESENCHYMAL DYSGENESIS; ASMD;;ANTERIOR SEGMENT OCULAR DYSGENESIS; ASOD
chr6	2460334	2460750	protein_coding	ENSG00000054598	FOXC1	DAE_CP	ANTERIOR SEGMENT DYSGENESIS 3; ASGD3;;IRIDOGONIODYSGENESIS, TYPE 1; IRID1;;IRIDOGONIODYSGENESIS ANOMALY, AUTOSOMAL DOMINANT; IGDA;;IRIS HYPOPLASIA WITH GLAUCOMA;;GLAUCOMA IRIDOGONIODYSPLASIA, FAMILIAL
chr6	2117125	2117650	protein_coding	ENSG00000054598	FOXC1	DAE_CP	ANTERIOR SEGMENT DYSGENESIS 3; ASGD3;;IRIDOGONIODYSGENESIS, TYPE 1; IRID1;;IRIDOGONIODYSGENESIS ANOMALY, AUTOSOMAL DOMINANT; IGDA;;IRIS HYPOPLASIA WITH GLAUCOMA;;GLAUCOMA IRIDOGONIODYSPLASIA, FAMILIAL
chr2	1690425	1690740	protein_coding	ENSG00000130508	PXDN	DAE_CP	ANTERIOR SEGMENT DYSGENESIS 7; ASGD7;;CORNEAL OPACIFICATION WITH OTHER OCULAR ANOMALIES; COPOA;;SCLEROCORNEA WITH OTHER OCULAR ANOMALIES
chr10	122757725	122758425	protein_coding	ENSG00000066468	FGFR2	DAE_CP	ANTLEY-BIXLER SYNDROME WITHOUT GENITAL ANOMALIES OR DISORDERED STEROIDOGENESIS; ABS2;;TRAPEZOIDOCEPHALY-SYNOSTOSIS SYNDROME;;MULTISYNOSTOTIC OSTEODYSGENESIS WITH LONG BONE FRACTURES;;OSTEODYSGENESIS, MULTISYNOSTOTIC, WITH FRACTURES
chr10	122831450	122831948	protein_coding	ENSG00000066468	FGFR2	DAE_CP	ANTLEY-BIXLER SYNDROME WITHOUT GENITAL ANOMALIES OR DISORDERED STEROIDOGENESIS; ABS2;;TRAPEZOIDOCEPHALY-SYNOSTOSIS SYNDROME;;MULTISYNOSTOTIC OSTEODYSGENESIS WITH LONG BONE FRACTURES;;OSTEODYSGENESIS, MULTISYNOSTOTIC, WITH FRACTURES
chr17	29020650	29021200	protein_coding	ENSG00000108576	SLC6A4	DAE_CP	ANXIETY HARM AVOIDANCE, INCLUDED
chr17	29021970	29022940	protein_coding	ENSG00000108576	SLC6A4	DAE_CP	ANXIETY HARM AVOIDANCE, INCLUDED
chr16	16276487	16276930	protein_coding	ENSG00000133392	MYH11	DAE_CP	AORTIC ANEURYSM, FAMILIAL THORACIC 4; AAT4;;FAA4;;AORTIC ANEURYSM/AORTIC DISSECTION AND PATENT DUCTUS ARTERIOSUS
chr15	66913693	66914526	protein_coding	ENSG00000137834	SMAD6	DAE_CP	AORTIC VALVE DISEASE 2; AOVD2;;BICUSPID AORTIC VALVE;;AORTIC VALVE STENOSIS
chr10	122831450	122831948	protein_coding	ENSG00000066468	FGFR2	DAE_CP	APERT SYNDROME;;ACROCEPHALOSYNDACTYLY, TYPE I; ACS1;;ACS I APERT-CROUZON DISEASE, INCLUDED;;ACROCEPHALOSYNDACTYLY, TYPE II, INCLUDED;;ACS II, INCLUDED;;VOGT CEPHALODACTYLY, INCLUDED
chr10	122757725	122758425	protein_coding	ENSG00000066468	FGFR2	DAE_CP	APERT SYNDROME;;ACROCEPHALOSYNDACTYLY, TYPE I; ACS1;;ACS I APERT-CROUZON DISEASE, INCLUDED;;ACROCEPHALOSYNDACTYLY, TYPE II, INCLUDED;;ACS II, INCLUDED;;VOGT CEPHALODACTYLY, INCLUDED
chr5	1183095	1183506	protein_coding	ENSG00000164362	TERT	DAE_CP	APLASTIC ANEMIA APLASTIC ANEMIA, SUSCEPTIBILITY TO, INCLUDED
chr5	1183095	1183506	protein_coding	ENSG00000164362	TERT	DAE_CP	APLASTIC ANEMIA APLASTIC ANEMIA, SUSCEPTIBILITY TO, INCLUDED
chr5	1183095	1183506	protein_coding	ENSG00000164362	TERT	DAE_CP	APLASTIC ANEMIA APLASTIC ANEMIA, SUSCEPTIBILITY TO, INCLUDED
chr5	565600	566175	protein_coding	ENSG00000164362	TERT	DAE_CP	APLASTIC ANEMIA APLASTIC ANEMIA, SUSCEPTIBILITY TO, INCLUDED
chr5	533051	533200	protein_coding	ENSG00000164362	TERT	DAE_CP	APLASTIC ANEMIA APLASTIC ANEMIA, SUSCEPTIBILITY TO, INCLUDED
chr5	1155800	1156325	protein_coding	ENSG00000164362	TERT	DAE_CP	APLASTIC ANEMIA APLASTIC ANEMIA, SUSCEPTIBILITY TO, INCLUDED
chr5	528350	528900	protein_coding	ENSG00000164362	TERT	DAE_CP	APLASTIC ANEMIA APLASTIC ANEMIA, SUSCEPTIBILITY TO, INCLUDED
chr5	1183095	1183506	protein_coding	ENSG00000164362	TERT	DAE_CP	APLASTIC ANEMIA APLASTIC ANEMIA, SUSCEPTIBILITY TO, INCLUDED
chr1	161359666	161360218	protein_coding	ENSG00000158874	APOA2	DAE_CP	APOLIPOPROTEIN A-II; APOA2 APOLIPOPROTEIN A-II DEFICIENCY, INCLUDED
chr1	161359666	161360218	protein_coding	ENSG00000158874	APOA2	DAE_CP	APOLIPOPROTEIN A-II; APOA2 APOLIPOPROTEIN A-II DEFICIENCY, INCLUDED
chr1	161359666	161360218	protein_coding	ENSG00000158874	APOA2	DAE_CP	APOLIPOPROTEIN A-II; APOA2 APOLIPOPROTEIN A-II DEFICIENCY, INCLUDED
chr1	161359666	161360218	protein_coding	ENSG00000158874	APOA2	DAE_CP	APOLIPOPROTEIN A-II; APOA2 APOLIPOPROTEIN A-II DEFICIENCY, INCLUDED
chr8	41559140	41559560	protein_coding	ENSG00000083168	KAT6A	DAE_CP	ARBOLEDA-THAM SYNDROME; ARTHS;;MENTAL RETARDATION, AUTOSOMAL DOMINANT 32, FORMERLY; MRD32, FORMERLY
chr7	65565009	65565422	protein_coding	ENSG00000126522	ASL	DAE_CP	ARGININOSUCCINIC ACIDURIA;;ARGININOSUCCINASE DEFICIENCY;;ARGININOSUCCINATE LYASE DEFICIENCY;;ASL DEFICIENCY;;ARGININOSUCCINIC ACID LYASE DEFICIENCY
chr7	51189794	51190167	protein_coding	ENSG00000132437	DDC	DAE_CP	AROMATIC L-AMINO ACID DECARBOXYLASE DEFICIENCY;;AADC DEFICIENCY;;DOPA DECARBOXYLASE DEFICIENCY;;DDC DEFICIENCY
chr14	76169250	76169750	protein_coding	ENSG00000119699	TGFB3	DAE_CP	ARRHYTHMOGENIC RIGHT VENTRICULAR DYSPLASIA, FAMILIAL, 1; ARVD1;;ARRHYTHMOGENIC RIGHT VENTRICULAR CARDIOMYOPATHY 1; ARVC1 UHL ANOMALY, INCLUDED;;CARDIOMYOPATHY, RIGHT VENTRICULAR DILATED, INCLUDED
chr10	68582456	68582900	protein_coding	ENSG00000183230	CTNNA3	DAE_CP	ARRHYTHMOGENIC RIGHT VENTRICULAR DYSPLASIA, FAMILIAL, 13; ARVD13;;ARRHYTHMOGENIC RIGHT VENTRICULAR CARDIOMYOPATHY 13; ARVC13
chr1	237724479	237725110	protein_coding	ENSG00000198626	RYR2	DAE_CP	ARRHYTHMOGENIC RIGHT VENTRICULAR DYSPLASIA, FAMILIAL, 2; ARVD2;;ARRHYTHMOGENIC RIGHT VENTRICULAR CARDIOMYOPATHY 2; ARVC2
chr16	16269180	16269520	protein_coding	ENSG00000091262	ABCC6	DAE_CP	ARTERIAL CALCIFICATION, GENERALIZED, OF INFANCY, 2; GACI2
chr5	172192292	172192680	protein_coding	ENSG00000113719	ERGIC1	DAE_CP	ARTHROGRYPOSIS MULTIPLEX CONGENITA, NEUROGENIC TYPE; AMCN;;AMC, NEUROGENIC TYPE
chr5	172192292	172192680	protein_coding	ENSG00000113719	ERGIC1	DAE_CP	ARTHROGRYPOSIS MULTIPLEX CONGENITA, NEUROGENIC TYPE; AMCN;;AMC, NEUROGENIC TYPE
chr5	172192292	172192680	protein_coding	ENSG00000113719	ERGIC1	DAE_CP	ARTHROGRYPOSIS MULTIPLEX CONGENITA, NEUROGENIC TYPE; AMCN;;AMC, NEUROGENIC TYPE
chr5	172192292	172192680	protein_coding	ENSG00000113719	ERGIC1	DAE_CP	ARTHROGRYPOSIS MULTIPLEX CONGENITA, NEUROGENIC TYPE; AMCN;;AMC, NEUROGENIC TYPE
chr11	1990075	1991050	protein_coding	ENSG00000130595	TNNT3	DAE_CP	ARTHROGRYPOSIS, DISTAL, TYPE 2B2; DA2B2
chr11	1674001	1674378	protein_coding	ENSG00000130595	TNNT3	DAE_CP	ARTHROGRYPOSIS, DISTAL, TYPE 2B2; DA2B2
chr11	1806925	1807300	protein_coding	ENSG00000130595	TNNT3	DAE_CP	ARTHROGRYPOSIS, DISTAL, TYPE 2B2; DA2B2
chr11	1990075	1991050	protein_coding	ENSG00000130595	TNNT3	DAE_CP	ARTHROGRYPOSIS, DISTAL, TYPE 2B2; DA2B2
chr11	1690712	1691450	protein_coding	ENSG00000130595	TNNT3	DAE_CP	ARTHROGRYPOSIS, DISTAL, TYPE 2B2; DA2B2
chr18	10560067	10560875	protein_coding	ENSG00000154864	PIEZO2	DAE_CP	ARTHROGRYPOSIS, DISTAL, TYPE 3; DA3;;GORDON SYNDROME;;ARTHROGRYPOSIS MULTIPLEX CONGENITA, DISTAL, TYPE IIA;;CAMPTODACTYLY, CLEFT PALATE, AND CLUBFOOT
chr18	11583421	11583893	protein_coding	ENSG00000154864	PIEZO2	DAE_CP	ARTHROGRYPOSIS, DISTAL, TYPE 3; DA3;;GORDON SYNDROME;;ARTHROGRYPOSIS MULTIPLEX CONGENITA, DISTAL, TYPE IIA;;CAMPTODACTYLY, CLEFT PALATE, AND CLUBFOOT
chr18	11586550	11586939	protein_coding	ENSG00000154864	PIEZO2	DAE_CP	ARTHROGRYPOSIS, DISTAL, TYPE 3; DA3;;GORDON SYNDROME;;ARTHROGRYPOSIS MULTIPLEX CONGENITA, DISTAL, TYPE IIA;;CAMPTODACTYLY, CLEFT PALATE, AND CLUBFOOT
chr18	11587213	11587450	protein_coding	ENSG00000154864	PIEZO2	DAE_CP	ARTHROGRYPOSIS, DISTAL, TYPE 3; DA3;;GORDON SYNDROME;;ARTHROGRYPOSIS MULTIPLEX CONGENITA, DISTAL, TYPE IIA;;CAMPTODACTYLY, CLEFT PALATE, AND CLUBFOOT
chr18	10560067	10560875	protein_coding	ENSG00000154864	PIEZO2	DAE_CP	ARTHROGRYPOSIS, DISTAL, TYPE 5; DA5;;ARTHROGRYPOSIS WITH OCULOMOTOR LIMITATION AND ELECTRORETINAL ABNORMALITIES;;OCULOMELIC AMYOPLASIA;;ARTHROGRYPOSIS, DISTAL, TYPE IIB; DAIIB
chr18	11586550	11586939	protein_coding	ENSG00000154864	PIEZO2	DAE_CP	ARTHROGRYPOSIS, DISTAL, TYPE 5; DA5;;ARTHROGRYPOSIS WITH OCULOMOTOR LIMITATION AND ELECTRORETINAL ABNORMALITIES;;OCULOMELIC AMYOPLASIA;;ARTHROGRYPOSIS, DISTAL, TYPE IIB; DAIIB
chr18	11583421	11583893	protein_coding	ENSG00000154864	PIEZO2	DAE_CP	ARTHROGRYPOSIS, DISTAL, TYPE 5; DA5;;ARTHROGRYPOSIS WITH OCULOMOTOR LIMITATION AND ELECTRORETINAL ABNORMALITIES;;OCULOMELIC AMYOPLASIA;;ARTHROGRYPOSIS, DISTAL, TYPE IIB; DAIIB
chr18	11587213	11587450	protein_coding	ENSG00000154864	PIEZO2	DAE_CP	ARTHROGRYPOSIS, DISTAL, TYPE 5; DA5;;ARTHROGRYPOSIS WITH OCULOMOTOR LIMITATION AND ELECTRORETINAL ABNORMALITIES;;OCULOMELIC AMYOPLASIA;;ARTHROGRYPOSIS, DISTAL, TYPE IIB; DAIIB
chr2	232798400	232799175	protein_coding	ENSG00000171551	ECEL1	DAE_CP	ARTHROGRYPOSIS, DISTAL, TYPE 5D; DA5D
chr2	233203625	233204300	protein_coding	ENSG00000171551	ECEL1	DAE_CP	ARTHROGRYPOSIS, DISTAL, TYPE 5D; DA5D
chr18	11587213	11587450	protein_coding	ENSG00000154864	PIEZO2	DAE_CP	ARTHROGRYPOSIS, DISTAL, WITH IMPAIRED PROPRIOCEPTION AND TOUCH; DAIPT
chr18	10560067	10560875	protein_coding	ENSG00000154864	PIEZO2	DAE_CP	ARTHROGRYPOSIS, DISTAL, WITH IMPAIRED PROPRIOCEPTION AND TOUCH; DAIPT
chr18	11586550	11586939	protein_coding	ENSG00000154864	PIEZO2	DAE_CP	ARTHROGRYPOSIS, DISTAL, WITH IMPAIRED PROPRIOCEPTION AND TOUCH; DAIPT
chr18	11583421	11583893	protein_coding	ENSG00000154864	PIEZO2	DAE_CP	ARTHROGRYPOSIS, DISTAL, WITH IMPAIRED PROPRIOCEPTION AND TOUCH; DAIPT
chr6	111677836	111678313	protein_coding	ENSG00000112761	WISP3	DAE_CP	ARTHROPATHY, PROGRESSIVE PSEUDORHEUMATOID, OF CHILDHOOD; PPAC;;PROGRESSIVE PSEUDORHEUMATOID ARTHROPATHY OF CHILDHOOD;;SPONDYLOEPIPHYSEAL DYSPLASIA TARDA WITH PROGRESSIVE ARTHROPATHY; SEDT-PA;;PROGRESSIVE PSEUDORHEUMATOID DYSPLASIA; PPD
chr4	70608125	70609075	protein_coding	ENSG00000171195	MUC7	DAE_CP	ASTHMA, SUSCEPTIBILITY TO;;ASTHMA, BRONCHIAL;;ASTHMA-RELATED TRAITS, SUSCEPTIBILITY TO ASTHMA, PROTECTION AGAINST, INCLUDED;;ASTHMA, DIMINISHED RESPONSE TO ANTILEUKOTRIENE TREATMENT IN, INCLUDED
chr5	149206162	149206225	protein_coding	ENSG00000155850	SLC26A2	DAE_CP	ATELOSTEOGENESIS, TYPE II; AO2;;AOII;;NEONATAL OSSEOUS DYSPLASIA I DE LA CHAPELLE DYSPLASIA, INCLUDED; DLCD, INCLUDED
chr5	149069975	149070450	protein_coding	ENSG00000155850	SLC26A2	DAE_CP	ATELOSTEOGENESIS, TYPE II; AO2;;AOII;;NEONATAL OSSEOUS DYSPLASIA I DE LA CHAPELLE DYSPLASIA, INCLUDED; DLCD, INCLUDED
chr5	149237010	149237481	protein_coding	ENSG00000155850	SLC26A2	DAE_CP	ATELOSTEOGENESIS, TYPE II; AO2;;AOII;;NEONATAL OSSEOUS DYSPLASIA I DE LA CHAPELLE DYSPLASIA, INCLUDED; DLCD, INCLUDED
chr5	149011550	149011908	protein_coding	ENSG00000155850	SLC26A2	DAE_CP	ATELOSTEOGENESIS, TYPE II; AO2;;AOII;;NEONATAL OSSEOUS DYSPLASIA I DE LA CHAPELLE DYSPLASIA, INCLUDED; DLCD, INCLUDED
chr11	3250625	3251525	protein_coding	ENSG00000053918	KCNQ1	DAE_CP	ATRIAL FIBRILLATION, FAMILIAL, 3; ATFB3
chr12	6054226	6054360	protein_coding	ENSG00000130037	KCNA5	DAE_CP	ATRIAL FIBRILLATION, FAMILIAL, 7; ATFB7
chr17	68559350	68559875	protein_coding	ENSG00000123700	KCNJ2	DAE_CP	ATRIAL FIBRILLATION, FAMILIAL, 9; ATFB9
chr8	11791818	11792500	protein_coding	ENSG00000136574	GATA4	DAE_CP	ATRIAL SEPTAL DEFECT 2; ASD2
chr8	11451450	11451900	protein_coding	ENSG00000136574	GATA4	DAE_CP	ATRIAL SEPTAL DEFECT 2; ASD2
chr8	11435825	11436375	protein_coding	ENSG00000136574	GATA4	DAE_CP	ATRIAL SEPTAL DEFECT 2; ASD2
chr8	11812810	11813614	protein_coding	ENSG00000136574	GATA4	DAE_CP	ATRIAL SEPTAL DEFECT 2; ASD2
chr14	23911900	23912326	protein_coding	ENSG00000197616	MYH6	DAE_CP	ATRIAL SEPTAL DEFECT 3; ASD3
chr14	23911900	23912326	protein_coding	ENSG00000197616	MYH6	DAE_CP	ATRIAL SEPTAL DEFECT 3; ASD3
chr18	20139200	20140200	protein_coding	ENSG00000141448	GATA6	DAE_CP	ATRIAL SEPTAL DEFECT 9; ASD9
chr6	122333658	122334594	protein_coding	ENSG00000152661	GJA1	DAE_CP	ATRIOVENTRICULAR SEPTAL DEFECT 3; AVSD3
chr6	122353340	122354075	protein_coding	ENSG00000152661	GJA1	DAE_CP	ATRIOVENTRICULAR SEPTAL DEFECT 3; AVSD3
chr8	11451450	11451900	protein_coding	ENSG00000136574	GATA4	DAE_CP	ATRIOVENTRICULAR SEPTAL DEFECT 4; AVSD4
chr8	11812810	11813614	protein_coding	ENSG00000136574	GATA4	DAE_CP	ATRIOVENTRICULAR SEPTAL DEFECT 4; AVSD4
chr8	11435825	11436375	protein_coding	ENSG00000136574	GATA4	DAE_CP	ATRIOVENTRICULAR SEPTAL DEFECT 4; AVSD4
chr8	11791818	11792500	protein_coding	ENSG00000136574	GATA4	DAE_CP	ATRIOVENTRICULAR SEPTAL DEFECT 4; AVSD4
chr18	20139200	20140200	protein_coding	ENSG00000141448	GATA6	DAE_CP	ATRIOVENTRICULAR SEPTAL DEFECT 5; AVSD5
chr4	9861625	9862125	protein_coding	ENSG00000169676	DRD5	DAE_CP	ATTENTION DEFICIT-HYPERACTIVITY DISORDER; ADHD;;HYPERACTIVITY OF CHILDHOOD
chr1	110319659	110319918	protein_coding	ENSG00000065135	GNAI3	DAE_CP	AURICULOCONDYLAR SYNDROME 1; ARCND1;;QUESTION MARK EARS SYNDROME
chr20	8760834	8761799	protein_coding	ENSG00000101333	PLCB4	DAE_CP	AURICULOCONDYLAR SYNDROME 2; ARCND2
chr15	24722550	24723225	protein_coding	ENSG00000128739	SNRPN	DAE_CP	AUTISM;;AUTISTIC DISORDER AUTISM, SUSCEPTIBILITY TO, 1, INCLUDED; AUTS1, INCLUDED;;AUTISM SPECTRUM DISORDER, INCLUDED; ASD, INCLUDED
chr2	98817920	98818475	protein_coding	ENSG00000115085	ZAP70	DAE_CP	AUTOIMMUNE DISEASE, MULTISYSTEM, INFANTILE-ONSET, 2; ADMIO2
chr2	99191402	99192150	protein_coding	ENSG00000115085	ZAP70	DAE_CP	AUTOIMMUNE DISEASE, MULTISYSTEM, INFANTILE-ONSET, 2; ADMIO2
chr20	32984211	32984814	protein_coding	ENSG00000078747	ITCH	DAE_CP	AUTOIMMUNE DISEASE, MULTISYSTEM, WITH FACIAL DYSMORPHISM; ADMFD
chr11	124709331	124710007	protein_coding	ENSG00000110013	SIAE	DAE_CP	AUTOIMMUNE DISEASE, SUSCEPTIBILITY TO, 6; AIS6
chr1	160079225	160079546	protein_coding	ENSG00000122218	COPA	DAE_CP	AUTOIMMUNE INTERSTITIAL LUNG, JOINT, AND KIDNEY DISEASE; AILJK
chr21	45637925	45638275	protein_coding	ENSG00000160224	AIRE	DAE_CP	AUTOIMMUNE POLYENDOCRINE SYNDROME, TYPE I, WITH OR WITHOUT REVERSIBLE METAPHYSEAL DYSPLASIA; APS1;;APS I;;AUTOIMMUNE POLYENDOCRINOPATHY-CANDIDIASIS-ECTODERMAL DYSTROPHY; APECED;;AUTOIMMUNE POLYGLANDULAR SYNDROME, TYPE I;;POLYGLANDULAR AUTOIMMUNE SYN /.../ TYPE I;;PGA I;;HYPOADRENOCORTICISM WITH HYPOPARATHYROIDISM AND SUPERFICIAL MONILIASIS AUTOIMMUNE POLYENDOCRINOPATHY SYNDROME, TYPE I, AUTOSOMAL…
chr8	134020675	134021175	protein_coding	ENSG00000042832	TG	DAE_CP	AUTOIMMUNE THYROID DISEASE, SUSCEPTIBILITY TO, 3; AITD3
chr8	134038272	134038572	protein_coding	ENSG00000042832	TG	DAE_CP	AUTOIMMUNE THYROID DISEASE, SUSCEPTIBILITY TO, 3; AITD3
chr8	134021467	134021737	protein_coding	ENSG00000042832	TG	DAE_CP	AUTOIMMUNE THYROID DISEASE, SUSCEPTIBILITY TO, 3; AITD3
chr17	6278000	6278554	protein_coding	ENSG00000091592	NLRP1	DAE_CP	AUTOINFLAMMATION WITH ARTHRITIS AND DYSKERATOSIS; AIADK
chr17	6358960	6359257	protein_coding	ENSG00000091592	NLRP1	DAE_CP	AUTOINFLAMMATION WITH ARTHRITIS AND DYSKERATOSIS; AIADK
chr17	6332582	6332917	protein_coding	ENSG00000091592	NLRP1	DAE_CP	AUTOINFLAMMATION WITH ARTHRITIS AND DYSKERATOSIS; AIADK
chr17	5042970	5043275	protein_coding	ENSG00000091592	NLRP1	DAE_CP	AUTOINFLAMMATION WITH ARTHRITIS AND DYSKERATOSIS; AIADK
chr17	6211178	6211673	protein_coding	ENSG00000091592	NLRP1	DAE_CP	AUTOINFLAMMATION WITH ARTHRITIS AND DYSKERATOSIS; AIADK
chr17	5042970	5043275	protein_coding	ENSG00000091592	NLRP1	DAE_CP	AUTOINFLAMMATION WITH ARTHRITIS AND DYSKERATOSIS; AIADK
chr17	5042970	5043275	protein_coding	ENSG00000091592	NLRP1	DAE_CP	AUTOINFLAMMATION WITH ARTHRITIS AND DYSKERATOSIS; AIADK
chr17	5042970	5043275	protein_coding	ENSG00000091592	NLRP1	DAE_CP	AUTOINFLAMMATION WITH ARTHRITIS AND DYSKERATOSIS; AIADK
chr17	6299262	6300066	protein_coding	ENSG00000091592	NLRP1	DAE_CP	AUTOINFLAMMATION WITH ARTHRITIS AND DYSKERATOSIS; AIADK
chr17	6394522	6395055	protein_coding	ENSG00000091592	NLRP1	DAE_CP	AUTOINFLAMMATION WITH ARTHRITIS AND DYSKERATOSIS; AIADK
chr16	81437136	81437654	protein_coding	ENSG00000197943	PLCG2	DAE_CP	AUTOINFLAMMATION, ANTIBODY DEFICIENCY, AND IMMUNE DYSREGULATION; APLAID;;AUTOINFLAMMATION, ANTIBODY DEFICIENCY, AND IMMUNE DYSREGULATION, PLCG2-ASSOCIATED
chr5	14357697	14358210	protein_coding	ENSG00000154124	FAM105B	DAE_CP	AUTOINFLAMMATION, PANNICULITIS, AND DERMATOSIS SYNDROME; AIPDS;;OTULIN-RELATED AUTOINFLAMMATORY SYNDROME; ORAS;;OTULIPENIA
chr12	48374725	48375625	protein_coding	ENSG00000139219	COL2A1	DAE_CP	AVASCULAR NECROSIS OF FEMORAL HEAD, PRIMARY, 1; ANFH1;;FEMORAL HEAD, AVASCULAR NECROSIS OF; ANFH;;FEMORAL HEAD, ASEPTIC NECROSIS OF;;ISCHEMIC NECROSIS OF FEMORAL HEAD;;OSTEONECROSIS OF FEMORAL HEAD
chr12	48557916	48558469	protein_coding	ENSG00000139219	COL2A1	DAE_CP	AVASCULAR NECROSIS OF FEMORAL HEAD, PRIMARY, 1; ANFH1;;FEMORAL HEAD, AVASCULAR NECROSIS OF; ANFH;;FEMORAL HEAD, ASEPTIC NECROSIS OF;;ISCHEMIC NECROSIS OF FEMORAL HEAD;;OSTEONECROSIS OF FEMORAL HEAD
chr6	2117125	2117650	protein_coding	ENSG00000054598	FOXC1	DAE_CP	AXENFELD-RIEGER SYNDROME, TYPE 3; RIEG3;;AXENFELD-RIEGER ANOMALY WITH CARDIAC DEFECTS AND/OR SENSORINEURAL HEARING LOSS;;ANTERIOR CHAMBER CLEAVAGE SYNDROME;;RIEGER SYNDROME, TYPE 3
chr6	2460334	2460750	protein_coding	ENSG00000054598	FOXC1	DAE_CP	AXENFELD-RIEGER SYNDROME, TYPE 3; RIEG3;;AXENFELD-RIEGER ANOMALY WITH CARDIAC DEFECTS AND/OR SENSORINEURAL HEARING LOSS;;ANTERIOR CHAMBER CLEAVAGE SYNDROME;;RIEGER SYNDROME, TYPE 3
chr14	100338205	100338582	protein_coding	ENSG00000066629	EML1	DAE_CP	BAND HETEROTOPIA; BH
chr14	100166456	100166799	protein_coding	ENSG00000066629	EML1	DAE_CP	BAND HETEROTOPIA; BH
chr14	100166456	100166799	protein_coding	ENSG00000066629	EML1	DAE_CP	BAND HETEROTOPIA; BH
chr14	100166456	100166799	protein_coding	ENSG00000066629	EML1	DAE_CP	BAND HETEROTOPIA; BH
chr14	100338205	100338582	protein_coding	ENSG00000066629	EML1	DAE_CP	BAND HETEROTOPIA; BH
chr14	100166456	100166799	protein_coding	ENSG00000066629	EML1	DAE_CP	BAND HETEROTOPIA; BH
chr14	100166456	100166799	protein_coding	ENSG00000066629	EML1	DAE_CP	BAND HETEROTOPIA; BH
chr14	100166456	100166799	protein_coding	ENSG00000066629	EML1	DAE_CP	BAND HETEROTOPIA; BH
chr14	100187250	100187750	protein_coding	ENSG00000066629	EML1	DAE_CP	BAND HETEROTOPIA; BH
chr14	100346452	100347100	protein_coding	ENSG00000066629	EML1	DAE_CP	BAND HETEROTOPIA; BH
chr14	100163300	100163900	protein_coding	ENSG00000066629	EML1	DAE_CP	BAND HETEROTOPIA; BH
chr7	5609707	5610012	protein_coding	ENSG00000075624	ACTB	DAE_CP	BARAITSER-WINTER SYNDROME 1; BRWS1;;IRIS COLOBOMA WITH PTOSIS, HYPERTELORISM, AND MENTAL RETARDATION;;FRYNS-AFTIMOS SYNDROME;;PACHYGYRIA, MENTAL RETARDATION, EPILEPSY, AND CHARACTERISTIC FACIES;;CEREBROOCULOFACIAL LYMPHATIC SYNDROME; COFLS;;MENTAL R /.../TION WITH EPILEPSY AND CHARACTERISTIC FACIES;;CEREBROFRONTOFACIAL SYNDROME;;CHROMOSOME 7p22 DELETION SYNDROME
chr7	5421730	5422230	protein_coding	ENSG00000075624	ACTB	DAE_CP	BARAITSER-WINTER SYNDROME 1; BRWS1;;IRIS COLOBOMA WITH PTOSIS, HYPERTELORISM, AND MENTAL RETARDATION;;FRYNS-AFTIMOS SYNDROME;;PACHYGYRIA, MENTAL RETARDATION, EPILEPSY, AND CHARACTERISTIC FACIES;;CEREBROOCULOFACIAL LYMPHATIC SYNDROME; COFLS;;MENTAL R /.../TION WITH EPILEPSY AND CHARACTERISTIC FACIES;;CEREBROFRONTOFACIAL SYNDROME;;CHROMOSOME 7p22 DELETION SYNDROME
chr7	5609707	5610012	protein_coding	ENSG00000075624	ACTB	DAE_CP	BARAITSER-WINTER SYNDROME 1; BRWS1;;IRIS COLOBOMA WITH PTOSIS, HYPERTELORISM, AND MENTAL RETARDATION;;FRYNS-AFTIMOS SYNDROME;;PACHYGYRIA, MENTAL RETARDATION, EPILEPSY, AND CHARACTERISTIC FACIES;;CEREBROOCULOFACIAL LYMPHATIC SYNDROME; COFLS;;MENTAL R /.../TION WITH EPILEPSY AND CHARACTERISTIC FACIES;;CEREBROFRONTOFACIAL SYNDROME;;CHROMOSOME 7p22 DELETION SYNDROME
chr7	5421730	5422230	protein_coding	ENSG00000075624	ACTB	DAE_CP	BARAITSER-WINTER SYNDROME 1; BRWS1;;IRIS COLOBOMA WITH PTOSIS, HYPERTELORISM, AND MENTAL RETARDATION;;FRYNS-AFTIMOS SYNDROME;;PACHYGYRIA, MENTAL RETARDATION, EPILEPSY, AND CHARACTERISTIC FACIES;;CEREBROOCULOFACIAL LYMPHATIC SYNDROME; COFLS;;MENTAL R /.../TION WITH EPILEPSY AND CHARACTERISTIC FACIES;;CEREBROFRONTOFACIAL SYNDROME;;CHROMOSOME 7p22 DELETION SYNDROME
chr7	5609541	5609636	protein_coding	ENSG00000075624	ACTB	DAE_CP	BARAITSER-WINTER SYNDROME 1; BRWS1;;IRIS COLOBOMA WITH PTOSIS, HYPERTELORISM, AND MENTAL RETARDATION;;FRYNS-AFTIMOS SYNDROME;;PACHYGYRIA, MENTAL RETARDATION, EPILEPSY, AND CHARACTERISTIC FACIES;;CEREBROOCULOFACIAL LYMPHATIC SYNDROME; COFLS;;MENTAL R /.../TION WITH EPILEPSY AND CHARACTERISTIC FACIES;;CEREBROFRONTOFACIAL SYNDROME;;CHROMOSOME 7p22 DELETION SYNDROME
chr7	5609707	5610012	protein_coding	ENSG00000075624	ACTB	DAE_CP	BARAITSER-WINTER SYNDROME 1; BRWS1;;IRIS COLOBOMA WITH PTOSIS, HYPERTELORISM, AND MENTAL RETARDATION;;FRYNS-AFTIMOS SYNDROME;;PACHYGYRIA, MENTAL RETARDATION, EPILEPSY, AND CHARACTERISTIC FACIES;;CEREBROOCULOFACIAL LYMPHATIC SYNDROME; COFLS;;MENTAL R /.../TION WITH EPILEPSY AND CHARACTERISTIC FACIES;;CEREBROFRONTOFACIAL SYNDROME;;CHROMOSOME 7p22 DELETION SYNDROME
chr7	5609541	5609636	protein_coding	ENSG00000075624	ACTB	DAE_CP	BARAITSER-WINTER SYNDROME 1; BRWS1;;IRIS COLOBOMA WITH PTOSIS, HYPERTELORISM, AND MENTAL RETARDATION;;FRYNS-AFTIMOS SYNDROME;;PACHYGYRIA, MENTAL RETARDATION, EPILEPSY, AND CHARACTERISTIC FACIES;;CEREBROOCULOFACIAL LYMPHATIC SYNDROME; COFLS;;MENTAL R /.../TION WITH EPILEPSY AND CHARACTERISTIC FACIES;;CEREBROFRONTOFACIAL SYNDROME;;CHROMOSOME 7p22 DELETION SYNDROME
chr7	5609707	5610012	protein_coding	ENSG00000075624	ACTB	DAE_CP	BARAITSER-WINTER SYNDROME 1; BRWS1;;IRIS COLOBOMA WITH PTOSIS, HYPERTELORISM, AND MENTAL RETARDATION;;FRYNS-AFTIMOS SYNDROME;;PACHYGYRIA, MENTAL RETARDATION, EPILEPSY, AND CHARACTERISTIC FACIES;;CEREBROOCULOFACIAL LYMPHATIC SYNDROME; COFLS;;MENTAL R /.../TION WITH EPILEPSY AND CHARACTERISTIC FACIES;;CEREBROFRONTOFACIAL SYNDROME;;CHROMOSOME 7p22 DELETION SYNDROME
chr7	5609541	5609636	protein_coding	ENSG00000075624	ACTB	DAE_CP	BARAITSER-WINTER SYNDROME 1; BRWS1;;IRIS COLOBOMA WITH PTOSIS, HYPERTELORISM, AND MENTAL RETARDATION;;FRYNS-AFTIMOS SYNDROME;;PACHYGYRIA, MENTAL RETARDATION, EPILEPSY, AND CHARACTERISTIC FACIES;;CEREBROOCULOFACIAL LYMPHATIC SYNDROME; COFLS;;MENTAL R /.../TION WITH EPILEPSY AND CHARACTERISTIC FACIES;;CEREBROFRONTOFACIAL SYNDROME;;CHROMOSOME 7p22 DELETION SYNDROME
chr7	5609707	5610012	protein_coding	ENSG00000075624	ACTB	DAE_CP	BARAITSER-WINTER SYNDROME 1; BRWS1;;IRIS COLOBOMA WITH PTOSIS, HYPERTELORISM, AND MENTAL RETARDATION;;FRYNS-AFTIMOS SYNDROME;;PACHYGYRIA, MENTAL RETARDATION, EPILEPSY, AND CHARACTERISTIC FACIES;;CEREBROOCULOFACIAL LYMPHATIC SYNDROME; COFLS;;MENTAL R /.../TION WITH EPILEPSY AND CHARACTERISTIC FACIES;;CEREBROFRONTOFACIAL SYNDROME;;CHROMOSOME 7p22 DELETION SYNDROME
chr7	5609707	5610012	protein_coding	ENSG00000075624	ACTB	DAE_CP	BARAITSER-WINTER SYNDROME 1; BRWS1;;IRIS COLOBOMA WITH PTOSIS, HYPERTELORISM, AND MENTAL RETARDATION;;FRYNS-AFTIMOS SYNDROME;;PACHYGYRIA, MENTAL RETARDATION, EPILEPSY, AND CHARACTERISTIC FACIES;;CEREBROOCULOFACIAL LYMPHATIC SYNDROME; COFLS;;MENTAL R /.../TION WITH EPILEPSY AND CHARACTERISTIC FACIES;;CEREBROFRONTOFACIAL SYNDROME;;CHROMOSOME 7p22 DELETION SYNDROME
chr7	5421730	5422230	protein_coding	ENSG00000075624	ACTB	DAE_CP	BARAITSER-WINTER SYNDROME 1; BRWS1;;IRIS COLOBOMA WITH PTOSIS, HYPERTELORISM, AND MENTAL RETARDATION;;FRYNS-AFTIMOS SYNDROME;;PACHYGYRIA, MENTAL RETARDATION, EPILEPSY, AND CHARACTERISTIC FACIES;;CEREBROOCULOFACIAL LYMPHATIC SYNDROME; COFLS;;MENTAL R /.../TION WITH EPILEPSY AND CHARACTERISTIC FACIES;;CEREBROFRONTOFACIAL SYNDROME;;CHROMOSOME 7p22 DELETION SYNDROME
chr7	5609707	5610012	protein_coding	ENSG00000075624	ACTB	DAE_CP	BARAITSER-WINTER SYNDROME 1; BRWS1;;IRIS COLOBOMA WITH PTOSIS, HYPERTELORISM, AND MENTAL RETARDATION;;FRYNS-AFTIMOS SYNDROME;;PACHYGYRIA, MENTAL RETARDATION, EPILEPSY, AND CHARACTERISTIC FACIES;;CEREBROOCULOFACIAL LYMPHATIC SYNDROME; COFLS;;MENTAL R /.../TION WITH EPILEPSY AND CHARACTERISTIC FACIES;;CEREBROFRONTOFACIAL SYNDROME;;CHROMOSOME 7p22 DELETION SYNDROME
chr7	5421730	5422230	protein_coding	ENSG00000075624	ACTB	DAE_CP	BARAITSER-WINTER SYNDROME 1; BRWS1;;IRIS COLOBOMA WITH PTOSIS, HYPERTELORISM, AND MENTAL RETARDATION;;FRYNS-AFTIMOS SYNDROME;;PACHYGYRIA, MENTAL RETARDATION, EPILEPSY, AND CHARACTERISTIC FACIES;;CEREBROOCULOFACIAL LYMPHATIC SYNDROME; COFLS;;MENTAL R /.../TION WITH EPILEPSY AND CHARACTERISTIC FACIES;;CEREBROFRONTOFACIAL SYNDROME;;CHROMOSOME 7p22 DELETION SYNDROME
chr7	5609541	5609636	protein_coding	ENSG00000075624	ACTB	DAE_CP	BARAITSER-WINTER SYNDROME 1; BRWS1;;IRIS COLOBOMA WITH PTOSIS, HYPERTELORISM, AND MENTAL RETARDATION;;FRYNS-AFTIMOS SYNDROME;;PACHYGYRIA, MENTAL RETARDATION, EPILEPSY, AND CHARACTERISTIC FACIES;;CEREBROOCULOFACIAL LYMPHATIC SYNDROME; COFLS;;MENTAL R /.../TION WITH EPILEPSY AND CHARACTERISTIC FACIES;;CEREBROFRONTOFACIAL SYNDROME;;CHROMOSOME 7p22 DELETION SYNDROME
chr7	5609541	5609636	protein_coding	ENSG00000075624	ACTB	DAE_CP	BARAITSER-WINTER SYNDROME 1; BRWS1;;IRIS COLOBOMA WITH PTOSIS, HYPERTELORISM, AND MENTAL RETARDATION;;FRYNS-AFTIMOS SYNDROME;;PACHYGYRIA, MENTAL RETARDATION, EPILEPSY, AND CHARACTERISTIC FACIES;;CEREBROOCULOFACIAL LYMPHATIC SYNDROME; COFLS;;MENTAL R /.../TION WITH EPILEPSY AND CHARACTERISTIC FACIES;;CEREBROFRONTOFACIAL SYNDROME;;CHROMOSOME 7p22 DELETION SYNDROME
chr7	5609541	5609636	protein_coding	ENSG00000075624	ACTB	DAE_CP	BARAITSER-WINTER SYNDROME 1; BRWS1;;IRIS COLOBOMA WITH PTOSIS, HYPERTELORISM, AND MENTAL RETARDATION;;FRYNS-AFTIMOS SYNDROME;;PACHYGYRIA, MENTAL RETARDATION, EPILEPSY, AND CHARACTERISTIC FACIES;;CEREBROOCULOFACIAL LYMPHATIC SYNDROME; COFLS;;MENTAL R /.../TION WITH EPILEPSY AND CHARACTERISTIC FACIES;;CEREBROFRONTOFACIAL SYNDROME;;CHROMOSOME 7p22 DELETION SYNDROME
chr7	5609707	5610012	protein_coding	ENSG00000075624	ACTB	DAE_CP	BARAITSER-WINTER SYNDROME 1; BRWS1;;IRIS COLOBOMA WITH PTOSIS, HYPERTELORISM, AND MENTAL RETARDATION;;FRYNS-AFTIMOS SYNDROME;;PACHYGYRIA, MENTAL RETARDATION, EPILEPSY, AND CHARACTERISTIC FACIES;;CEREBROOCULOFACIAL LYMPHATIC SYNDROME; COFLS;;MENTAL R /.../TION WITH EPILEPSY AND CHARACTERISTIC FACIES;;CEREBROFRONTOFACIAL SYNDROME;;CHROMOSOME 7p22 DELETION SYNDROME
chr7	5609541	5609636	protein_coding	ENSG00000075624	ACTB	DAE_CP	BARAITSER-WINTER SYNDROME 1; BRWS1;;IRIS COLOBOMA WITH PTOSIS, HYPERTELORISM, AND MENTAL RETARDATION;;FRYNS-AFTIMOS SYNDROME;;PACHYGYRIA, MENTAL RETARDATION, EPILEPSY, AND CHARACTERISTIC FACIES;;CEREBROOCULOFACIAL LYMPHATIC SYNDROME; COFLS;;MENTAL R /.../TION WITH EPILEPSY AND CHARACTERISTIC FACIES;;CEREBROFRONTOFACIAL SYNDROME;;CHROMOSOME 7p22 DELETION SYNDROME
chr7	5609541	5609636	protein_coding	ENSG00000075624	ACTB	DAE_CP	BARAITSER-WINTER SYNDROME 1; BRWS1;;IRIS COLOBOMA WITH PTOSIS, HYPERTELORISM, AND MENTAL RETARDATION;;FRYNS-AFTIMOS SYNDROME;;PACHYGYRIA, MENTAL RETARDATION, EPILEPSY, AND CHARACTERISTIC FACIES;;CEREBROOCULOFACIAL LYMPHATIC SYNDROME; COFLS;;MENTAL R /.../TION WITH EPILEPSY AND CHARACTERISTIC FACIES;;CEREBROFRONTOFACIAL SYNDROME;;CHROMOSOME 7p22 DELETION SYNDROME
chr7	5609707	5610012	protein_coding	ENSG00000075624	ACTB	DAE_CP	BARAITSER-WINTER SYNDROME 1; BRWS1;;IRIS COLOBOMA WITH PTOSIS, HYPERTELORISM, AND MENTAL RETARDATION;;FRYNS-AFTIMOS SYNDROME;;PACHYGYRIA, MENTAL RETARDATION, EPILEPSY, AND CHARACTERISTIC FACIES;;CEREBROOCULOFACIAL LYMPHATIC SYNDROME; COFLS;;MENTAL R /.../TION WITH EPILEPSY AND CHARACTERISTIC FACIES;;CEREBROFRONTOFACIAL SYNDROME;;CHROMOSOME 7p22 DELETION SYNDROME
chr7	5562792	5563077	protein_coding	ENSG00000075624	ACTB	DAE_CP	BARAITSER-WINTER SYNDROME 1; BRWS1;;IRIS COLOBOMA WITH PTOSIS, HYPERTELORISM, AND MENTAL RETARDATION;;FRYNS-AFTIMOS SYNDROME;;PACHYGYRIA, MENTAL RETARDATION, EPILEPSY, AND CHARACTERISTIC FACIES;;CEREBROOCULOFACIAL LYMPHATIC SYNDROME; COFLS;;MENTAL R /.../TION WITH EPILEPSY AND CHARACTERISTIC FACIES;;CEREBROFRONTOFACIAL SYNDROME;;CHROMOSOME 7p22 DELETION SYNDROME
chr7	5609541	5609636	protein_coding	ENSG00000075624	ACTB	DAE_CP	BARAITSER-WINTER SYNDROME 1; BRWS1;;IRIS COLOBOMA WITH PTOSIS, HYPERTELORISM, AND MENTAL RETARDATION;;FRYNS-AFTIMOS SYNDROME;;PACHYGYRIA, MENTAL RETARDATION, EPILEPSY, AND CHARACTERISTIC FACIES;;CEREBROOCULOFACIAL LYMPHATIC SYNDROME; COFLS;;MENTAL R /.../TION WITH EPILEPSY AND CHARACTERISTIC FACIES;;CEREBROFRONTOFACIAL SYNDROME;;CHROMOSOME 7p22 DELETION SYNDROME
chr11	66430129	66430861	protein_coding	ENSG00000174483	BBS1	DAE_CP	BARDET-BIEDL SYNDROME 1; BBS1
chr8	97170000	97170898	protein_coding	ENSG00000156172	C8orf37	DAE_CP	BARDET-BIEDL SYNDROME 21; BBS21
chr3	97744750	97745455	protein_coding	ENSG00000113966	ARL6	DAE_CP	BARDET-BIEDL SYNDROME 3; BBS3
chr3	97744750	97745455	protein_coding	ENSG00000113966	ARL6	DAE_CP	BARDET-BIEDL SYNDROME 3; BBS3
chr15	73524670	73525220	protein_coding	ENSG00000140463	BBS4	DAE_CP	BARDET-BIEDL SYNDROME 4; BBS4
chr15	73539750	73540389	protein_coding	ENSG00000140463	BBS4	DAE_CP	BARDET-BIEDL SYNDROME 4; BBS4
chr15	73472455	73472844	protein_coding	ENSG00000140463	BBS4	DAE_CP	BARDET-BIEDL SYNDROME 4; BBS4
chr15	73518427	73519367	protein_coding	ENSG00000140463	BBS4	DAE_CP	BARDET-BIEDL SYNDROME 4; BBS4
chr1	150919221	150920089	protein_coding	ENSG00000143390	RFX5	DAE_CP	BARE LYMPHOCYTE SYNDROME, TYPE II;;BLS, TYPE II;;BARE LYMPHOCYTE SYNDROME; BLS;;SEVERE COMBINED IMMUNODEFICIENCY, HLA CLASS II-NEGATIVE;;SCID, HLA CLASS II-NEGATIVE BARE LYMPHOCYTE SYNDROME, TYPE II, COMPLEMENTATION GROUP A, INCLUDED;;BARE LYMPHOCYT /.../ROME, TYPE II, COMPLEMENTATION GROUP B, INCLUDED;;BARE LYMPHOCYTE SYNDROME, TYPE II, COMPLEMENTATION GROUP C, INCLUDED;;BARE LYMPHOCYTE SYNDROME…
chr8	104117425	104117950	protein_coding	ENSG00000164932	CTHRC1	DAE_CP	BARRETT ESOPHAGUS;;BARRETT METAPLASIA ADENOCARCINOMA OF ESOPHAGUS, INCLUDED
chr11	128031025	128031550	protein_coding	ENSG00000151704	KCNJ1	DAE_CP	BARTTER SYNDROME, TYPE 2, ANTENATAL; BARTS2;;HYPOKALEMIC ALKALOSIS WITH HYPERCALCIURIA 2, ANTENATAL;;HYPERPROSTAGLANDIN E SYNDROME 2
chr11	127999008	127999367	protein_coding	ENSG00000151704	KCNJ1	DAE_CP	BARTTER SYNDROME, TYPE 2, ANTENATAL; BARTS2;;HYPOKALEMIC ALKALOSIS WITH HYPERCALCIURIA 2, ANTENATAL;;HYPERPROSTAGLANDIN E SYNDROME 2
chr1	16030142	16030465	protein_coding	ENSG00000186510	CLCNKA	DAE_CP	BARTTER SYNDROME, TYPE 4B, NEONATAL, WITH SENSORINEURAL DEAFNESS; BARTS4B
chr1	16030142	16030465	protein_coding	ENSG00000186510	CLCNKA	DAE_CP	BARTTER SYNDROME, TYPE 4B, NEONATAL, WITH SENSORINEURAL DEAFNESS; BARTS4B
chr1	16700712	16701075	protein_coding	ENSG00000186510	CLCNKA	DAE_CP	BARTTER SYNDROME, TYPE 4B, NEONATAL, WITH SENSORINEURAL DEAFNESS; BARTS4B
chr1	16030674	16030750	protein_coding	ENSG00000186510	CLCNKA	DAE_CP	BARTTER SYNDROME, TYPE 4B, NEONATAL, WITH SENSORINEURAL DEAFNESS; BARTS4B
chr1	16038606	16039313	protein_coding	ENSG00000186510	CLCNKA	DAE_CP	BARTTER SYNDROME, TYPE 4B, NEONATAL, WITH SENSORINEURAL DEAFNESS; BARTS4B
chr1	16751800	16752325	protein_coding	ENSG00000186510	CLCNKA	DAE_CP	BARTTER SYNDROME, TYPE 4B, NEONATAL, WITH SENSORINEURAL DEAFNESS; BARTS4B
chr9	98980230	98980778	protein_coding	ENSG00000185920	PTCH1	DAE_CP	BASAL CELL CARCINOMA, SUSCEPTIBILITY TO, 1; BCC1 BASAL CELL CARCINOMA, NONSYNDROMIC, INCLUDED;;BASAL CELL CARCINOMA, MULTIPLE, INCLUDED
chr10	104306260	104306925	protein_coding	ENSG00000107882	SUFU	DAE_CP	BASAL CELL NEVUS SYNDROME; BCNS;;GORLIN SYNDROME;;GORLIN-GOLTZ SYNDROME;;NEVOID BASAL CELL CARCINOMA SYNDROME; NBCCS;;MULTIPLE BASAL CELL NEVI, ODONTOGENIC KERATOCYSTS, AND SKELETAL ANOMALIES
chr9	98980230	98980778	protein_coding	ENSG00000185920	PTCH1	DAE_CP	BASAL CELL NEVUS SYNDROME; BCNS;;GORLIN SYNDROME;;GORLIN-GOLTZ SYNDROME;;NEVOID BASAL CELL CARCINOMA SYNDROME; NBCCS;;MULTIPLE BASAL CELL NEVI, ODONTOGENIC KERATOCYSTS, AND SKELETAL ANOMALIES
chr8	42511440	42511900	protein_coding	ENSG00000168575	SLC20A2	DAE_CP	BASAL GANGLIA CALCIFICATION, IDIOPATHIC, 1; IBGC1;;PRIMARY FAMILIAL BRAIN CALCIFICATION; PFBC;;STRIOPALLIDODENTATE CALCINOSIS, BILATERAL; BSPDC;;STRIOPALLIDODENTATE CALCINOSIS, AUTOSOMAL DOMINANT, ADULT-ONSET;;CEREBRAL CALCIFICATION, NONARTERIOSCLER /.../IDIOPATHIC, ADULT-ONSET;;FERROCALCINOSIS, CEREBROVASCULAR;;FAHR DISEASE, FAMILIAL, FORMERLY;;BASAL GANGLIA CALCIFICATION, IDIOPATHIC, 3, FORMERL…
chr8	41559140	41559560	protein_coding	ENSG00000168575	SLC20A2	DAE_CP	BASAL GANGLIA CALCIFICATION, IDIOPATHIC, 1; IBGC1;;PRIMARY FAMILIAL BRAIN CALCIFICATION; PFBC;;STRIOPALLIDODENTATE CALCINOSIS, BILATERAL; BSPDC;;STRIOPALLIDODENTATE CALCINOSIS, AUTOSOMAL DOMINANT, ADULT-ONSET;;CEREBRAL CALCIFICATION, NONARTERIOSCLER /.../IDIOPATHIC, ADULT-ONSET;;FERROCALCINOSIS, CEREBROVASCULAR;;FAHR DISEASE, FAMILIAL, FORMERLY;;BASAL GANGLIA CALCIFICATION, IDIOPATHIC, 3, FORMERL…
chr1	181097807	181098265	protein_coding	ENSG00000143324	XPR1	DAE_CP	BASAL GANGLIA CALCIFICATION, IDIOPATHIC, 6; IBGC6
chr1	181097807	181098265	protein_coding	ENSG00000143324	XPR1	DAE_CP	BASAL GANGLIA CALCIFICATION, IDIOPATHIC, 6; IBGC6
chr1	181053450	181053667	protein_coding	ENSG00000143324	XPR1	DAE_CP	BASAL GANGLIA CALCIFICATION, IDIOPATHIC, 6; IBGC6
chr1	180823325	180823940	protein_coding	ENSG00000143324	XPR1	DAE_CP	BASAL GANGLIA CALCIFICATION, IDIOPATHIC, 6; IBGC6
chr9	34560421	34560523	protein_coding	ENSG00000164976	KIAA1161	DAE_CP	BASAL GANGLIA CALCIFICATION, IDIOPATHIC, 7, AUTOSOMAL RECESSIVE; IBGC7
chr10	122831450	122831948	protein_coding	ENSG00000066468	FGFR2	DAE_CP	BEARE-STEVENSON CUTIS GYRATA SYNDROME; BSTVS;;BEARE-STEVENSON SYNDROME;;CUTIS GYRATA SYNDROME OF BEARE AND STEVENSON
chr10	122757725	122758425	protein_coding	ENSG00000066468	FGFR2	DAE_CP	BEARE-STEVENSON CUTIS GYRATA SYNDROME; BSTVS;;BEARE-STEVENSON SYNDROME;;CUTIS GYRATA SYNDROME OF BEARE AND STEVENSON
chr11	3250625	3251525	protein_coding	ENSG00000053918	KCNQ1	DAE_CP	BECKWITH-WIEDEMANN SYNDROME; BWS;;EXOMPHALOS-MACROGLOSSIA-GIGANTISM SYNDROME;;EMG SYNDROME;;WIEDEMANN-BECKWITH SYNDROME; WBS BECKWITH-WIEDEMANN SYNDROME CHROMOSOME REGION, INCLUDED; BWCR, INCLUDED
chr11	2554063	2554145	protein_coding	ENSG00000129757	CDKN1C	DAE_CP	BECKWITH-WIEDEMANN SYNDROME; BWS;;EXOMPHALOS-MACROGLOSSIA-GIGANTISM SYNDROME;;EMG SYNDROME;;WIEDEMANN-BECKWITH SYNDROME; WBS BECKWITH-WIEDEMANN SYNDROME CHROMOSOME REGION, INCLUDED; BWCR, INCLUDED
chr11	2223588	2224567	protein_coding	ENSG00000129757	CDKN1C	DAE_CP	BECKWITH-WIEDEMANN SYNDROME; BWS;;EXOMPHALOS-MACROGLOSSIA-GIGANTISM SYNDROME;;EMG SYNDROME;;WIEDEMANN-BECKWITH SYNDROME; WBS BECKWITH-WIEDEMANN SYNDROME CHROMOSOME REGION, INCLUDED; BWCR, INCLUDED
chr11	2212020	2212450	protein_coding	ENSG00000129757	CDKN1C	DAE_CP	BECKWITH-WIEDEMANN SYNDROME; BWS;;EXOMPHALOS-MACROGLOSSIA-GIGANTISM SYNDROME;;EMG SYNDROME;;WIEDEMANN-BECKWITH SYNDROME; WBS BECKWITH-WIEDEMANN SYNDROME CHROMOSOME REGION, INCLUDED; BWCR, INCLUDED
chr11	2554223	2555050	protein_coding	ENSG00000129757	CDKN1C	DAE_CP	BECKWITH-WIEDEMANN SYNDROME; BWS;;EXOMPHALOS-MACROGLOSSIA-GIGANTISM SYNDROME;;EMG SYNDROME;;WIEDEMANN-BECKWITH SYNDROME; WBS BECKWITH-WIEDEMANN SYNDROME CHROMOSOME REGION, INCLUDED; BWCR, INCLUDED
chr11	2057977	2058570	protein_coding	ENSG00000167244	IGF2	DAE_CP	BECKWITH-WIEDEMANN SYNDROME; BWS;;EXOMPHALOS-MACROGLOSSIA-GIGANTISM SYNDROME;;EMG SYNDROME;;WIEDEMANN-BECKWITH SYNDROME; WBS BECKWITH-WIEDEMANN SYNDROME CHROMOSOME REGION, INCLUDED; BWCR, INCLUDED
chr11	1690712	1691450	protein_coding	ENSG00000167244	IGF2	DAE_CP	BECKWITH-WIEDEMANN SYNDROME; BWS;;EXOMPHALOS-MACROGLOSSIA-GIGANTISM SYNDROME;;EMG SYNDROME;;WIEDEMANN-BECKWITH SYNDROME; WBS BECKWITH-WIEDEMANN SYNDROME CHROMOSOME REGION, INCLUDED; BWCR, INCLUDED
chr11	1674001	1674378	protein_coding	ENSG00000167244	IGF2	DAE_CP	BECKWITH-WIEDEMANN SYNDROME; BWS;;EXOMPHALOS-MACROGLOSSIA-GIGANTISM SYNDROME;;EMG SYNDROME;;WIEDEMANN-BECKWITH SYNDROME; WBS BECKWITH-WIEDEMANN SYNDROME CHROMOSOME REGION, INCLUDED; BWCR, INCLUDED
chr11	1657525	1658175	protein_coding	ENSG00000167244	IGF2	DAE_CP	BECKWITH-WIEDEMANN SYNDROME; BWS;;EXOMPHALOS-MACROGLOSSIA-GIGANTISM SYNDROME;;EMG SYNDROME;;WIEDEMANN-BECKWITH SYNDROME; WBS BECKWITH-WIEDEMANN SYNDROME CHROMOSOME REGION, INCLUDED; BWCR, INCLUDED
chr11	1722070	1722955	protein_coding	ENSG00000167244	IGF2	DAE_CP	BECKWITH-WIEDEMANN SYNDROME; BWS;;EXOMPHALOS-MACROGLOSSIA-GIGANTISM SYNDROME;;EMG SYNDROME;;WIEDEMANN-BECKWITH SYNDROME; WBS BECKWITH-WIEDEMANN SYNDROME CHROMOSOME REGION, INCLUDED; BWCR, INCLUDED
chr3	194054334	194054776	protein_coding	ENSG00000198836	OPA1	DAE_CP	BEHR SYNDROME; BEHRS;;OPTIC ATROPHY, INFANTILE HEREDITARY, WITH NEUROLOGIC ABNORMALITIES
chr3	194033051	194034040	protein_coding	ENSG00000198836	OPA1	DAE_CP	BEHR SYNDROME; BEHRS;;OPTIC ATROPHY, INFANTILE HEREDITARY, WITH NEUROLOGIC ABNORMALITIES
chr3	194020300	194021175	protein_coding	ENSG00000198836	OPA1	DAE_CP	BEHR SYNDROME; BEHRS;;OPTIC ATROPHY, INFANTILE HEREDITARY, WITH NEUROLOGIC ABNORMALITIES
chr3	194102224	194102530	protein_coding	ENSG00000198836	OPA1	DAE_CP	BEHR SYNDROME; BEHRS;;OPTIC ATROPHY, INFANTILE HEREDITARY, WITH NEUROLOGIC ABNORMALITIES
chr3	130471751	130472490	protein_coding	ENSG00000017260	ATP2C1	DAE_CP	BENIGN CHRONIC PEMPHIGUS; BCPM;;PEMPHIGUS, BENIGN FAMILIAL;;HAILEY-HAILEY DISEASE; HHD
chr3	129898400	129898900	protein_coding	ENSG00000017260	ATP2C1	DAE_CP	BENIGN CHRONIC PEMPHIGUS; BCPM;;PEMPHIGUS, BENIGN FAMILIAL;;HAILEY-HAILEY DISEASE; HHD
chr10	122757725	122758425	protein_coding	ENSG00000066468	FGFR2	DAE_CP	BENT BONE DYSPLASIA SYNDROME; BBDS
chr10	122831450	122831948	protein_coding	ENSG00000066468	FGFR2	DAE_CP	BENT BONE DYSPLASIA SYNDROME; BBDS
chr6	75465290	75465525	protein_coding	ENSG00000111799	COL12A1	DAE_CP	BETHLEM MYOPATHY 2; BTHLM2;;EHLERS-DANLOS SYNDROME, MYOPATHIC TYPE; EDSMYP;;EDS, MYOPATHIC TYPE
chr4	186950850	186951470	protein_coding	ENSG00000109775	UFSP2	DAE_CP	BEUKES HIP DYSPLASIA; BHD;;HIP DYSPLASIA, BEUKES TYPE;;BEUKES FAMILIAL HIP DYSPLASIA; BFHD;;OSTEOARTHROPATHY, PREMATURE DEGENERATIVE, OF HIP
chr4	186950850	186951470	protein_coding	ENSG00000109775	UFSP2	DAE_CP	BEUKES HIP DYSPLASIA; BHD;;HIP DYSPLASIA, BEUKES TYPE;;BEUKES FAMILIAL HIP DYSPLASIA; BFHD;;OSTEOARTHROPATHY, PREMATURE DEGENERATIVE, OF HIP
chr16	31036770	31037730	protein_coding	ENSG00000099377	HSD3B7	DAE_CP	BILE ACID SYNTHESIS DEFECT, CONGENITAL, 1; CBAS1;;3-@BETA-HYDROXY-DELTA-5-C27-STEROID OXIDOREDUCTASE DEFICIENCY
chr16	31036770	31037730	protein_coding	ENSG00000099377	HSD3B7	DAE_CP	BILE ACID SYNTHESIS DEFECT, CONGENITAL, 1; CBAS1;;3-@BETA-HYDROXY-DELTA-5-C27-STEROID OXIDOREDUCTASE DEFICIENCY
chr7	138437925	138438075	protein_coding	ENSG00000122787	AKR1D1	DAE_CP	BILE ACID SYNTHESIS DEFECT, CONGENITAL, 2; CBAS2;;CHOLESTASIS WITH DELTA(4)-3-OXOSTEROID 5-BETA-REDUCTASE DEFICIENCY
chr8	66473286	66473400	protein_coding	ENSG00000172817	CYP7B1	DAE_CP	BILE ACID SYNTHESIS DEFECT, CONGENITAL, 3; CBAS3
chr8	66153851	66154643	protein_coding	ENSG00000172817	CYP7B1	DAE_CP	BILE ACID SYNTHESIS DEFECT, CONGENITAL, 3; CBAS3
chr8	66153156	66153786	protein_coding	ENSG00000172817	CYP7B1	DAE_CP	BILE ACID SYNTHESIS DEFECT, CONGENITAL, 3; CBAS3
chr8	66149297	66149561	protein_coding	ENSG00000172817	CYP7B1	DAE_CP	BILE ACID SYNTHESIS DEFECT, CONGENITAL, 3; CBAS3
chr8	66152801	66153057	protein_coding	ENSG00000172817	CYP7B1	DAE_CP	BILE ACID SYNTHESIS DEFECT, CONGENITAL, 3; CBAS3
chr8	66140325	66140900	protein_coding	ENSG00000172817	CYP7B1	DAE_CP	BILE ACID SYNTHESIS DEFECT, CONGENITAL, 3; CBAS3
chr8	66145687	66146091	protein_coding	ENSG00000172817	CYP7B1	DAE_CP	BILE ACID SYNTHESIS DEFECT, CONGENITAL, 3; CBAS3
chr2	234221425	234221800	protein_coding	ENSG00000241635	UGT1A8	DAE_CP	BILIRUBIN, SERUM LEVEL OF, QUANTITATIVE TRAIT LOCUS 1; BILIQTL1
chr8	140253750	140254325	protein_coding	ENSG00000169427	KCNK9	DAE_CP	BIRK-BAREL SYNDROME;;BIRK-BAREL MENTAL RETARDATION DYSMORPHISM SYNDROME;;MENTAL RETARDATION WITH HYPOTONIA AND FACIAL DYSMORPHISM
chr8	140277322	140277600	protein_coding	ENSG00000169427	KCNK9	DAE_CP	BIRK-BAREL SYNDROME;;BIRK-BAREL MENTAL RETARDATION DYSMORPHISM SYNDROME;;MENTAL RETARDATION WITH HYPOTONIA AND FACIAL DYSMORPHISM
chr2	219368461	219369035	protein_coding	ENSG00000074582	BCS1L	DAE_CP	BJORNSTAD SYNDROME; BJS;;PILI TORTI AND NERVE DEAFNESS;;PTD
chr2	219369144	219369425	protein_coding	ENSG00000074582	BCS1L	DAE_CP	BJORNSTAD SYNDROME; BJS;;PILI TORTI AND NERVE DEAFNESS;;PTD
chr13	48840730	48841530	protein_coding	ENSG00000139687	RB1	DAE_CP	BLADDER CANCER
chr13	48843165	48844016	protein_coding	ENSG00000139687	RB1	DAE_CP	BLADDER CANCER
chr9	135300200	135300775	protein_coding	ENSG00000165702	GFI1B	DAE_CP	BLEEDING DISORDER, PLATELET-TYPE, 17; BDPLT17;;THROMBASTHENIA-THROMBOCYTOPENIA, HEREDITARY
chr4	9861625	9862125	protein_coding	ENSG00000169676	DRD5	DAE_CP	BLEPHAROSPASM, BENIGN ESSENTIAL, SUSCEPTIBILITY TO
chr17	42356950	42357750	protein_coding	ENSG00000004939	SLC4A1	DAE_CP	BLOOD GROUP, DIEGO SYSTEM; DI;;DIEGO BLOOD GROUP SYSTEM
chr17	42356950	42357750	protein_coding	ENSG00000004939	SLC4A1	DAE_CP	BLOOD GROUP--FROESE;;FR;;FROESE BLOOD GROUP ANTIGEN
chr17	42356950	42357750	protein_coding	ENSG00000004939	SLC4A1	DAE_CP	BLOOD GROUP--SWANN SYSTEM; SW;;SWANN BLOOD GROUP
chr17	42356950	42357750	protein_coding	ENSG00000004939	SLC4A1	DAE_CP	BLOOD GROUP--WALDNER TYPE; WD;;WALDNER BLOOD GROUP ANTIGEN
chr17	42356950	42357750	protein_coding	ENSG00000004939	SLC4A1	DAE_CP	BLOOD GROUP--WRIGHT ANTIGEN; WR;;WRIGHT BLOOD GROUP ANTIGEN
chr2	24707975	24708478	protein_coding	ENSG00000138031	ADCY3	DAE_CP	BODY MASS INDEX QUANTITATIVE TRAIT LOCUS 19; BMIQ19;;OBESITY, SUSCEPTIBILITY TO
chr2	24649830	24650363	protein_coding	ENSG00000138031	ADCY3	DAE_CP	BODY MASS INDEX QUANTITATIVE TRAIT LOCUS 19; BMIQ19;;OBESITY, SUSCEPTIBILITY TO
chr2	24763670	24764330	protein_coding	ENSG00000138031	ADCY3	DAE_CP	BODY MASS INDEX QUANTITATIVE TRAIT LOCUS 19; BMIQ19;;OBESITY, SUSCEPTIBILITY TO
chr2	24648372	24648571	protein_coding	ENSG00000138031	ADCY3	DAE_CP	BODY MASS INDEX QUANTITATIVE TRAIT LOCUS 19; BMIQ19;;OBESITY, SUSCEPTIBILITY TO
chr7	100835675	100836600	protein_coding	ENSG00000106397	PLOD3	DAE_CP	BONE FRAGILITY WITH CONTRACTURES, ARTERIAL RUPTURE, AND DEAFNESS;;LYSYL HYDROXYLASE 3 DEFICIENCY;;LH3 DEFICIENCY
chr7	100835675	100836600	protein_coding	ENSG00000106397	PLOD3	DAE_CP	BONE FRAGILITY WITH CONTRACTURES, ARTERIAL RUPTURE, AND DEAFNESS;;LYSYL HYDROXYLASE 3 DEFICIENCY;;LH3 DEFICIENCY
chr11	68167100	68167280	protein_coding	ENSG00000162337	LRP5	DAE_CP	BONE MINERAL DENSITY QUANTITATIVE TRAIT LOCUS 1; BMND1 HIGH BONE MASS, INCLUDED; HBM, INCLUDED;;OSTEOPOROSIS, SUSCEPTIBILITY TO, INCLUDED
chr11	68829406	68830381	protein_coding	ENSG00000162337	LRP5	DAE_CP	BONE MINERAL DENSITY QUANTITATIVE TRAIT LOCUS 1; BMND1 HIGH BONE MASS, INCLUDED; HBM, INCLUDED;;OSTEOPOROSIS, SUSCEPTIBILITY TO, INCLUDED
chr4	95547775	95548287	protein_coding	ENSG00000138696	BMPR1B	DAE_CP	BRACHYDACTYLY, TYPE A1, D; BDA1D
chr4	95547775	95548287	protein_coding	ENSG00000138696	BMPR1B	DAE_CP	BRACHYDACTYLY, TYPE A2; BDA2;;BRACHYMESOPHALANGY II;;MOHR-WRIEDT TYPE BRACHYDACTYLY
chr9	94860150	94860875	protein_coding	ENSG00000169071	ROR2	DAE_CP	BRACHYDACTYLY, TYPE B1; BDB1;;BRACHYDACTYLY, TYPE B; BDB
chr2	176228400	176228825	protein_coding	ENSG00000128714	HOXD13	DAE_CP	BRACHYDACTYLY, TYPE D; BDD;;STUB THUMB
chr2	176228400	176228825	protein_coding	ENSG00000128714	HOXD13	DAE_CP	BRACHYDACTYLY, TYPE E1; BDE1;;BRACHYDACTYLY, TYPE E; BDE
chr2	176228400	176228825	protein_coding	ENSG00000128714	HOXD13	DAE_CP	BRACHYDACTYLY-SYNDACTYLY SYNDROME; BDSD BRACHYDACTYLY-SYNDACTYLY-OLIGODACTYLY SYNDROME, INCLUDED; BDSDO, INCLUDED
chr1	61918819	61919182	protein_coding	ENSG00000162599	NFIA	DAE_CP	BRAIN MALFORMATIONS WITH OR WITHOUT URINARY TRACT DEFECTS; BRMUTD CHROMOSOME 1p32-p31 DELETION SYNDROME, INCLUDED
chr13	111123547	111124390	protein_coding	ENSG00000134871	COL4A2	DAE_CP	BRAIN SMALL VESSEL DISEASE 2; BSVD2;;PORENCEPHALY 2, FORMERLY; POREN2, FORMERLY
chr13	111155875	111156575	protein_coding	ENSG00000134871	COL4A2	DAE_CP	BRAIN SMALL VESSEL DISEASE 2; BSVD2;;PORENCEPHALY 2, FORMERLY; POREN2, FORMERLY
chr16	31003325	31003896	protein_coding	ENSG00000103507	BCKDK	DAE_CP	BRANCHED-CHAIN KETO ACID DEHYDROGENASE KINASE DEFICIENCY; BCKDKD;;BCKDK DEFICIENCY
chr16	31488330	31488630	protein_coding	ENSG00000103507	BCKDK	DAE_CP	BRANCHED-CHAIN KETO ACID DEHYDROGENASE KINASE DEFICIENCY; BCKDKD;;BCKDK DEFICIENCY
chr11	2223588	2224567	protein_coding	ENSG00000110628	SLC22A18	DAE_CP	BREAST CANCER;;BREAST CANCER, FAMILIAL BREAST CANCER, FAMILIAL MALE, INCLUDED
chr11	2473350	2473925	protein_coding	ENSG00000110628	SLC22A18	DAE_CP	BREAST CANCER;;BREAST CANCER, FAMILIAL BREAST CANCER, FAMILIAL MALE, INCLUDED
chr11	2212020	2212450	protein_coding	ENSG00000110628	SLC22A18	DAE_CP	BREAST CANCER;;BREAST CANCER, FAMILIAL BREAST CANCER, FAMILIAL MALE, INCLUDED
chr11	2554223	2555050	protein_coding	ENSG00000110628	SLC22A18	DAE_CP	BREAST CANCER;;BREAST CANCER, FAMILIAL BREAST CANCER, FAMILIAL MALE, INCLUDED
chr11	2554063	2554145	protein_coding	ENSG00000110628	SLC22A18	DAE_CP	BREAST CANCER;;BREAST CANCER, FAMILIAL BREAST CANCER, FAMILIAL MALE, INCLUDED
chr14	104366125	104366625	protein_coding	ENSG00000126215	XRCC3	DAE_CP	BREAST CANCER;;BREAST CANCER, FAMILIAL BREAST CANCER, FAMILIAL MALE, INCLUDED
chr14	105281660	105281817	protein_coding	ENSG00000142208	AKT1	DAE_CP	BREAST CANCER;;BREAST CANCER, FAMILIAL BREAST CANCER, FAMILIAL MALE, INCLUDED
chr14	105633475	105633987	protein_coding	ENSG00000142208	AKT1	DAE_CP	BREAST CANCER;;BREAST CANCER, FAMILIAL BREAST CANCER, FAMILIAL MALE, INCLUDED
chr14	105281660	105281817	protein_coding	ENSG00000142208	AKT1	DAE_CP	BREAST CANCER;;BREAST CANCER, FAMILIAL BREAST CANCER, FAMILIAL MALE, INCLUDED
chr14	105281660	105281817	protein_coding	ENSG00000142208	AKT1	DAE_CP	BREAST CANCER;;BREAST CANCER, FAMILIAL BREAST CANCER, FAMILIAL MALE, INCLUDED
chr14	105282226	105282530	protein_coding	ENSG00000142208	AKT1	DAE_CP	BREAST CANCER;;BREAST CANCER, FAMILIAL BREAST CANCER, FAMILIAL MALE, INCLUDED
chr14	105281660	105281817	protein_coding	ENSG00000142208	AKT1	DAE_CP	BREAST CANCER;;BREAST CANCER, FAMILIAL BREAST CANCER, FAMILIAL MALE, INCLUDED
chr14	105282226	105282530	protein_coding	ENSG00000142208	AKT1	DAE_CP	BREAST CANCER;;BREAST CANCER, FAMILIAL BREAST CANCER, FAMILIAL MALE, INCLUDED
chr14	105282226	105282530	protein_coding	ENSG00000142208	AKT1	DAE_CP	BREAST CANCER;;BREAST CANCER, FAMILIAL BREAST CANCER, FAMILIAL MALE, INCLUDED
chr14	105633300	105633466	protein_coding	ENSG00000142208	AKT1	DAE_CP	BREAST CANCER;;BREAST CANCER, FAMILIAL BREAST CANCER, FAMILIAL MALE, INCLUDED
chr14	105633475	105633987	protein_coding	ENSG00000142208	AKT1	DAE_CP	BREAST CANCER;;BREAST CANCER, FAMILIAL BREAST CANCER, FAMILIAL MALE, INCLUDED
chr17	41194100	41194650	protein_coding	ENSG00000012048	BRCA1	DAE_CP	BREAST CANCER;;BREAST CANCER, FAMILIAL BREAST CANCER, FAMILIAL MALE, INCLUDED
chr22	28858517	28859228	protein_coding	ENSG00000183765	CHEK2	DAE_CP	BREAST CANCER;;BREAST CANCER, FAMILIAL BREAST CANCER, FAMILIAL MALE, INCLUDED
chr22	28573347	28573584	protein_coding	ENSG00000183765	CHEK2	DAE_CP	BREAST CANCER;;BREAST CANCER, FAMILIAL BREAST CANCER, FAMILIAL MALE, INCLUDED
chr17	41194100	41194650	protein_coding	ENSG00000012048	BRCA1	DAE_CP	BREAST-OVARIAN CANCER, FAMILIAL, SUSCEPTIBILITY TO, 1; BROVCA1 BREAST CANCER, FAMILIAL, SUSCEPTIBILITY TO, 1, INCLUDED;;OVARIAN CANCER, FAMILIAL, SUSCEPTIBILITY TO, 1, INCLUDED
chr17	57062697	57063112	protein_coding	ENSG00000108384	RAD51C	DAE_CP	BREAST-OVARIAN CANCER, FAMILIAL, SUSCEPTIBILITY TO, 3; BROVCA3 BREAST CANCER, FAMILIAL, SUSCEPTIBILITY TO, 3, INCLUDED;;OVARIAN CANCER, FAMILIAL, SUSCEPTIBILITY TO, 3, INCLUDED
chr17	57075359	57076267	protein_coding	ENSG00000108384	RAD51C	DAE_CP	BREAST-OVARIAN CANCER, FAMILIAL, SUSCEPTIBILITY TO, 3; BROVCA3 BREAST CANCER, FAMILIAL, SUSCEPTIBILITY TO, 3, INCLUDED;;OVARIAN CANCER, FAMILIAL, SUSCEPTIBILITY TO, 3, INCLUDED
chr17	57053650	57053989	protein_coding	ENSG00000108384	RAD51C	DAE_CP	BREAST-OVARIAN CANCER, FAMILIAL, SUSCEPTIBILITY TO, 3; BROVCA3 BREAST CANCER, FAMILIAL, SUSCEPTIBILITY TO, 3, INCLUDED;;OVARIAN CANCER, FAMILIAL, SUSCEPTIBILITY TO, 3, INCLUDED
chr17	57057231	57057936	protein_coding	ENSG00000108384	RAD51C	DAE_CP	BREAST-OVARIAN CANCER, FAMILIAL, SUSCEPTIBILITY TO, 3; BROVCA3 BREAST CANCER, FAMILIAL, SUSCEPTIBILITY TO, 3, INCLUDED;;OVARIAN CANCER, FAMILIAL, SUSCEPTIBILITY TO, 3, INCLUDED
chr17	56866067	56867039	protein_coding	ENSG00000108384	RAD51C	DAE_CP	BREAST-OVARIAN CANCER, FAMILIAL, SUSCEPTIBILITY TO, 3; BROVCA3 BREAST CANCER, FAMILIAL, SUSCEPTIBILITY TO, 3, INCLUDED;;OVARIAN CANCER, FAMILIAL, SUSCEPTIBILITY TO, 3, INCLUDED
chr16	29093200	29093407	protein_coding	ENSG00000196296	ATP2A1	DAE_CP	BRODY MYOPATHY
chr16	23171715	23172268	protein_coding	ENSG00000168447	SCNN1B	DAE_CP	BRONCHIECTASIS WITH OR WITHOUT ELEVATED SWEAT CHLORIDE 1; BESC1;;CYSTIC FIBROSIS-LIKE SYNDROME
chr16	23171715	23172268	protein_coding	ENSG00000168447	SCNN1B	DAE_CP	BRONCHIECTASIS WITH OR WITHOUT ELEVATED SWEAT CHLORIDE 1; BESC1;;CYSTIC FIBROSIS-LIKE SYNDROME
chr7	117315702	117316175	protein_coding	ENSG00000001626	CFTR	DAE_CP	BRONCHIECTASIS WITH OR WITHOUT ELEVATED SWEAT CHLORIDE 1; BESC1;;CYSTIC FIBROSIS-LIKE SYNDROME
chr7	117313400	117313875	protein_coding	ENSG00000001626	CFTR	DAE_CP	BRONCHIECTASIS WITH OR WITHOUT ELEVATED SWEAT CHLORIDE 1; BESC1;;CYSTIC FIBROSIS-LIKE SYNDROME
chr12	6535765	6536382	protein_coding	ENSG00000111319	SCNN1A	DAE_CP	BRONCHIECTASIS WITH OR WITHOUT ELEVATED SWEAT CHLORIDE 2; BESC2;;CYSTIC FIBROSIS-LIKE SYNDROME
chr12	6535765	6536382	protein_coding	ENSG00000111319	SCNN1A	DAE_CP	BRONCHIECTASIS WITH OR WITHOUT ELEVATED SWEAT CHLORIDE 2; BESC2;;CYSTIC FIBROSIS-LIKE SYNDROME
chr12	6535765	6536382	protein_coding	ENSG00000111319	SCNN1A	DAE_CP	BRONCHIECTASIS WITH OR WITHOUT ELEVATED SWEAT CHLORIDE 2; BESC2;;CYSTIC FIBROSIS-LIKE SYNDROME
chr12	6539511	6539875	protein_coding	ENSG00000111319	SCNN1A	DAE_CP	BRONCHIECTASIS WITH OR WITHOUT ELEVATED SWEAT CHLORIDE 2; BESC2;;CYSTIC FIBROSIS-LIKE SYNDROME
chr12	6535765	6536382	protein_coding	ENSG00000111319	SCNN1A	DAE_CP	BRONCHIECTASIS WITH OR WITHOUT ELEVATED SWEAT CHLORIDE 2; BESC2;;CYSTIC FIBROSIS-LIKE SYNDROME
chr12	2065806	2066342	protein_coding	ENSG00000151067	CACNA1C	DAE_CP	BRUGADA SYNDROME 3; BRGDA3
chr12	2724963	2725630	protein_coding	ENSG00000151067	CACNA1C	DAE_CP	BRUGADA SYNDROME 3; BRGDA3
chr12	2649250	2650050	protein_coding	ENSG00000151067	CACNA1C	DAE_CP	BRUGADA SYNDROME 3; BRGDA3
chr12	2646825	2647650	protein_coding	ENSG00000151067	CACNA1C	DAE_CP	BRUGADA SYNDROME 3; BRGDA3
chr12	2307235	2307710	protein_coding	ENSG00000151067	CACNA1C	DAE_CP	BRUGADA SYNDROME 3; BRGDA3
chr12	2185200	2185700	protein_coding	ENSG00000151067	CACNA1C	DAE_CP	BRUGADA SYNDROME 3; BRGDA3
chr12	2144079	2144472	protein_coding	ENSG00000151067	CACNA1C	DAE_CP	BRUGADA SYNDROME 3; BRGDA3
chr12	2255675	2256200	protein_coding	ENSG00000151067	CACNA1C	DAE_CP	BRUGADA SYNDROME 3; BRGDA3
chr12	2641450	2642175	protein_coding	ENSG00000151067	CACNA1C	DAE_CP	BRUGADA SYNDROME 3; BRGDA3
chr12	2659725	2660348	protein_coding	ENSG00000151067	CACNA1C	DAE_CP	BRUGADA SYNDROME 3; BRGDA3
chr12	2144079	2144472	protein_coding	ENSG00000151067	CACNA1C	DAE_CP	BRUGADA SYNDROME 3; BRGDA3
chr11	73672000	73672600	protein_coding	ENSG00000175538	KCNE3	DAE_CP	BRUGADA SYNDROME 6; BRGDA6
chr2	219719975	219720475	protein_coding	ENSG00000018280	SLC11A1	DAE_CP	BURULI ULCER, SUSCEPTIBILITY TO;;MYCOBACTERIUM ULCERANS, SUSCEPTIBILITY TO
chr2	219210290	219211101	protein_coding	ENSG00000018280	SLC11A1	DAE_CP	BURULI ULCER, SUSCEPTIBILITY TO;;MYCOBACTERIUM ULCERANS, SUSCEPTIBILITY TO
chr1	22755300	22755875	protein_coding	ENSG00000159189	C1QC	DAE_CP	C1q DEFICIENCY; C1QD
chr1	22755300	22755875	protein_coding	ENSG00000173369	C1QB	DAE_CP	C1q DEFICIENCY; C1QD
chr1	22755300	22755875	protein_coding	ENSG00000173372	C1QA	DAE_CP	C1q DEFICIENCY; C1QD
chr17	48360525	48361425	protein_coding	ENSG00000108821	COL1A1	DAE_CP	CAFFEY DISEASE; CAFYD;;INFANTILE CORTICAL HYPEROSTOSIS
chr17	70510963	70511861	protein_coding	ENSG00000125398	SOX9	DAE_CP	CAMPOMELIC DYSPLASIA;;CMPD;;CMD1; CMPD1;;CMPD1/SRA1 CAMPOMELIC DYSPLASIA WITH AUTOSOMAL SEX REVERSAL, INCLUDED;;ACAMPOMELIC CAMPOMELIC DYSPLASIA, INCLUDED;;ACAMPOMELIC CAMPOMELIC DYSPLASIA WITH AUTOSOMAL SEX REVERSAL, INCLUDED;;CAMPTOMELIC DYSPLASIA /.../UDED
chr17	70514972	70515765	protein_coding	ENSG00000125398	SOX9	DAE_CP	CAMPOMELIC DYSPLASIA;;CMPD;;CMD1; CMPD1;;CMPD1/SRA1 CAMPOMELIC DYSPLASIA WITH AUTOSOMAL SEX REVERSAL, INCLUDED;;ACAMPOMELIC CAMPOMELIC DYSPLASIA, INCLUDED;;ACAMPOMELIC CAMPOMELIC DYSPLASIA WITH AUTOSOMAL SEX REVERSAL, INCLUDED;;CAMPTOMELIC DYSPLASIA /.../UDED
chr17	70511867	70512210	protein_coding	ENSG00000125398	SOX9	DAE_CP	CAMPOMELIC DYSPLASIA;;CMPD;;CMD1; CMPD1;;CMPD1/SRA1 CAMPOMELIC DYSPLASIA WITH AUTOSOMAL SEX REVERSAL, INCLUDED;;ACAMPOMELIC CAMPOMELIC DYSPLASIA, INCLUDED;;ACAMPOMELIC CAMPOMELIC DYSPLASIA WITH AUTOSOMAL SEX REVERSAL, INCLUDED;;CAMPTOMELIC DYSPLASIA /.../UDED
chr19	41230892	41231608	protein_coding	ENSG00000105329	TGFB1	DAE_CP	CAMURATI-ENGELMANN DISEASE; CAEND;;CED;;ENGELMANN DISEASE;;DIAPHYSEAL DYSPLASIA 1, PROGRESSIVE; DPD1;;PROGRESSIVE DIAPHYSEAL DYSPLASIA; PDD
chr19	41073759	41074050	protein_coding	ENSG00000105329	TGFB1	DAE_CP	CAMURATI-ENGELMANN DISEASE; CAEND;;CED;;ENGELMANN DISEASE;;DIAPHYSEAL DYSPLASIA 1, PROGRESSIVE; DPD1;;PROGRESSIVE DIAPHYSEAL DYSPLASIA; PDD
chr19	41239872	41240560	protein_coding	ENSG00000105329	TGFB1	DAE_CP	CAMURATI-ENGELMANN DISEASE; CAEND;;CED;;ENGELMANN DISEASE;;DIAPHYSEAL DYSPLASIA 1, PROGRESSIVE; DPD1;;PROGRESSIVE DIAPHYSEAL DYSPLASIA; PDD
chr19	41059927	41060392	protein_coding	ENSG00000105329	TGFB1	DAE_CP	CAMURATI-ENGELMANN DISEASE; CAEND;;CED;;ENGELMANN DISEASE;;DIAPHYSEAL DYSPLASIA 1, PROGRESSIVE; DPD1;;PROGRESSIVE DIAPHYSEAL DYSPLASIA; PDD
chr7	99867800	99868080	protein_coding	ENSG00000196411	EPHB4	DAE_CP	CAPILLARY MALFORMATION-ARTERIOVENOUS MALFORMATION 2; CMAVM2
chr16	87944925	87945090	protein_coding	ENSG00000174990	CA5A	DAE_CP	CARBONIC ANHYDRASE VA DEFICIENCY, HYPERAMMONEMIA DUE TO; CA5AD
chr16	88560725	88561350	protein_coding	ENSG00000174990	CA5A	DAE_CP	CARBONIC ANHYDRASE VA DEFICIENCY, HYPERAMMONEMIA DUE TO; CA5AD
chr16	88560725	88561350	protein_coding	ENSG00000174990	CA5A	DAE_CP	CARBONIC ANHYDRASE VA DEFICIENCY, HYPERAMMONEMIA DUE TO; CA5AD
chr17	20811636	20812254	protein_coding	ENSG00000108599	AKAP10	DAE_CP	CARDIAC CONDUCTION DEFECT SUDDEN CARDIAC DEATH, INCLUDED; SCD, INCLUDED;;FAMILIAL SUDDEN DEATH, INCLUDED
chr3	172035710	172036220	protein_coding	ENSG00000075651	PLD1	DAE_CP	CARDIAC VALVULAR DEFECT, DEVELOPMENTAL; CVDD
chr3	171558350	171559025	protein_coding	ENSG00000075651	PLD1	DAE_CP	CARDIAC VALVULAR DEFECT, DEVELOPMENTAL; CVDD
chr16	2231930	2232835	protein_coding	ENSG00000131653	TRAF7	DAE_CP	CARDIAC, FACIAL, AND DIGITAL ANOMALIES WITH DEVELOPMENTAL DELAY; CAFDADD
chr16	2249500	2250150	protein_coding	ENSG00000131653	TRAF7	DAE_CP	CARDIAC, FACIAL, AND DIGITAL ANOMALIES WITH DEVELOPMENTAL DELAY; CAFDADD
chr11	61873283	61873715	protein_coding	ENSG00000124920	MYRF	DAE_CP	CARDIAC-UROGENITAL SYNDROME; CUGS
chr11	61829094	61829890	protein_coding	ENSG00000124920	MYRF	DAE_CP	CARDIAC-UROGENITAL SYNDROME; CUGS
chr11	61873283	61873715	protein_coding	ENSG00000124920	MYRF	DAE_CP	CARDIAC-UROGENITAL SYNDROME; CUGS
chr1	156002348	156002800	protein_coding	ENSG00000160789	LMNA	DAE_CP	CARDIOMYOPATHY, DILATED, 1A; CMD1A;;CARDIOMYOPATHY, DILATED, WITH CONDUCTION DEFECT 1; CDCD1;;CARDIOMYOPATHY, IDIOPATHIC DILATED;;CARDIOMYOPATHY, FAMILIAL IDIOPATHIC;;CARDIOMYOPATHY, CONGESTIVE
chr1	237724479	237725110	protein_coding	ENSG00000077522	ACTN2	DAE_CP	CARDIOMYOPATHY, DILATED, 1AA, WITH OR WITHOUT LEFT VENTRICULAR NONCOMPACTION; CMD1AA CARDIOMYOPATHY, FAMILIAL HYPERTROPHIC, 23, WITH OR WITHOUT VENTRICULAR NONCOMPACTION, INCLUDED; CMH23, INCLUDED
chr10	88492914	88493391	protein_coding	ENSG00000122367	LDB3	DAE_CP	CARDIOMYOPATHY, DILATED, 1C, WITH OR WITHOUT LEFT VENTRICULAR NONCOMPACTION; CMD1C LEFT VENTRICULAR NONCOMPACTION 3, INCLUDED; LVNC3, INCLUDED;;CARDIOMYOPATHY, FAMILIAL HYPERTROPHIC, 24, INCLUDED; CMH24, INCLUDED
chr10	88492914	88493391	protein_coding	ENSG00000122367	LDB3	DAE_CP	CARDIOMYOPATHY, DILATED, 1C, WITH OR WITHOUT LEFT VENTRICULAR NONCOMPACTION; CMD1C LEFT VENTRICULAR NONCOMPACTION 3, INCLUDED; LVNC3, INCLUDED;;CARDIOMYOPATHY, FAMILIAL HYPERTROPHIC, 24, INCLUDED; CMH24, INCLUDED
chr10	88661948	88662747	protein_coding	ENSG00000122367	LDB3	DAE_CP	CARDIOMYOPATHY, DILATED, 1C, WITH OR WITHOUT LEFT VENTRICULAR NONCOMPACTION; CMD1C LEFT VENTRICULAR NONCOMPACTION 3, INCLUDED; LVNC3, INCLUDED;;CARDIOMYOPATHY, FAMILIAL HYPERTROPHIC, 24, INCLUDED; CMH24, INCLUDED
chr10	88812810	88813090	protein_coding	ENSG00000122367	LDB3	DAE_CP	CARDIOMYOPATHY, DILATED, 1C, WITH OR WITHOUT LEFT VENTRICULAR NONCOMPACTION; CMD1C LEFT VENTRICULAR NONCOMPACTION 3, INCLUDED; LVNC3, INCLUDED;;CARDIOMYOPATHY, FAMILIAL HYPERTROPHIC, 24, INCLUDED; CMH24, INCLUDED
chr10	88817895	88818381	protein_coding	ENSG00000122367	LDB3	DAE_CP	CARDIOMYOPATHY, DILATED, 1C, WITH OR WITHOUT LEFT VENTRICULAR NONCOMPACTION; CMD1C LEFT VENTRICULAR NONCOMPACTION 3, INCLUDED; LVNC3, INCLUDED;;CARDIOMYOPATHY, FAMILIAL HYPERTROPHIC, 24, INCLUDED; CMH24, INCLUDED
chr10	88677450	88678345	protein_coding	ENSG00000122367	LDB3	DAE_CP	CARDIOMYOPATHY, DILATED, 1C, WITH OR WITHOUT LEFT VENTRICULAR NONCOMPACTION; CMD1C LEFT VENTRICULAR NONCOMPACTION 3, INCLUDED; LVNC3, INCLUDED;;CARDIOMYOPATHY, FAMILIAL HYPERTROPHIC, 24, INCLUDED; CMH24, INCLUDED
chr10	88664760	88665560	protein_coding	ENSG00000122367	LDB3	DAE_CP	CARDIOMYOPATHY, DILATED, 1C, WITH OR WITHOUT LEFT VENTRICULAR NONCOMPACTION; CMD1C LEFT VENTRICULAR NONCOMPACTION 3, INCLUDED; LVNC3, INCLUDED;;CARDIOMYOPATHY, FAMILIAL HYPERTROPHIC, 24, INCLUDED; CMH24, INCLUDED
chr14	23911900	23912326	protein_coding	ENSG00000197616	MYH6	DAE_CP	CARDIOMYOPATHY, DILATED, 1EE; CMD1EE
chr14	23911900	23912326	protein_coding	ENSG00000197616	MYH6	DAE_CP	CARDIOMYOPATHY, DILATED, 1EE; CMD1EE
chr2	180386320	180386710	protein_coding	ENSG00000155657	TTN	DAE_CP	CARDIOMYOPATHY, DILATED, 1G; CMD1G
chr5	1246760	1247225	protein_coding	ENSG00000073578	SDHA	DAE_CP	CARDIOMYOPATHY, DILATED, 1GG; CMD1GG
chr5	784740	785023	protein_coding	ENSG00000073578	SDHA	DAE_CP	CARDIOMYOPATHY, DILATED, 1GG; CMD1GG
chr5	1102050	1103025	protein_coding	ENSG00000073578	SDHA	DAE_CP	CARDIOMYOPATHY, DILATED, 1GG; CMD1GG
chr5	784740	785023	protein_coding	ENSG00000073578	SDHA	DAE_CP	CARDIOMYOPATHY, DILATED, 1GG; CMD1GG
chr5	861700	862475	protein_coding	ENSG00000073578	SDHA	DAE_CP	CARDIOMYOPATHY, DILATED, 1GG; CMD1GG
chr5	784740	785023	protein_coding	ENSG00000073578	SDHA	DAE_CP	CARDIOMYOPATHY, DILATED, 1GG; CMD1GG
chr5	1155800	1156325	protein_coding	ENSG00000073578	SDHA	DAE_CP	CARDIOMYOPATHY, DILATED, 1GG; CMD1GG
chr5	784740	785023	protein_coding	ENSG00000073578	SDHA	DAE_CP	CARDIOMYOPATHY, DILATED, 1GG; CMD1GG
chr5	1102050	1103025	protein_coding	ENSG00000073578	SDHA	DAE_CP	CARDIOMYOPATHY, DILATED, 1GG; CMD1GG
chr5	784740	785023	protein_coding	ENSG00000073578	SDHA	DAE_CP	CARDIOMYOPATHY, DILATED, 1GG; CMD1GG
chr5	1030509	1031150	protein_coding	ENSG00000073578	SDHA	DAE_CP	CARDIOMYOPATHY, DILATED, 1GG; CMD1GG
chr5	784740	785023	protein_coding	ENSG00000073578	SDHA	DAE_CP	CARDIOMYOPATHY, DILATED, 1GG; CMD1GG
chr5	784740	785023	protein_coding	ENSG00000073578	SDHA	DAE_CP	CARDIOMYOPATHY, DILATED, 1GG; CMD1GG
chr5	1145075	1145725	protein_coding	ENSG00000073578	SDHA	DAE_CP	CARDIOMYOPATHY, DILATED, 1GG; CMD1GG
chr5	1050325	1051100	protein_coding	ENSG00000073578	SDHA	DAE_CP	CARDIOMYOPATHY, DILATED, 1GG; CMD1GG
chr5	784740	785023	protein_coding	ENSG00000073578	SDHA	DAE_CP	CARDIOMYOPATHY, DILATED, 1GG; CMD1GG
chr5	1038930	1039920	protein_coding	ENSG00000073578	SDHA	DAE_CP	CARDIOMYOPATHY, DILATED, 1GG; CMD1GG
chr2	220341475	220341590	protein_coding	ENSG00000175084	DES	DAE_CP	CARDIOMYOPATHY, DILATED, 1I; CMD1I
chr6	132923549	132923841	protein_coding	ENSG00000112319	EYA4	DAE_CP	CARDIOMYOPATHY, DILATED, 1J; CMD1J;;CARDIOMYOPATHY, DILATED, WITH SENSORINEURAL HEARING LOSS, AUTOSOMAL DOMINANT
chr5	156135952	156136652	protein_coding	ENSG00000170624	SGCD	DAE_CP	CARDIOMYOPATHY, DILATED, 1L; CMD1L
chr14	73950035	73950353	protein_coding	ENSG00000080815	PSEN1	DAE_CP	CARDIOMYOPATHY, DILATED, 1U; CMD1U
chr10	75646912	75647400	protein_coding	ENSG00000035403	VCL	DAE_CP	CARDIOMYOPATHY, DILATED, 1W; CMD1W
chr10	75646912	75647400	protein_coding	ENSG00000035403	VCL	DAE_CP	CARDIOMYOPATHY, DILATED, 1W; CMD1W
chr3	52040109	52040433	protein_coding	ENSG00000114854	TNNC1	DAE_CP	CARDIOMYOPATHY, DILATED, 1Z; CMD1Z
chr1	156002348	156002800	protein_coding	ENSG00000160789	LMNA	DAE_CP	CARDIOMYOPATHY, DILATED, WITH HYPERGONADOTROPIC HYPOGONADISM;;MALOUF SYNDROME;;CARDIOMYOPATHY, CONGESTIVE, WITH HYPERGONADOTROPIC HYPOGONADISM;;CARDIOMYOPATHY, DILATED, WITH PREMATURE OVARIAN FAILURE;;CARDIOMYOPATHY WITH PRIMARY TESTICULAR FAILURE;; /.../ SYNDROME;;GENITAL ANOMALY WITH CARDIOMYOPATHY;;CARDIOGENITAL SYNDROME
chr14	23911900	23912326	protein_coding	ENSG00000197616	MYH6	DAE_CP	CARDIOMYOPATHY, FAMILIAL HYPERTROPHIC, 1; CMH1;;CMH;;VENTRICULAR HYPERTROPHY, HEREDITARY;;ASYMMETRIC SEPTAL HYPERTROPHY; ASH;;HYPERTROPHIC SUBAORTIC STENOSIS, IDIOPATHIC
chr14	23911900	23912326	protein_coding	ENSG00000197616	MYH6	DAE_CP	CARDIOMYOPATHY, FAMILIAL HYPERTROPHIC, 1; CMH1;;CMH;;VENTRICULAR HYPERTROPHY, HEREDITARY;;ASYMMETRIC SEPTAL HYPERTROPHY; ASH;;HYPERTROPHIC SUBAORTIC STENOSIS, IDIOPATHIC
chr20	31233125	31234050	protein_coding	ENSG00000101306	MYLK2	DAE_CP	CARDIOMYOPATHY, FAMILIAL HYPERTROPHIC, 1; CMH1;;CMH;;VENTRICULAR HYPERTROPHY, HEREDITARY;;ASYMMETRIC SEPTAL HYPERTROPHY; ASH;;HYPERTROPHIC SUBAORTIC STENOSIS, IDIOPATHIC
chr20	31230425	31231000	protein_coding	ENSG00000101306	MYLK2	DAE_CP	CARDIOMYOPATHY, FAMILIAL HYPERTROPHIC, 1; CMH1;;CMH;;VENTRICULAR HYPERTROPHY, HEREDITARY;;ASYMMETRIC SEPTAL HYPERTROPHY; ASH;;HYPERTROPHIC SUBAORTIC STENOSIS, IDIOPATHIC
chr20	30533690	30534262	protein_coding	ENSG00000101306	MYLK2	DAE_CP	CARDIOMYOPATHY, FAMILIAL HYPERTROPHIC, 1; CMH1;;CMH;;VENTRICULAR HYPERTROPHY, HEREDITARY;;ASYMMETRIC SEPTAL HYPERTROPHY; ASH;;HYPERTROPHIC SUBAORTIC STENOSIS, IDIOPATHIC
chr12	111765845	111766338	protein_coding	ENSG00000111245	MYL2	DAE_CP	CARDIOMYOPATHY, FAMILIAL HYPERTROPHIC, 10; CMH10;;CARDIOMYOPATHY, HYPERTROPHIC, MID-LEFT VENTRICULAR CHAMBER TYPE, 2
chr12	111724690	111725325	protein_coding	ENSG00000111245	MYL2	DAE_CP	CARDIOMYOPATHY, FAMILIAL HYPERTROPHIC, 10; CMH10;;CARDIOMYOPATHY, HYPERTROPHIC, MID-LEFT VENTRICULAR CHAMBER TYPE, 2
chr12	111727617	111728181	protein_coding	ENSG00000111245	MYL2	DAE_CP	CARDIOMYOPATHY, FAMILIAL HYPERTROPHIC, 10; CMH10;;CARDIOMYOPATHY, HYPERTROPHIC, MID-LEFT VENTRICULAR CHAMBER TYPE, 2
chr12	111749631	111750248	protein_coding	ENSG00000111245	MYL2	DAE_CP	CARDIOMYOPATHY, FAMILIAL HYPERTROPHIC, 10; CMH10;;CARDIOMYOPATHY, HYPERTROPHIC, MID-LEFT VENTRICULAR CHAMBER TYPE, 2
chr12	111707800	111708100	protein_coding	ENSG00000111245	MYL2	DAE_CP	CARDIOMYOPATHY, FAMILIAL HYPERTROPHIC, 10; CMH10;;CARDIOMYOPATHY, HYPERTROPHIC, MID-LEFT VENTRICULAR CHAMBER TYPE, 2
chr12	111754890	111755474	protein_coding	ENSG00000111245	MYL2	DAE_CP	CARDIOMYOPATHY, FAMILIAL HYPERTROPHIC, 10; CMH10;;CARDIOMYOPATHY, HYPERTROPHIC, MID-LEFT VENTRICULAR CHAMBER TYPE, 2
chr12	111733861	111734378	protein_coding	ENSG00000111245	MYL2	DAE_CP	CARDIOMYOPATHY, FAMILIAL HYPERTROPHIC, 10; CMH10;;CARDIOMYOPATHY, HYPERTROPHIC, MID-LEFT VENTRICULAR CHAMBER TYPE, 2
chr3	52040109	52040433	protein_coding	ENSG00000114854	TNNC1	DAE_CP	CARDIOMYOPATHY, FAMILIAL HYPERTROPHIC, 13; CMH13
chr14	23911900	23912326	protein_coding	ENSG00000197616	MYH6	DAE_CP	CARDIOMYOPATHY, FAMILIAL HYPERTROPHIC, 14; CMH14
chr14	23911900	23912326	protein_coding	ENSG00000197616	MYH6	DAE_CP	CARDIOMYOPATHY, FAMILIAL HYPERTROPHIC, 14; CMH14
chr10	75646912	75647400	protein_coding	ENSG00000035403	VCL	DAE_CP	CARDIOMYOPATHY, FAMILIAL HYPERTROPHIC, 15; CMH15
chr10	75646912	75647400	protein_coding	ENSG00000035403	VCL	DAE_CP	CARDIOMYOPATHY, FAMILIAL HYPERTROPHIC, 15; CMH15
chr17	37838546	37839130	protein_coding	ENSG00000173991	TCAP	DAE_CP	CARDIOMYOPATHY, FAMILIAL HYPERTROPHIC, 25; CMH25
chr17	37838546	37839130	protein_coding	ENSG00000173991	TCAP	DAE_CP	CARDIOMYOPATHY, FAMILIAL HYPERTROPHIC, 25; CMH25
chr17	37838546	37839130	protein_coding	ENSG00000173991	TCAP	DAE_CP	CARDIOMYOPATHY, FAMILIAL HYPERTROPHIC, 25; CMH25
chr17	37838546	37839130	protein_coding	ENSG00000173991	TCAP	DAE_CP	CARDIOMYOPATHY, FAMILIAL HYPERTROPHIC, 25; CMH25
chr17	37838546	37839130	protein_coding	ENSG00000173991	TCAP	DAE_CP	CARDIOMYOPATHY, FAMILIAL HYPERTROPHIC, 25; CMH25
chr7	152130900	152131334	protein_coding	ENSG00000106617	PRKAG2	DAE_CP	CARDIOMYOPATHY, FAMILIAL HYPERTROPHIC, 6; CMH6
chr7	152130900	152131334	protein_coding	ENSG00000106617	PRKAG2	DAE_CP	CARDIOMYOPATHY, FAMILIAL HYPERTROPHIC, 6; CMH6
chr3	47001425	47002348	protein_coding	ENSG00000160808	MYL3	DAE_CP	CARDIOMYOPATHY, FAMILIAL HYPERTROPHIC, 8; CMH8;;CARDIOMYOPATHY, HYPERTROPHIC, MID-LEFT VENTRICULAR CHAMBER TYPE, 1
chr3	46775425	46776075	protein_coding	ENSG00000160808	MYL3	DAE_CP	CARDIOMYOPATHY, FAMILIAL HYPERTROPHIC, 8; CMH8;;CARDIOMYOPATHY, HYPERTROPHIC, MID-LEFT VENTRICULAR CHAMBER TYPE, 1
chr3	46940350	46940573	protein_coding	ENSG00000160808	MYL3	DAE_CP	CARDIOMYOPATHY, FAMILIAL HYPERTROPHIC, 8; CMH8;;CARDIOMYOPATHY, HYPERTROPHIC, MID-LEFT VENTRICULAR CHAMBER TYPE, 1
chr3	47001425	47002348	protein_coding	ENSG00000160808	MYL3	DAE_CP	CARDIOMYOPATHY, FAMILIAL HYPERTROPHIC, 8; CMH8;;CARDIOMYOPATHY, HYPERTROPHIC, MID-LEFT VENTRICULAR CHAMBER TYPE, 1
chr2	180386320	180386710	protein_coding	ENSG00000155657	TTN	DAE_CP	CARDIOMYOPATHY, FAMILIAL HYPERTROPHIC, 9; CMH9
chr11	67722992	67723526	protein_coding	ENSG00000110090	CPT1A	DAE_CP	CARNITINE PALMITOYLTRANSFERASE I DEFICIENCY;;CARNITINE PALMITOYLTRANSFERASE IA DEFICIENCY;;CPT I DEFICIENCY;;CPT DEFICIENCY, HEPATIC, TYPE I
chr3	49519994	49520707	protein_coding	ENSG00000178537	SLC25A20	DAE_CP	CARNITINE-ACYLCARNITINE TRANSLOCASE DEFICIENCY; CACTD;;CACT DEFICIENCY
chr3	49087932	49088876	protein_coding	ENSG00000178537	SLC25A20	DAE_CP	CARNITINE-ACYLCARNITINE TRANSLOCASE DEFICIENCY; CACTD;;CACT DEFICIENCY
chr3	48259600	48260100	protein_coding	ENSG00000178537	SLC25A20	DAE_CP	CARNITINE-ACYLCARNITINE TRANSLOCASE DEFICIENCY; CACTD;;CACT DEFICIENCY
chr3	48772785	48773500	protein_coding	ENSG00000178537	SLC25A20	DAE_CP	CARNITINE-ACYLCARNITINE TRANSLOCASE DEFICIENCY; CACTD;;CACT DEFICIENCY
chr10	104102280	104102550	protein_coding	ENSG00000107859	PITX3	DAE_CP	CATARACT 11, MULTIPLE TYPES; CTRCT11;;CATARACT, POSTERIOR POLAR, 4; CTPP4;;CPP4 CATARACT 11 WITH MICROPHTHALMIA AND NEURODEVELOPMENTAL ABNORMALITIES, INCLUDED
chr10	104102280	104102550	protein_coding	ENSG00000107859	PITX3	DAE_CP	CATARACT 11, MULTIPLE TYPES; CTRCT11;;CATARACT, POSTERIOR POLAR, 4; CTPP4;;CPP4 CATARACT 11 WITH MICROPHTHALMIA AND NEURODEVELOPMENTAL ABNORMALITIES, INCLUDED
chr3	132888370	132888930	protein_coding	ENSG00000170819	BFSP2	DAE_CP	CATARACT 12, MULTIPLE TYPES; CTRCT12
chr3	132881925	132882123	protein_coding	ENSG00000170819	BFSP2	DAE_CP	CATARACT 12, MULTIPLE TYPES; CTRCT12
chr3	186005360	186005990	protein_coding	ENSG00000213139	CRYGS	DAE_CP	CATARACT 20, MULTIPLE TYPES; CTRCT20
chr3	185661376	185661525	protein_coding	ENSG00000213139	CRYGS	DAE_CP	CATARACT 20, MULTIPLE TYPES; CTRCT20
chr3	185985450	185985850	protein_coding	ENSG00000213139	CRYGS	DAE_CP	CATARACT 20, MULTIPLE TYPES; CTRCT20
chr10	16887375	16887900	protein_coding	ENSG00000026025	VIM	DAE_CP	CATARACT 30, MULTIPLE TYPES; CTRCT30
chr20	17988600	17989075	protein_coding	ENSG00000125864	BFSP1	DAE_CP	CATARACT 33, MULTIPLE TYPES; CTRCT33
chr20	17988600	17989075	protein_coding	ENSG00000125864	BFSP1	DAE_CP	CATARACT 33, MULTIPLE TYPES; CTRCT33
chr20	17995015	17995506	protein_coding	ENSG00000125864	BFSP1	DAE_CP	CATARACT 33, MULTIPLE TYPES; CTRCT33
chr9	100356650	100357150	protein_coding	ENSG00000196116	TDRD7	DAE_CP	CATARACT 36; CTRCT36;;CATARACT, AUTOSOMAL RECESSIVE CONGENITAL 4; CATC4
chr7	140771095	140771601	protein_coding	ENSG00000006530	AGK	DAE_CP	CATARACT 38; CTRCT38;;CATARACT, AUTOSOMAL RECESSIVE CONGENITAL 5; CATC5
chr7	140485155	140485979	protein_coding	ENSG00000006530	AGK	DAE_CP	CATARACT 38; CTRCT38;;CATARACT, AUTOSOMAL RECESSIVE CONGENITAL 5; CATC5
chr4	6544450	6545200	protein_coding	ENSG00000109501	WFS1	DAE_CP	CATARACT 41; CTRCT41;;CATARACT 41, CONGENITAL NUCLEAR TYPE
chr4	6362000	6362592	protein_coding	ENSG00000109501	WFS1	DAE_CP	CATARACT 41; CTRCT41;;CATARACT 41, CONGENITAL NUCLEAR TYPE
chr4	6522196	6522550	protein_coding	ENSG00000109501	WFS1	DAE_CP	CATARACT 41; CTRCT41;;CATARACT 41, CONGENITAL NUCLEAR TYPE
chr4	6540404	6540500	protein_coding	ENSG00000109501	WFS1	DAE_CP	CATARACT 41; CTRCT41;;CATARACT 41, CONGENITAL NUCLEAR TYPE
chr4	6544450	6545200	protein_coding	ENSG00000109501	WFS1	DAE_CP	CATARACT 41; CTRCT41;;CATARACT 41, CONGENITAL NUCLEAR TYPE
chr2	219890640	219891000	protein_coding	ENSG00000163499	CRYBA2	DAE_CP	CATARACT 42; CTRCT42
chr17	32741050	32741665	protein_coding	ENSG00000141161	UNC45B	DAE_CP	CATARACT 43; CTRCT43
chr6	33578490	33578920	protein_coding	ENSG00000161904	LEMD2	DAE_CP	CATARACT 46, JUVENILE-ONSET, WITH OR WITHOUT ARRHYTHMIC CARDIOMYOPATHY; CTRCT46;;CATARACT, JUVENILE, HUTTERITE TYPE
chr6	33578490	33578920	protein_coding	ENSG00000161904	LEMD2	DAE_CP	CATARACT 46, JUVENILE-ONSET, WITH OR WITHOUT ARRHYTHMIC CARDIOMYOPATHY; CTRCT46;;CATARACT, JUVENILE, HUTTERITE TYPE
chr6	34058394	34058875	protein_coding	ENSG00000161904	LEMD2	DAE_CP	CATARACT 46, JUVENILE-ONSET, WITH OR WITHOUT ARRHYTHMIC CARDIOMYOPATHY; CTRCT46;;CATARACT, JUVENILE, HUTTERITE TYPE
chr6	33912475	33913025	protein_coding	ENSG00000161904	LEMD2	DAE_CP	CATARACT 46, JUVENILE-ONSET, WITH OR WITHOUT ARRHYTHMIC CARDIOMYOPATHY; CTRCT46;;CATARACT, JUVENILE, HUTTERITE TYPE
chr6	33578490	33578920	protein_coding	ENSG00000161904	LEMD2	DAE_CP	CATARACT 46, JUVENILE-ONSET, WITH OR WITHOUT ARRHYTHMIC CARDIOMYOPATHY; CTRCT46;;CATARACT, JUVENILE, HUTTERITE TYPE
chr6	34083125	34083325	protein_coding	ENSG00000161904	LEMD2	DAE_CP	CATARACT 46, JUVENILE-ONSET, WITH OR WITHOUT ARRHYTHMIC CARDIOMYOPATHY; CTRCT46;;CATARACT, JUVENILE, HUTTERITE TYPE
chr16	67006736	67007338	protein_coding	ENSG00000102878	HSF4	DAE_CP	CATARACT 5, MULTIPLE TYPES; CTRCT5;;CATARACT, LAMELLAR;;CATARACT, MARNER TYPE; CAM; CTM
chr16	67007600	67008400	protein_coding	ENSG00000102878	HSF4	DAE_CP	CATARACT 5, MULTIPLE TYPES; CTRCT5;;CATARACT, LAMELLAR;;CATARACT, MARNER TYPE; CAM; CTM
chr16	801940	802201	protein_coding	ENSG00000103126	AXIN1	DAE_CP	CAUDAL DUPLICATION ANOMALY
chr16	801940	802201	protein_coding	ENSG00000103126	AXIN1	DAE_CP	CAUDAL DUPLICATION ANOMALY
chr16	801940	802201	protein_coding	ENSG00000103126	AXIN1	DAE_CP	CAUDAL DUPLICATION ANOMALY
chr16	801940	802201	protein_coding	ENSG00000103126	AXIN1	DAE_CP	CAUDAL DUPLICATION ANOMALY
chr16	801940	802201	protein_coding	ENSG00000103126	AXIN1	DAE_CP	CAUDAL DUPLICATION ANOMALY
chr16	962475	963436	protein_coding	ENSG00000103126	AXIN1	DAE_CP	CAUDAL DUPLICATION ANOMALY
chr16	962475	963436	protein_coding	ENSG00000103126	AXIN1	DAE_CP	CAUDAL DUPLICATION ANOMALY
chr16	801940	802201	protein_coding	ENSG00000103126	AXIN1	DAE_CP	CAUDAL DUPLICATION ANOMALY
chr16	801940	802201	protein_coding	ENSG00000103126	AXIN1	DAE_CP	CAUDAL DUPLICATION ANOMALY
chr16	801940	802201	protein_coding	ENSG00000103126	AXIN1	DAE_CP	CAUDAL DUPLICATION ANOMALY
chr16	801940	802201	protein_coding	ENSG00000103126	AXIN1	DAE_CP	CAUDAL DUPLICATION ANOMALY
chr16	750825	750973	protein_coding	ENSG00000103126	AXIN1	DAE_CP	CAUDAL DUPLICATION ANOMALY
chr16	801940	802201	protein_coding	ENSG00000103126	AXIN1	DAE_CP	CAUDAL DUPLICATION ANOMALY
chr22	27364825	27365176	protein_coding	ENSG00000169184	MN1	DAE_CP	CEBALID SYNDROME; CEBALID;;CRANIOFACIAL DEFECTS, DYSMORPHIC EARS, STRUCTURAL BRAIN ABNORMALITIES, EXPRESSIVE LANGUAGE DELAY, AND IMPAIRED INTELLECTUAL DEVELOPMENT
chr22	27554588	27554675	protein_coding	ENSG00000169184	MN1	DAE_CP	CEBALID SYNDROME; CEBALID;;CRANIOFACIAL DEFECTS, DYSMORPHIC EARS, STRUCTURAL BRAIN ABNORMALITIES, EXPRESSIVE LANGUAGE DELAY, AND IMPAIRED INTELLECTUAL DEVELOPMENT
chr22	27322250	27322750	protein_coding	ENSG00000169184	MN1	DAE_CP	CEBALID SYNDROME; CEBALID;;CRANIOFACIAL DEFECTS, DYSMORPHIC EARS, STRUCTURAL BRAIN ABNORMALITIES, EXPRESSIVE LANGUAGE DELAY, AND IMPAIRED INTELLECTUAL DEVELOPMENT
chr22	27317500	27318150	protein_coding	ENSG00000169184	MN1	DAE_CP	CEBALID SYNDROME; CEBALID;;CRANIOFACIAL DEFECTS, DYSMORPHIC EARS, STRUCTURAL BRAIN ABNORMALITIES, EXPRESSIVE LANGUAGE DELAY, AND IMPAIRED INTELLECTUAL DEVELOPMENT
chr22	27546450	27546700	protein_coding	ENSG00000169184	MN1	DAE_CP	CEBALID SYNDROME; CEBALID;;CRANIOFACIAL DEFECTS, DYSMORPHIC EARS, STRUCTURAL BRAIN ABNORMALITIES, EXPRESSIVE LANGUAGE DELAY, AND IMPAIRED INTELLECTUAL DEVELOPMENT
chr22	27329225	27329775	protein_coding	ENSG00000169184	MN1	DAE_CP	CEBALID SYNDROME; CEBALID;;CRANIOFACIAL DEFECTS, DYSMORPHIC EARS, STRUCTURAL BRAIN ABNORMALITIES, EXPRESSIVE LANGUAGE DELAY, AND IMPAIRED INTELLECTUAL DEVELOPMENT
chr22	27314925	27315450	protein_coding	ENSG00000169184	MN1	DAE_CP	CEBALID SYNDROME; CEBALID;;CRANIOFACIAL DEFECTS, DYSMORPHIC EARS, STRUCTURAL BRAIN ABNORMALITIES, EXPRESSIVE LANGUAGE DELAY, AND IMPAIRED INTELLECTUAL DEVELOPMENT
chr22	27748240	27749020	protein_coding	ENSG00000169184	MN1	DAE_CP	CEBALID SYNDROME; CEBALID;;CRANIOFACIAL DEFECTS, DYSMORPHIC EARS, STRUCTURAL BRAIN ABNORMALITIES, EXPRESSIVE LANGUAGE DELAY, AND IMPAIRED INTELLECTUAL DEVELOPMENT
chr22	27323625	27323976	protein_coding	ENSG00000169184	MN1	DAE_CP	CEBALID SYNDROME; CEBALID;;CRANIOFACIAL DEFECTS, DYSMORPHIC EARS, STRUCTURAL BRAIN ABNORMALITIES, EXPRESSIVE LANGUAGE DELAY, AND IMPAIRED INTELLECTUAL DEVELOPMENT
chr22	27559600	27559776	protein_coding	ENSG00000169184	MN1	DAE_CP	CEBALID SYNDROME; CEBALID;;CRANIOFACIAL DEFECTS, DYSMORPHIC EARS, STRUCTURAL BRAIN ABNORMALITIES, EXPRESSIVE LANGUAGE DELAY, AND IMPAIRED INTELLECTUAL DEVELOPMENT
chr22	27327325	27328150	protein_coding	ENSG00000169184	MN1	DAE_CP	CEBALID SYNDROME; CEBALID;;CRANIOFACIAL DEFECTS, DYSMORPHIC EARS, STRUCTURAL BRAIN ABNORMALITIES, EXPRESSIVE LANGUAGE DELAY, AND IMPAIRED INTELLECTUAL DEVELOPMENT
chr22	27368001	27368501	protein_coding	ENSG00000169184	MN1	DAE_CP	CEBALID SYNDROME; CEBALID;;CRANIOFACIAL DEFECTS, DYSMORPHIC EARS, STRUCTURAL BRAIN ABNORMALITIES, EXPRESSIVE LANGUAGE DELAY, AND IMPAIRED INTELLECTUAL DEVELOPMENT
chr11	47128312	47128975	protein_coding	ENSG00000134569	LRP4	DAE_CP	CENANI-LENZ SYNDACTYLY SYNDROME; CLSS;;CENANI SYNDACTYLISM;;CENANI-LENZ SYNDACTYLY;;SYNDACTYLY, TYPE VII
chr11	47128312	47128975	protein_coding	ENSG00000134569	LRP4	DAE_CP	CENANI-LENZ SYNDACTYLY SYNDROME; CLSS;;CENANI SYNDACTYLISM;;CENANI-LENZ SYNDACTYLY;;SYNDACTYLY, TYPE VII
chr11	47140550	47141000	protein_coding	ENSG00000134569	LRP4	DAE_CP	CENANI-LENZ SYNDACTYLY SYNDROME; CLSS;;CENANI SYNDACTYLISM;;CENANI-LENZ SYNDACTYLY;;SYNDACTYLY, TYPE VII
chr10	43393350	43393825	protein_coding	ENSG00000165731	RET	DAE_CP	CENTRAL HYPOVENTILATION SYNDROME, CONGENITAL; CCHS;;AUTONOMIC CONTROL, CONGENITAL FAILURE OF;;ONDINE CURSE, CONGENITAL ONDINE-HIRSCHSPRUNG DISEASE, INCLUDED; OHD, INCLUDED;;CCHS WITH HIRSCHSPRUNG DISEASE, INCLUDED;;HADDAD SYNDROME, INCLUDED
chr10	43362187	43362625	protein_coding	ENSG00000165731	RET	DAE_CP	CENTRAL HYPOVENTILATION SYNDROME, CONGENITAL; CCHS;;AUTONOMIC CONTROL, CONGENITAL FAILURE OF;;ONDINE CURSE, CONGENITAL ONDINE-HIRSCHSPRUNG DISEASE, INCLUDED; OHD, INCLUDED;;CCHS WITH HIRSCHSPRUNG DISEASE, INCLUDED;;HADDAD SYNDROME, INCLUDED
chr10	43332080	43333000	protein_coding	ENSG00000165731	RET	DAE_CP	CENTRAL HYPOVENTILATION SYNDROME, CONGENITAL; CCHS;;AUTONOMIC CONTROL, CONGENITAL FAILURE OF;;ONDINE CURSE, CONGENITAL ONDINE-HIRSCHSPRUNG DISEASE, INCLUDED; OHD, INCLUDED;;CCHS WITH HIRSCHSPRUNG DISEASE, INCLUDED;;HADDAD SYNDROME, INCLUDED
chr10	43322525	43323000	protein_coding	ENSG00000165731	RET	DAE_CP	CENTRAL HYPOVENTILATION SYNDROME, CONGENITAL; CCHS;;AUTONOMIC CONTROL, CONGENITAL FAILURE OF;;ONDINE CURSE, CONGENITAL ONDINE-HIRSCHSPRUNG DISEASE, INCLUDED; OHD, INCLUDED;;CCHS WITH HIRSCHSPRUNG DISEASE, INCLUDED;;HADDAD SYNDROME, INCLUDED
chr10	43322525	43323000	protein_coding	ENSG00000165731	RET	DAE_CP	CENTRAL HYPOVENTILATION SYNDROME, CONGENITAL; CCHS;;AUTONOMIC CONTROL, CONGENITAL FAILURE OF;;ONDINE CURSE, CONGENITAL ONDINE-HIRSCHSPRUNG DISEASE, INCLUDED; OHD, INCLUDED;;CCHS WITH HIRSCHSPRUNG DISEASE, INCLUDED;;HADDAD SYNDROME, INCLUDED
chr12	103854520	103855340	protein_coding	ENSG00000139352	ASCL1	DAE_CP	CENTRAL HYPOVENTILATION SYNDROME, CONGENITAL; CCHS;;AUTONOMIC CONTROL, CONGENITAL FAILURE OF;;ONDINE CURSE, CONGENITAL ONDINE-HIRSCHSPRUNG DISEASE, INCLUDED; OHD, INCLUDED;;CCHS WITH HIRSCHSPRUNG DISEASE, INCLUDED;;HADDAD SYNDROME, INCLUDED
chr12	103853922	103854415	protein_coding	ENSG00000139352	ASCL1	DAE_CP	CENTRAL HYPOVENTILATION SYNDROME, CONGENITAL; CCHS;;AUTONOMIC CONTROL, CONGENITAL FAILURE OF;;ONDINE CURSE, CONGENITAL ONDINE-HIRSCHSPRUNG DISEASE, INCLUDED; OHD, INCLUDED;;CCHS WITH HIRSCHSPRUNG DISEASE, INCLUDED;;HADDAD SYNDROME, INCLUDED
chr12	103810490	103811144	protein_coding	ENSG00000139352	ASCL1	DAE_CP	CENTRAL HYPOVENTILATION SYNDROME, CONGENITAL; CCHS;;AUTONOMIC CONTROL, CONGENITAL FAILURE OF;;ONDINE CURSE, CONGENITAL ONDINE-HIRSCHSPRUNG DISEASE, INCLUDED; OHD, INCLUDED;;CCHS WITH HIRSCHSPRUNG DISEASE, INCLUDED;;HADDAD SYNDROME, INCLUDED
chr12	103902739	103903551	protein_coding	ENSG00000139352	ASCL1	DAE_CP	CENTRAL HYPOVENTILATION SYNDROME, CONGENITAL; CCHS;;AUTONOMIC CONTROL, CONGENITAL FAILURE OF;;ONDINE CURSE, CONGENITAL ONDINE-HIRSCHSPRUNG DISEASE, INCLUDED; OHD, INCLUDED;;CCHS WITH HIRSCHSPRUNG DISEASE, INCLUDED;;HADDAD SYNDROME, INCLUDED
chr4	41868949	41869666	protein_coding	ENSG00000109132	PHOX2B	DAE_CP	CENTRAL HYPOVENTILATION SYNDROME, CONGENITAL; CCHS;;AUTONOMIC CONTROL, CONGENITAL FAILURE OF;;ONDINE CURSE, CONGENITAL ONDINE-HIRSCHSPRUNG DISEASE, INCLUDED; OHD, INCLUDED;;CCHS WITH HIRSCHSPRUNG DISEASE, INCLUDED;;HADDAD SYNDROME, INCLUDED
chr9	2143197	2143639	protein_coding	ENSG00000147852	VLDLR	DAE_CP	CEREBELLAR ATAXIA, MENTAL RETARDATION, AND DYSEQUILIBRIUM SYNDROME 1; CAMRQ1;;CEREBELLAR HYPOPLASIA, VLDLR-ASSOCIATED;;CEREBELLAR ATAXIA AND MENTAL RETARDATION WITH OR WITHOUT QUADRUPEDAL LOCOMOTION 1;;CEREBELLAR ATAXIA, CONGENITAL, AND MENTAL RETAR /.../, AUTOSOMAL RECESSIVE;;DYSEQUILIBRIUM SYNDROME; DES
chr9	2119546	2120024	protein_coding	ENSG00000147852	VLDLR	DAE_CP	CEREBELLAR ATAXIA, MENTAL RETARDATION, AND DYSEQUILIBRIUM SYNDROME 1; CAMRQ1;;CEREBELLAR HYPOPLASIA, VLDLR-ASSOCIATED;;CEREBELLAR ATAXIA AND MENTAL RETARDATION WITH OR WITHOUT QUADRUPEDAL LOCOMOTION 1;;CEREBELLAR ATAXIA, CONGENITAL, AND MENTAL RETAR /.../, AUTOSOMAL RECESSIVE;;DYSEQUILIBRIUM SYNDROME; DES
chr9	2241277	2241782	protein_coding	ENSG00000147852	VLDLR	DAE_CP	CEREBELLAR ATAXIA, MENTAL RETARDATION, AND DYSEQUILIBRIUM SYNDROME 1; CAMRQ1;;CEREBELLAR HYPOPLASIA, VLDLR-ASSOCIATED;;CEREBELLAR ATAXIA AND MENTAL RETARDATION WITH OR WITHOUT QUADRUPEDAL LOCOMOTION 1;;CEREBELLAR ATAXIA, CONGENITAL, AND MENTAL RETAR /.../, AUTOSOMAL RECESSIVE;;DYSEQUILIBRIUM SYNDROME; DES
chr9	2169519	2169951	protein_coding	ENSG00000147852	VLDLR	DAE_CP	CEREBELLAR ATAXIA, MENTAL RETARDATION, AND DYSEQUILIBRIUM SYNDROME 1; CAMRQ1;;CEREBELLAR HYPOPLASIA, VLDLR-ASSOCIATED;;CEREBELLAR ATAXIA AND MENTAL RETARDATION WITH OR WITHOUT QUADRUPEDAL LOCOMOTION 1;;CEREBELLAR ATAXIA, CONGENITAL, AND MENTAL RETAR /.../, AUTOSOMAL RECESSIVE;;DYSEQUILIBRIUM SYNDROME; DES
chr9	2174150	2174750	protein_coding	ENSG00000147852	VLDLR	DAE_CP	CEREBELLAR ATAXIA, MENTAL RETARDATION, AND DYSEQUILIBRIUM SYNDROME 1; CAMRQ1;;CEREBELLAR HYPOPLASIA, VLDLR-ASSOCIATED;;CEREBELLAR ATAXIA AND MENTAL RETARDATION WITH OR WITHOUT QUADRUPEDAL LOCOMOTION 1;;CEREBELLAR ATAXIA, CONGENITAL, AND MENTAL RETAR /.../, AUTOSOMAL RECESSIVE;;DYSEQUILIBRIUM SYNDROME; DES
chr9	2179725	2180558	protein_coding	ENSG00000147852	VLDLR	DAE_CP	CEREBELLAR ATAXIA, MENTAL RETARDATION, AND DYSEQUILIBRIUM SYNDROME 1; CAMRQ1;;CEREBELLAR HYPOPLASIA, VLDLR-ASSOCIATED;;CEREBELLAR ATAXIA AND MENTAL RETARDATION WITH OR WITHOUT QUADRUPEDAL LOCOMOTION 1;;CEREBELLAR ATAXIA, CONGENITAL, AND MENTAL RETAR /.../, AUTOSOMAL RECESSIVE;;DYSEQUILIBRIUM SYNDROME; DES
chr9	2126300	2127050	protein_coding	ENSG00000147852	VLDLR	DAE_CP	CEREBELLAR ATAXIA, MENTAL RETARDATION, AND DYSEQUILIBRIUM SYNDROME 1; CAMRQ1;;CEREBELLAR HYPOPLASIA, VLDLR-ASSOCIATED;;CEREBELLAR ATAXIA AND MENTAL RETARDATION WITH OR WITHOUT QUADRUPEDAL LOCOMOTION 1;;CEREBELLAR ATAXIA, CONGENITAL, AND MENTAL RETAR /.../, AUTOSOMAL RECESSIVE;;DYSEQUILIBRIUM SYNDROME; DES
chr13	26591750	26592350	protein_coding	ENSG00000132932	ATP8A2	DAE_CP	CEREBELLAR ATAXIA, MENTAL RETARDATION, AND DYSEQUILIBRIUM SYNDROME 4; CAMRQ4;;CEREBELLAR ATAXIA AND MENTAL RETARDATION WITH OR WITHOUT QUADRUPEDAL LOCOMOTION 4
chr1	7740230	7740774	protein_coding	ENSG00000171735	CAMTA1	DAE_CP	CEREBELLAR ATAXIA, NONPROGRESSIVE, WITH MENTAL RETARDATION; CANPMR
chr1	7740230	7740774	protein_coding	ENSG00000171735	CAMTA1	DAE_CP	CEREBELLAR ATAXIA, NONPROGRESSIVE, WITH MENTAL RETARDATION; CANPMR
chr3	50436350	50436950	protein_coding	ENSG00000007402	CACNA2D2	DAE_CP	CEREBELLAR ATROPHY WITH SEIZURES AND VARIABLE DEVELOPMENTAL DELAY; CASVDD
chr3	50468130	50468800	protein_coding	ENSG00000007402	CACNA2D2	DAE_CP	CEREBELLAR ATROPHY WITH SEIZURES AND VARIABLE DEVELOPMENTAL DELAY; CASVDD
chr3	50409875	50410000	protein_coding	ENSG00000007402	CACNA2D2	DAE_CP	CEREBELLAR ATROPHY WITH SEIZURES AND VARIABLE DEVELOPMENTAL DELAY; CASVDD
chr3	50531093	50531600	protein_coding	ENSG00000007402	CACNA2D2	DAE_CP	CEREBELLAR ATROPHY WITH SEIZURES AND VARIABLE DEVELOPMENTAL DELAY; CASVDD
chr3	50524729	50525390	protein_coding	ENSG00000007402	CACNA2D2	DAE_CP	CEREBELLAR ATROPHY WITH SEIZURES AND VARIABLE DEVELOPMENTAL DELAY; CASVDD
chr3	50418751	50419380	protein_coding	ENSG00000007402	CACNA2D2	DAE_CP	CEREBELLAR ATROPHY WITH SEIZURES AND VARIABLE DEVELOPMENTAL DELAY; CASVDD
chr3	50418751	50419380	protein_coding	ENSG00000007402	CACNA2D2	DAE_CP	CEREBELLAR ATROPHY WITH SEIZURES AND VARIABLE DEVELOPMENTAL DELAY; CASVDD
chr3	50409875	50410000	protein_coding	ENSG00000007402	CACNA2D2	DAE_CP	CEREBELLAR ATROPHY WITH SEIZURES AND VARIABLE DEVELOPMENTAL DELAY; CASVDD
chr3	50445875	50446125	protein_coding	ENSG00000007402	CACNA2D2	DAE_CP	CEREBELLAR ATROPHY WITH SEIZURES AND VARIABLE DEVELOPMENTAL DELAY; CASVDD
chr3	50449675	50450175	protein_coding	ENSG00000007402	CACNA2D2	DAE_CP	CEREBELLAR ATROPHY WITH SEIZURES AND VARIABLE DEVELOPMENTAL DELAY; CASVDD
chr10	78931802	78932316	protein_coding	ENSG00000156113	KCNMA1	DAE_CP	CEREBELLAR ATROPHY, DEVELOPMENTAL DELAY, AND SEIZURES; CADEDS
chr14	105662593	105663293	protein_coding	ENSG00000185024	BRF1	DAE_CP	CEREBELLOFACIODENTAL SYNDROME; CFDS;;CEREBELLAR-FACIAL-DENTAL SYNDROME
chr14	105406175	105406675	protein_coding	ENSG00000185024	BRF1	DAE_CP	CEREBELLOFACIODENTAL SYNDROME; CFDS;;CEREBELLAR-FACIAL-DENTAL SYNDROME
chr14	105399570	105399940	protein_coding	ENSG00000185024	BRF1	DAE_CP	CEREBELLOFACIODENTAL SYNDROME; CFDS;;CEREBELLAR-FACIAL-DENTAL SYNDROME
chr14	105721682	105722075	protein_coding	ENSG00000185024	BRF1	DAE_CP	CEREBELLOFACIODENTAL SYNDROME; CFDS;;CEREBELLAR-FACIAL-DENTAL SYNDROME
chr14	105633475	105633987	protein_coding	ENSG00000185024	BRF1	DAE_CP	CEREBELLOFACIODENTAL SYNDROME; CFDS;;CEREBELLAR-FACIAL-DENTAL SYNDROME
chr14	105603025	105603525	protein_coding	ENSG00000185024	BRF1	DAE_CP	CEREBELLOFACIODENTAL SYNDROME; CFDS;;CEREBELLAR-FACIAL-DENTAL SYNDROME
chr14	105341181	105341679	protein_coding	ENSG00000185024	BRF1	DAE_CP	CEREBELLOFACIODENTAL SYNDROME; CFDS;;CEREBELLAR-FACIAL-DENTAL SYNDROME
chr14	105621750	105622071	protein_coding	ENSG00000185024	BRF1	DAE_CP	CEREBELLOFACIODENTAL SYNDROME; CFDS;;CEREBELLAR-FACIAL-DENTAL SYNDROME
chr14	105662593	105663293	protein_coding	ENSG00000185024	BRF1	DAE_CP	CEREBELLOFACIODENTAL SYNDROME; CFDS;;CEREBELLAR-FACIAL-DENTAL SYNDROME
chr14	105633300	105633466	protein_coding	ENSG00000185024	BRF1	DAE_CP	CEREBELLOFACIODENTAL SYNDROME; CFDS;;CEREBELLAR-FACIAL-DENTAL SYNDROME
chr14	105603675	105604325	protein_coding	ENSG00000185024	BRF1	DAE_CP	CEREBELLOFACIODENTAL SYNDROME; CFDS;;CEREBELLAR-FACIAL-DENTAL SYNDROME
chr14	105633475	105633987	protein_coding	ENSG00000185024	BRF1	DAE_CP	CEREBELLOFACIODENTAL SYNDROME; CFDS;;CEREBELLAR-FACIAL-DENTAL SYNDROME
chr14	105204805	105205406	protein_coding	ENSG00000185024	BRF1	DAE_CP	CEREBELLOFACIODENTAL SYNDROME; CFDS;;CEREBELLAR-FACIAL-DENTAL SYNDROME
chr14	105292250	105292454	protein_coding	ENSG00000185024	BRF1	DAE_CP	CEREBELLOFACIODENTAL SYNDROME; CFDS;;CEREBELLAR-FACIAL-DENTAL SYNDROME
chr14	105734039	105734928	protein_coding	ENSG00000185024	BRF1	DAE_CP	CEREBELLOFACIODENTAL SYNDROME; CFDS;;CEREBELLAR-FACIAL-DENTAL SYNDROME
chr3	167115320	167116180	protein_coding	ENSG00000114209	PDCD10	DAE_CP	CEREBRAL CAVERNOUS MALFORMATIONS 3; CCM3
chr22	21432613	21433275	protein_coding	ENSG00000099940	SNAP29	DAE_CP	CEREBRAL DYSGENESIS, NEUROPATHY, ICHTHYOSIS, AND PALMOPLANTAR KERATODERMA SYNDROME;;CEDNIK SYNDROME
chr2	171219950	171220220	protein_coding	ENSG00000128683	GAD1	DAE_CP	CEREBRAL PALSY, SPASTIC QUADRIPLEGIC, 1; CPSQ1
chr2	171528453	171529073	protein_coding	ENSG00000128683	GAD1	DAE_CP	CEREBRAL PALSY, SPASTIC QUADRIPLEGIC, 1; CPSQ1
chr9	693175	693910	protein_coding	ENSG00000107104	KANK1	DAE_CP	CEREBRAL PALSY, SPASTIC QUADRIPLEGIC, 2; CPSQ2
chr9	694307	694600	protein_coding	ENSG00000107104	KANK1	DAE_CP	CEREBRAL PALSY, SPASTIC QUADRIPLEGIC, 2; CPSQ2
chr13	103244424	103244917	protein_coding	ENSG00000134899	ERCC5	DAE_CP	CEREBROOCULOFACIOSKELETAL SYNDROME 3; COFS3
chr19	46012498	46012650	protein_coding	ENSG00000012061	ERCC1	DAE_CP	CEREBROOCULOFACIOSKELETAL SYNDROME 4; COFS4
chr19	46012498	46012650	protein_coding	ENSG00000012061	ERCC1	DAE_CP	CEREBROOCULOFACIOSKELETAL SYNDROME 4; COFS4
chr19	46012498	46012650	protein_coding	ENSG00000012061	ERCC1	DAE_CP	CEREBROOCULOFACIOSKELETAL SYNDROME 4; COFS4
chr19	46012498	46012650	protein_coding	ENSG00000012061	ERCC1	DAE_CP	CEREBROOCULOFACIOSKELETAL SYNDROME 4; COFS4
chr19	46012498	46012650	protein_coding	ENSG00000012061	ERCC1	DAE_CP	CEREBROOCULOFACIOSKELETAL SYNDROME 4; COFS4
chr19	46012498	46012650	protein_coding	ENSG00000012061	ERCC1	DAE_CP	CEREBROOCULOFACIOSKELETAL SYNDROME 4; COFS4
chr2	219513029	219513804	protein_coding	ENSG00000135929	CYP27A1	DAE_CP	CEREBROTENDINOUS XANTHOMATOSIS; CTX;;CEREBRAL CHOLESTERINOSIS
chr2	219513029	219513804	protein_coding	ENSG00000135929	CYP27A1	DAE_CP	CEREBROTENDINOUS XANTHOMATOSIS; CTX;;CEREBRAL CHOLESTERINOSIS
chr1	40804448	40804756	protein_coding	ENSG00000131238	PPT1	DAE_CP	CEROID LIPOFUSCINOSIS, NEURONAL, 1; CLN1;;CEROID LIPOFUSCINOSIS, NEURONAL, 1, VARIABLE AGE AT ONSET NEURONAL CEROID LIPOFUSCINOSIS, INFANTILE, INCLUDED; INCL, INCLUDED;;SANTAVUORI DISEASE, INCLUDED;;SANTAVUORI-HALTIA DISEASE, INCLUDED
chr11	66430129	66430861	protein_coding	ENSG00000174080	CTSF	DAE_CP	CEROID LIPOFUSCINOSIS, NEURONAL, 13; CLN13;;CEROID LIPOFUSCINOSIS, NEURONAL, 13, KUFS TYPE
chr8	998525	998925	protein_coding	ENSG00000182372	CLN8	DAE_CP	CEROID LIPOFUSCINOSIS, NEURONAL, 8, NORTHERN EPILEPSY VARIANT;;NORTHERN EPILEPSY;;EPILEPSY, PROGRESSIVE, WITH MENTAL RETARDATION; EPMR
chr8	998525	998925	protein_coding	ENSG00000182372	CLN8	DAE_CP	CEROID LIPOFUSCINOSIS, NEURONAL, 8; CLN8
chr1	10399920	10400171	protein_coding	ENSG00000054523	KIF1B	DAE_CP	CHARCOT-MARIE-TOOTH DISEASE, AXONAL, TYPE 2A1; CMT2A1;;CHARCOT-MARIE-TOOTH DISEASE, AXONAL, AUTOSOMAL DOMINANT, TYPE 2A1;;CHARCOT-MARIE-TOOTH DISEASE, NEURONAL, TYPE 2A1;;CHARCOT-MARIE-TOOTH NEUROPATHY, TYPE 2A1;;HEREDITARY MOTOR AND SENSORY NEUROPA /.../A1;;HMSN IIA1;;HMSN2A1
chr1	10220800	10220974	protein_coding	ENSG00000054523	KIF1B	DAE_CP	CHARCOT-MARIE-TOOTH DISEASE, AXONAL, TYPE 2A1; CMT2A1;;CHARCOT-MARIE-TOOTH DISEASE, AXONAL, AUTOSOMAL DOMINANT, TYPE 2A1;;CHARCOT-MARIE-TOOTH DISEASE, NEURONAL, TYPE 2A1;;CHARCOT-MARIE-TOOTH NEUROPATHY, TYPE 2A1;;HEREDITARY MOTOR AND SENSORY NEUROPA /.../A1;;HMSN IIA1;;HMSN2A1
chr1	156002348	156002800	protein_coding	ENSG00000160789	LMNA	DAE_CP	CHARCOT-MARIE-TOOTH DISEASE, AXONAL, TYPE 2B1; CMT2B1;;CHARCOT-MARIE-TOOTH DISEASE, NEURONAL, TYPE 2B1;;CHARCOT-MARIE-TOOTH DISEASE, AXONAL, AUTOSOMAL RECESSIVE, TYPE 2B1;;CHARCOT-MARIE-TOOTH NEUROPATHY, TYPE 2B1
chr2	27303979	27304321	protein_coding	ENSG00000115204	MPV17	DAE_CP	CHARCOT-MARIE-TOOTH DISEASE, AXONAL, TYPE 2EE; CMT2EE;;CHARCOT-MARIE-TOOTH NEUROPATHY, TYPE 2EE
chr2	27303979	27304321	protein_coding	ENSG00000115204	MPV17	DAE_CP	CHARCOT-MARIE-TOOTH DISEASE, AXONAL, TYPE 2EE; CMT2EE;;CHARCOT-MARIE-TOOTH NEUROPATHY, TYPE 2EE
chr2	27303979	27304321	protein_coding	ENSG00000115204	MPV17	DAE_CP	CHARCOT-MARIE-TOOTH DISEASE, AXONAL, TYPE 2EE; CMT2EE;;CHARCOT-MARIE-TOOTH NEUROPATHY, TYPE 2EE
chr2	27303979	27304321	protein_coding	ENSG00000115204	MPV17	DAE_CP	CHARCOT-MARIE-TOOTH DISEASE, AXONAL, TYPE 2EE; CMT2EE;;CHARCOT-MARIE-TOOTH NEUROPATHY, TYPE 2EE
chr2	27303979	27304321	protein_coding	ENSG00000115204	MPV17	DAE_CP	CHARCOT-MARIE-TOOTH DISEASE, AXONAL, TYPE 2EE; CMT2EE;;CHARCOT-MARIE-TOOTH NEUROPATHY, TYPE 2EE
chr2	27303979	27304321	protein_coding	ENSG00000115204	MPV17	DAE_CP	CHARCOT-MARIE-TOOTH DISEASE, AXONAL, TYPE 2EE; CMT2EE;;CHARCOT-MARIE-TOOTH NEUROPATHY, TYPE 2EE
chr2	27303979	27304321	protein_coding	ENSG00000115204	MPV17	DAE_CP	CHARCOT-MARIE-TOOTH DISEASE, AXONAL, TYPE 2EE; CMT2EE;;CHARCOT-MARIE-TOOTH NEUROPATHY, TYPE 2EE
chr2	27303979	27304321	protein_coding	ENSG00000115204	MPV17	DAE_CP	CHARCOT-MARIE-TOOTH DISEASE, AXONAL, TYPE 2EE; CMT2EE;;CHARCOT-MARIE-TOOTH NEUROPATHY, TYPE 2EE
chr2	27303979	27304321	protein_coding	ENSG00000115204	MPV17	DAE_CP	CHARCOT-MARIE-TOOTH DISEASE, AXONAL, TYPE 2EE; CMT2EE;;CHARCOT-MARIE-TOOTH NEUROPATHY, TYPE 2EE
chr2	27303979	27304321	protein_coding	ENSG00000115204	MPV17	DAE_CP	CHARCOT-MARIE-TOOTH DISEASE, AXONAL, TYPE 2EE; CMT2EE;;CHARCOT-MARIE-TOOTH NEUROPATHY, TYPE 2EE
chr2	27303979	27304321	protein_coding	ENSG00000115204	MPV17	DAE_CP	CHARCOT-MARIE-TOOTH DISEASE, AXONAL, TYPE 2EE; CMT2EE;;CHARCOT-MARIE-TOOTH NEUROPATHY, TYPE 2EE
chr2	27303979	27304321	protein_coding	ENSG00000115204	MPV17	DAE_CP	CHARCOT-MARIE-TOOTH DISEASE, AXONAL, TYPE 2EE; CMT2EE;;CHARCOT-MARIE-TOOTH NEUROPATHY, TYPE 2EE
chr2	27303979	27304321	protein_coding	ENSG00000115204	MPV17	DAE_CP	CHARCOT-MARIE-TOOTH DISEASE, AXONAL, TYPE 2EE; CMT2EE;;CHARCOT-MARIE-TOOTH NEUROPATHY, TYPE 2EE
chr2	27303979	27304321	protein_coding	ENSG00000115204	MPV17	DAE_CP	CHARCOT-MARIE-TOOTH DISEASE, AXONAL, TYPE 2EE; CMT2EE;;CHARCOT-MARIE-TOOTH NEUROPATHY, TYPE 2EE
chr2	27303979	27304321	protein_coding	ENSG00000115204	MPV17	DAE_CP	CHARCOT-MARIE-TOOTH DISEASE, AXONAL, TYPE 2EE; CMT2EE;;CHARCOT-MARIE-TOOTH NEUROPATHY, TYPE 2EE
chr2	27303979	27304321	protein_coding	ENSG00000115204	MPV17	DAE_CP	CHARCOT-MARIE-TOOTH DISEASE, AXONAL, TYPE 2EE; CMT2EE;;CHARCOT-MARIE-TOOTH NEUROPATHY, TYPE 2EE
chr2	27303979	27304321	protein_coding	ENSG00000115204	MPV17	DAE_CP	CHARCOT-MARIE-TOOTH DISEASE, AXONAL, TYPE 2EE; CMT2EE;;CHARCOT-MARIE-TOOTH NEUROPATHY, TYPE 2EE
chr2	27303979	27304321	protein_coding	ENSG00000115204	MPV17	DAE_CP	CHARCOT-MARIE-TOOTH DISEASE, AXONAL, TYPE 2EE; CMT2EE;;CHARCOT-MARIE-TOOTH NEUROPATHY, TYPE 2EE
chr2	27303979	27304321	protein_coding	ENSG00000115204	MPV17	DAE_CP	CHARCOT-MARIE-TOOTH DISEASE, AXONAL, TYPE 2EE; CMT2EE;;CHARCOT-MARIE-TOOTH NEUROPATHY, TYPE 2EE
chr2	27303979	27304321	protein_coding	ENSG00000115204	MPV17	DAE_CP	CHARCOT-MARIE-TOOTH DISEASE, AXONAL, TYPE 2EE; CMT2EE;;CHARCOT-MARIE-TOOTH NEUROPATHY, TYPE 2EE
chr2	27303979	27304321	protein_coding	ENSG00000115204	MPV17	DAE_CP	CHARCOT-MARIE-TOOTH DISEASE, AXONAL, TYPE 2EE; CMT2EE;;CHARCOT-MARIE-TOOTH NEUROPATHY, TYPE 2EE
chr2	27303979	27304321	protein_coding	ENSG00000115204	MPV17	DAE_CP	CHARCOT-MARIE-TOOTH DISEASE, AXONAL, TYPE 2EE; CMT2EE;;CHARCOT-MARIE-TOOTH NEUROPATHY, TYPE 2EE
chr2	27303979	27304321	protein_coding	ENSG00000115204	MPV17	DAE_CP	CHARCOT-MARIE-TOOTH DISEASE, AXONAL, TYPE 2EE; CMT2EE;;CHARCOT-MARIE-TOOTH NEUROPATHY, TYPE 2EE
chr2	27303979	27304321	protein_coding	ENSG00000115204	MPV17	DAE_CP	CHARCOT-MARIE-TOOTH DISEASE, AXONAL, TYPE 2EE; CMT2EE;;CHARCOT-MARIE-TOOTH NEUROPATHY, TYPE 2EE
chr2	27303979	27304321	protein_coding	ENSG00000115204	MPV17	DAE_CP	CHARCOT-MARIE-TOOTH DISEASE, AXONAL, TYPE 2EE; CMT2EE;;CHARCOT-MARIE-TOOTH NEUROPATHY, TYPE 2EE
chr2	27303979	27304321	protein_coding	ENSG00000115204	MPV17	DAE_CP	CHARCOT-MARIE-TOOTH DISEASE, AXONAL, TYPE 2EE; CMT2EE;;CHARCOT-MARIE-TOOTH NEUROPATHY, TYPE 2EE
chr2	27303979	27304321	protein_coding	ENSG00000115204	MPV17	DAE_CP	CHARCOT-MARIE-TOOTH DISEASE, AXONAL, TYPE 2EE; CMT2EE;;CHARCOT-MARIE-TOOTH NEUROPATHY, TYPE 2EE
chr2	27303979	27304321	protein_coding	ENSG00000115204	MPV17	DAE_CP	CHARCOT-MARIE-TOOTH DISEASE, AXONAL, TYPE 2EE; CMT2EE;;CHARCOT-MARIE-TOOTH NEUROPATHY, TYPE 2EE
chr2	27303979	27304321	protein_coding	ENSG00000115204	MPV17	DAE_CP	CHARCOT-MARIE-TOOTH DISEASE, AXONAL, TYPE 2EE; CMT2EE;;CHARCOT-MARIE-TOOTH NEUROPATHY, TYPE 2EE
chr2	27303979	27304321	protein_coding	ENSG00000115204	MPV17	DAE_CP	CHARCOT-MARIE-TOOTH DISEASE, AXONAL, TYPE 2EE; CMT2EE;;CHARCOT-MARIE-TOOTH NEUROPATHY, TYPE 2EE
chr2	27303979	27304321	protein_coding	ENSG00000115204	MPV17	DAE_CP	CHARCOT-MARIE-TOOTH DISEASE, AXONAL, TYPE 2EE; CMT2EE;;CHARCOT-MARIE-TOOTH NEUROPATHY, TYPE 2EE
chr2	27303979	27304321	protein_coding	ENSG00000115204	MPV17	DAE_CP	CHARCOT-MARIE-TOOTH DISEASE, AXONAL, TYPE 2EE; CMT2EE;;CHARCOT-MARIE-TOOTH NEUROPATHY, TYPE 2EE
chr2	27303979	27304321	protein_coding	ENSG00000115204	MPV17	DAE_CP	CHARCOT-MARIE-TOOTH DISEASE, AXONAL, TYPE 2EE; CMT2EE;;CHARCOT-MARIE-TOOTH NEUROPATHY, TYPE 2EE
chr2	27303979	27304321	protein_coding	ENSG00000115204	MPV17	DAE_CP	CHARCOT-MARIE-TOOTH DISEASE, AXONAL, TYPE 2EE; CMT2EE;;CHARCOT-MARIE-TOOTH NEUROPATHY, TYPE 2EE
chr2	27303979	27304321	protein_coding	ENSG00000115204	MPV17	DAE_CP	CHARCOT-MARIE-TOOTH DISEASE, AXONAL, TYPE 2EE; CMT2EE;;CHARCOT-MARIE-TOOTH NEUROPATHY, TYPE 2EE
chr2	27303979	27304321	protein_coding	ENSG00000115204	MPV17	DAE_CP	CHARCOT-MARIE-TOOTH DISEASE, AXONAL, TYPE 2EE; CMT2EE;;CHARCOT-MARIE-TOOTH NEUROPATHY, TYPE 2EE
chr2	27303979	27304321	protein_coding	ENSG00000115204	MPV17	DAE_CP	CHARCOT-MARIE-TOOTH DISEASE, AXONAL, TYPE 2EE; CMT2EE;;CHARCOT-MARIE-TOOTH NEUROPATHY, TYPE 2EE
chr2	27303979	27304321	protein_coding	ENSG00000115204	MPV17	DAE_CP	CHARCOT-MARIE-TOOTH DISEASE, AXONAL, TYPE 2EE; CMT2EE;;CHARCOT-MARIE-TOOTH NEUROPATHY, TYPE 2EE
chr2	27303979	27304321	protein_coding	ENSG00000115204	MPV17	DAE_CP	CHARCOT-MARIE-TOOTH DISEASE, AXONAL, TYPE 2EE; CMT2EE;;CHARCOT-MARIE-TOOTH NEUROPATHY, TYPE 2EE
chr2	27303979	27304321	protein_coding	ENSG00000115204	MPV17	DAE_CP	CHARCOT-MARIE-TOOTH DISEASE, AXONAL, TYPE 2EE; CMT2EE;;CHARCOT-MARIE-TOOTH NEUROPATHY, TYPE 2EE
chr2	27303979	27304321	protein_coding	ENSG00000115204	MPV17	DAE_CP	CHARCOT-MARIE-TOOTH DISEASE, AXONAL, TYPE 2EE; CMT2EE;;CHARCOT-MARIE-TOOTH NEUROPATHY, TYPE 2EE
chr2	27303979	27304321	protein_coding	ENSG00000115204	MPV17	DAE_CP	CHARCOT-MARIE-TOOTH DISEASE, AXONAL, TYPE 2EE; CMT2EE;;CHARCOT-MARIE-TOOTH NEUROPATHY, TYPE 2EE
chr8	75006862	75007725	protein_coding	ENSG00000104369	JPH1	DAE_CP	CHARCOT-MARIE-TOOTH DISEASE, AXONAL, TYPE 2K; CMT2K;;CHARCOT-MARIE-TOOTH DISEASE, AXONAL, AUTOSOMAL RECESSIVE, TYPE 2K;;CHARCOT-MARIE-TOOTH NEUROPATHY, AXONAL, TYPE 2K CHARCOT-MARIE-TOOTH DISEASE, AUTOSOMAL DOMINANT, TYPE 2K, INCLUDED
chr8	75008082	75008251	protein_coding	ENSG00000104369	JPH1	DAE_CP	CHARCOT-MARIE-TOOTH DISEASE, AXONAL, TYPE 2K; CMT2K;;CHARCOT-MARIE-TOOTH DISEASE, AXONAL, AUTOSOMAL RECESSIVE, TYPE 2K;;CHARCOT-MARIE-TOOTH NEUROPATHY, AXONAL, TYPE 2K CHARCOT-MARIE-TOOTH DISEASE, AUTOSOMAL DOMINANT, TYPE 2K, INCLUDED
chr8	75006862	75007725	protein_coding	ENSG00000104381	GDAP1	DAE_CP	CHARCOT-MARIE-TOOTH DISEASE, AXONAL, TYPE 2K; CMT2K;;CHARCOT-MARIE-TOOTH DISEASE, AXONAL, AUTOSOMAL RECESSIVE, TYPE 2K;;CHARCOT-MARIE-TOOTH NEUROPATHY, AXONAL, TYPE 2K CHARCOT-MARIE-TOOTH DISEASE, AUTOSOMAL DOMINANT, TYPE 2K, INCLUDED
chr8	75008082	75008251	protein_coding	ENSG00000104381	GDAP1	DAE_CP	CHARCOT-MARIE-TOOTH DISEASE, AXONAL, TYPE 2K; CMT2K;;CHARCOT-MARIE-TOOTH DISEASE, AXONAL, AUTOSOMAL RECESSIVE, TYPE 2K;;CHARCOT-MARIE-TOOTH NEUROPATHY, AXONAL, TYPE 2K CHARCOT-MARIE-TOOTH DISEASE, AUTOSOMAL DOMINANT, TYPE 2K, INCLUDED
chr14	102172386	102172857	protein_coding	ENSG00000197102	DYNC1H1	DAE_CP	CHARCOT-MARIE-TOOTH DISEASE, AXONAL, TYPE 2O; CMT2O;;CHARCOT-MARIE-TOOTH NEUROPATHY, AXONAL, TYPE 2O;;CHARCOT-MARIE-TOOTH DISEASE, AXONAL, AUTOSOMAL DOMINANT, TYPE 2O
chr14	102446890	102447660	protein_coding	ENSG00000197102	DYNC1H1	DAE_CP	CHARCOT-MARIE-TOOTH DISEASE, AXONAL, TYPE 2O; CMT2O;;CHARCOT-MARIE-TOOTH NEUROPATHY, AXONAL, TYPE 2O;;CHARCOT-MARIE-TOOTH DISEASE, AXONAL, AUTOSOMAL DOMINANT, TYPE 2O
chr14	102240283	102240575	protein_coding	ENSG00000197102	DYNC1H1	DAE_CP	CHARCOT-MARIE-TOOTH DISEASE, AXONAL, TYPE 2O; CMT2O;;CHARCOT-MARIE-TOOTH NEUROPATHY, AXONAL, TYPE 2O;;CHARCOT-MARIE-TOOTH DISEASE, AXONAL, AUTOSOMAL DOMINANT, TYPE 2O
chr14	102172386	102172857	protein_coding	ENSG00000197102	DYNC1H1	DAE_CP	CHARCOT-MARIE-TOOTH DISEASE, AXONAL, TYPE 2O; CMT2O;;CHARCOT-MARIE-TOOTH NEUROPATHY, AXONAL, TYPE 2O;;CHARCOT-MARIE-TOOTH DISEASE, AXONAL, AUTOSOMAL DOMINANT, TYPE 2O
chr14	102443666	102444201	protein_coding	ENSG00000197102	DYNC1H1	DAE_CP	CHARCOT-MARIE-TOOTH DISEASE, AXONAL, TYPE 2O; CMT2O;;CHARCOT-MARIE-TOOTH NEUROPATHY, AXONAL, TYPE 2O;;CHARCOT-MARIE-TOOTH DISEASE, AXONAL, AUTOSOMAL DOMINANT, TYPE 2O
chr14	102240283	102240575	protein_coding	ENSG00000197102	DYNC1H1	DAE_CP	CHARCOT-MARIE-TOOTH DISEASE, AXONAL, TYPE 2O; CMT2O;;CHARCOT-MARIE-TOOTH NEUROPATHY, AXONAL, TYPE 2O;;CHARCOT-MARIE-TOOTH DISEASE, AXONAL, AUTOSOMAL DOMINANT, TYPE 2O
chr14	102172386	102172857	protein_coding	ENSG00000197102	DYNC1H1	DAE_CP	CHARCOT-MARIE-TOOTH DISEASE, AXONAL, TYPE 2O; CMT2O;;CHARCOT-MARIE-TOOTH NEUROPATHY, AXONAL, TYPE 2O;;CHARCOT-MARIE-TOOTH DISEASE, AXONAL, AUTOSOMAL DOMINANT, TYPE 2O
chr14	102463610	102464428	protein_coding	ENSG00000197102	DYNC1H1	DAE_CP	CHARCOT-MARIE-TOOTH DISEASE, AXONAL, TYPE 2O; CMT2O;;CHARCOT-MARIE-TOOTH NEUROPATHY, AXONAL, TYPE 2O;;CHARCOT-MARIE-TOOTH DISEASE, AXONAL, AUTOSOMAL DOMINANT, TYPE 2O
chr9	130505240	130505300	protein_coding	ENSG00000148356	LRSAM1	DAE_CP	CHARCOT-MARIE-TOOTH DISEASE, AXONAL, TYPE 2P; CMT2P;;CHARCOT-MARIE-TOOTH NEUROPATHY, TYPE 2P;;CHARCOT-MARIE-TOOTH DISEASE, AXONAL, TYPE 2G, FORMERLY; CMT2G, FORMERLY
chr9	130869782	130870322	protein_coding	ENSG00000148356	LRSAM1	DAE_CP	CHARCOT-MARIE-TOOTH DISEASE, AXONAL, TYPE 2P; CMT2P;;CHARCOT-MARIE-TOOTH NEUROPATHY, TYPE 2P;;CHARCOT-MARIE-TOOTH DISEASE, AXONAL, TYPE 2G, FORMERLY; CMT2G, FORMERLY
chr9	130552467	130553010	protein_coding	ENSG00000148356	LRSAM1	DAE_CP	CHARCOT-MARIE-TOOTH DISEASE, AXONAL, TYPE 2P; CMT2P;;CHARCOT-MARIE-TOOTH NEUROPATHY, TYPE 2P;;CHARCOT-MARIE-TOOTH DISEASE, AXONAL, TYPE 2G, FORMERLY; CMT2G, FORMERLY
chr9	130769780	130770375	protein_coding	ENSG00000148356	LRSAM1	DAE_CP	CHARCOT-MARIE-TOOTH DISEASE, AXONAL, TYPE 2P; CMT2P;;CHARCOT-MARIE-TOOTH NEUROPATHY, TYPE 2P;;CHARCOT-MARIE-TOOTH DISEASE, AXONAL, TYPE 2G, FORMERLY; CMT2G, FORMERLY
chr9	130769780	130770375	protein_coding	ENSG00000148356	LRSAM1	DAE_CP	CHARCOT-MARIE-TOOTH DISEASE, AXONAL, TYPE 2P; CMT2P;;CHARCOT-MARIE-TOOTH NEUROPATHY, TYPE 2P;;CHARCOT-MARIE-TOOTH DISEASE, AXONAL, TYPE 2G, FORMERLY; CMT2G, FORMERLY
chr10	12552625	12553500	protein_coding	ENSG00000181192	DHTKD1	DAE_CP	CHARCOT-MARIE-TOOTH DISEASE, AXONAL, TYPE 2Q; CMT2Q;;CHARCOT-MARIE-TOOTH NEUROPATHY, TYPE 2Q;;CHARCOT-MARIE-TOOTH DISEASE, AXONAL, AUTOSOMAL DOMINANT, TYPE 2Q
chr4	154485742	154486218	protein_coding	ENSG00000109654	TRIM2	DAE_CP	CHARCOT-MARIE-TOOTH DISEASE, AXONAL, TYPE 2R; CMT2R;;CHARCOT-MARIE-TOOTH NEUROPATHY, TYPE 2R;;CHARCOT-MARIE-TOOTH DISEASE, AXONAL, AUTOSOMAL RECESSIVE, TYPE 2R
chr4	154240928	154241775	protein_coding	ENSG00000109654	TRIM2	DAE_CP	CHARCOT-MARIE-TOOTH DISEASE, AXONAL, TYPE 2R; CMT2R;;CHARCOT-MARIE-TOOTH NEUROPATHY, TYPE 2R;;CHARCOT-MARIE-TOOTH DISEASE, AXONAL, AUTOSOMAL RECESSIVE, TYPE 2R
chr4	153768075	153768575	protein_coding	ENSG00000109654	TRIM2	DAE_CP	CHARCOT-MARIE-TOOTH DISEASE, AXONAL, TYPE 2R; CMT2R;;CHARCOT-MARIE-TOOTH NEUROPATHY, TYPE 2R;;CHARCOT-MARIE-TOOTH DISEASE, AXONAL, AUTOSOMAL RECESSIVE, TYPE 2R
chr4	153768075	153768575	protein_coding	ENSG00000109654	TRIM2	DAE_CP	CHARCOT-MARIE-TOOTH DISEASE, AXONAL, TYPE 2R; CMT2R;;CHARCOT-MARIE-TOOTH NEUROPATHY, TYPE 2R;;CHARCOT-MARIE-TOOTH DISEASE, AXONAL, AUTOSOMAL RECESSIVE, TYPE 2R
chr4	153768075	153768575	protein_coding	ENSG00000109654	TRIM2	DAE_CP	CHARCOT-MARIE-TOOTH DISEASE, AXONAL, TYPE 2R; CMT2R;;CHARCOT-MARIE-TOOTH NEUROPATHY, TYPE 2R;;CHARCOT-MARIE-TOOTH DISEASE, AXONAL, AUTOSOMAL RECESSIVE, TYPE 2R
chr4	154170296	154170804	protein_coding	ENSG00000109654	TRIM2	DAE_CP	CHARCOT-MARIE-TOOTH DISEASE, AXONAL, TYPE 2R; CMT2R;;CHARCOT-MARIE-TOOTH NEUROPATHY, TYPE 2R;;CHARCOT-MARIE-TOOTH DISEASE, AXONAL, AUTOSOMAL RECESSIVE, TYPE 2R
chr4	154234168	154234778	protein_coding	ENSG00000109654	TRIM2	DAE_CP	CHARCOT-MARIE-TOOTH DISEASE, AXONAL, TYPE 2R; CMT2R;;CHARCOT-MARIE-TOOTH NEUROPATHY, TYPE 2R;;CHARCOT-MARIE-TOOTH DISEASE, AXONAL, AUTOSOMAL RECESSIVE, TYPE 2R
chr12	57666575	57667125	protein_coding	ENSG00000166986	MARS	DAE_CP	CHARCOT-MARIE-TOOTH DISEASE, AXONAL, TYPE 2U; CMT2U;;CHARCOT-MARIE-TOOTH NEUROPATHY, TYPE 2U;;CHARCOT-MARIE-TOOTH DISEASE, AXONAL, AUTOSOMAL DOMINANT, TYPE 2U
chr12	57884823	57885768	protein_coding	ENSG00000166986	MARS	DAE_CP	CHARCOT-MARIE-TOOTH DISEASE, AXONAL, TYPE 2U; CMT2U;;CHARCOT-MARIE-TOOTH NEUROPATHY, TYPE 2U;;CHARCOT-MARIE-TOOTH DISEASE, AXONAL, AUTOSOMAL DOMINANT, TYPE 2U
chr12	57886563	57887047	protein_coding	ENSG00000166986	MARS	DAE_CP	CHARCOT-MARIE-TOOTH DISEASE, AXONAL, TYPE 2U; CMT2U;;CHARCOT-MARIE-TOOTH NEUROPATHY, TYPE 2U;;CHARCOT-MARIE-TOOTH DISEASE, AXONAL, AUTOSOMAL DOMINANT, TYPE 2U
chr15	44975275	44976050	protein_coding	ENSG00000104133	SPG11	DAE_CP	CHARCOT-MARIE-TOOTH DISEASE, AXONAL, TYPE 2X; CMT2X;;CHARCOT-MARIE-TOOTH NEUROPATHY, TYPE 2X;;CHARCOT-MARIE-TOOTH DISEASE, AXONAL, AUTOSOMAL RECESSIVE, TYPE 2X
chr15	45076622	45076949	protein_coding	ENSG00000104133	SPG11	DAE_CP	CHARCOT-MARIE-TOOTH DISEASE, AXONAL, TYPE 2X; CMT2X;;CHARCOT-MARIE-TOOTH NEUROPATHY, TYPE 2X;;CHARCOT-MARIE-TOOTH DISEASE, AXONAL, AUTOSOMAL RECESSIVE, TYPE 2X
chr15	45076497	45076611	protein_coding	ENSG00000104133	SPG11	DAE_CP	CHARCOT-MARIE-TOOTH DISEASE, AXONAL, TYPE 2X; CMT2X;;CHARCOT-MARIE-TOOTH NEUROPATHY, TYPE 2X;;CHARCOT-MARIE-TOOTH DISEASE, AXONAL, AUTOSOMAL RECESSIVE, TYPE 2X
chr15	45076497	45076611	protein_coding	ENSG00000104133	SPG11	DAE_CP	CHARCOT-MARIE-TOOTH DISEASE, AXONAL, TYPE 2X; CMT2X;;CHARCOT-MARIE-TOOTH NEUROPATHY, TYPE 2X;;CHARCOT-MARIE-TOOTH DISEASE, AXONAL, AUTOSOMAL RECESSIVE, TYPE 2X
chr15	45076497	45076611	protein_coding	ENSG00000104133	SPG11	DAE_CP	CHARCOT-MARIE-TOOTH DISEASE, AXONAL, TYPE 2X; CMT2X;;CHARCOT-MARIE-TOOTH NEUROPATHY, TYPE 2X;;CHARCOT-MARIE-TOOTH DISEASE, AXONAL, AUTOSOMAL RECESSIVE, TYPE 2X
chr15	45076622	45076949	protein_coding	ENSG00000104133	SPG11	DAE_CP	CHARCOT-MARIE-TOOTH DISEASE, AXONAL, TYPE 2X; CMT2X;;CHARCOT-MARIE-TOOTH NEUROPATHY, TYPE 2X;;CHARCOT-MARIE-TOOTH DISEASE, AXONAL, AUTOSOMAL RECESSIVE, TYPE 2X
chr15	45076622	45076949	protein_coding	ENSG00000104133	SPG11	DAE_CP	CHARCOT-MARIE-TOOTH DISEASE, AXONAL, TYPE 2X; CMT2X;;CHARCOT-MARIE-TOOTH NEUROPATHY, TYPE 2X;;CHARCOT-MARIE-TOOTH DISEASE, AXONAL, AUTOSOMAL RECESSIVE, TYPE 2X
chr15	45076962	45077054	protein_coding	ENSG00000104133	SPG11	DAE_CP	CHARCOT-MARIE-TOOTH DISEASE, AXONAL, TYPE 2X; CMT2X;;CHARCOT-MARIE-TOOTH NEUROPATHY, TYPE 2X;;CHARCOT-MARIE-TOOTH DISEASE, AXONAL, AUTOSOMAL RECESSIVE, TYPE 2X
chr15	45076274	45076475	protein_coding	ENSG00000104133	SPG11	DAE_CP	CHARCOT-MARIE-TOOTH DISEASE, AXONAL, TYPE 2X; CMT2X;;CHARCOT-MARIE-TOOTH NEUROPATHY, TYPE 2X;;CHARCOT-MARIE-TOOTH DISEASE, AXONAL, AUTOSOMAL RECESSIVE, TYPE 2X
chr15	44975275	44976050	protein_coding	ENSG00000104133	SPG11	DAE_CP	CHARCOT-MARIE-TOOTH DISEASE, AXONAL, TYPE 2X; CMT2X;;CHARCOT-MARIE-TOOTH NEUROPATHY, TYPE 2X;;CHARCOT-MARIE-TOOTH DISEASE, AXONAL, AUTOSOMAL RECESSIVE, TYPE 2X
chr9	34701296	34701674	protein_coding	ENSG00000165280	VCP	DAE_CP	CHARCOT-MARIE-TOOTH DISEASE, AXONAL, TYPE 2Y; CMT2Y;;CHARCOT-MARIE-TOOTH DISEASE, AXONAL, AUTOSOMAL DOMINANT, TYPE 2Y;;CHARCOT-MARIE-TOOTH NEUROPATHY, TYPE 2Y
chr9	34701296	34701674	protein_coding	ENSG00000165280	VCP	DAE_CP	CHARCOT-MARIE-TOOTH DISEASE, AXONAL, TYPE 2Y; CMT2Y;;CHARCOT-MARIE-TOOTH DISEASE, AXONAL, AUTOSOMAL DOMINANT, TYPE 2Y;;CHARCOT-MARIE-TOOTH NEUROPATHY, TYPE 2Y
chr9	34701296	34701674	protein_coding	ENSG00000165280	VCP	DAE_CP	CHARCOT-MARIE-TOOTH DISEASE, AXONAL, TYPE 2Y; CMT2Y;;CHARCOT-MARIE-TOOTH DISEASE, AXONAL, AUTOSOMAL DOMINANT, TYPE 2Y;;CHARCOT-MARIE-TOOTH NEUROPATHY, TYPE 2Y
chr8	75006862	75007725	protein_coding	ENSG00000104381	GDAP1	DAE_CP	CHARCOT-MARIE-TOOTH DISEASE, AXONAL, WITH VOCAL CORD PARESIS, AUTOSOMAL RECESSIVE;;CMT2 WITH VOCAL CORD PARESIS, AUTOSOMAL RECESSIVE;;CHARCOT-MARIE-TOOTH DISEASE, TYPE 4A, AXONAL FORM;;CHARCOT-MARIE-TOOTH NEUROPATHY, AXONAL, WITH VOCAL CORD PARESIS, /.../OMAL RECESSIVE
chr8	75008082	75008251	protein_coding	ENSG00000104381	GDAP1	DAE_CP	CHARCOT-MARIE-TOOTH DISEASE, AXONAL, WITH VOCAL CORD PARESIS, AUTOSOMAL RECESSIVE;;CMT2 WITH VOCAL CORD PARESIS, AUTOSOMAL RECESSIVE;;CHARCOT-MARIE-TOOTH DISEASE, TYPE 4A, AXONAL FORM;;CHARCOT-MARIE-TOOTH NEUROPATHY, AXONAL, WITH VOCAL CORD PARESIS, /.../OMAL RECESSIVE
chr19	11249240	11249682	protein_coding	ENSG00000079805	DNM2	DAE_CP	CHARCOT-MARIE-TOOTH DISEASE, DOMINANT INTERMEDIATE B; CMTDIB;;CHARCOT-MARIE-TOOTH NEUROPATHY, DOMINANT INTERMEDIATE B;;DI-CMTB;;CMTDI1 CHARCOT-MARIE-TOOTH DISEASE, AXONAL, TYPE 2M, INCLUDED; CMT2M, INCLUDED;;CHARCOT-MARIE-TOOTH DISEASE, AXONAL, AUTO /.../DOMINANT, TYPE 2M, INCLUDED;;CHARCOT-MARIE-TOOTH NEUROPATHY, AXONAL, TYPE 2M, INCLUDED;;CHARCOT-MARIE-TOOTH DISEASE, DOMINANT INTERMEDIATE B, WI…
chr19	11241632	11242170	protein_coding	ENSG00000079805	DNM2	DAE_CP	CHARCOT-MARIE-TOOTH DISEASE, DOMINANT INTERMEDIATE B; CMTDIB;;CHARCOT-MARIE-TOOTH NEUROPATHY, DOMINANT INTERMEDIATE B;;DI-CMTB;;CMTDI1 CHARCOT-MARIE-TOOTH DISEASE, AXONAL, TYPE 2M, INCLUDED; CMT2M, INCLUDED;;CHARCOT-MARIE-TOOTH DISEASE, AXONAL, AUTO /.../DOMINANT, TYPE 2M, INCLUDED;;CHARCOT-MARIE-TOOTH NEUROPATHY, AXONAL, TYPE 2M, INCLUDED;;CHARCOT-MARIE-TOOTH DISEASE, DOMINANT INTERMEDIATE B, WI…
chr19	11243407	11243701	protein_coding	ENSG00000079805	DNM2	DAE_CP	CHARCOT-MARIE-TOOTH DISEASE, DOMINANT INTERMEDIATE B; CMTDIB;;CHARCOT-MARIE-TOOTH NEUROPATHY, DOMINANT INTERMEDIATE B;;DI-CMTB;;CMTDI1 CHARCOT-MARIE-TOOTH DISEASE, AXONAL, TYPE 2M, INCLUDED; CMT2M, INCLUDED;;CHARCOT-MARIE-TOOTH DISEASE, AXONAL, AUTO /.../DOMINANT, TYPE 2M, INCLUDED;;CHARCOT-MARIE-TOOTH NEUROPATHY, AXONAL, TYPE 2M, INCLUDED;;CHARCOT-MARIE-TOOTH DISEASE, DOMINANT INTERMEDIATE B, WI…
chr19	10406800	10407450	protein_coding	ENSG00000079805	DNM2	DAE_CP	CHARCOT-MARIE-TOOTH DISEASE, DOMINANT INTERMEDIATE B; CMTDIB;;CHARCOT-MARIE-TOOTH NEUROPATHY, DOMINANT INTERMEDIATE B;;DI-CMTB;;CMTDI1 CHARCOT-MARIE-TOOTH DISEASE, AXONAL, TYPE 2M, INCLUDED; CMT2M, INCLUDED;;CHARCOT-MARIE-TOOTH DISEASE, AXONAL, AUTO /.../DOMINANT, TYPE 2M, INCLUDED;;CHARCOT-MARIE-TOOTH NEUROPATHY, AXONAL, TYPE 2M, INCLUDED;;CHARCOT-MARIE-TOOTH DISEASE, DOMINANT INTERMEDIATE B, WI…
chr1	33131320	33131899	protein_coding	ENSG00000134684	YARS	DAE_CP	CHARCOT-MARIE-TOOTH DISEASE, DOMINANT INTERMEDIATE C; CMTDIC;;CHARCOT-MARIE-TOOTH NEUROPATHY, DOMINANT INTERMEDIATE C;;DI-CMTC
chr1	33131320	33131899	protein_coding	ENSG00000134684	YARS	DAE_CP	CHARCOT-MARIE-TOOTH DISEASE, DOMINANT INTERMEDIATE C; CMTDIC;;CHARCOT-MARIE-TOOTH NEUROPATHY, DOMINANT INTERMEDIATE C;;DI-CMTC
chr1	33065417	33065886	protein_coding	ENSG00000134684	YARS	DAE_CP	CHARCOT-MARIE-TOOTH DISEASE, DOMINANT INTERMEDIATE C; CMTDIC;;CHARCOT-MARIE-TOOTH NEUROPATHY, DOMINANT INTERMEDIATE C;;DI-CMTC
chr1	33131320	33131899	protein_coding	ENSG00000134684	YARS	DAE_CP	CHARCOT-MARIE-TOOTH DISEASE, DOMINANT INTERMEDIATE C; CMTDIC;;CHARCOT-MARIE-TOOTH NEUROPATHY, DOMINANT INTERMEDIATE C;;DI-CMTC
chr14	104574875	104575275	protein_coding	ENSG00000203485	INF2	DAE_CP	CHARCOT-MARIE-TOOTH DISEASE, DOMINANT INTERMEDIATE E; CMTDIE;;CHARCOT-MARIE-TOOTH NEUROPATHY WITH FOCAL SEGMENTAL GLOMERULONEPHRITIS
chr14	104520684	104521149	protein_coding	ENSG00000203485	INF2	DAE_CP	CHARCOT-MARIE-TOOTH DISEASE, DOMINANT INTERMEDIATE E; CMTDIE;;CHARCOT-MARIE-TOOTH NEUROPATHY WITH FOCAL SEGMENTAL GLOMERULONEPHRITIS
chr3	179249089	179249726	protein_coding	ENSG00000114450	GNB4	DAE_CP	CHARCOT-MARIE-TOOTH DISEASE, DOMINANT INTERMEDIATE F; CMTDIF
chr3	179230083	179230525	protein_coding	ENSG00000114450	GNB4	DAE_CP	CHARCOT-MARIE-TOOTH DISEASE, DOMINANT INTERMEDIATE F; CMTDIF
chr3	179244720	179245142	protein_coding	ENSG00000114450	GNB4	DAE_CP	CHARCOT-MARIE-TOOTH DISEASE, DOMINANT INTERMEDIATE F; CMTDIF
chr3	179269271	179269883	protein_coding	ENSG00000114450	GNB4	DAE_CP	CHARCOT-MARIE-TOOTH DISEASE, DOMINANT INTERMEDIATE F; CMTDIF
chr3	179246094	179246724	protein_coding	ENSG00000114450	GNB4	DAE_CP	CHARCOT-MARIE-TOOTH DISEASE, DOMINANT INTERMEDIATE F; CMTDIF
chr8	75006862	75007725	protein_coding	ENSG00000104381	GDAP1	DAE_CP	CHARCOT-MARIE-TOOTH DISEASE, RECESSIVE INTERMEDIATE A; CMTRIA;;CHARCOT-MARIE-TOOTH NEUROPATHY, RECESSIVE INTERMEDIATE A;;RI-CMTA
chr8	75008082	75008251	protein_coding	ENSG00000104381	GDAP1	DAE_CP	CHARCOT-MARIE-TOOTH DISEASE, RECESSIVE INTERMEDIATE A; CMTRIA;;CHARCOT-MARIE-TOOTH NEUROPATHY, RECESSIVE INTERMEDIATE A;;RI-CMTA
chr1	6306040	6306275	protein_coding	ENSG00000171680	PLEKHG5	DAE_CP	CHARCOT-MARIE-TOOTH DISEASE, RECESSIVE INTERMEDIATE C; CMTRIC;;CHARCOT-MARIE-TOOTH NEUROPATHY, RECESSIVE INTERMEDIATE C; RI-CMTC
chr1	6312654	6313218	protein_coding	ENSG00000171680	PLEKHG5	DAE_CP	CHARCOT-MARIE-TOOTH DISEASE, RECESSIVE INTERMEDIATE C; CMTRIC;;CHARCOT-MARIE-TOOTH NEUROPATHY, RECESSIVE INTERMEDIATE C; RI-CMTC
chr1	6305640	6305850	protein_coding	ENSG00000171680	PLEKHG5	DAE_CP	CHARCOT-MARIE-TOOTH DISEASE, RECESSIVE INTERMEDIATE C; CMTRIC;;CHARCOT-MARIE-TOOTH NEUROPATHY, RECESSIVE INTERMEDIATE C; RI-CMTC
chr1	6309200	6309500	protein_coding	ENSG00000171680	PLEKHG5	DAE_CP	CHARCOT-MARIE-TOOTH DISEASE, RECESSIVE INTERMEDIATE C; CMTRIC;;CHARCOT-MARIE-TOOTH NEUROPATHY, RECESSIVE INTERMEDIATE C; RI-CMTC
chr1	6336384	6336772	protein_coding	ENSG00000171680	PLEKHG5	DAE_CP	CHARCOT-MARIE-TOOTH DISEASE, RECESSIVE INTERMEDIATE C; CMTRIC;;CHARCOT-MARIE-TOOTH NEUROPATHY, RECESSIVE INTERMEDIATE C; RI-CMTC
chr1	6305640	6305850	protein_coding	ENSG00000171680	PLEKHG5	DAE_CP	CHARCOT-MARIE-TOOTH DISEASE, RECESSIVE INTERMEDIATE C; CMTRIC;;CHARCOT-MARIE-TOOTH NEUROPATHY, RECESSIVE INTERMEDIATE C; RI-CMTC
chr1	6306040	6306275	protein_coding	ENSG00000171680	PLEKHG5	DAE_CP	CHARCOT-MARIE-TOOTH DISEASE, RECESSIVE INTERMEDIATE C; CMTRIC;;CHARCOT-MARIE-TOOTH NEUROPATHY, RECESSIVE INTERMEDIATE C; RI-CMTC
chr1	6336384	6336772	protein_coding	ENSG00000171680	PLEKHG5	DAE_CP	CHARCOT-MARIE-TOOTH DISEASE, RECESSIVE INTERMEDIATE C; CMTRIC;;CHARCOT-MARIE-TOOTH NEUROPATHY, RECESSIVE INTERMEDIATE C; RI-CMTC
chr12	120835447	120836230	protein_coding	ENSG00000111775	COX6A1	DAE_CP	CHARCOT-MARIE-TOOTH DISEASE, RECESSIVE INTERMEDIATE D; CMTRID
chr12	120835447	120836230	protein_coding	ENSG00000111775	COX6A1	DAE_CP	CHARCOT-MARIE-TOOTH DISEASE, RECESSIVE INTERMEDIATE D; CMTRID
chr12	120789200	120789460	protein_coding	ENSG00000111775	COX6A1	DAE_CP	CHARCOT-MARIE-TOOTH DISEASE, RECESSIVE INTERMEDIATE D; CMTRID
chr12	120755038	120755542	protein_coding	ENSG00000111775	COX6A1	DAE_CP	CHARCOT-MARIE-TOOTH DISEASE, RECESSIVE INTERMEDIATE D; CMTRID
chr12	120755038	120755542	protein_coding	ENSG00000111775	COX6A1	DAE_CP	CHARCOT-MARIE-TOOTH DISEASE, RECESSIVE INTERMEDIATE D; CMTRID
chr8	75008082	75008251	protein_coding	ENSG00000104381	GDAP1	DAE_CP	CHARCOT-MARIE-TOOTH DISEASE, TYPE 4A; CMT4A;;CHARCOT-MARIE-TOOTH DISEASE, DEMYELINATING, AUTOSOMAL RECESSIVE, TYPE 4A;;CHARCOT-MARIE-TOOTH NEUROPATHY, TYPE 4A
chr8	75006862	75007725	protein_coding	ENSG00000104381	GDAP1	DAE_CP	CHARCOT-MARIE-TOOTH DISEASE, TYPE 4A; CMT4A;;CHARCOT-MARIE-TOOTH DISEASE, DEMYELINATING, AUTOSOMAL RECESSIVE, TYPE 4A;;CHARCOT-MARIE-TOOTH NEUROPATHY, TYPE 4A
chr6	110706119	110706519	protein_coding	ENSG00000112367	FIG4	DAE_CP	CHARCOT-MARIE-TOOTH DISEASE, TYPE 4J; CMT4J;;CHARCOT-MARIE-TOOTH DISEASE, AUTOSOMAL RECESSIVE, TYPE 4J
chr22	28573347	28573584	protein_coding	ENSG00000183765	CHEK2	DAE_CP	CHECKPOINT KINASE 2; CHEK2;;CHECKPOINT KINASE 2, S. POMBE, HOMOLOG OF;;CHK2;;RAD53, S. CEREVISIAE, HOMOLOG OF; RAD53;;CDS1, S. POMBE, HOMOLOG OF BREAST AND COLORECTAL CANCER, SUSCEPTIBILITY TO, INCLUDED;;HBCC, SUSCEPTIBILITY TO, INCLUDED
chr22	28858517	28859228	protein_coding	ENSG00000183765	CHEK2	DAE_CP	CHECKPOINT KINASE 2; CHEK2;;CHECKPOINT KINASE 2, S. POMBE, HOMOLOG OF;;CHK2;;RAD53, S. CEREVISIAE, HOMOLOG OF; RAD53;;CDS1, S. POMBE, HOMOLOG OF BREAST AND COLORECTAL CANCER, SUSCEPTIBILITY TO, INCLUDED;;HBCC, SUSCEPTIBILITY TO, INCLUDED
chr1	235676354	235677224	protein_coding	ENSG00000143669	LYST	DAE_CP	CHEDIAK-HIGASHI SYNDROME; CHS
chr1	235674051	235674479	protein_coding	ENSG00000143669	LYST	DAE_CP	CHEDIAK-HIGASHI SYNDROME; CHS
chr1	235709724	235710635	protein_coding	ENSG00000143669	LYST	DAE_CP	CHEDIAK-HIGASHI SYNDROME; CHS
chr1	235413457	235414420	protein_coding	ENSG00000143669	LYST	DAE_CP	CHEDIAK-HIGASHI SYNDROME; CHS
chr4	2949515	2950158	protein_coding	ENSG00000087266	SH3BP2	DAE_CP	CHERUBISM;;CRBM
chr4	2561175	2561825	protein_coding	ENSG00000087266	SH3BP2	DAE_CP	CHERUBISM;;CRBM
chr3	48583954	48584677	protein_coding	ENSG00000213689	TREX1	DAE_CP	CHILBLAIN LUPUS 1; CHBL1
chr3	48580675	48581400	protein_coding	ENSG00000213689	TREX1	DAE_CP	CHILBLAIN LUPUS 1; CHBL1
chr3	48582799	48583595	protein_coding	ENSG00000213689	TREX1	DAE_CP	CHILBLAIN LUPUS 1; CHBL1
chr20	35047307	35047550	protein_coding	ENSG00000101347	SAMHD1	DAE_CP	CHILBLAIN LUPUS 2; CHBL2
chr20	34847500	34847925	protein_coding	ENSG00000101347	SAMHD1	DAE_CP	CHILBLAIN LUPUS 2; CHBL2
chr20	35239936	35240667	protein_coding	ENSG00000101347	SAMHD1	DAE_CP	CHILBLAIN LUPUS 2; CHBL2
chr20	35129906	35130678	protein_coding	ENSG00000101347	SAMHD1	DAE_CP	CHILBLAIN LUPUS 2; CHBL2
chr20	35047025	35047300	protein_coding	ENSG00000101347	SAMHD1	DAE_CP	CHILBLAIN LUPUS 2; CHBL2
chr1	203070975	203071511	protein_coding	ENSG00000133063	CHIT1	DAE_CP	CHITOTRIOSIDASE DEFICIENCY; CHITD
chr1	203070975	203071511	protein_coding	ENSG00000133063	CHIT1	DAE_CP	CHITOTRIOSIDASE DEFICIENCY; CHITD
chr1	203680440	203681080	protein_coding	ENSG00000133063	CHIT1	DAE_CP	CHITOTRIOSIDASE DEFICIENCY; CHITD
chr18	55315350	55316250	protein_coding	ENSG00000081923	ATP8B1	DAE_CP	CHOLESTASIS, BENIGN RECURRENT INTRAHEPATIC, 1; BRIC1;;SUMMERSKILL SYNDROME
chr18	56172975	56173525	protein_coding	ENSG00000081923	ATP8B1	DAE_CP	CHOLESTASIS, BENIGN RECURRENT INTRAHEPATIC, 1; BRIC1;;SUMMERSKILL SYNDROME
chr18	56179164	56179882	protein_coding	ENSG00000081923	ATP8B1	DAE_CP	CHOLESTASIS, BENIGN RECURRENT INTRAHEPATIC, 1; BRIC1;;SUMMERSKILL SYNDROME
chr18	55319302	55319800	protein_coding	ENSG00000081923	ATP8B1	DAE_CP	CHOLESTASIS, BENIGN RECURRENT INTRAHEPATIC, 1; BRIC1;;SUMMERSKILL SYNDROME
chr18	56172975	56173525	protein_coding	ENSG00000081923	ATP8B1	DAE_CP	CHOLESTASIS, INTRAHEPATIC, OF PREGNANCY, 1; ICP1;;CHOLESTASIS, PREGNANCY-RELATED, 1
chr18	56179164	56179882	protein_coding	ENSG00000081923	ATP8B1	DAE_CP	CHOLESTASIS, INTRAHEPATIC, OF PREGNANCY, 1; ICP1;;CHOLESTASIS, PREGNANCY-RELATED, 1
chr18	55319302	55319800	protein_coding	ENSG00000081923	ATP8B1	DAE_CP	CHOLESTASIS, INTRAHEPATIC, OF PREGNANCY, 1; ICP1;;CHOLESTASIS, PREGNANCY-RELATED, 1
chr18	55315350	55316250	protein_coding	ENSG00000081923	ATP8B1	DAE_CP	CHOLESTASIS, INTRAHEPATIC, OF PREGNANCY, 1; ICP1;;CHOLESTASIS, PREGNANCY-RELATED, 1
chr18	56172975	56173525	protein_coding	ENSG00000081923	ATP8B1	DAE_CP	CHOLESTASIS, PROGRESSIVE FAMILIAL INTRAHEPATIC, 1; PFIC1;;BYLER DISEASE
chr18	55315350	55316250	protein_coding	ENSG00000081923	ATP8B1	DAE_CP	CHOLESTASIS, PROGRESSIVE FAMILIAL INTRAHEPATIC, 1; PFIC1;;BYLER DISEASE
chr18	56179164	56179882	protein_coding	ENSG00000081923	ATP8B1	DAE_CP	CHOLESTASIS, PROGRESSIVE FAMILIAL INTRAHEPATIC, 1; PFIC1;;BYLER DISEASE
chr18	55319302	55319800	protein_coding	ENSG00000081923	ATP8B1	DAE_CP	CHOLESTASIS, PROGRESSIVE FAMILIAL INTRAHEPATIC, 1; PFIC1;;BYLER DISEASE
chr3	47001425	47002348	protein_coding	ENSG00000160801	PTH1R	DAE_CP	CHONDRODYSPLASIA, BLOMSTRAND TYPE; BOCD
chr3	46775425	46776075	protein_coding	ENSG00000160801	PTH1R	DAE_CP	CHONDRODYSPLASIA, BLOMSTRAND TYPE; BOCD
chr3	46940350	46940573	protein_coding	ENSG00000160801	PTH1R	DAE_CP	CHONDRODYSPLASIA, BLOMSTRAND TYPE; BOCD
chr3	47001425	47002348	protein_coding	ENSG00000160801	PTH1R	DAE_CP	CHONDRODYSPLASIA, BLOMSTRAND TYPE; BOCD
chr3	47436500	47436847	protein_coding	ENSG00000160801	PTH1R	DAE_CP	CHONDRODYSPLASIA, BLOMSTRAND TYPE; BOCD
chr9	102039750	102040450	protein_coding	ENSG00000119508	NR4A3	DAE_CP	CHONDROSARCOMA, EXTRASKELETAL MYXOID;;EMC
chr6	42836952	42837499	protein_coding	ENSG00000112619	PRPH2	DAE_CP	CHOROIDAL DYSTROPHY, CENTRAL AREOLAR 2; CACD2;;MACULAR DYSTROPHY, PROGRESSIVE
chr17	7816177	7817053	protein_coding	ENSG00000132518	GUCY2D	DAE_CP	CHOROIDAL DYSTROPHY, CENTRAL AREOLAR, 1; CACD1;;CHOROIDAL DYSTROPHY, CENTRAL AREOLAR; CACD;;CHOROIDAL SCLEROSIS
chr17	7777211	7777620	protein_coding	ENSG00000132518	GUCY2D	DAE_CP	CHOROIDAL DYSTROPHY, CENTRAL AREOLAR, 1; CACD1;;CHOROIDAL DYSTROPHY, CENTRAL AREOLAR; CACD;;CHOROIDAL SCLEROSIS
chr17	7816177	7817053	protein_coding	ENSG00000132518	GUCY2D	DAE_CP	CHOROIDAL DYSTROPHY, CENTRAL AREOLAR, 1; CACD1;;CHOROIDAL DYSTROPHY, CENTRAL AREOLAR; CACD;;CHOROIDAL SCLEROSIS
chr17	7816177	7817053	protein_coding	ENSG00000132518	GUCY2D	DAE_CP	CHOROIDAL DYSTROPHY, CENTRAL AREOLAR, 1; CACD1;;CHOROIDAL DYSTROPHY, CENTRAL AREOLAR; CACD;;CHOROIDAL SCLEROSIS
chr15	32605100	32605800	protein_coding	ENSG00000175344	CHRNA7	DAE_CP	CHROMOSOME 15q13.3 DELETION SYNDROME;;CHROMOSOME 15q13.3 MICRODELETION SYNDROME
chr2	51755040	51755980	protein_coding	ENSG00000179915	NRXN1	DAE_CP	CHROMOSOME 2p16.3 DELETION SYNDROME SCHIZOPHRENIA 17, INCLUDED; SCZD17, INCLUDED
chr5	133992740	133993219	protein_coding	ENSG00000152700	SAR1B	DAE_CP	CHYLOMICRON RETENTION DISEASE; CMRD;;ANDERSON DISEASE; ANDD;;LIPID TRANSPORT DEFECT OF INTESTINE;;HYPOBETALIPOPROTEINEMIA WITH ACCUMULATION OF APOLIPOPROTEIN B-LIKE PROTEIN IN INTESTINAL CELLS
chr9	34407725	34408151	protein_coding	ENSG00000122735	DNAI1	DAE_CP	CILIARY DYSKINESIA, PRIMARY, 1; CILD1;;PCD;;CILIARY DYSKINESIA, PRIMARY, 1, WITH OR WITHOUT SITUS INVERSUS;;IMMOTILE CILIA SYNDROME; ICS;;POLYNESIAN BRONCHIECTASIS KARTAGENER SYNDROME, INCLUDED;;DEXTROCARDIA, BRONCHIECTASIS, AND SINUSITIS, INCLUDED; /.../RT SYNDROME, INCLUDED
chr9	34404027	34404523	protein_coding	ENSG00000122735	DNAI1	DAE_CP	CILIARY DYSKINESIA, PRIMARY, 1; CILD1;;PCD;;CILIARY DYSKINESIA, PRIMARY, 1, WITH OR WITHOUT SITUS INVERSUS;;IMMOTILE CILIA SYNDROME; ICS;;POLYNESIAN BRONCHIECTASIS KARTAGENER SYNDROME, INCLUDED;;DEXTROCARDIA, BRONCHIECTASIS, AND SINUSITIS, INCLUDED; /.../RT SYNDROME, INCLUDED
chr9	34441298	34441599	protein_coding	ENSG00000122735	DNAI1	DAE_CP	CILIARY DYSKINESIA, PRIMARY, 1; CILD1;;PCD;;CILIARY DYSKINESIA, PRIMARY, 1, WITH OR WITHOUT SITUS INVERSUS;;IMMOTILE CILIA SYNDROME; ICS;;POLYNESIAN BRONCHIECTASIS KARTAGENER SYNDROME, INCLUDED;;DEXTROCARDIA, BRONCHIECTASIS, AND SINUSITIS, INCLUDED; /.../RT SYNDROME, INCLUDED
chr9	34407725	34408151	protein_coding	ENSG00000122735	DNAI1	DAE_CP	CILIARY DYSKINESIA, PRIMARY, 1; CILD1;;PCD;;CILIARY DYSKINESIA, PRIMARY, 1, WITH OR WITHOUT SITUS INVERSUS;;IMMOTILE CILIA SYNDROME; ICS;;POLYNESIAN BRONCHIECTASIS KARTAGENER SYNDROME, INCLUDED;;DEXTROCARDIA, BRONCHIECTASIS, AND SINUSITIS, INCLUDED; /.../RT SYNDROME, INCLUDED
chr17	78251950	78252575	protein_coding	ENSG00000141519	CCDC40	DAE_CP	CILIARY DYSKINESIA, PRIMARY, 15; CILD15;;CILIARY DYSKINESIA, PRIMARY, 15, WITH OR WITHOUT SITUS INVERSUS
chr17	78253600	78254150	protein_coding	ENSG00000141519	CCDC40	DAE_CP	CILIARY DYSKINESIA, PRIMARY, 15; CILD15;;CILIARY DYSKINESIA, PRIMARY, 15, WITH OR WITHOUT SITUS INVERSUS
chr14	74399861	74400580	protein_coding	ENSG00000119661	DNAL1	DAE_CP	CILIARY DYSKINESIA, PRIMARY, 16; CILD16;;CILIARY DYSKINESIA, PRIMARY, 16, WITH OR WITHOUT SITUS INVERSUS
chr7	449175	449925	protein_coding	ENSG00000164818	HEATR2	DAE_CP	CILIARY DYSKINESIA, PRIMARY, 18; CILD18;;CILIARY DYSKINESIA, PRIMARY, 18, WITH OR WITHOUT SITUS INVERSUS
chr7	524143	524600	protein_coding	ENSG00000164818	HEATR2	DAE_CP	CILIARY DYSKINESIA, PRIMARY, 18; CILD18;;CILIARY DYSKINESIA, PRIMARY, 18, WITH OR WITHOUT SITUS INVERSUS
chr7	797044	797955	protein_coding	ENSG00000164818	HEATR2	DAE_CP	CILIARY DYSKINESIA, PRIMARY, 18; CILD18;;CILIARY DYSKINESIA, PRIMARY, 18, WITH OR WITHOUT SITUS INVERSUS
chr7	445541	446000	protein_coding	ENSG00000164818	HEATR2	DAE_CP	CILIARY DYSKINESIA, PRIMARY, 18; CILD18;;CILIARY DYSKINESIA, PRIMARY, 18, WITH OR WITHOUT SITUS INVERSUS
chr7	485025	485805	protein_coding	ENSG00000164818	HEATR2	DAE_CP	CILIARY DYSKINESIA, PRIMARY, 18; CILD18;;CILIARY DYSKINESIA, PRIMARY, 18, WITH OR WITHOUT SITUS INVERSUS
chr7	556809	557126	protein_coding	ENSG00000164818	HEATR2	DAE_CP	CILIARY DYSKINESIA, PRIMARY, 18; CILD18;;CILIARY DYSKINESIA, PRIMARY, 18, WITH OR WITHOUT SITUS INVERSUS
chr7	477450	477988	protein_coding	ENSG00000164818	HEATR2	DAE_CP	CILIARY DYSKINESIA, PRIMARY, 18; CILD18;;CILIARY DYSKINESIA, PRIMARY, 18, WITH OR WITHOUT SITUS INVERSUS
chr7	556809	557126	protein_coding	ENSG00000164818	HEATR2	DAE_CP	CILIARY DYSKINESIA, PRIMARY, 18; CILD18;;CILIARY DYSKINESIA, PRIMARY, 18, WITH OR WITHOUT SITUS INVERSUS
chr7	779022	780020	protein_coding	ENSG00000164818	HEATR2	DAE_CP	CILIARY DYSKINESIA, PRIMARY, 18; CILD18;;CILIARY DYSKINESIA, PRIMARY, 18, WITH OR WITHOUT SITUS INVERSUS
chr7	492097	492242	protein_coding	ENSG00000164818	HEATR2	DAE_CP	CILIARY DYSKINESIA, PRIMARY, 18; CILD18;;CILIARY DYSKINESIA, PRIMARY, 18, WITH OR WITHOUT SITUS INVERSUS
chr7	788740	789175	protein_coding	ENSG00000164818	HEATR2	DAE_CP	CILIARY DYSKINESIA, PRIMARY, 18; CILD18;;CILIARY DYSKINESIA, PRIMARY, 18, WITH OR WITHOUT SITUS INVERSUS
chr7	686224	686921	protein_coding	ENSG00000164818	HEATR2	DAE_CP	CILIARY DYSKINESIA, PRIMARY, 18; CILD18;;CILIARY DYSKINESIA, PRIMARY, 18, WITH OR WITHOUT SITUS INVERSUS
chr19	49061587	49061908	protein_coding	ENSG00000105479	CCDC114	DAE_CP	CILIARY DYSKINESIA, PRIMARY, 20; CILD20;;CILIARY DYSKINESIA, PRIMARY, 20, WITH OR WITHOUT SITUS INVERSUS
chr19	49071648	49072110	protein_coding	ENSG00000105479	CCDC114	DAE_CP	CILIARY DYSKINESIA, PRIMARY, 20; CILD20;;CILIARY DYSKINESIA, PRIMARY, 20, WITH OR WITHOUT SITUS INVERSUS
chr19	49071648	49072110	protein_coding	ENSG00000105479	CCDC114	DAE_CP	CILIARY DYSKINESIA, PRIMARY, 20; CILD20;;CILIARY DYSKINESIA, PRIMARY, 20, WITH OR WITHOUT SITUS INVERSUS
chr2	26706775	26707475	protein_coding	ENSG00000157856	DRC1	DAE_CP	CILIARY DYSKINESIA, PRIMARY, 21; CILD21;;CILIARY DYSKINESIA, PRIMARY, 21, WITHOUT SITUS INVERSUS
chr2	26136250	26136525	protein_coding	ENSG00000157856	DRC1	DAE_CP	CILIARY DYSKINESIA, PRIMARY, 21; CILD21;;CILIARY DYSKINESIA, PRIMARY, 21, WITHOUT SITUS INVERSUS
chr12	49250076	49250617	protein_coding	ENSG00000139537	CCDC65	DAE_CP	CILIARY DYSKINESIA, PRIMARY, 27; CILD27;;CILIARY DYSKINESIA, PRIMARY, 27, WITHOUT SITUS INVERSUS
chr6	159125095	159125682	protein_coding	ENSG00000130363	RSPH3	DAE_CP	CILIARY DYSKINESIA, PRIMARY, 32; CILD32;;CILIARY DYSKINESIA, PRIMARY, 32, WITHOUT SITUS INVERSUS
chr11	74168525	74169000	protein_coding	ENSG00000187726	DNAJB13	DAE_CP	CILIARY DYSKINESIA, PRIMARY, 34; CILD34;;CILIARY DYSKINESIA, PRIMARY, 34, WITHOUT SITUS INVERSUS
chr3	52345575	52346328	protein_coding	ENSG00000114841	DNAH1	DAE_CP	CILIARY DYSKINESIA, PRIMARY, 37; CILD37;;CILIARY DYSKINESIA, PRIMARY, 37, WITH OR WITHOUT SITUS INVERSUS
chr11	113631310	113631530	protein_coding	ENSG00000149292	TTC12	DAE_CP	CILIARY DYSKINESIA, PRIMARY, 45; CILD45;;CILIARY DYSKINESIA, PRIMARY, 45, WITHOUT SITUS INVERSUS
chr11	113630675	113631050	protein_coding	ENSG00000149292	TTC12	DAE_CP	CILIARY DYSKINESIA, PRIMARY, 45; CILD45;;CILIARY DYSKINESIA, PRIMARY, 45, WITHOUT SITUS INVERSUS
chr11	113631310	113631530	protein_coding	ENSG00000149292	TTC12	DAE_CP	CILIARY DYSKINESIA, PRIMARY, 45; CILD45;;CILIARY DYSKINESIA, PRIMARY, 45, WITHOUT SITUS INVERSUS
chr11	113630675	113631050	protein_coding	ENSG00000149292	TTC12	DAE_CP	CILIARY DYSKINESIA, PRIMARY, 45; CILD45;;CILIARY DYSKINESIA, PRIMARY, 45, WITHOUT SITUS INVERSUS
chr11	113631310	113631530	protein_coding	ENSG00000149292	TTC12	DAE_CP	CILIARY DYSKINESIA, PRIMARY, 45; CILD45;;CILIARY DYSKINESIA, PRIMARY, 45, WITHOUT SITUS INVERSUS
chr11	113630675	113631050	protein_coding	ENSG00000149292	TTC12	DAE_CP	CILIARY DYSKINESIA, PRIMARY, 45; CILD45;;CILIARY DYSKINESIA, PRIMARY, 45, WITHOUT SITUS INVERSUS
chr16	71644869	71645228	protein_coding	ENSG00000157423	HYDIN	DAE_CP	CILIARY DYSKINESIA, PRIMARY, 5; CILD5;;CILIARY DYSKINESIA, PRIMARY, 5, WITHOUT SITUS INVERSUS
chr16	71642035	71642751	protein_coding	ENSG00000157423	HYDIN	DAE_CP	CILIARY DYSKINESIA, PRIMARY, 5; CILD5;;CILIARY DYSKINESIA, PRIMARY, 5, WITHOUT SITUS INVERSUS
chr16	71087925	71088475	protein_coding	ENSG00000157423	HYDIN	DAE_CP	CILIARY DYSKINESIA, PRIMARY, 5; CILD5;;CILIARY DYSKINESIA, PRIMARY, 5, WITHOUT SITUS INVERSUS
chr16	70970525	70971330	protein_coding	ENSG00000157423	HYDIN	DAE_CP	CILIARY DYSKINESIA, PRIMARY, 5; CILD5;;CILIARY DYSKINESIA, PRIMARY, 5, WITHOUT SITUS INVERSUS
chr16	71089575	71090130	protein_coding	ENSG00000157423	HYDIN	DAE_CP	CILIARY DYSKINESIA, PRIMARY, 5; CILD5;;CILIARY DYSKINESIA, PRIMARY, 5, WITHOUT SITUS INVERSUS
chr16	71644869	71645228	protein_coding	ENSG00000157423	HYDIN	DAE_CP	CILIARY DYSKINESIA, PRIMARY, 5; CILD5;;CILIARY DYSKINESIA, PRIMARY, 5, WITHOUT SITUS INVERSUS
chr17	72476426	72476847	protein_coding	ENSG00000171595	DNAI2	DAE_CP	CILIARY DYSKINESIA, PRIMARY, 9; CILD9;;CILIARY DYSKINESIA, PRIMARY, 9, WITH OR WITHOUT SITUS INVERSUS
chr17	72476426	72476847	protein_coding	ENSG00000171595	DNAI2	DAE_CP	CILIARY DYSKINESIA, PRIMARY, 9; CILD9;;CILIARY DYSKINESIA, PRIMARY, 9, WITH OR WITHOUT SITUS INVERSUS
chr17	72476426	72476847	protein_coding	ENSG00000171595	DNAI2	DAE_CP	CILIARY DYSKINESIA, PRIMARY, 9; CILD9;;CILIARY DYSKINESIA, PRIMARY, 9, WITH OR WITHOUT SITUS INVERSUS
chr17	71507131	71507799	protein_coding	ENSG00000171595	DNAI2	DAE_CP	CILIARY DYSKINESIA, PRIMARY, 9; CILD9;;CILIARY DYSKINESIA, PRIMARY, 9, WITH OR WITHOUT SITUS INVERSUS
chr17	72476426	72476847	protein_coding	ENSG00000171595	DNAI2	DAE_CP	CILIARY DYSKINESIA, PRIMARY, 9; CILD9;;CILIARY DYSKINESIA, PRIMARY, 9, WITH OR WITHOUT SITUS INVERSUS
chr12	52596873	52597394	protein_coding	ENSG00000111057	KRT18	DAE_CP	CIRRHOSIS, FAMILIAL
chr12	52596873	52597394	protein_coding	ENSG00000111057	KRT18	DAE_CP	CIRRHOSIS, FAMILIAL
chr12	52596873	52597394	protein_coding	ENSG00000111057	KRT18	DAE_CP	CIRRHOSIS, FAMILIAL
chr12	52596873	52597394	protein_coding	ENSG00000111057	KRT18	DAE_CP	CIRRHOSIS, FAMILIAL
chr12	52749925	52750425	protein_coding	ENSG00000111057	KRT18	DAE_CP	CIRRHOSIS, FAMILIAL
chr12	52596873	52597394	protein_coding	ENSG00000111057	KRT18	DAE_CP	CIRRHOSIS, FAMILIAL
chr12	52596873	52597394	protein_coding	ENSG00000111057	KRT18	DAE_CP	CIRRHOSIS, FAMILIAL
chr12	52596873	52597394	protein_coding	ENSG00000111057	KRT18	DAE_CP	CIRRHOSIS, FAMILIAL
chr12	52596873	52597394	protein_coding	ENSG00000111057	KRT18	DAE_CP	CIRRHOSIS, FAMILIAL
chr12	52596873	52597394	protein_coding	ENSG00000111057	KRT18	DAE_CP	CIRRHOSIS, FAMILIAL
chr12	52596873	52597394	protein_coding	ENSG00000111057	KRT18	DAE_CP	CIRRHOSIS, FAMILIAL
chr12	52596873	52597394	protein_coding	ENSG00000111057	KRT18	DAE_CP	CIRRHOSIS, FAMILIAL
chr12	52596873	52597394	protein_coding	ENSG00000111057	KRT18	DAE_CP	CIRRHOSIS, FAMILIAL
chr12	52596873	52597394	protein_coding	ENSG00000111057	KRT18	DAE_CP	CIRRHOSIS, FAMILIAL
chr12	52596873	52597394	protein_coding	ENSG00000111057	KRT18	DAE_CP	CIRRHOSIS, FAMILIAL
chr12	52596873	52597394	protein_coding	ENSG00000111057	KRT18	DAE_CP	CIRRHOSIS, FAMILIAL
chr12	52596873	52597394	protein_coding	ENSG00000111057	KRT18	DAE_CP	CIRRHOSIS, FAMILIAL
chr12	52596873	52597394	protein_coding	ENSG00000111057	KRT18	DAE_CP	CIRRHOSIS, FAMILIAL
chr12	52596873	52597394	protein_coding	ENSG00000111057	KRT18	DAE_CP	CIRRHOSIS, FAMILIAL
chr12	52596873	52597394	protein_coding	ENSG00000111057	KRT18	DAE_CP	CIRRHOSIS, FAMILIAL
chr12	52596873	52597394	protein_coding	ENSG00000111057	KRT18	DAE_CP	CIRRHOSIS, FAMILIAL
chr12	52596873	52597394	protein_coding	ENSG00000111057	KRT18	DAE_CP	CIRRHOSIS, FAMILIAL
chr12	52596873	52597394	protein_coding	ENSG00000111057	KRT18	DAE_CP	CIRRHOSIS, FAMILIAL
chr12	52596873	52597394	protein_coding	ENSG00000111057	KRT18	DAE_CP	CIRRHOSIS, FAMILIAL
chr12	52596873	52597394	protein_coding	ENSG00000111057	KRT18	DAE_CP	CIRRHOSIS, FAMILIAL
chr12	52596873	52597394	protein_coding	ENSG00000170421	KRT8	DAE_CP	CIRRHOSIS, FAMILIAL
chr12	52596873	52597394	protein_coding	ENSG00000170421	KRT8	DAE_CP	CIRRHOSIS, FAMILIAL
chr12	52596873	52597394	protein_coding	ENSG00000170421	KRT8	DAE_CP	CIRRHOSIS, FAMILIAL
chr12	52596873	52597394	protein_coding	ENSG00000170421	KRT8	DAE_CP	CIRRHOSIS, FAMILIAL
chr12	52596873	52597394	protein_coding	ENSG00000170421	KRT8	DAE_CP	CIRRHOSIS, FAMILIAL
chr12	52596873	52597394	protein_coding	ENSG00000170421	KRT8	DAE_CP	CIRRHOSIS, FAMILIAL
chr12	52596873	52597394	protein_coding	ENSG00000170421	KRT8	DAE_CP	CIRRHOSIS, FAMILIAL
chr12	52545765	52546396	protein_coding	ENSG00000170421	KRT8	DAE_CP	CIRRHOSIS, FAMILIAL
chr12	52596873	52597394	protein_coding	ENSG00000170421	KRT8	DAE_CP	CIRRHOSIS, FAMILIAL
chr12	52596873	52597394	protein_coding	ENSG00000170421	KRT8	DAE_CP	CIRRHOSIS, FAMILIAL
chr12	52596873	52597394	protein_coding	ENSG00000170421	KRT8	DAE_CP	CIRRHOSIS, FAMILIAL
chr12	52596873	52597394	protein_coding	ENSG00000170421	KRT8	DAE_CP	CIRRHOSIS, FAMILIAL
chr12	52596873	52597394	protein_coding	ENSG00000170421	KRT8	DAE_CP	CIRRHOSIS, FAMILIAL
chr12	52596873	52597394	protein_coding	ENSG00000170421	KRT8	DAE_CP	CIRRHOSIS, FAMILIAL
chr12	53374670	53375104	protein_coding	ENSG00000170421	KRT8	DAE_CP	CIRRHOSIS, FAMILIAL
chr12	52596873	52597394	protein_coding	ENSG00000170421	KRT8	DAE_CP	CIRRHOSIS, FAMILIAL
chr12	52596873	52597394	protein_coding	ENSG00000170421	KRT8	DAE_CP	CIRRHOSIS, FAMILIAL
chr12	52596873	52597394	protein_coding	ENSG00000170421	KRT8	DAE_CP	CIRRHOSIS, FAMILIAL
chr12	52596873	52597394	protein_coding	ENSG00000170421	KRT8	DAE_CP	CIRRHOSIS, FAMILIAL
chr12	52596873	52597394	protein_coding	ENSG00000170421	KRT8	DAE_CP	CIRRHOSIS, FAMILIAL
chr12	52596873	52597394	protein_coding	ENSG00000170421	KRT8	DAE_CP	CIRRHOSIS, FAMILIAL
chr12	52596873	52597394	protein_coding	ENSG00000170421	KRT8	DAE_CP	CIRRHOSIS, FAMILIAL
chr12	52749925	52750425	protein_coding	ENSG00000170421	KRT8	DAE_CP	CIRRHOSIS, FAMILIAL
chr12	52596873	52597394	protein_coding	ENSG00000170421	KRT8	DAE_CP	CIRRHOSIS, FAMILIAL
chr12	52596873	52597394	protein_coding	ENSG00000170421	KRT8	DAE_CP	CIRRHOSIS, FAMILIAL
chr12	52596873	52597394	protein_coding	ENSG00000170421	KRT8	DAE_CP	CIRRHOSIS, FAMILIAL
chr12	52596873	52597394	protein_coding	ENSG00000170421	KRT8	DAE_CP	CIRRHOSIS, FAMILIAL
chr12	52524500	52524889	protein_coding	ENSG00000170421	KRT8	DAE_CP	CIRRHOSIS, FAMILIAL
chr12	52596873	52597394	protein_coding	ENSG00000111057	KRT18	DAE_CP	CIRRHOSIS, FAMILIAL CIRRHOSIS, FAMILIAL, WITH PULMONARY HYPERTENSION, INCLUDED;;INDIAN CHILDHOOD CIRRHOSIS, INCLUDED; ICC, INCLUDED;;SEN SYNDROME, INCLUDED;;COPPER-OVERLOAD CIRRHOSIS, INCLUDED;;ENDEMIC TYROLEAN INFANTILE CIRRHOSIS, INCLUDED; ETIC, I /.../D;;COPPER TOXICOSIS, IDIOPATHIC, INCLUDED; ICT, INCLUDED;;CIRRHOSIS, CRYPTOGENIC, INCLUDED;;CIRRHOSIS, NONCRYPTOGENIC, SUSCEPTIBILITY TO, INCLUD…
chr12	52596873	52597394	protein_coding	ENSG00000111057	KRT18	DAE_CP	CIRRHOSIS, FAMILIAL CIRRHOSIS, FAMILIAL, WITH PULMONARY HYPERTENSION, INCLUDED;;INDIAN CHILDHOOD CIRRHOSIS, INCLUDED; ICC, INCLUDED;;SEN SYNDROME, INCLUDED;;COPPER-OVERLOAD CIRRHOSIS, INCLUDED;;ENDEMIC TYROLEAN INFANTILE CIRRHOSIS, INCLUDED; ETIC, I /.../D;;COPPER TOXICOSIS, IDIOPATHIC, INCLUDED; ICT, INCLUDED;;CIRRHOSIS, CRYPTOGENIC, INCLUDED;;CIRRHOSIS, NONCRYPTOGENIC, SUSCEPTIBILITY TO, INCLUD…
chr12	52596873	52597394	protein_coding	ENSG00000111057	KRT18	DAE_CP	CIRRHOSIS, FAMILIAL CIRRHOSIS, FAMILIAL, WITH PULMONARY HYPERTENSION, INCLUDED;;INDIAN CHILDHOOD CIRRHOSIS, INCLUDED; ICC, INCLUDED;;SEN SYNDROME, INCLUDED;;COPPER-OVERLOAD CIRRHOSIS, INCLUDED;;ENDEMIC TYROLEAN INFANTILE CIRRHOSIS, INCLUDED; ETIC, I /.../D;;COPPER TOXICOSIS, IDIOPATHIC, INCLUDED; ICT, INCLUDED;;CIRRHOSIS, CRYPTOGENIC, INCLUDED;;CIRRHOSIS, NONCRYPTOGENIC, SUSCEPTIBILITY TO, INCLUD…
chr12	52596873	52597394	protein_coding	ENSG00000111057	KRT18	DAE_CP	CIRRHOSIS, FAMILIAL CIRRHOSIS, FAMILIAL, WITH PULMONARY HYPERTENSION, INCLUDED;;INDIAN CHILDHOOD CIRRHOSIS, INCLUDED; ICC, INCLUDED;;SEN SYNDROME, INCLUDED;;COPPER-OVERLOAD CIRRHOSIS, INCLUDED;;ENDEMIC TYROLEAN INFANTILE CIRRHOSIS, INCLUDED; ETIC, I /.../D;;COPPER TOXICOSIS, IDIOPATHIC, INCLUDED; ICT, INCLUDED;;CIRRHOSIS, CRYPTOGENIC, INCLUDED;;CIRRHOSIS, NONCRYPTOGENIC, SUSCEPTIBILITY TO, INCLUD…
chr12	52596873	52597394	protein_coding	ENSG00000111057	KRT18	DAE_CP	CIRRHOSIS, FAMILIAL CIRRHOSIS, FAMILIAL, WITH PULMONARY HYPERTENSION, INCLUDED;;INDIAN CHILDHOOD CIRRHOSIS, INCLUDED; ICC, INCLUDED;;SEN SYNDROME, INCLUDED;;COPPER-OVERLOAD CIRRHOSIS, INCLUDED;;ENDEMIC TYROLEAN INFANTILE CIRRHOSIS, INCLUDED; ETIC, I /.../D;;COPPER TOXICOSIS, IDIOPATHIC, INCLUDED; ICT, INCLUDED;;CIRRHOSIS, CRYPTOGENIC, INCLUDED;;CIRRHOSIS, NONCRYPTOGENIC, SUSCEPTIBILITY TO, INCLUD…
chr12	52596873	52597394	protein_coding	ENSG00000111057	KRT18	DAE_CP	CIRRHOSIS, FAMILIAL CIRRHOSIS, FAMILIAL, WITH PULMONARY HYPERTENSION, INCLUDED;;INDIAN CHILDHOOD CIRRHOSIS, INCLUDED; ICC, INCLUDED;;SEN SYNDROME, INCLUDED;;COPPER-OVERLOAD CIRRHOSIS, INCLUDED;;ENDEMIC TYROLEAN INFANTILE CIRRHOSIS, INCLUDED; ETIC, I /.../D;;COPPER TOXICOSIS, IDIOPATHIC, INCLUDED; ICT, INCLUDED;;CIRRHOSIS, CRYPTOGENIC, INCLUDED;;CIRRHOSIS, NONCRYPTOGENIC, SUSCEPTIBILITY TO, INCLUD…
chr12	52596873	52597394	protein_coding	ENSG00000111057	KRT18	DAE_CP	CIRRHOSIS, FAMILIAL CIRRHOSIS, FAMILIAL, WITH PULMONARY HYPERTENSION, INCLUDED;;INDIAN CHILDHOOD CIRRHOSIS, INCLUDED; ICC, INCLUDED;;SEN SYNDROME, INCLUDED;;COPPER-OVERLOAD CIRRHOSIS, INCLUDED;;ENDEMIC TYROLEAN INFANTILE CIRRHOSIS, INCLUDED; ETIC, I /.../D;;COPPER TOXICOSIS, IDIOPATHIC, INCLUDED; ICT, INCLUDED;;CIRRHOSIS, CRYPTOGENIC, INCLUDED;;CIRRHOSIS, NONCRYPTOGENIC, SUSCEPTIBILITY TO, INCLUD…
chr12	52596873	52597394	protein_coding	ENSG00000111057	KRT18	DAE_CP	CIRRHOSIS, FAMILIAL CIRRHOSIS, FAMILIAL, WITH PULMONARY HYPERTENSION, INCLUDED;;INDIAN CHILDHOOD CIRRHOSIS, INCLUDED; ICC, INCLUDED;;SEN SYNDROME, INCLUDED;;COPPER-OVERLOAD CIRRHOSIS, INCLUDED;;ENDEMIC TYROLEAN INFANTILE CIRRHOSIS, INCLUDED; ETIC, I /.../D;;COPPER TOXICOSIS, IDIOPATHIC, INCLUDED; ICT, INCLUDED;;CIRRHOSIS, CRYPTOGENIC, INCLUDED;;CIRRHOSIS, NONCRYPTOGENIC, SUSCEPTIBILITY TO, INCLUD…
chr12	52596873	52597394	protein_coding	ENSG00000111057	KRT18	DAE_CP	CIRRHOSIS, FAMILIAL CIRRHOSIS, FAMILIAL, WITH PULMONARY HYPERTENSION, INCLUDED;;INDIAN CHILDHOOD CIRRHOSIS, INCLUDED; ICC, INCLUDED;;SEN SYNDROME, INCLUDED;;COPPER-OVERLOAD CIRRHOSIS, INCLUDED;;ENDEMIC TYROLEAN INFANTILE CIRRHOSIS, INCLUDED; ETIC, I /.../D;;COPPER TOXICOSIS, IDIOPATHIC, INCLUDED; ICT, INCLUDED;;CIRRHOSIS, CRYPTOGENIC, INCLUDED;;CIRRHOSIS, NONCRYPTOGENIC, SUSCEPTIBILITY TO, INCLUD…
chr12	52596873	52597394	protein_coding	ENSG00000111057	KRT18	DAE_CP	CIRRHOSIS, FAMILIAL CIRRHOSIS, FAMILIAL, WITH PULMONARY HYPERTENSION, INCLUDED;;INDIAN CHILDHOOD CIRRHOSIS, INCLUDED; ICC, INCLUDED;;SEN SYNDROME, INCLUDED;;COPPER-OVERLOAD CIRRHOSIS, INCLUDED;;ENDEMIC TYROLEAN INFANTILE CIRRHOSIS, INCLUDED; ETIC, I /.../D;;COPPER TOXICOSIS, IDIOPATHIC, INCLUDED; ICT, INCLUDED;;CIRRHOSIS, CRYPTOGENIC, INCLUDED;;CIRRHOSIS, NONCRYPTOGENIC, SUSCEPTIBILITY TO, INCLUD…
chr12	52596873	52597394	protein_coding	ENSG00000111057	KRT18	DAE_CP	CIRRHOSIS, FAMILIAL CIRRHOSIS, FAMILIAL, WITH PULMONARY HYPERTENSION, INCLUDED;;INDIAN CHILDHOOD CIRRHOSIS, INCLUDED; ICC, INCLUDED;;SEN SYNDROME, INCLUDED;;COPPER-OVERLOAD CIRRHOSIS, INCLUDED;;ENDEMIC TYROLEAN INFANTILE CIRRHOSIS, INCLUDED; ETIC, I /.../D;;COPPER TOXICOSIS, IDIOPATHIC, INCLUDED; ICT, INCLUDED;;CIRRHOSIS, CRYPTOGENIC, INCLUDED;;CIRRHOSIS, NONCRYPTOGENIC, SUSCEPTIBILITY TO, INCLUD…
chr12	52596873	52597394	protein_coding	ENSG00000111057	KRT18	DAE_CP	CIRRHOSIS, FAMILIAL CIRRHOSIS, FAMILIAL, WITH PULMONARY HYPERTENSION, INCLUDED;;INDIAN CHILDHOOD CIRRHOSIS, INCLUDED; ICC, INCLUDED;;SEN SYNDROME, INCLUDED;;COPPER-OVERLOAD CIRRHOSIS, INCLUDED;;ENDEMIC TYROLEAN INFANTILE CIRRHOSIS, INCLUDED; ETIC, I /.../D;;COPPER TOXICOSIS, IDIOPATHIC, INCLUDED; ICT, INCLUDED;;CIRRHOSIS, CRYPTOGENIC, INCLUDED;;CIRRHOSIS, NONCRYPTOGENIC, SUSCEPTIBILITY TO, INCLUD…
chr12	52596873	52597394	protein_coding	ENSG00000111057	KRT18	DAE_CP	CIRRHOSIS, FAMILIAL CIRRHOSIS, FAMILIAL, WITH PULMONARY HYPERTENSION, INCLUDED;;INDIAN CHILDHOOD CIRRHOSIS, INCLUDED; ICC, INCLUDED;;SEN SYNDROME, INCLUDED;;COPPER-OVERLOAD CIRRHOSIS, INCLUDED;;ENDEMIC TYROLEAN INFANTILE CIRRHOSIS, INCLUDED; ETIC, I /.../D;;COPPER TOXICOSIS, IDIOPATHIC, INCLUDED; ICT, INCLUDED;;CIRRHOSIS, CRYPTOGENIC, INCLUDED;;CIRRHOSIS, NONCRYPTOGENIC, SUSCEPTIBILITY TO, INCLUD…
chr12	52749925	52750425	protein_coding	ENSG00000111057	KRT18	DAE_CP	CIRRHOSIS, FAMILIAL CIRRHOSIS, FAMILIAL, WITH PULMONARY HYPERTENSION, INCLUDED;;INDIAN CHILDHOOD CIRRHOSIS, INCLUDED; ICC, INCLUDED;;SEN SYNDROME, INCLUDED;;COPPER-OVERLOAD CIRRHOSIS, INCLUDED;;ENDEMIC TYROLEAN INFANTILE CIRRHOSIS, INCLUDED; ETIC, I /.../D;;COPPER TOXICOSIS, IDIOPATHIC, INCLUDED; ICT, INCLUDED;;CIRRHOSIS, CRYPTOGENIC, INCLUDED;;CIRRHOSIS, NONCRYPTOGENIC, SUSCEPTIBILITY TO, INCLUD…
chr12	52596873	52597394	protein_coding	ENSG00000111057	KRT18	DAE_CP	CIRRHOSIS, FAMILIAL CIRRHOSIS, FAMILIAL, WITH PULMONARY HYPERTENSION, INCLUDED;;INDIAN CHILDHOOD CIRRHOSIS, INCLUDED; ICC, INCLUDED;;SEN SYNDROME, INCLUDED;;COPPER-OVERLOAD CIRRHOSIS, INCLUDED;;ENDEMIC TYROLEAN INFANTILE CIRRHOSIS, INCLUDED; ETIC, I /.../D;;COPPER TOXICOSIS, IDIOPATHIC, INCLUDED; ICT, INCLUDED;;CIRRHOSIS, CRYPTOGENIC, INCLUDED;;CIRRHOSIS, NONCRYPTOGENIC, SUSCEPTIBILITY TO, INCLUD…
chr12	52596873	52597394	protein_coding	ENSG00000111057	KRT18	DAE_CP	CIRRHOSIS, FAMILIAL CIRRHOSIS, FAMILIAL, WITH PULMONARY HYPERTENSION, INCLUDED;;INDIAN CHILDHOOD CIRRHOSIS, INCLUDED; ICC, INCLUDED;;SEN SYNDROME, INCLUDED;;COPPER-OVERLOAD CIRRHOSIS, INCLUDED;;ENDEMIC TYROLEAN INFANTILE CIRRHOSIS, INCLUDED; ETIC, I /.../D;;COPPER TOXICOSIS, IDIOPATHIC, INCLUDED; ICT, INCLUDED;;CIRRHOSIS, CRYPTOGENIC, INCLUDED;;CIRRHOSIS, NONCRYPTOGENIC, SUSCEPTIBILITY TO, INCLUD…
chr12	52596873	52597394	protein_coding	ENSG00000111057	KRT18	DAE_CP	CIRRHOSIS, FAMILIAL CIRRHOSIS, FAMILIAL, WITH PULMONARY HYPERTENSION, INCLUDED;;INDIAN CHILDHOOD CIRRHOSIS, INCLUDED; ICC, INCLUDED;;SEN SYNDROME, INCLUDED;;COPPER-OVERLOAD CIRRHOSIS, INCLUDED;;ENDEMIC TYROLEAN INFANTILE CIRRHOSIS, INCLUDED; ETIC, I /.../D;;COPPER TOXICOSIS, IDIOPATHIC, INCLUDED; ICT, INCLUDED;;CIRRHOSIS, CRYPTOGENIC, INCLUDED;;CIRRHOSIS, NONCRYPTOGENIC, SUSCEPTIBILITY TO, INCLUD…
chr12	52596873	52597394	protein_coding	ENSG00000111057	KRT18	DAE_CP	CIRRHOSIS, FAMILIAL CIRRHOSIS, FAMILIAL, WITH PULMONARY HYPERTENSION, INCLUDED;;INDIAN CHILDHOOD CIRRHOSIS, INCLUDED; ICC, INCLUDED;;SEN SYNDROME, INCLUDED;;COPPER-OVERLOAD CIRRHOSIS, INCLUDED;;ENDEMIC TYROLEAN INFANTILE CIRRHOSIS, INCLUDED; ETIC, I /.../D;;COPPER TOXICOSIS, IDIOPATHIC, INCLUDED; ICT, INCLUDED;;CIRRHOSIS, CRYPTOGENIC, INCLUDED;;CIRRHOSIS, NONCRYPTOGENIC, SUSCEPTIBILITY TO, INCLUD…
chr12	52596873	52597394	protein_coding	ENSG00000111057	KRT18	DAE_CP	CIRRHOSIS, FAMILIAL CIRRHOSIS, FAMILIAL, WITH PULMONARY HYPERTENSION, INCLUDED;;INDIAN CHILDHOOD CIRRHOSIS, INCLUDED; ICC, INCLUDED;;SEN SYNDROME, INCLUDED;;COPPER-OVERLOAD CIRRHOSIS, INCLUDED;;ENDEMIC TYROLEAN INFANTILE CIRRHOSIS, INCLUDED; ETIC, I /.../D;;COPPER TOXICOSIS, IDIOPATHIC, INCLUDED; ICT, INCLUDED;;CIRRHOSIS, CRYPTOGENIC, INCLUDED;;CIRRHOSIS, NONCRYPTOGENIC, SUSCEPTIBILITY TO, INCLUD…
chr12	52596873	52597394	protein_coding	ENSG00000111057	KRT18	DAE_CP	CIRRHOSIS, FAMILIAL CIRRHOSIS, FAMILIAL, WITH PULMONARY HYPERTENSION, INCLUDED;;INDIAN CHILDHOOD CIRRHOSIS, INCLUDED; ICC, INCLUDED;;SEN SYNDROME, INCLUDED;;COPPER-OVERLOAD CIRRHOSIS, INCLUDED;;ENDEMIC TYROLEAN INFANTILE CIRRHOSIS, INCLUDED; ETIC, I /.../D;;COPPER TOXICOSIS, IDIOPATHIC, INCLUDED; ICT, INCLUDED;;CIRRHOSIS, CRYPTOGENIC, INCLUDED;;CIRRHOSIS, NONCRYPTOGENIC, SUSCEPTIBILITY TO, INCLUD…
chr12	52596873	52597394	protein_coding	ENSG00000111057	KRT18	DAE_CP	CIRRHOSIS, FAMILIAL CIRRHOSIS, FAMILIAL, WITH PULMONARY HYPERTENSION, INCLUDED;;INDIAN CHILDHOOD CIRRHOSIS, INCLUDED; ICC, INCLUDED;;SEN SYNDROME, INCLUDED;;COPPER-OVERLOAD CIRRHOSIS, INCLUDED;;ENDEMIC TYROLEAN INFANTILE CIRRHOSIS, INCLUDED; ETIC, I /.../D;;COPPER TOXICOSIS, IDIOPATHIC, INCLUDED; ICT, INCLUDED;;CIRRHOSIS, CRYPTOGENIC, INCLUDED;;CIRRHOSIS, NONCRYPTOGENIC, SUSCEPTIBILITY TO, INCLUD…
chr12	52596873	52597394	protein_coding	ENSG00000111057	KRT18	DAE_CP	CIRRHOSIS, FAMILIAL CIRRHOSIS, FAMILIAL, WITH PULMONARY HYPERTENSION, INCLUDED;;INDIAN CHILDHOOD CIRRHOSIS, INCLUDED; ICC, INCLUDED;;SEN SYNDROME, INCLUDED;;COPPER-OVERLOAD CIRRHOSIS, INCLUDED;;ENDEMIC TYROLEAN INFANTILE CIRRHOSIS, INCLUDED; ETIC, I /.../D;;COPPER TOXICOSIS, IDIOPATHIC, INCLUDED; ICT, INCLUDED;;CIRRHOSIS, CRYPTOGENIC, INCLUDED;;CIRRHOSIS, NONCRYPTOGENIC, SUSCEPTIBILITY TO, INCLUD…
chr12	52596873	52597394	protein_coding	ENSG00000111057	KRT18	DAE_CP	CIRRHOSIS, FAMILIAL CIRRHOSIS, FAMILIAL, WITH PULMONARY HYPERTENSION, INCLUDED;;INDIAN CHILDHOOD CIRRHOSIS, INCLUDED; ICC, INCLUDED;;SEN SYNDROME, INCLUDED;;COPPER-OVERLOAD CIRRHOSIS, INCLUDED;;ENDEMIC TYROLEAN INFANTILE CIRRHOSIS, INCLUDED; ETIC, I /.../D;;COPPER TOXICOSIS, IDIOPATHIC, INCLUDED; ICT, INCLUDED;;CIRRHOSIS, CRYPTOGENIC, INCLUDED;;CIRRHOSIS, NONCRYPTOGENIC, SUSCEPTIBILITY TO, INCLUD…
chr12	52596873	52597394	protein_coding	ENSG00000111057	KRT18	DAE_CP	CIRRHOSIS, FAMILIAL CIRRHOSIS, FAMILIAL, WITH PULMONARY HYPERTENSION, INCLUDED;;INDIAN CHILDHOOD CIRRHOSIS, INCLUDED; ICC, INCLUDED;;SEN SYNDROME, INCLUDED;;COPPER-OVERLOAD CIRRHOSIS, INCLUDED;;ENDEMIC TYROLEAN INFANTILE CIRRHOSIS, INCLUDED; ETIC, I /.../D;;COPPER TOXICOSIS, IDIOPATHIC, INCLUDED; ICT, INCLUDED;;CIRRHOSIS, CRYPTOGENIC, INCLUDED;;CIRRHOSIS, NONCRYPTOGENIC, SUSCEPTIBILITY TO, INCLUD…
chr12	52596873	52597394	protein_coding	ENSG00000111057	KRT18	DAE_CP	CIRRHOSIS, FAMILIAL CIRRHOSIS, FAMILIAL, WITH PULMONARY HYPERTENSION, INCLUDED;;INDIAN CHILDHOOD CIRRHOSIS, INCLUDED; ICC, INCLUDED;;SEN SYNDROME, INCLUDED;;COPPER-OVERLOAD CIRRHOSIS, INCLUDED;;ENDEMIC TYROLEAN INFANTILE CIRRHOSIS, INCLUDED; ETIC, I /.../D;;COPPER TOXICOSIS, IDIOPATHIC, INCLUDED; ICT, INCLUDED;;CIRRHOSIS, CRYPTOGENIC, INCLUDED;;CIRRHOSIS, NONCRYPTOGENIC, SUSCEPTIBILITY TO, INCLUD…
chr12	52596873	52597394	protein_coding	ENSG00000170421	KRT8	DAE_CP	CIRRHOSIS, FAMILIAL CIRRHOSIS, FAMILIAL, WITH PULMONARY HYPERTENSION, INCLUDED;;INDIAN CHILDHOOD CIRRHOSIS, INCLUDED; ICC, INCLUDED;;SEN SYNDROME, INCLUDED;;COPPER-OVERLOAD CIRRHOSIS, INCLUDED;;ENDEMIC TYROLEAN INFANTILE CIRRHOSIS, INCLUDED; ETIC, I /.../D;;COPPER TOXICOSIS, IDIOPATHIC, INCLUDED; ICT, INCLUDED;;CIRRHOSIS, CRYPTOGENIC, INCLUDED;;CIRRHOSIS, NONCRYPTOGENIC, SUSCEPTIBILITY TO, INCLUD…
chr12	52596873	52597394	protein_coding	ENSG00000170421	KRT8	DAE_CP	CIRRHOSIS, FAMILIAL CIRRHOSIS, FAMILIAL, WITH PULMONARY HYPERTENSION, INCLUDED;;INDIAN CHILDHOOD CIRRHOSIS, INCLUDED; ICC, INCLUDED;;SEN SYNDROME, INCLUDED;;COPPER-OVERLOAD CIRRHOSIS, INCLUDED;;ENDEMIC TYROLEAN INFANTILE CIRRHOSIS, INCLUDED; ETIC, I /.../D;;COPPER TOXICOSIS, IDIOPATHIC, INCLUDED; ICT, INCLUDED;;CIRRHOSIS, CRYPTOGENIC, INCLUDED;;CIRRHOSIS, NONCRYPTOGENIC, SUSCEPTIBILITY TO, INCLUD…
chr12	52596873	52597394	protein_coding	ENSG00000170421	KRT8	DAE_CP	CIRRHOSIS, FAMILIAL CIRRHOSIS, FAMILIAL, WITH PULMONARY HYPERTENSION, INCLUDED;;INDIAN CHILDHOOD CIRRHOSIS, INCLUDED; ICC, INCLUDED;;SEN SYNDROME, INCLUDED;;COPPER-OVERLOAD CIRRHOSIS, INCLUDED;;ENDEMIC TYROLEAN INFANTILE CIRRHOSIS, INCLUDED; ETIC, I /.../D;;COPPER TOXICOSIS, IDIOPATHIC, INCLUDED; ICT, INCLUDED;;CIRRHOSIS, CRYPTOGENIC, INCLUDED;;CIRRHOSIS, NONCRYPTOGENIC, SUSCEPTIBILITY TO, INCLUD…
chr12	52596873	52597394	protein_coding	ENSG00000170421	KRT8	DAE_CP	CIRRHOSIS, FAMILIAL CIRRHOSIS, FAMILIAL, WITH PULMONARY HYPERTENSION, INCLUDED;;INDIAN CHILDHOOD CIRRHOSIS, INCLUDED; ICC, INCLUDED;;SEN SYNDROME, INCLUDED;;COPPER-OVERLOAD CIRRHOSIS, INCLUDED;;ENDEMIC TYROLEAN INFANTILE CIRRHOSIS, INCLUDED; ETIC, I /.../D;;COPPER TOXICOSIS, IDIOPATHIC, INCLUDED; ICT, INCLUDED;;CIRRHOSIS, CRYPTOGENIC, INCLUDED;;CIRRHOSIS, NONCRYPTOGENIC, SUSCEPTIBILITY TO, INCLUD…
chr12	52524500	52524889	protein_coding	ENSG00000170421	KRT8	DAE_CP	CIRRHOSIS, FAMILIAL CIRRHOSIS, FAMILIAL, WITH PULMONARY HYPERTENSION, INCLUDED;;INDIAN CHILDHOOD CIRRHOSIS, INCLUDED; ICC, INCLUDED;;SEN SYNDROME, INCLUDED;;COPPER-OVERLOAD CIRRHOSIS, INCLUDED;;ENDEMIC TYROLEAN INFANTILE CIRRHOSIS, INCLUDED; ETIC, I /.../D;;COPPER TOXICOSIS, IDIOPATHIC, INCLUDED; ICT, INCLUDED;;CIRRHOSIS, CRYPTOGENIC, INCLUDED;;CIRRHOSIS, NONCRYPTOGENIC, SUSCEPTIBILITY TO, INCLUD…
chr12	52596873	52597394	protein_coding	ENSG00000170421	KRT8	DAE_CP	CIRRHOSIS, FAMILIAL CIRRHOSIS, FAMILIAL, WITH PULMONARY HYPERTENSION, INCLUDED;;INDIAN CHILDHOOD CIRRHOSIS, INCLUDED; ICC, INCLUDED;;SEN SYNDROME, INCLUDED;;COPPER-OVERLOAD CIRRHOSIS, INCLUDED;;ENDEMIC TYROLEAN INFANTILE CIRRHOSIS, INCLUDED; ETIC, I /.../D;;COPPER TOXICOSIS, IDIOPATHIC, INCLUDED; ICT, INCLUDED;;CIRRHOSIS, CRYPTOGENIC, INCLUDED;;CIRRHOSIS, NONCRYPTOGENIC, SUSCEPTIBILITY TO, INCLUD…
chr12	52596873	52597394	protein_coding	ENSG00000170421	KRT8	DAE_CP	CIRRHOSIS, FAMILIAL CIRRHOSIS, FAMILIAL, WITH PULMONARY HYPERTENSION, INCLUDED;;INDIAN CHILDHOOD CIRRHOSIS, INCLUDED; ICC, INCLUDED;;SEN SYNDROME, INCLUDED;;COPPER-OVERLOAD CIRRHOSIS, INCLUDED;;ENDEMIC TYROLEAN INFANTILE CIRRHOSIS, INCLUDED; ETIC, I /.../D;;COPPER TOXICOSIS, IDIOPATHIC, INCLUDED; ICT, INCLUDED;;CIRRHOSIS, CRYPTOGENIC, INCLUDED;;CIRRHOSIS, NONCRYPTOGENIC, SUSCEPTIBILITY TO, INCLUD…
chr12	52596873	52597394	protein_coding	ENSG00000170421	KRT8	DAE_CP	CIRRHOSIS, FAMILIAL CIRRHOSIS, FAMILIAL, WITH PULMONARY HYPERTENSION, INCLUDED;;INDIAN CHILDHOOD CIRRHOSIS, INCLUDED; ICC, INCLUDED;;SEN SYNDROME, INCLUDED;;COPPER-OVERLOAD CIRRHOSIS, INCLUDED;;ENDEMIC TYROLEAN INFANTILE CIRRHOSIS, INCLUDED; ETIC, I /.../D;;COPPER TOXICOSIS, IDIOPATHIC, INCLUDED; ICT, INCLUDED;;CIRRHOSIS, CRYPTOGENIC, INCLUDED;;CIRRHOSIS, NONCRYPTOGENIC, SUSCEPTIBILITY TO, INCLUD…
chr12	52596873	52597394	protein_coding	ENSG00000170421	KRT8	DAE_CP	CIRRHOSIS, FAMILIAL CIRRHOSIS, FAMILIAL, WITH PULMONARY HYPERTENSION, INCLUDED;;INDIAN CHILDHOOD CIRRHOSIS, INCLUDED; ICC, INCLUDED;;SEN SYNDROME, INCLUDED;;COPPER-OVERLOAD CIRRHOSIS, INCLUDED;;ENDEMIC TYROLEAN INFANTILE CIRRHOSIS, INCLUDED; ETIC, I /.../D;;COPPER TOXICOSIS, IDIOPATHIC, INCLUDED; ICT, INCLUDED;;CIRRHOSIS, CRYPTOGENIC, INCLUDED;;CIRRHOSIS, NONCRYPTOGENIC, SUSCEPTIBILITY TO, INCLUD…
chr12	52596873	52597394	protein_coding	ENSG00000170421	KRT8	DAE_CP	CIRRHOSIS, FAMILIAL CIRRHOSIS, FAMILIAL, WITH PULMONARY HYPERTENSION, INCLUDED;;INDIAN CHILDHOOD CIRRHOSIS, INCLUDED; ICC, INCLUDED;;SEN SYNDROME, INCLUDED;;COPPER-OVERLOAD CIRRHOSIS, INCLUDED;;ENDEMIC TYROLEAN INFANTILE CIRRHOSIS, INCLUDED; ETIC, I /.../D;;COPPER TOXICOSIS, IDIOPATHIC, INCLUDED; ICT, INCLUDED;;CIRRHOSIS, CRYPTOGENIC, INCLUDED;;CIRRHOSIS, NONCRYPTOGENIC, SUSCEPTIBILITY TO, INCLUD…
chr12	52596873	52597394	protein_coding	ENSG00000170421	KRT8	DAE_CP	CIRRHOSIS, FAMILIAL CIRRHOSIS, FAMILIAL, WITH PULMONARY HYPERTENSION, INCLUDED;;INDIAN CHILDHOOD CIRRHOSIS, INCLUDED; ICC, INCLUDED;;SEN SYNDROME, INCLUDED;;COPPER-OVERLOAD CIRRHOSIS, INCLUDED;;ENDEMIC TYROLEAN INFANTILE CIRRHOSIS, INCLUDED; ETIC, I /.../D;;COPPER TOXICOSIS, IDIOPATHIC, INCLUDED; ICT, INCLUDED;;CIRRHOSIS, CRYPTOGENIC, INCLUDED;;CIRRHOSIS, NONCRYPTOGENIC, SUSCEPTIBILITY TO, INCLUD…
chr12	52596873	52597394	protein_coding	ENSG00000170421	KRT8	DAE_CP	CIRRHOSIS, FAMILIAL CIRRHOSIS, FAMILIAL, WITH PULMONARY HYPERTENSION, INCLUDED;;INDIAN CHILDHOOD CIRRHOSIS, INCLUDED; ICC, INCLUDED;;SEN SYNDROME, INCLUDED;;COPPER-OVERLOAD CIRRHOSIS, INCLUDED;;ENDEMIC TYROLEAN INFANTILE CIRRHOSIS, INCLUDED; ETIC, I /.../D;;COPPER TOXICOSIS, IDIOPATHIC, INCLUDED; ICT, INCLUDED;;CIRRHOSIS, CRYPTOGENIC, INCLUDED;;CIRRHOSIS, NONCRYPTOGENIC, SUSCEPTIBILITY TO, INCLUD…
chr12	52596873	52597394	protein_coding	ENSG00000170421	KRT8	DAE_CP	CIRRHOSIS, FAMILIAL CIRRHOSIS, FAMILIAL, WITH PULMONARY HYPERTENSION, INCLUDED;;INDIAN CHILDHOOD CIRRHOSIS, INCLUDED; ICC, INCLUDED;;SEN SYNDROME, INCLUDED;;COPPER-OVERLOAD CIRRHOSIS, INCLUDED;;ENDEMIC TYROLEAN INFANTILE CIRRHOSIS, INCLUDED; ETIC, I /.../D;;COPPER TOXICOSIS, IDIOPATHIC, INCLUDED; ICT, INCLUDED;;CIRRHOSIS, CRYPTOGENIC, INCLUDED;;CIRRHOSIS, NONCRYPTOGENIC, SUSCEPTIBILITY TO, INCLUD…
chr12	52596873	52597394	protein_coding	ENSG00000170421	KRT8	DAE_CP	CIRRHOSIS, FAMILIAL CIRRHOSIS, FAMILIAL, WITH PULMONARY HYPERTENSION, INCLUDED;;INDIAN CHILDHOOD CIRRHOSIS, INCLUDED; ICC, INCLUDED;;SEN SYNDROME, INCLUDED;;COPPER-OVERLOAD CIRRHOSIS, INCLUDED;;ENDEMIC TYROLEAN INFANTILE CIRRHOSIS, INCLUDED; ETIC, I /.../D;;COPPER TOXICOSIS, IDIOPATHIC, INCLUDED; ICT, INCLUDED;;CIRRHOSIS, CRYPTOGENIC, INCLUDED;;CIRRHOSIS, NONCRYPTOGENIC, SUSCEPTIBILITY TO, INCLUD…
chr12	52596873	52597394	protein_coding	ENSG00000170421	KRT8	DAE_CP	CIRRHOSIS, FAMILIAL CIRRHOSIS, FAMILIAL, WITH PULMONARY HYPERTENSION, INCLUDED;;INDIAN CHILDHOOD CIRRHOSIS, INCLUDED; ICC, INCLUDED;;SEN SYNDROME, INCLUDED;;COPPER-OVERLOAD CIRRHOSIS, INCLUDED;;ENDEMIC TYROLEAN INFANTILE CIRRHOSIS, INCLUDED; ETIC, I /.../D;;COPPER TOXICOSIS, IDIOPATHIC, INCLUDED; ICT, INCLUDED;;CIRRHOSIS, CRYPTOGENIC, INCLUDED;;CIRRHOSIS, NONCRYPTOGENIC, SUSCEPTIBILITY TO, INCLUD…
chr12	52596873	52597394	protein_coding	ENSG00000170421	KRT8	DAE_CP	CIRRHOSIS, FAMILIAL CIRRHOSIS, FAMILIAL, WITH PULMONARY HYPERTENSION, INCLUDED;;INDIAN CHILDHOOD CIRRHOSIS, INCLUDED; ICC, INCLUDED;;SEN SYNDROME, INCLUDED;;COPPER-OVERLOAD CIRRHOSIS, INCLUDED;;ENDEMIC TYROLEAN INFANTILE CIRRHOSIS, INCLUDED; ETIC, I /.../D;;COPPER TOXICOSIS, IDIOPATHIC, INCLUDED; ICT, INCLUDED;;CIRRHOSIS, CRYPTOGENIC, INCLUDED;;CIRRHOSIS, NONCRYPTOGENIC, SUSCEPTIBILITY TO, INCLUD…
chr12	52596873	52597394	protein_coding	ENSG00000170421	KRT8	DAE_CP	CIRRHOSIS, FAMILIAL CIRRHOSIS, FAMILIAL, WITH PULMONARY HYPERTENSION, INCLUDED;;INDIAN CHILDHOOD CIRRHOSIS, INCLUDED; ICC, INCLUDED;;SEN SYNDROME, INCLUDED;;COPPER-OVERLOAD CIRRHOSIS, INCLUDED;;ENDEMIC TYROLEAN INFANTILE CIRRHOSIS, INCLUDED; ETIC, I /.../D;;COPPER TOXICOSIS, IDIOPATHIC, INCLUDED; ICT, INCLUDED;;CIRRHOSIS, CRYPTOGENIC, INCLUDED;;CIRRHOSIS, NONCRYPTOGENIC, SUSCEPTIBILITY TO, INCLUD…
chr12	52749925	52750425	protein_coding	ENSG00000170421	KRT8	DAE_CP	CIRRHOSIS, FAMILIAL CIRRHOSIS, FAMILIAL, WITH PULMONARY HYPERTENSION, INCLUDED;;INDIAN CHILDHOOD CIRRHOSIS, INCLUDED; ICC, INCLUDED;;SEN SYNDROME, INCLUDED;;COPPER-OVERLOAD CIRRHOSIS, INCLUDED;;ENDEMIC TYROLEAN INFANTILE CIRRHOSIS, INCLUDED; ETIC, I /.../D;;COPPER TOXICOSIS, IDIOPATHIC, INCLUDED; ICT, INCLUDED;;CIRRHOSIS, CRYPTOGENIC, INCLUDED;;CIRRHOSIS, NONCRYPTOGENIC, SUSCEPTIBILITY TO, INCLUD…
chr12	52596873	52597394	protein_coding	ENSG00000170421	KRT8	DAE_CP	CIRRHOSIS, FAMILIAL CIRRHOSIS, FAMILIAL, WITH PULMONARY HYPERTENSION, INCLUDED;;INDIAN CHILDHOOD CIRRHOSIS, INCLUDED; ICC, INCLUDED;;SEN SYNDROME, INCLUDED;;COPPER-OVERLOAD CIRRHOSIS, INCLUDED;;ENDEMIC TYROLEAN INFANTILE CIRRHOSIS, INCLUDED; ETIC, I /.../D;;COPPER TOXICOSIS, IDIOPATHIC, INCLUDED; ICT, INCLUDED;;CIRRHOSIS, CRYPTOGENIC, INCLUDED;;CIRRHOSIS, NONCRYPTOGENIC, SUSCEPTIBILITY TO, INCLUD…
chr12	53374670	53375104	protein_coding	ENSG00000170421	KRT8	DAE_CP	CIRRHOSIS, FAMILIAL CIRRHOSIS, FAMILIAL, WITH PULMONARY HYPERTENSION, INCLUDED;;INDIAN CHILDHOOD CIRRHOSIS, INCLUDED; ICC, INCLUDED;;SEN SYNDROME, INCLUDED;;COPPER-OVERLOAD CIRRHOSIS, INCLUDED;;ENDEMIC TYROLEAN INFANTILE CIRRHOSIS, INCLUDED; ETIC, I /.../D;;COPPER TOXICOSIS, IDIOPATHIC, INCLUDED; ICT, INCLUDED;;CIRRHOSIS, CRYPTOGENIC, INCLUDED;;CIRRHOSIS, NONCRYPTOGENIC, SUSCEPTIBILITY TO, INCLUD…
chr12	52596873	52597394	protein_coding	ENSG00000170421	KRT8	DAE_CP	CIRRHOSIS, FAMILIAL CIRRHOSIS, FAMILIAL, WITH PULMONARY HYPERTENSION, INCLUDED;;INDIAN CHILDHOOD CIRRHOSIS, INCLUDED; ICC, INCLUDED;;SEN SYNDROME, INCLUDED;;COPPER-OVERLOAD CIRRHOSIS, INCLUDED;;ENDEMIC TYROLEAN INFANTILE CIRRHOSIS, INCLUDED; ETIC, I /.../D;;COPPER TOXICOSIS, IDIOPATHIC, INCLUDED; ICT, INCLUDED;;CIRRHOSIS, CRYPTOGENIC, INCLUDED;;CIRRHOSIS, NONCRYPTOGENIC, SUSCEPTIBILITY TO, INCLUD…
chr12	52596873	52597394	protein_coding	ENSG00000170421	KRT8	DAE_CP	CIRRHOSIS, FAMILIAL CIRRHOSIS, FAMILIAL, WITH PULMONARY HYPERTENSION, INCLUDED;;INDIAN CHILDHOOD CIRRHOSIS, INCLUDED; ICC, INCLUDED;;SEN SYNDROME, INCLUDED;;COPPER-OVERLOAD CIRRHOSIS, INCLUDED;;ENDEMIC TYROLEAN INFANTILE CIRRHOSIS, INCLUDED; ETIC, I /.../D;;COPPER TOXICOSIS, IDIOPATHIC, INCLUDED; ICT, INCLUDED;;CIRRHOSIS, CRYPTOGENIC, INCLUDED;;CIRRHOSIS, NONCRYPTOGENIC, SUSCEPTIBILITY TO, INCLUD…
chr12	52596873	52597394	protein_coding	ENSG00000170421	KRT8	DAE_CP	CIRRHOSIS, FAMILIAL CIRRHOSIS, FAMILIAL, WITH PULMONARY HYPERTENSION, INCLUDED;;INDIAN CHILDHOOD CIRRHOSIS, INCLUDED; ICC, INCLUDED;;SEN SYNDROME, INCLUDED;;COPPER-OVERLOAD CIRRHOSIS, INCLUDED;;ENDEMIC TYROLEAN INFANTILE CIRRHOSIS, INCLUDED; ETIC, I /.../D;;COPPER TOXICOSIS, IDIOPATHIC, INCLUDED; ICT, INCLUDED;;CIRRHOSIS, CRYPTOGENIC, INCLUDED;;CIRRHOSIS, NONCRYPTOGENIC, SUSCEPTIBILITY TO, INCLUD…
chr12	52596873	52597394	protein_coding	ENSG00000170421	KRT8	DAE_CP	CIRRHOSIS, FAMILIAL CIRRHOSIS, FAMILIAL, WITH PULMONARY HYPERTENSION, INCLUDED;;INDIAN CHILDHOOD CIRRHOSIS, INCLUDED; ICC, INCLUDED;;SEN SYNDROME, INCLUDED;;COPPER-OVERLOAD CIRRHOSIS, INCLUDED;;ENDEMIC TYROLEAN INFANTILE CIRRHOSIS, INCLUDED; ETIC, I /.../D;;COPPER TOXICOSIS, IDIOPATHIC, INCLUDED; ICT, INCLUDED;;CIRRHOSIS, CRYPTOGENIC, INCLUDED;;CIRRHOSIS, NONCRYPTOGENIC, SUSCEPTIBILITY TO, INCLUD…
chr12	52596873	52597394	protein_coding	ENSG00000170421	KRT8	DAE_CP	CIRRHOSIS, FAMILIAL CIRRHOSIS, FAMILIAL, WITH PULMONARY HYPERTENSION, INCLUDED;;INDIAN CHILDHOOD CIRRHOSIS, INCLUDED; ICC, INCLUDED;;SEN SYNDROME, INCLUDED;;COPPER-OVERLOAD CIRRHOSIS, INCLUDED;;ENDEMIC TYROLEAN INFANTILE CIRRHOSIS, INCLUDED; ETIC, I /.../D;;COPPER TOXICOSIS, IDIOPATHIC, INCLUDED; ICT, INCLUDED;;CIRRHOSIS, CRYPTOGENIC, INCLUDED;;CIRRHOSIS, NONCRYPTOGENIC, SUSCEPTIBILITY TO, INCLUD…
chr12	52596873	52597394	protein_coding	ENSG00000170421	KRT8	DAE_CP	CIRRHOSIS, FAMILIAL CIRRHOSIS, FAMILIAL, WITH PULMONARY HYPERTENSION, INCLUDED;;INDIAN CHILDHOOD CIRRHOSIS, INCLUDED; ICC, INCLUDED;;SEN SYNDROME, INCLUDED;;COPPER-OVERLOAD CIRRHOSIS, INCLUDED;;ENDEMIC TYROLEAN INFANTILE CIRRHOSIS, INCLUDED; ETIC, I /.../D;;COPPER TOXICOSIS, IDIOPATHIC, INCLUDED; ICT, INCLUDED;;CIRRHOSIS, CRYPTOGENIC, INCLUDED;;CIRRHOSIS, NONCRYPTOGENIC, SUSCEPTIBILITY TO, INCLUD…
chr12	52545765	52546396	protein_coding	ENSG00000170421	KRT8	DAE_CP	CIRRHOSIS, FAMILIAL CIRRHOSIS, FAMILIAL, WITH PULMONARY HYPERTENSION, INCLUDED;;INDIAN CHILDHOOD CIRRHOSIS, INCLUDED; ICC, INCLUDED;;SEN SYNDROME, INCLUDED;;COPPER-OVERLOAD CIRRHOSIS, INCLUDED;;ENDEMIC TYROLEAN INFANTILE CIRRHOSIS, INCLUDED; ETIC, I /.../D;;COPPER TOXICOSIS, IDIOPATHIC, INCLUDED; ICT, INCLUDED;;CIRRHOSIS, CRYPTOGENIC, INCLUDED;;CIRRHOSIS, NONCRYPTOGENIC, SUSCEPTIBILITY TO, INCLUD…
chr12	52596873	52597394	protein_coding	ENSG00000170421	KRT8	DAE_CP	CIRRHOSIS, FAMILIAL CIRRHOSIS, FAMILIAL, WITH PULMONARY HYPERTENSION, INCLUDED;;INDIAN CHILDHOOD CIRRHOSIS, INCLUDED; ICC, INCLUDED;;SEN SYNDROME, INCLUDED;;COPPER-OVERLOAD CIRRHOSIS, INCLUDED;;ENDEMIC TYROLEAN INFANTILE CIRRHOSIS, INCLUDED; ETIC, I /.../D;;COPPER TOXICOSIS, IDIOPATHIC, INCLUDED; ICT, INCLUDED;;CIRRHOSIS, CRYPTOGENIC, INCLUDED;;CIRRHOSIS, NONCRYPTOGENIC, SUSCEPTIBILITY TO, INCLUD…
chr9	133503300	133503775	protein_coding	ENSG00000130707	ASS1	DAE_CP	CITRULLINEMIA, CLASSIC;;CITRULLINEMIA, TYPE I; CTLN1;;CITRULLINURIA;;ARGININOSUCCINATE SYNTHETASE DEFICIENCY;;ASS DEFICIENCY
chr9	133503300	133503775	protein_coding	ENSG00000130707	ASS1	DAE_CP	CITRULLINEMIA, CLASSIC;;CITRULLINEMIA, TYPE I; CTLN1;;CITRULLINURIA;;ARGININOSUCCINATE SYNTHETASE DEFICIENCY;;ASS DEFICIENCY
chr9	133556492	133556630	protein_coding	ENSG00000130707	ASS1	DAE_CP	CITRULLINEMIA, CLASSIC;;CITRULLINEMIA, TYPE I; CTLN1;;CITRULLINURIA;;ARGININOSUCCINATE SYNTHETASE DEFICIENCY;;ASS DEFICIENCY
chr7	96645973	96646210	protein_coding	ENSG00000004864	SLC25A13	DAE_CP	CITRULLINEMIA, TYPE II, ADULT-ONSET; CTLN2;;CITRIN DEFICIENCY
chr7	96645973	96646210	protein_coding	ENSG00000004864	SLC25A13	DAE_CP	CITRULLINEMIA, TYPE II, ADULT-ONSET; CTLN2;;CITRIN DEFICIENCY
chr7	96645973	96646210	protein_coding	ENSG00000004864	SLC25A13	DAE_CP	CITRULLINEMIA, TYPE II, ADULT-ONSET; CTLN2;;CITRIN DEFICIENCY
chr7	96645973	96646210	protein_coding	ENSG00000004864	SLC25A13	DAE_CP	CITRULLINEMIA, TYPE II, ADULT-ONSET; CTLN2;;CITRIN DEFICIENCY
chr7	96645973	96646210	protein_coding	ENSG00000004864	SLC25A13	DAE_CP	CITRULLINEMIA, TYPE II, ADULT-ONSET; CTLN2;;CITRIN DEFICIENCY
chr7	96645973	96646210	protein_coding	ENSG00000004864	SLC25A13	DAE_CP	CITRULLINEMIA, TYPE II, ADULT-ONSET; CTLN2;;CITRIN DEFICIENCY
chr7	96645973	96646210	protein_coding	ENSG00000004864	SLC25A13	DAE_CP	CITRULLINEMIA, TYPE II, NEONATAL-ONSET;;CITRULLINEMIA, TYPE II, NEONATAL-ONSET, WITH OR WITHOUT FAILURE TO THRIVE AND DYSLIPIDEMIA;;CHOLESTASIS, NEONATAL INTRAHEPATIC, CAUSED BY CITRIN DEFICIENCY; NICCD
chr7	96645973	96646210	protein_coding	ENSG00000004864	SLC25A13	DAE_CP	CITRULLINEMIA, TYPE II, NEONATAL-ONSET;;CITRULLINEMIA, TYPE II, NEONATAL-ONSET, WITH OR WITHOUT FAILURE TO THRIVE AND DYSLIPIDEMIA;;CHOLESTASIS, NEONATAL INTRAHEPATIC, CAUSED BY CITRIN DEFICIENCY; NICCD
chr7	96645973	96646210	protein_coding	ENSG00000004864	SLC25A13	DAE_CP	CITRULLINEMIA, TYPE II, NEONATAL-ONSET;;CITRULLINEMIA, TYPE II, NEONATAL-ONSET, WITH OR WITHOUT FAILURE TO THRIVE AND DYSLIPIDEMIA;;CHOLESTASIS, NEONATAL INTRAHEPATIC, CAUSED BY CITRIN DEFICIENCY; NICCD
chr7	96645973	96646210	protein_coding	ENSG00000004864	SLC25A13	DAE_CP	CITRULLINEMIA, TYPE II, NEONATAL-ONSET;;CITRULLINEMIA, TYPE II, NEONATAL-ONSET, WITH OR WITHOUT FAILURE TO THRIVE AND DYSLIPIDEMIA;;CHOLESTASIS, NEONATAL INTRAHEPATIC, CAUSED BY CITRIN DEFICIENCY; NICCD
chr7	96645973	96646210	protein_coding	ENSG00000004864	SLC25A13	DAE_CP	CITRULLINEMIA, TYPE II, NEONATAL-ONSET;;CITRULLINEMIA, TYPE II, NEONATAL-ONSET, WITH OR WITHOUT FAILURE TO THRIVE AND DYSLIPIDEMIA;;CHOLESTASIS, NEONATAL INTRAHEPATIC, CAUSED BY CITRIN DEFICIENCY; NICCD
chr7	96645973	96646210	protein_coding	ENSG00000004864	SLC25A13	DAE_CP	CITRULLINEMIA, TYPE II, NEONATAL-ONSET;;CITRULLINEMIA, TYPE II, NEONATAL-ONSET, WITH OR WITHOUT FAILURE TO THRIVE AND DYSLIPIDEMIA;;CHOLESTASIS, NEONATAL INTRAHEPATIC, CAUSED BY CITRIN DEFICIENCY; NICCD
chr11	120018475	120019175	protein_coding	ENSG00000110400	PVRL1	DAE_CP	CLEFT LIP/PALATE-ECTODERMAL DYSPLASIA SYNDROME; CLPED1;;ZLOTOGORA-OGUR SYNDROME;;ECTODERMAL DYSPLASIA, MARGARITA ISLAND TYPE;;ECTODERMAL DYSPLASIA, TYPE 4; ED4;;ECTODERMAL DYSPLASIA, CLEFT LIP AND PALATE, MENTAL RETARDATION, AND SYNDACTYLY OROFACIAL /.../ 7, INCLUDED; OFC7, INCLUDED;;CLEFT LIP WITH OR WITHOUT CLEFT PALATE, NONSYNDROMIC, 7, INCLUDED
chr11	120104350	120105175	protein_coding	ENSG00000110400	PVRL1	DAE_CP	CLEFT LIP/PALATE-ECTODERMAL DYSPLASIA SYNDROME; CLPED1;;ZLOTOGORA-OGUR SYNDROME;;ECTODERMAL DYSPLASIA, MARGARITA ISLAND TYPE;;ECTODERMAL DYSPLASIA, TYPE 4; ED4;;ECTODERMAL DYSPLASIA, CLEFT LIP AND PALATE, MENTAL RETARDATION, AND SYNDACTYLY OROFACIAL /.../ 7, INCLUDED; OFC7, INCLUDED;;CLEFT LIP WITH OR WITHOUT CLEFT PALATE, NONSYNDROMIC, 7, INCLUDED
chr11	120017225	120017975	protein_coding	ENSG00000110400	PVRL1	DAE_CP	CLEFT LIP/PALATE-ECTODERMAL DYSPLASIA SYNDROME; CLPED1;;ZLOTOGORA-OGUR SYNDROME;;ECTODERMAL DYSPLASIA, MARGARITA ISLAND TYPE;;ECTODERMAL DYSPLASIA, TYPE 4; ED4;;ECTODERMAL DYSPLASIA, CLEFT LIP AND PALATE, MENTAL RETARDATION, AND SYNDACTYLY OROFACIAL /.../ 7, INCLUDED; OFC7, INCLUDED;;CLEFT LIP WITH OR WITHOUT CLEFT PALATE, NONSYNDROMIC, 7, INCLUDED
chr15	37175939	37176275	protein_coding	ENSG00000134138	MEIS2	DAE_CP	CLEFT PALATE, CARDIAC DEFECTS, AND MENTAL RETARDATION; CPCMR;;CARDIAC MALFORMATION, CLEFT LIP/PALATE, MICROCEPHALY, AND DIGITAL ANOMALIES
chr15	37403504	37403682	protein_coding	ENSG00000134138	MEIS2	DAE_CP	CLEFT PALATE, CARDIAC DEFECTS, AND MENTAL RETARDATION; CPCMR;;CARDIAC MALFORMATION, CLEFT LIP/PALATE, MICROCEPHALY, AND DIGITAL ANOMALIES
chr6	44397650	44398337	protein_coding	ENSG00000124813	RUNX2	DAE_CP	CLEIDOCRANIAL DYSPLASIA; CCD;;CLEIDOCRANIAL DYSOSTOSIS; CLCD CLEIDOCRANIAL DYSPLASIA, FORME FRUSTE, WITH BRACHYDACTYLY, INCLUDED;;CLEIDOCRANIAL DYSPLASIA, FORME FRUSTE, DENTAL ANOMALIES ONLY, INCLUDED
chr6	44396099	44396731	protein_coding	ENSG00000124813	RUNX2	DAE_CP	CLEIDOCRANIAL DYSPLASIA; CCD;;CLEIDOCRANIAL DYSOSTOSIS; CLCD CLEIDOCRANIAL DYSPLASIA, FORME FRUSTE, WITH BRACHYDACTYLY, INCLUDED;;CLEIDOCRANIAL DYSPLASIA, FORME FRUSTE, DENTAL ANOMALIES ONLY, INCLUDED
chr10	27179800	27180425	protein_coding	ENSG00000148459	PDSS1	DAE_CP	COENZYME Q10 DEFICIENCY, PRIMARY, 2; COQ10D2
chr9	131048225	131049100	protein_coding	ENSG00000167113	COQ4	DAE_CP	COENZYME Q10 DEFICIENCY, PRIMARY, 7; COQ10D7
chr9	131048225	131049100	protein_coding	ENSG00000167113	COQ4	DAE_CP	COENZYME Q10 DEFICIENCY, PRIMARY, 7; COQ10D7
chr9	131048225	131049100	protein_coding	ENSG00000167113	COQ4	DAE_CP	COENZYME Q10 DEFICIENCY, PRIMARY, 7; COQ10D7
chr9	131048225	131049100	protein_coding	ENSG00000167113	COQ4	DAE_CP	COENZYME Q10 DEFICIENCY, PRIMARY, 7; COQ10D7
chr9	131048225	131049100	protein_coding	ENSG00000167113	COQ4	DAE_CP	COENZYME Q10 DEFICIENCY, PRIMARY, 7; COQ10D7
chr9	131048225	131049100	protein_coding	ENSG00000167113	COQ4	DAE_CP	COENZYME Q10 DEFICIENCY, PRIMARY, 7; COQ10D7
chr9	131048225	131049100	protein_coding	ENSG00000167113	COQ4	DAE_CP	COENZYME Q10 DEFICIENCY, PRIMARY, 7; COQ10D7
chr9	131048225	131049100	protein_coding	ENSG00000167113	COQ4	DAE_CP	COENZYME Q10 DEFICIENCY, PRIMARY, 7; COQ10D7
chr9	131048225	131049100	protein_coding	ENSG00000167113	COQ4	DAE_CP	COENZYME Q10 DEFICIENCY, PRIMARY, 7; COQ10D7
chr9	131048225	131049100	protein_coding	ENSG00000167113	COQ4	DAE_CP	COENZYME Q10 DEFICIENCY, PRIMARY, 7; COQ10D7
chr9	131559258	131559836	protein_coding	ENSG00000167113	COQ4	DAE_CP	COENZYME Q10 DEFICIENCY, PRIMARY, 7; COQ10D7
chr16	19404724	19405375	protein_coding	ENSG00000167186	COQ7	DAE_CP	COENZYME Q10 DEFICIENCY, PRIMARY, 8; COQ10D8
chr12	50414700	50415200	protein_coding	ENSG00000066117	SMARCD1	DAE_CP	COFFIN-SIRIS SYNDROME 11; CSS11
chr12	50579217	50579675	protein_coding	ENSG00000066117	SMARCD1	DAE_CP	COFFIN-SIRIS SYNDROME 11; CSS11
chr12	50170275	50170487	protein_coding	ENSG00000066117	SMARCD1	DAE_CP	COFFIN-SIRIS SYNDROME 11; CSS11
chr1	26947342	26948198	protein_coding	ENSG00000117713	ARID1A	DAE_CP	COFFIN-SIRIS SYNDROME 2; CSS2;;MENTAL RETARDATION, AUTOSOMAL DOMINANT 14; MRD14 CHROMOSOME 1p36.11 DUPLICATION SYNDROME, INCLUDED
chr1	26947342	26948198	protein_coding	ENSG00000117713	ARID1A	DAE_CP	COFFIN-SIRIS SYNDROME 2; CSS2;;MENTAL RETARDATION, AUTOSOMAL DOMINANT 14; MRD14 CHROMOSOME 1p36.11 DUPLICATION SYNDROME, INCLUDED
chr1	27024638	27024920	protein_coding	ENSG00000117713	ARID1A	DAE_CP	COFFIN-SIRIS SYNDROME 2; CSS2;;MENTAL RETARDATION, AUTOSOMAL DOMINANT 14; MRD14 CHROMOSOME 1p36.11 DUPLICATION SYNDROME, INCLUDED
chr1	26947342	26948198	protein_coding	ENSG00000117713	ARID1A	DAE_CP	COFFIN-SIRIS SYNDROME 2; CSS2;;MENTAL RETARDATION, AUTOSOMAL DOMINANT 14; MRD14 CHROMOSOME 1p36.11 DUPLICATION SYNDROME, INCLUDED
chr1	26947342	26948198	protein_coding	ENSG00000117713	ARID1A	DAE_CP	COFFIN-SIRIS SYNDROME 2; CSS2;;MENTAL RETARDATION, AUTOSOMAL DOMINANT 14; MRD14 CHROMOSOME 1p36.11 DUPLICATION SYNDROME, INCLUDED
chr1	26947342	26948198	protein_coding	ENSG00000117713	ARID1A	DAE_CP	COFFIN-SIRIS SYNDROME 2; CSS2;;MENTAL RETARDATION, AUTOSOMAL DOMINANT 14; MRD14 CHROMOSOME 1p36.11 DUPLICATION SYNDROME, INCLUDED
chr1	27024638	27024920	protein_coding	ENSG00000117713	ARID1A	DAE_CP	COFFIN-SIRIS SYNDROME 2; CSS2;;MENTAL RETARDATION, AUTOSOMAL DOMINANT 14; MRD14 CHROMOSOME 1p36.11 DUPLICATION SYNDROME, INCLUDED
chr1	26947342	26948198	protein_coding	ENSG00000117713	ARID1A	DAE_CP	COFFIN-SIRIS SYNDROME 2; CSS2;;MENTAL RETARDATION, AUTOSOMAL DOMINANT 14; MRD14 CHROMOSOME 1p36.11 DUPLICATION SYNDROME, INCLUDED
chr1	26947342	26948198	protein_coding	ENSG00000117713	ARID1A	DAE_CP	COFFIN-SIRIS SYNDROME 2; CSS2;;MENTAL RETARDATION, AUTOSOMAL DOMINANT 14; MRD14 CHROMOSOME 1p36.11 DUPLICATION SYNDROME, INCLUDED
chr1	27024638	27024920	protein_coding	ENSG00000117713	ARID1A	DAE_CP	COFFIN-SIRIS SYNDROME 2; CSS2;;MENTAL RETARDATION, AUTOSOMAL DOMINANT 14; MRD14 CHROMOSOME 1p36.11 DUPLICATION SYNDROME, INCLUDED
chr1	26947342	26948198	protein_coding	ENSG00000117713	ARID1A	DAE_CP	COFFIN-SIRIS SYNDROME 2; CSS2;;MENTAL RETARDATION, AUTOSOMAL DOMINANT 14; MRD14 CHROMOSOME 1p36.11 DUPLICATION SYNDROME, INCLUDED
chr1	26947342	26948198	protein_coding	ENSG00000117713	ARID1A	DAE_CP	COFFIN-SIRIS SYNDROME 2; CSS2;;MENTAL RETARDATION, AUTOSOMAL DOMINANT 14; MRD14 CHROMOSOME 1p36.11 DUPLICATION SYNDROME, INCLUDED
chr1	26929575	26930075	protein_coding	ENSG00000117713	ARID1A	DAE_CP	COFFIN-SIRIS SYNDROME 2; CSS2;;MENTAL RETARDATION, AUTOSOMAL DOMINANT 14; MRD14 CHROMOSOME 1p36.11 DUPLICATION SYNDROME, INCLUDED
chr1	26947342	26948198	protein_coding	ENSG00000117713	ARID1A	DAE_CP	COFFIN-SIRIS SYNDROME 2; CSS2;;MENTAL RETARDATION, AUTOSOMAL DOMINANT 14; MRD14 CHROMOSOME 1p36.11 DUPLICATION SYNDROME, INCLUDED
chr1	27024638	27024920	protein_coding	ENSG00000117713	ARID1A	DAE_CP	COFFIN-SIRIS SYNDROME 2; CSS2;;MENTAL RETARDATION, AUTOSOMAL DOMINANT 14; MRD14 CHROMOSOME 1p36.11 DUPLICATION SYNDROME, INCLUDED
chr1	27024638	27024920	protein_coding	ENSG00000117713	ARID1A	DAE_CP	COFFIN-SIRIS SYNDROME 2; CSS2;;MENTAL RETARDATION, AUTOSOMAL DOMINANT 14; MRD14 CHROMOSOME 1p36.11 DUPLICATION SYNDROME, INCLUDED
chr1	26947342	26948198	protein_coding	ENSG00000117713	ARID1A	DAE_CP	COFFIN-SIRIS SYNDROME 2; CSS2;;MENTAL RETARDATION, AUTOSOMAL DOMINANT 14; MRD14 CHROMOSOME 1p36.11 DUPLICATION SYNDROME, INCLUDED
chr1	26947342	26948198	protein_coding	ENSG00000117713	ARID1A	DAE_CP	COFFIN-SIRIS SYNDROME 2; CSS2;;MENTAL RETARDATION, AUTOSOMAL DOMINANT 14; MRD14 CHROMOSOME 1p36.11 DUPLICATION SYNDROME, INCLUDED
chr2	6450417	6450840	protein_coding	ENSG00000176887	SOX11	DAE_CP	COFFIN-SIRIS SYNDROME 9; CSS9;;MENTAL RETARDATION, AUTOSOMAL DOMINANT 27; MRD27
chr2	6614975	6615320	protein_coding	ENSG00000176887	SOX11	DAE_CP	COFFIN-SIRIS SYNDROME 9; CSS9;;MENTAL RETARDATION, AUTOSOMAL DOMINANT 27; MRD27
chr2	6578564	6579127	protein_coding	ENSG00000176887	SOX11	DAE_CP	COFFIN-SIRIS SYNDROME 9; CSS9;;MENTAL RETARDATION, AUTOSOMAL DOMINANT 27; MRD27
chr2	6458042	6458400	protein_coding	ENSG00000176887	SOX11	DAE_CP	COFFIN-SIRIS SYNDROME 9; CSS9;;MENTAL RETARDATION, AUTOSOMAL DOMINANT 27; MRD27
chr2	6718475	6718975	protein_coding	ENSG00000176887	SOX11	DAE_CP	COFFIN-SIRIS SYNDROME 9; CSS9;;MENTAL RETARDATION, AUTOSOMAL DOMINANT 27; MRD27
chr2	6713700	6714650	protein_coding	ENSG00000176887	SOX11	DAE_CP	COFFIN-SIRIS SYNDROME 9; CSS9;;MENTAL RETARDATION, AUTOSOMAL DOMINANT 27; MRD27
chr2	4888650	4889575	protein_coding	ENSG00000176887	SOX11	DAE_CP	COFFIN-SIRIS SYNDROME 9; CSS9;;MENTAL RETARDATION, AUTOSOMAL DOMINANT 27; MRD27
chr2	4956150	4956675	protein_coding	ENSG00000176887	SOX11	DAE_CP	COFFIN-SIRIS SYNDROME 9; CSS9;;MENTAL RETARDATION, AUTOSOMAL DOMINANT 27; MRD27
chr17	48360525	48361425	protein_coding	ENSG00000108821	COL1A1	DAE_CP	COLLAGEN, TYPE I, ALPHA-1; COL1A1;;COLLAGEN OF SKIN, TENDON, AND BONE, ALPHA-1 CHAIN COL1A1/PDGFB FUSION GENE, INCLUDED;;OI/EDS COMBINED SYNDROME, INCLUDED
chr12	48374725	48375625	protein_coding	ENSG00000139219	COL2A1	DAE_CP	COLLAGEN, TYPE II, ALPHA-1; COL2A1;;COLLAGEN, TYPE II;;COLLAGEN OF CARTILAGE CHONDROCALCIN, INCLUDED;;VITREORETINOPATHY WITH PHALANGEAL EPIPHYSEAL DYSPLASIA, INCLUDED
chr12	48557916	48558469	protein_coding	ENSG00000139219	COL2A1	DAE_CP	COLLAGEN, TYPE II, ALPHA-1; COL2A1;;COLLAGEN, TYPE II;;COLLAGEN OF CARTILAGE CHONDROCALCIN, INCLUDED;;VITREORETINOPATHY WITH PHALANGEAL EPIPHYSEAL DYSPLASIA, INCLUDED
chr3	69193825	69194350	protein_coding	ENSG00000187098	MITF	DAE_CP	COLOBOMA, OSTEOPETROSIS, MICROPHTHALMIA, MACROCEPHALY, ALBINISM, AND DEAFNESS; COMMAD
chr7	6174098	6175013	protein_coding	ENSG00000122512	PMS2	DAE_CP	COLORECTAL CANCER, HEREDITARY NONPOLYPOSIS, TYPE 4; HNPCC4
chr2	47655507	47655993	protein_coding	ENSG00000116062	MSH6	DAE_CP	COLORECTAL CANCER, HEREDITARY NONPOLYPOSIS, TYPE 5; HNPCC5
chr19	51283169	51283670	protein_coding	ENSG00000062822	POLD1	DAE_CP	COLORECTAL CANCER, SUSCEPTIBILITY TO, 10; CRCS10;;COLORECTAL CANCER, SUSCEPTIBILITY TO, ON CHROMOSOME 19q
chr19	51281225	51281750	protein_coding	ENSG00000062822	POLD1	DAE_CP	COLORECTAL CANCER, SUSCEPTIBILITY TO, 10; CRCS10;;COLORECTAL CANCER, SUSCEPTIBILITY TO, ON CHROMOSOME 19q
chr12	132621963	132622900	protein_coding	ENSG00000177084	POLE	DAE_CP	COLORECTAL CANCER, SUSCEPTIBILITY TO, 12; CRCS12;;COLORECTAL CANCER, SUSCEPTIBILITY TO, ON CHROMOSOME 12q24
chr12	133306860	133307596	protein_coding	ENSG00000177084	POLE	DAE_CP	COLORECTAL CANCER, SUSCEPTIBILITY TO, 12; CRCS12;;COLORECTAL CANCER, SUSCEPTIBILITY TO, ON CHROMOSOME 12q24
chr12	132699400	132700050	protein_coding	ENSG00000177084	POLE	DAE_CP	COLORECTAL CANCER, SUSCEPTIBILITY TO, 12; CRCS12;;COLORECTAL CANCER, SUSCEPTIBILITY TO, ON CHROMOSOME 12q24
chr12	132991455	132991791	protein_coding	ENSG00000177084	POLE	DAE_CP	COLORECTAL CANCER, SUSCEPTIBILITY TO, 12; CRCS12;;COLORECTAL CANCER, SUSCEPTIBILITY TO, ON CHROMOSOME 12q24
chr12	133047450	133048050	protein_coding	ENSG00000177084	POLE	DAE_CP	COLORECTAL CANCER, SUSCEPTIBILITY TO, 12; CRCS12;;COLORECTAL CANCER, SUSCEPTIBILITY TO, ON CHROMOSOME 12q24
chr11	68890300	68890950	protein_coding	ENSG00000110092	CCND1	DAE_CP	COLORECTAL CANCER; CRC;;COLON CANCER
chr14	105282226	105282530	protein_coding	ENSG00000142208	AKT1	DAE_CP	COLORECTAL CANCER; CRC;;COLON CANCER
chr14	105282226	105282530	protein_coding	ENSG00000142208	AKT1	DAE_CP	COLORECTAL CANCER; CRC;;COLON CANCER
chr14	105281660	105281817	protein_coding	ENSG00000142208	AKT1	DAE_CP	COLORECTAL CANCER; CRC;;COLON CANCER
chr14	105281660	105281817	protein_coding	ENSG00000142208	AKT1	DAE_CP	COLORECTAL CANCER; CRC;;COLON CANCER
chr14	105633300	105633466	protein_coding	ENSG00000142208	AKT1	DAE_CP	COLORECTAL CANCER; CRC;;COLON CANCER
chr14	105633475	105633987	protein_coding	ENSG00000142208	AKT1	DAE_CP	COLORECTAL CANCER; CRC;;COLON CANCER
chr14	105281660	105281817	protein_coding	ENSG00000142208	AKT1	DAE_CP	COLORECTAL CANCER; CRC;;COLON CANCER
chr14	105281660	105281817	protein_coding	ENSG00000142208	AKT1	DAE_CP	COLORECTAL CANCER; CRC;;COLON CANCER
chr14	105282226	105282530	protein_coding	ENSG00000142208	AKT1	DAE_CP	COLORECTAL CANCER; CRC;;COLON CANCER
chr14	105633475	105633987	protein_coding	ENSG00000142208	AKT1	DAE_CP	COLORECTAL CANCER; CRC;;COLON CANCER
chr18	50193925	50194500	protein_coding	ENSG00000187323	DCC	DAE_CP	COLORECTAL CANCER; CRC;;COLON CANCER
chr18	49918525	49918900	protein_coding	ENSG00000187323	DCC	DAE_CP	COLORECTAL CANCER; CRC;;COLON CANCER
chr18	50434216	50434988	protein_coding	ENSG00000187323	DCC	DAE_CP	COLORECTAL CANCER; CRC;;COLON CANCER
chr18	50183100	50183375	protein_coding	ENSG00000187323	DCC	DAE_CP	COLORECTAL CANCER; CRC;;COLON CANCER
chr5	111889950	111890125	protein_coding	ENSG00000134982	APC	DAE_CP	COLORECTAL CANCER; CRC;;COLON CANCER
chr16	89028550	89029500	protein_coding	ENSG00000176715	ACSF3	DAE_CP	COMBINED MALONIC AND METHYLMALONIC ACIDURIA; CMAMMA
chr16	89028550	89029500	protein_coding	ENSG00000176715	ACSF3	DAE_CP	COMBINED MALONIC AND METHYLMALONIC ACIDURIA; CMAMMA
chr6	152445870	152446766	protein_coding	ENSG00000155906	RMND1	DAE_CP	COMBINED OXIDATIVE PHOSPHORYLATION DEFICIENCY 11; COXPD11;;ENCEPHALONEUROMYOPATHY, INFANTILE, DUE TO MITOCHONDRIAL TRANSLATION DEFECT
chr6	5999440	6000129	protein_coding	ENSG00000145982	FARS2	DAE_CP	COMBINED OXIDATIVE PHOSPHORYLATION DEFICIENCY 14; COXPD14
chr6	5999440	6000129	protein_coding	ENSG00000145982	FARS2	DAE_CP	COMBINED OXIDATIVE PHOSPHORYLATION DEFICIENCY 14; COXPD14
chr6	5997037	5997400	protein_coding	ENSG00000145982	FARS2	DAE_CP	COMBINED OXIDATIVE PHOSPHORYLATION DEFICIENCY 14; COXPD14
chr6	5999440	6000129	protein_coding	ENSG00000214113	LYRM4	DAE_CP	COMBINED OXIDATIVE PHOSPHORYLATION DEFICIENCY 19; COXPD19
chr6	5999440	6000129	protein_coding	ENSG00000214113	LYRM4	DAE_CP	COMBINED OXIDATIVE PHOSPHORYLATION DEFICIENCY 19; COXPD19
chr6	5997037	5997400	protein_coding	ENSG00000214113	LYRM4	DAE_CP	COMBINED OXIDATIVE PHOSPHORYLATION DEFICIENCY 19; COXPD19
chr10	75406991	75407553	protein_coding	ENSG00000182180	MRPS16	DAE_CP	COMBINED OXIDATIVE PHOSPHORYLATION DEFICIENCY 2; COXPD2;;CORPUS CALLOSUM, AGENESIS OF, WITH DYSMORPHISM AND FATAL LACTIC ACIDOSIS
chr10	75406991	75407553	protein_coding	ENSG00000182180	MRPS16	DAE_CP	COMBINED OXIDATIVE PHOSPHORYLATION DEFICIENCY 2; COXPD2;;CORPUS CALLOSUM, AGENESIS OF, WITH DYSMORPHISM AND FATAL LACTIC ACIDOSIS
chr2	198442159	198442400	protein_coding	ENSG00000247626	MARS2	DAE_CP	COMBINED OXIDATIVE PHOSPHORYLATION DEFICIENCY 25; COXPD25
chr17	6332582	6332917	protein_coding	ENSG00000108561	C1QBP	DAE_CP	COMBINED OXIDATIVE PHOSPHORYLATION DEFICIENCY 33; COXPD33
chr1	40387950	40388348	protein_coding	ENSG00000043514	TRIT1	DAE_CP	COMBINED OXIDATIVE PHOSPHORYLATION DEFICIENCY 35; COXPD35
chr1	40387950	40388348	protein_coding	ENSG00000043514	TRIT1	DAE_CP	COMBINED OXIDATIVE PHOSPHORYLATION DEFICIENCY 35; COXPD35
chr1	40387950	40388348	protein_coding	ENSG00000043514	TRIT1	DAE_CP	COMBINED OXIDATIVE PHOSPHORYLATION DEFICIENCY 35; COXPD35
chr1	40387950	40388348	protein_coding	ENSG00000043514	TRIT1	DAE_CP	COMBINED OXIDATIVE PHOSPHORYLATION DEFICIENCY 35; COXPD35
chr12	123899800	123900350	protein_coding	ENSG00000130921	C12orf65	DAE_CP	COMBINED OXIDATIVE PHOSPHORYLATION DEFICIENCY 7; COXPD7
chr12	123899800	123900350	protein_coding	ENSG00000130921	C12orf65	DAE_CP	COMBINED OXIDATIVE PHOSPHORYLATION DEFICIENCY 7; COXPD7
chr6	44077820	44078810	protein_coding	ENSG00000124608	AARS2	DAE_CP	COMBINED OXIDATIVE PHOSPHORYLATION DEFICIENCY 8; COXPD8;;CARDIOMYOPATHY, HYPERTROPHIC MITOCHONDRIAL, FATAL INFANTILE
chr6	44072425	44072775	protein_coding	ENSG00000124608	AARS2	DAE_CP	COMBINED OXIDATIVE PHOSPHORYLATION DEFICIENCY 8; COXPD8;;CARDIOMYOPATHY, HYPERTROPHIC MITOCHONDRIAL, FATAL INFANTILE
chr10	73541425	73542075	protein_coding	ENSG00000197746	PSAP	DAE_CP	COMBINED SAPOSIN DEFICIENCY;;PROSAPOSIN DEFICIENCY; PSAPD;;COMBINED SAP DEFICIENCY
chr10	73549675	73550250	protein_coding	ENSG00000197746	PSAP	DAE_CP	COMBINED SAPOSIN DEFICIENCY;;PROSAPOSIN DEFICIENCY; PSAPD;;COMBINED SAP DEFICIENCY
chr19	390700	391087	protein_coding	ENSG00000197766	CFD	DAE_CP	COMPLEMENT FACTOR D DEFICIENCY; CFDD;;FACTOR D DEFICIENCY
chr4	16214134	16214384	protein_coding	ENSG00000007062	PROM1	DAE_CP	CONE-ROD DYSTROPHY 12; CORD12
chr4	16172087	16172884	protein_coding	ENSG00000007062	PROM1	DAE_CP	CONE-ROD DYSTROPHY 12; CORD12
chr8	97170000	97170898	protein_coding	ENSG00000156172	C8orf37	DAE_CP	CONE-ROD DYSTROPHY 16; CORD16;;RETINAL DYSTROPHY WITH EARLY MACULAR INVOLVEMENT RETINITIS PIGMENTOSA 64, INCLUDED; RP64, INCLUDED
chr14	76465652	76466536	protein_coding	ENSG00000119685	TTLL5	DAE_CP	CONE-ROD DYSTROPHY 19; CORD19
chr14	76468850	76469500	protein_coding	ENSG00000119685	TTLL5	DAE_CP	CONE-ROD DYSTROPHY 19; CORD19
chr14	76378240	76378559	protein_coding	ENSG00000119685	TTLL5	DAE_CP	CONE-ROD DYSTROPHY 19; CORD19
chr12	89410400	89411375	protein_coding	ENSG00000139323	POC1B	DAE_CP	CONE-ROD DYSTROPHY 20; CORD20
chr17	6411901	6412175	protein_coding	ENSG00000091622	PITPNM3	DAE_CP	CONE-ROD DYSTROPHY 5; CORD5
chr17	5403270	5403350	protein_coding	ENSG00000091622	PITPNM3	DAE_CP	CONE-ROD DYSTROPHY 5; CORD5
chr17	5412200	5412768	protein_coding	ENSG00000091622	PITPNM3	DAE_CP	CONE-ROD DYSTROPHY 5; CORD5
chr17	5403270	5403350	protein_coding	ENSG00000091622	PITPNM3	DAE_CP	CONE-ROD DYSTROPHY 5; CORD5
chr17	5412200	5412768	protein_coding	ENSG00000091622	PITPNM3	DAE_CP	CONE-ROD DYSTROPHY 5; CORD5
chr17	5621945	5622350	protein_coding	ENSG00000091622	PITPNM3	DAE_CP	CONE-ROD DYSTROPHY 5; CORD5
chr17	5448948	5449417	protein_coding	ENSG00000091622	PITPNM3	DAE_CP	CONE-ROD DYSTROPHY 5; CORD5
chr17	7777211	7777620	protein_coding	ENSG00000132518	GUCY2D	DAE_CP	CONE-ROD DYSTROPHY 6; CORD6;;RETINAL CONE DYSTROPHY 2; RCD2
chr17	7816177	7817053	protein_coding	ENSG00000132518	GUCY2D	DAE_CP	CONE-ROD DYSTROPHY 6; CORD6;;RETINAL CONE DYSTROPHY 2; RCD2
chr17	7816177	7817053	protein_coding	ENSG00000132518	GUCY2D	DAE_CP	CONE-ROD DYSTROPHY 6; CORD6;;RETINAL CONE DYSTROPHY 2; RCD2
chr17	7816177	7817053	protein_coding	ENSG00000132518	GUCY2D	DAE_CP	CONE-ROD DYSTROPHY 6; CORD6;;RETINAL CONE DYSTROPHY 2; RCD2
chr21	15706225	15706497	protein_coding	ENSG00000180530	NRIP1	DAE_CP	CONGENITAL ANOMALIES OF KIDNEY AND URINARY TRACT 3; CAKUT3
chr1	163699950	163700575	protein_coding	ENSG00000185630	PBX1	DAE_CP	CONGENITAL ANOMALIES OF KIDNEY AND URINARY TRACT SYNDROME WITH OR WITHOUT HEARING LOSS, ABNORMAL EARS, OR DEVELOPMENTAL DELAY; CAKUTHED
chr1	163826900	163827635	protein_coding	ENSG00000185630	PBX1	DAE_CP	CONGENITAL ANOMALIES OF KIDNEY AND URINARY TRACT SYNDROME WITH OR WITHOUT HEARING LOSS, ABNORMAL EARS, OR DEVELOPMENTAL DELAY; CAKUTHED
chr1	163695375	163695976	protein_coding	ENSG00000185630	PBX1	DAE_CP	CONGENITAL ANOMALIES OF KIDNEY AND URINARY TRACT SYNDROME WITH OR WITHOUT HEARING LOSS, ABNORMAL EARS, OR DEVELOPMENTAL DELAY; CAKUTHED
chr13	102551025	102551625	protein_coding	ENSG00000102452	NALCN	DAE_CP	CONGENITAL CONTRACTURES OF THE LIMBS AND FACE, HYPOTONIA, AND DEVELOPMENTAL DELAY; CLIFAHDD
chr3	26723698	26724175	protein_coding	ENSG00000151092	NGLY1	DAE_CP	CONGENITAL DISORDER OF DEGLYCOSYLATION; CDDG;;CONGENITAL DISORDER OF GLYCOSYLATION, TYPE Iv, FORMERLY; CDG1V, FORMERLY
chr16	70441925	70442475	protein_coding	ENSG00000157353	FUK	DAE_CP	CONGENITAL DISORDER OF GLYCOSYLATION WITH DEFECTIVE FUCOSYLATION 2; CDGF2
chr16	8742520	8743470	protein_coding	ENSG00000140650	PMM2	DAE_CP	CONGENITAL DISORDER OF GLYCOSYLATION, TYPE Ia; CDG1A;;CDG Ia; CDGIa;;JAEKEN SYNDROME;;PHOSPHOMANNOMUTASE 2 DEFICIENCY;;CARBOHYDRATE-DEFICIENT GLYCOPROTEIN SYNDROME, TYPE Ia, FORMERLY
chr16	8754500	8755375	protein_coding	ENSG00000140650	PMM2	DAE_CP	CONGENITAL DISORDER OF GLYCOSYLATION, TYPE Ia; CDG1A;;CDG Ia; CDGIa;;JAEKEN SYNDROME;;PHOSPHOMANNOMUTASE 2 DEFICIENCY;;CARBOHYDRATE-DEFICIENT GLYCOPROTEIN SYNDROME, TYPE Ia, FORMERLY
chr9	102973550	102974250	protein_coding	ENSG00000119523	ALG2	DAE_CP	CONGENITAL DISORDER OF GLYCOSYLATION, TYPE Ii; CDG1I;;CDG Ii; CDGIi
chr11	45369025	45369241	protein_coding	ENSG00000181830	SLC35C1	DAE_CP	CONGENITAL DISORDER OF GLYCOSYLATION, TYPE IIc; CDG2C;;CDG IIc; CDGIIc;;LEUKOCYTE ADHESION DEFICIENCY, TYPE II; LAD2;;RAMBAM-HASHARON SYNDROME; RHS
chr11	45361540	45362090	protein_coding	ENSG00000181830	SLC35C1	DAE_CP	CONGENITAL DISORDER OF GLYCOSYLATION, TYPE IIc; CDG2C;;CDG IIc; CDGIIc;;LEUKOCYTE ADHESION DEFICIENCY, TYPE II; LAD2;;RAMBAM-HASHARON SYNDROME; RHS
chr17	70715475	70716150	protein_coding	ENSG00000166685	COG1	DAE_CP	CONGENITAL DISORDER OF GLYCOSYLATION, TYPE IIg; CDG2G;;CDG IIg; CDGIIg;;CDGII/COG1 CEREBROCOSTOMANDIBULAR-LIKE SYNDROME
chr16	70415894	70416029	protein_coding	ENSG00000103051	COG4	DAE_CP	CONGENITAL DISORDER OF GLYCOSYLATION, TYPE IIj; CDG2J;;CDG IIj; CDGIIj
chr13	41246100	41246950	protein_coding	ENSG00000133103	COG6	DAE_CP	CONGENITAL DISORDER OF GLYCOSYLATION, TYPE IIl; CDG2L;;CDG IIl; CDGIIl
chr1	230905025	230905283	protein_coding	ENSG00000135775	COG2	DAE_CP	CONGENITAL DISORDER OF GLYCOSYLATION, TYPE IIq; CDG2Q;;CDG IIq; CDGIIq
chr11	111444450	111444755	protein_coding	ENSG00000086848	ALG9	DAE_CP	CONGENITAL DISORDER OF GLYCOSYLATION, TYPE Il; CDG1L;;CDG Il; CDGIl
chr11	111444450	111444755	protein_coding	ENSG00000086848	ALG9	DAE_CP	CONGENITAL DISORDER OF GLYCOSYLATION, TYPE Il; CDG1L;;CDG Il; CDGIl
chr14	30014095	30014660	protein_coding	ENSG00000184304	PRKD1	DAE_CP	CONGENITAL HEART DEFECTS AND ECTODERMAL DYSPLASIA; CHDED
chr9	133711481	133711639	protein_coding	ENSG00000097007	ABL1	DAE_CP	CONGENITAL HEART DEFECTS AND SKELETAL MALFORMATIONS SYNDROME; CHDSKM
chr5	180036775	180037600	protein_coding	ENSG00000037280	FLT4	DAE_CP	CONGENITAL HEART DEFECTS, MULTIPLE TYPES, 7; CHTD7
chr5	179938779	179939597	protein_coding	ENSG00000037280	FLT4	DAE_CP	CONGENITAL HEART DEFECTS, MULTIPLE TYPES, 7; CHTD7
chr5	179203078	179203806	protein_coding	ENSG00000037280	FLT4	DAE_CP	CONGENITAL HEART DEFECTS, MULTIPLE TYPES, 7; CHTD7
chr5	179971397	179972328	protein_coding	ENSG00000037280	FLT4	DAE_CP	CONGENITAL HEART DEFECTS, MULTIPLE TYPES, 7; CHTD7
chr5	180072400	180073075	protein_coding	ENSG00000037280	FLT4	DAE_CP	CONGENITAL HEART DEFECTS, MULTIPLE TYPES, 7; CHTD7
chr5	180001138	180001880	protein_coding	ENSG00000037280	FLT4	DAE_CP	CONGENITAL HEART DEFECTS, MULTIPLE TYPES, 7; CHTD7
chr5	179863625	179864175	protein_coding	ENSG00000037280	FLT4	DAE_CP	CONGENITAL HEART DEFECTS, MULTIPLE TYPES, 7; CHTD7
chr5	179754175	179754500	protein_coding	ENSG00000037280	FLT4	DAE_CP	CONGENITAL HEART DEFECTS, MULTIPLE TYPES, 7; CHTD7
chr18	20139200	20140200	protein_coding	ENSG00000141448	GATA6	DAE_CP	CONOTRUNCAL HEART MALFORMATIONS; CTHM TRUNCUS ARTERIOSUS COMMUNIS, INCLUDED;;CONOTRUNCAL ANOMALY FACE SYNDROME, INCLUDED; CAFS, INCLUDED;;DOUBLE-OUTLET RIGHT VENTRICLE, INCLUDED; DORV, INCLUDED;;PERSISTENT TRUNCUS ARTERIOSUS, INCLUDED; PTA, INCLUDED /.../RRUPTED AORTIC ARCH, INCLUDED
chr22	19879052	19879710	protein_coding	ENSG00000184058	TBX1	DAE_CP	CONOTRUNCAL HEART MALFORMATIONS; CTHM TRUNCUS ARTERIOSUS COMMUNIS, INCLUDED;;CONOTRUNCAL ANOMALY FACE SYNDROME, INCLUDED; CAFS, INCLUDED;;DOUBLE-OUTLET RIGHT VENTRICLE, INCLUDED; DORV, INCLUDED;;PERSISTENT TRUNCUS ARTERIOSUS, INCLUDED; PTA, INCLUDED /.../RRUPTED AORTIC ARCH, INCLUDED
chr22	19879052	19879710	protein_coding	ENSG00000184058	TBX1	DAE_CP	CONOTRUNCAL HEART MALFORMATIONS; CTHM TRUNCUS ARTERIOSUS COMMUNIS, INCLUDED;;CONOTRUNCAL ANOMALY FACE SYNDROME, INCLUDED; CAFS, INCLUDED;;DOUBLE-OUTLET RIGHT VENTRICLE, INCLUDED; DORV, INCLUDED;;PERSISTENT TRUNCUS ARTERIOSUS, INCLUDED; PTA, INCLUDED /.../RRUPTED AORTIC ARCH, INCLUDED
chr22	19879052	19879710	protein_coding	ENSG00000184058	TBX1	DAE_CP	CONOTRUNCAL HEART MALFORMATIONS; CTHM TRUNCUS ARTERIOSUS COMMUNIS, INCLUDED;;CONOTRUNCAL ANOMALY FACE SYNDROME, INCLUDED; CAFS, INCLUDED;;DOUBLE-OUTLET RIGHT VENTRICLE, INCLUDED; DORV, INCLUDED;;PERSISTENT TRUNCUS ARTERIOSUS, INCLUDED; PTA, INCLUDED /.../RRUPTED AORTIC ARCH, INCLUDED
chr22	19830844	19831350	protein_coding	ENSG00000184058	TBX1	DAE_CP	CONOTRUNCAL HEART MALFORMATIONS; CTHM TRUNCUS ARTERIOSUS COMMUNIS, INCLUDED;;CONOTRUNCAL ANOMALY FACE SYNDROME, INCLUDED; CAFS, INCLUDED;;DOUBLE-OUTLET RIGHT VENTRICLE, INCLUDED; DORV, INCLUDED;;PERSISTENT TRUNCUS ARTERIOSUS, INCLUDED; PTA, INCLUDED /.../RRUPTED AORTIC ARCH, INCLUDED
chr22	19830844	19831350	protein_coding	ENSG00000184058	TBX1	DAE_CP	CONOTRUNCAL HEART MALFORMATIONS; CTHM TRUNCUS ARTERIOSUS COMMUNIS, INCLUDED;;CONOTRUNCAL ANOMALY FACE SYNDROME, INCLUDED; CAFS, INCLUDED;;DOUBLE-OUTLET RIGHT VENTRICLE, INCLUDED; DORV, INCLUDED;;PERSISTENT TRUNCUS ARTERIOSUS, INCLUDED; PTA, INCLUDED /.../RRUPTED AORTIC ARCH, INCLUDED
chr22	19879052	19879710	protein_coding	ENSG00000184058	TBX1	DAE_CP	CONOTRUNCAL HEART MALFORMATIONS; CTHM TRUNCUS ARTERIOSUS COMMUNIS, INCLUDED;;CONOTRUNCAL ANOMALY FACE SYNDROME, INCLUDED; CAFS, INCLUDED;;DOUBLE-OUTLET RIGHT VENTRICLE, INCLUDED; DORV, INCLUDED;;PERSISTENT TRUNCUS ARTERIOSUS, INCLUDED; PTA, INCLUDED /.../RRUPTED AORTIC ARCH, INCLUDED
chr22	19830844	19831350	protein_coding	ENSG00000184058	TBX1	DAE_CP	CONOTRUNCAL HEART MALFORMATIONS; CTHM TRUNCUS ARTERIOSUS COMMUNIS, INCLUDED;;CONOTRUNCAL ANOMALY FACE SYNDROME, INCLUDED; CAFS, INCLUDED;;DOUBLE-OUTLET RIGHT VENTRICLE, INCLUDED; DORV, INCLUDED;;PERSISTENT TRUNCUS ARTERIOSUS, INCLUDED; PTA, INCLUDED /.../RRUPTED AORTIC ARCH, INCLUDED
chr22	19890056	19890351	protein_coding	ENSG00000184058	TBX1	DAE_CP	CONOTRUNCAL HEART MALFORMATIONS; CTHM TRUNCUS ARTERIOSUS COMMUNIS, INCLUDED;;CONOTRUNCAL ANOMALY FACE SYNDROME, INCLUDED; CAFS, INCLUDED;;DOUBLE-OUTLET RIGHT VENTRICLE, INCLUDED; DORV, INCLUDED;;PERSISTENT TRUNCUS ARTERIOSUS, INCLUDED; PTA, INCLUDED /.../RRUPTED AORTIC ARCH, INCLUDED
chr16	30057151	30057651	protein_coding	ENSG00000167371	PRRT2	DAE_CP	CONVULSIONS, FAMILIAL INFANTILE, WITH PAROXYSMAL CHOREOATHETOSIS; ICCA;;INFANTILE CONVULSIONS AND PAROXYSMAL CHOREOATHETOSIS, FAMILIAL;;ICCA SYNDROME;;PAROXYSMAL KINESIGENIC DYSKINESIA WITH INFANTILE CONVULSIONS; PKD/IC
chr16	30057151	30057651	protein_coding	ENSG00000167371	PRRT2	DAE_CP	CONVULSIONS, FAMILIAL INFANTILE, WITH PAROXYSMAL CHOREOATHETOSIS; ICCA;;INFANTILE CONVULSIONS AND PAROXYSMAL CHOREOATHETOSIS, FAMILIAL;;ICCA SYNDROME;;PAROXYSMAL KINESIGENIC DYSKINESIA WITH INFANTILE CONVULSIONS; PKD/IC
chr16	29868041	29868980	protein_coding	ENSG00000167371	PRRT2	DAE_CP	CONVULSIONS, FAMILIAL INFANTILE, WITH PAROXYSMAL CHOREOATHETOSIS; ICCA;;INFANTILE CONVULSIONS AND PAROXYSMAL CHOREOATHETOSIS, FAMILIAL;;ICCA SYNDROME;;PAROXYSMAL KINESIGENIC DYSKINESIA WITH INFANTILE CONVULSIONS; PKD/IC
chr16	29159925	29160475	protein_coding	ENSG00000167371	PRRT2	DAE_CP	CONVULSIONS, FAMILIAL INFANTILE, WITH PAROXYSMAL CHOREOATHETOSIS; ICCA;;INFANTILE CONVULSIONS AND PAROXYSMAL CHOREOATHETOSIS, FAMILIAL;;ICCA SYNDROME;;PAROXYSMAL KINESIGENIC DYSKINESIA WITH INFANTILE CONVULSIONS; PKD/IC
chr16	30057151	30057651	protein_coding	ENSG00000167371	PRRT2	DAE_CP	CONVULSIONS, FAMILIAL INFANTILE, WITH PAROXYSMAL CHOREOATHETOSIS; ICCA;;INFANTILE CONVULSIONS AND PAROXYSMAL CHOREOATHETOSIS, FAMILIAL;;ICCA SYNDROME;;PAROXYSMAL KINESIGENIC DYSKINESIA WITH INFANTILE CONVULSIONS; PKD/IC
chr16	30057151	30057651	protein_coding	ENSG00000167371	PRRT2	DAE_CP	CONVULSIONS, FAMILIAL INFANTILE, WITH PAROXYSMAL CHOREOATHETOSIS; ICCA;;INFANTILE CONVULSIONS AND PAROXYSMAL CHOREOATHETOSIS, FAMILIAL;;ICCA SYNDROME;;PAROXYSMAL KINESIGENIC DYSKINESIA WITH INFANTILE CONVULSIONS; PKD/IC
chr16	29181770	29182520	protein_coding	ENSG00000167371	PRRT2	DAE_CP	CONVULSIONS, FAMILIAL INFANTILE, WITH PAROXYSMAL CHOREOATHETOSIS; ICCA;;INFANTILE CONVULSIONS AND PAROXYSMAL CHOREOATHETOSIS, FAMILIAL;;ICCA SYNDROME;;PAROXYSMAL KINESIGENIC DYSKINESIA WITH INFANTILE CONVULSIONS; PKD/IC
chr3	98528154	98528861	protein_coding	ENSG00000080819	CPOX	DAE_CP	COPROPORPHYRIA, HEREDITARY; HCP;;COPROPORPHYRINOGEN OXIDASE DEFICIENCY;;CPOX DEFICIENCY;;CPO DEFICIENCY;;CPX DEFICIENCY HARDEROPORPHYRIA, INCLUDED
chr1	36750130	36750480	protein_coding	ENSG00000171812	COL8A2	DAE_CP	CORNEAL DYSTROPHY, FUCHS ENDOTHELIAL, 1; FECD1;;CORNEAL DYSTROPHY, FUCHS ENDOTHELIAL, EARLY-ONSET
chr1	36766625	36767198	protein_coding	ENSG00000171812	COL8A2	DAE_CP	CORNEAL DYSTROPHY, FUCHS ENDOTHELIAL, 1; FECD1;;CORNEAL DYSTROPHY, FUCHS ENDOTHELIAL, EARLY-ONSET
chr1	36909797	36910224	protein_coding	ENSG00000171812	COL8A2	DAE_CP	CORNEAL DYSTROPHY, FUCHS ENDOTHELIAL, 1; FECD1;;CORNEAL DYSTROPHY, FUCHS ENDOTHELIAL, EARLY-ONSET
chr1	36766625	36767198	protein_coding	ENSG00000171812	COL8A2	DAE_CP	CORNEAL DYSTROPHY, FUCHS ENDOTHELIAL, 1; FECD1;;CORNEAL DYSTROPHY, FUCHS ENDOTHELIAL, EARLY-ONSET
chr18	53005225	53005451	protein_coding	ENSG00000196628	TCF4	DAE_CP	CORNEAL DYSTROPHY, FUCHS ENDOTHELIAL, 3; FECD3;;FCD2 LOCUS;;CORNEAL DYSTROPHY, FUCHS ENDOTHELIAL, LATE-ONSET
chr18	54047700	54048350	protein_coding	ENSG00000196628	TCF4	DAE_CP	CORNEAL DYSTROPHY, FUCHS ENDOTHELIAL, 3; FECD3;;FCD2 LOCUS;;CORNEAL DYSTROPHY, FUCHS ENDOTHELIAL, LATE-ONSET
chr18	54081150	54081725	protein_coding	ENSG00000196628	TCF4	DAE_CP	CORNEAL DYSTROPHY, FUCHS ENDOTHELIAL, 3; FECD3;;FCD2 LOCUS;;CORNEAL DYSTROPHY, FUCHS ENDOTHELIAL, LATE-ONSET
chr17	39822236	39822407	protein_coding	ENSG00000187242	KRT12	DAE_CP	CORNEAL DYSTROPHY, MEESMANN, 1; MECD1;;CORNEAL DYSTROPHY, MEESMANN EPITHELIAL; MECD;;MEESMANN CORNEAL DYSTROPHY;;CORNEAL DYSTROPHY, JUVENILE EPITHELIAL, OF MEESMANN
chr17	39822453	39822733	protein_coding	ENSG00000187242	KRT12	DAE_CP	CORNEAL DYSTROPHY, MEESMANN, 1; MECD1;;CORNEAL DYSTROPHY, MEESMANN EPITHELIAL; MECD;;MEESMANN CORNEAL DYSTROPHY;;CORNEAL DYSTROPHY, JUVENILE EPITHELIAL, OF MEESMANN
chr1	36766625	36767198	protein_coding	ENSG00000171812	COL8A2	DAE_CP	CORNEAL DYSTROPHY, POSTERIOR POLYMORPHOUS, 2; PPCD2
chr1	36909797	36910224	protein_coding	ENSG00000171812	COL8A2	DAE_CP	CORNEAL DYSTROPHY, POSTERIOR POLYMORPHOUS, 2; PPCD2
chr1	36766625	36767198	protein_coding	ENSG00000171812	COL8A2	DAE_CP	CORNEAL DYSTROPHY, POSTERIOR POLYMORPHOUS, 2; PPCD2
chr1	36750130	36750480	protein_coding	ENSG00000171812	COL8A2	DAE_CP	CORNEAL DYSTROPHY, POSTERIOR POLYMORPHOUS, 2; PPCD2
chr15	100076725	100077275	protein_coding	ENSG00000068305	MEF2A	DAE_CP	CORONARY ARTERY DISEASE, AUTOSOMAL DOMINANT, 1; ADCAD1;;CORONARY ARTERY DISEASE WITH MYOCARDIAL INFARCTION
chr15	99824193	99824539	protein_coding	ENSG00000068305	MEF2A	DAE_CP	CORONARY ARTERY DISEASE, AUTOSOMAL DOMINANT, 1; ADCAD1;;CORONARY ARTERY DISEASE WITH MYOCARDIAL INFARCTION
chr15	99805425	99806050	protein_coding	ENSG00000068305	MEF2A	DAE_CP	CORONARY ARTERY DISEASE, AUTOSOMAL DOMINANT, 1; ADCAD1;;CORONARY ARTERY DISEASE WITH MYOCARDIAL INFARCTION
chr15	99846859	99847487	protein_coding	ENSG00000068305	MEF2A	DAE_CP	CORONARY ARTERY DISEASE, AUTOSOMAL DOMINANT, 1; ADCAD1;;CORONARY ARTERY DISEASE WITH MYOCARDIAL INFARCTION
chr3	39136242	39136625	protein_coding	ENSG00000168329	CX3CR1	DAE_CP	CORONARY HEART DISEASE, SUSCEPTIBILITY TO, 1;;CHDS1
chr3	39138275	39138615	protein_coding	ENSG00000168329	CX3CR1	DAE_CP	CORONARY HEART DISEASE, SUSCEPTIBILITY TO, 1;;CHDS1
chr3	39135468	39136035	protein_coding	ENSG00000168329	CX3CR1	DAE_CP	CORONARY HEART DISEASE, SUSCEPTIBILITY TO, 1;;CHDS1
chr10	13815816	13816575	protein_coding	ENSG00000151474	FRMD4A	DAE_CP	CORPUS CALLOSUM, AGENESIS OF, WITH FACIAL ANOMALIES AND CEREBELLAR ATAXIA; CCAFCA;;BIRK-FLUSSER SYNDROME
chr10	13933541	13933993	protein_coding	ENSG00000151474	FRMD4A	DAE_CP	CORPUS CALLOSUM, AGENESIS OF, WITH FACIAL ANOMALIES AND CEREBELLAR ATAXIA; CCAFCA;;BIRK-FLUSSER SYNDROME
chr10	15037975	15038675	protein_coding	ENSG00000151474	FRMD4A	DAE_CP	CORPUS CALLOSUM, AGENESIS OF, WITH FACIAL ANOMALIES AND CEREBELLAR ATAXIA; CCAFCA;;BIRK-FLUSSER SYNDROME
chr2	149398375	149398900	protein_coding	ENSG00000168280	KIF5C	DAE_CP	CORTICAL DYSPLASIA, COMPLEX, WITH OTHER BRAIN MALFORMATIONS 2; CDCBM2
chr17	40794365	40794866	protein_coding	ENSG00000131462	TUBG1	DAE_CP	CORTICAL DYSPLASIA, COMPLEX, WITH OTHER BRAIN MALFORMATIONS 4; CDCBM4
chr6	3248062	3248407	protein_coding	ENSG00000137267	TUBB2A	DAE_CP	CORTICAL DYSPLASIA, COMPLEX, WITH OTHER BRAIN MALFORMATIONS 5; CDCBM5
chr6	3248062	3248407	protein_coding	ENSG00000137267	TUBB2A	DAE_CP	CORTICAL DYSPLASIA, COMPLEX, WITH OTHER BRAIN MALFORMATIONS 5; CDCBM5
chr6	3162780	3163610	protein_coding	ENSG00000137285	TUBB2B	DAE_CP	CORTICAL DYSPLASIA, COMPLEX, WITH OTHER BRAIN MALFORMATIONS 7; CDCBM7;;POLYMICROGYRIA, SYMMETRIC OR ASYMMETRIC; PMGYSA
chr6	3162780	3163610	protein_coding	ENSG00000137285	TUBB2B	DAE_CP	CORTICAL DYSPLASIA, COMPLEX, WITH OTHER BRAIN MALFORMATIONS 7; CDCBM7;;POLYMICROGYRIA, SYMMETRIC OR ASYMMETRIC; PMGYSA
chr6	3168250	3168775	protein_coding	ENSG00000137285	TUBB2B	DAE_CP	CORTICAL DYSPLASIA, COMPLEX, WITH OTHER BRAIN MALFORMATIONS 7; CDCBM7;;POLYMICROGYRIA, SYMMETRIC OR ASYMMETRIC; PMGYSA
chr6	3162780	3163610	protein_coding	ENSG00000137285	TUBB2B	DAE_CP	CORTICAL DYSPLASIA, COMPLEX, WITH OTHER BRAIN MALFORMATIONS 7; CDCBM7;;POLYMICROGYRIA, SYMMETRIC OR ASYMMETRIC; PMGYSA
chr6	3162780	3163610	protein_coding	ENSG00000137285	TUBB2B	DAE_CP	CORTICAL DYSPLASIA, COMPLEX, WITH OTHER BRAIN MALFORMATIONS 7; CDCBM7;;POLYMICROGYRIA, SYMMETRIC OR ASYMMETRIC; PMGYSA
chr6	3162780	3163610	protein_coding	ENSG00000137285	TUBB2B	DAE_CP	CORTICAL DYSPLASIA, COMPLEX, WITH OTHER BRAIN MALFORMATIONS 7; CDCBM7;;POLYMICROGYRIA, SYMMETRIC OR ASYMMETRIC; PMGYSA
chr6	3162780	3163610	protein_coding	ENSG00000137285	TUBB2B	DAE_CP	CORTICAL DYSPLASIA, COMPLEX, WITH OTHER BRAIN MALFORMATIONS 7; CDCBM7;;POLYMICROGYRIA, SYMMETRIC OR ASYMMETRIC; PMGYSA
chr6	3162780	3163610	protein_coding	ENSG00000137285	TUBB2B	DAE_CP	CORTICAL DYSPLASIA, COMPLEX, WITH OTHER BRAIN MALFORMATIONS 7; CDCBM7;;POLYMICROGYRIA, SYMMETRIC OR ASYMMETRIC; PMGYSA
chr6	3194600	3194791	protein_coding	ENSG00000137285	TUBB2B	DAE_CP	CORTICAL DYSPLASIA, COMPLEX, WITH OTHER BRAIN MALFORMATIONS 7; CDCBM7;;POLYMICROGYRIA, SYMMETRIC OR ASYMMETRIC; PMGYSA
chr6	3162780	3163610	protein_coding	ENSG00000137285	TUBB2B	DAE_CP	CORTICAL DYSPLASIA, COMPLEX, WITH OTHER BRAIN MALFORMATIONS 7; CDCBM7;;POLYMICROGYRIA, SYMMETRIC OR ASYMMETRIC; PMGYSA
chr6	3162780	3163610	protein_coding	ENSG00000137285	TUBB2B	DAE_CP	CORTICAL DYSPLASIA, COMPLEX, WITH OTHER BRAIN MALFORMATIONS 7; CDCBM7;;POLYMICROGYRIA, SYMMETRIC OR ASYMMETRIC; PMGYSA
chr6	3162780	3163610	protein_coding	ENSG00000137285	TUBB2B	DAE_CP	CORTICAL DYSPLASIA, COMPLEX, WITH OTHER BRAIN MALFORMATIONS 7; CDCBM7;;POLYMICROGYRIA, SYMMETRIC OR ASYMMETRIC; PMGYSA
chr6	3162780	3163610	protein_coding	ENSG00000137285	TUBB2B	DAE_CP	CORTICAL DYSPLASIA, COMPLEX, WITH OTHER BRAIN MALFORMATIONS 7; CDCBM7;;POLYMICROGYRIA, SYMMETRIC OR ASYMMETRIC; PMGYSA
chr6	3115400	3115936	protein_coding	ENSG00000137285	TUBB2B	DAE_CP	CORTICAL DYSPLASIA, COMPLEX, WITH OTHER BRAIN MALFORMATIONS 7; CDCBM7;;POLYMICROGYRIA, SYMMETRIC OR ASYMMETRIC; PMGYSA
chr6	3143675	3144297	protein_coding	ENSG00000137285	TUBB2B	DAE_CP	CORTICAL DYSPLASIA, COMPLEX, WITH OTHER BRAIN MALFORMATIONS 7; CDCBM7;;POLYMICROGYRIA, SYMMETRIC OR ASYMMETRIC; PMGYSA
chr6	3162780	3163610	protein_coding	ENSG00000137285	TUBB2B	DAE_CP	CORTICAL DYSPLASIA, COMPLEX, WITH OTHER BRAIN MALFORMATIONS 7; CDCBM7;;POLYMICROGYRIA, SYMMETRIC OR ASYMMETRIC; PMGYSA
chr6	3162780	3163610	protein_coding	ENSG00000137285	TUBB2B	DAE_CP	CORTICAL DYSPLASIA, COMPLEX, WITH OTHER BRAIN MALFORMATIONS 7; CDCBM7;;POLYMICROGYRIA, SYMMETRIC OR ASYMMETRIC; PMGYSA
chr6	3162780	3163610	protein_coding	ENSG00000137285	TUBB2B	DAE_CP	CORTICAL DYSPLASIA, COMPLEX, WITH OTHER BRAIN MALFORMATIONS 7; CDCBM7;;POLYMICROGYRIA, SYMMETRIC OR ASYMMETRIC; PMGYSA
chr6	3162780	3163610	protein_coding	ENSG00000137285	TUBB2B	DAE_CP	CORTICAL DYSPLASIA, COMPLEX, WITH OTHER BRAIN MALFORMATIONS 7; CDCBM7;;POLYMICROGYRIA, SYMMETRIC OR ASYMMETRIC; PMGYSA
chr6	3162780	3163610	protein_coding	ENSG00000137285	TUBB2B	DAE_CP	CORTICAL DYSPLASIA, COMPLEX, WITH OTHER BRAIN MALFORMATIONS 7; CDCBM7;;POLYMICROGYRIA, SYMMETRIC OR ASYMMETRIC; PMGYSA
chr8	143947250	143947613	protein_coding	ENSG00000179142	CYP11B2	DAE_CP	CORTICOSTERONE METHYLOXIDASE TYPE I DEFICIENCY;;CMO I DEFICIENCY;;ALDOSTERONE DEFICIENCY I;;HYPERRENINEMIC HYPOALDOSTERONISM, FAMILIAL, 1; FHHA1A;;ALDOSTERONE DEFICIENCY DUE TO DEFECT IN STEROID 18-HYDROXYLASE;;18-@HYDROXYLASE DEFICIENCY;;STEROID 18 /.../OXYLASE DEFICIENCY
chr8	144069525	144070175	protein_coding	ENSG00000179142	CYP11B2	DAE_CP	CORTICOSTERONE METHYLOXIDASE TYPE I DEFICIENCY;;CMO I DEFICIENCY;;ALDOSTERONE DEFICIENCY I;;HYPERRENINEMIC HYPOALDOSTERONISM, FAMILIAL, 1; FHHA1A;;ALDOSTERONE DEFICIENCY DUE TO DEFECT IN STEROID 18-HYDROXYLASE;;18-@HYDROXYLASE DEFICIENCY;;STEROID 18 /.../OXYLASE DEFICIENCY
chr8	144020500	144021250	protein_coding	ENSG00000179142	CYP11B2	DAE_CP	CORTICOSTERONE METHYLOXIDASE TYPE I DEFICIENCY;;CMO I DEFICIENCY;;ALDOSTERONE DEFICIENCY I;;HYPERRENINEMIC HYPOALDOSTERONISM, FAMILIAL, 1; FHHA1A;;ALDOSTERONE DEFICIENCY DUE TO DEFECT IN STEROID 18-HYDROXYLASE;;18-@HYDROXYLASE DEFICIENCY;;STEROID 18 /.../OXYLASE DEFICIENCY
chr8	143947250	143947613	protein_coding	ENSG00000179142	CYP11B2	DAE_CP	CORTICOSTERONE METHYLOXIDASE TYPE II DEFICIENCY;;CMO II DEFICIENCY;;ALDOSTERONE DEFICIENCY II;;HYPERRENINEMIC HYPOALDOSTERONISM, FAMILIAL, 1; FHHA1B;;ALDOSTERONE DEFICIENCY DUE TO DEFICIENCY OF STEROID 18-OXIDASE;;STEROID 18-OXIDASE DEFICIENCY;;18-@ /.../E DEFICIENCY
chr8	144069525	144070175	protein_coding	ENSG00000179142	CYP11B2	DAE_CP	CORTICOSTERONE METHYLOXIDASE TYPE II DEFICIENCY;;CMO II DEFICIENCY;;ALDOSTERONE DEFICIENCY II;;HYPERRENINEMIC HYPOALDOSTERONISM, FAMILIAL, 1; FHHA1B;;ALDOSTERONE DEFICIENCY DUE TO DEFICIENCY OF STEROID 18-OXIDASE;;STEROID 18-OXIDASE DEFICIENCY;;18-@ /.../E DEFICIENCY
chr8	144020500	144021250	protein_coding	ENSG00000179142	CYP11B2	DAE_CP	CORTICOSTERONE METHYLOXIDASE TYPE II DEFICIENCY;;CMO II DEFICIENCY;;ALDOSTERONE DEFICIENCY II;;HYPERRENINEMIC HYPOALDOSTERONISM, FAMILIAL, 1; FHHA1B;;ALDOSTERONE DEFICIENCY DUE TO DEFICIENCY OF STEROID 18-OXIDASE;;STEROID 18-OXIDASE DEFICIENCY;;18-@ /.../E DEFICIENCY
chr16	31003325	31003896	protein_coding	ENSG00000167397	VKORC1	DAE_CP	COUMARIN RESISTANCE;;COUMARIN, POOR METABOLISM OF;;WARFARIN RESISTANCE COUMARIN SENSITIVITY, INCLUDED;;WARFARIN SENSITIVITY, INCLUDED
chr10	90131805	90132475	protein_coding	ENSG00000171862	PTEN	DAE_CP	COWDEN SYNDROME 1; CWS1;;CS; CD;;MULTIPLE HAMARTOMA SYNDROME; MHAM;;PTEN HAMARTOMA TUMOR SYNDROME; PHTS;;PTEN HAMARTOMA TUMOR SYNDROME WITH GRANULAR CELL TUMOR;;BANNAYAN-RILEY-RUVALCABA SYNDROME; BBRS;;BANNAYAN-ZONANA SYNDROME; BZS;;RILEY-SMITH SYND /.../RUVALCABA-MYHRE-SMITH SYNDROME; RMSS;;MACROCEPHALY, PSEUDOPAPILLEDEMA, AND MULTIPLE HEMANGIOMATA;;MACROCEPHALY, MULTIPLE LIPOMAS, AND HEMANGIOMA…
chr10	90131805	90132475	protein_coding	ENSG00000227268	KLLN	DAE_CP	COWDEN SYNDROME 4; CWS4
chr14	105633475	105633987	protein_coding	ENSG00000142208	AKT1	DAE_CP	COWDEN SYNDROME 6; CWS6
chr14	105282226	105282530	protein_coding	ENSG00000142208	AKT1	DAE_CP	COWDEN SYNDROME 6; CWS6
chr14	105281660	105281817	protein_coding	ENSG00000142208	AKT1	DAE_CP	COWDEN SYNDROME 6; CWS6
chr14	105633475	105633987	protein_coding	ENSG00000142208	AKT1	DAE_CP	COWDEN SYNDROME 6; CWS6
chr14	105281660	105281817	protein_coding	ENSG00000142208	AKT1	DAE_CP	COWDEN SYNDROME 6; CWS6
chr14	105633300	105633466	protein_coding	ENSG00000142208	AKT1	DAE_CP	COWDEN SYNDROME 6; CWS6
chr14	105281660	105281817	protein_coding	ENSG00000142208	AKT1	DAE_CP	COWDEN SYNDROME 6; CWS6
chr14	105282226	105282530	protein_coding	ENSG00000142208	AKT1	DAE_CP	COWDEN SYNDROME 6; CWS6
chr14	105281660	105281817	protein_coding	ENSG00000142208	AKT1	DAE_CP	COWDEN SYNDROME 6; CWS6
chr14	105282226	105282530	protein_coding	ENSG00000142208	AKT1	DAE_CP	COWDEN SYNDROME 6; CWS6
chr3	129556000	129556500	protein_coding	ENSG00000163913	IFT122	DAE_CP	CRANIOECTODERMAL DYSPLASIA 1; CED1;;SENSENBRENNER SYNDROME;;LEVIN SYNDROME I
chr2	20232924	20233571	protein_coding	ENSG00000118965	WDR35	DAE_CP	CRANIOECTODERMAL DYSPLASIA 2; CED2
chr14	77144936	77145441	protein_coding	ENSG00000119650	IFT43	DAE_CP	CRANIOECTODERMAL DYSPLASIA 3; CED3
chr14	76800923	76801283	protein_coding	ENSG00000119650	IFT43	DAE_CP	CRANIOECTODERMAL DYSPLASIA 3; CED3
chr14	76169250	76169750	protein_coding	ENSG00000119650	IFT43	DAE_CP	CRANIOECTODERMAL DYSPLASIA 3; CED3
chr14	76804325	76804575	protein_coding	ENSG00000119650	IFT43	DAE_CP	CRANIOECTODERMAL DYSPLASIA 3; CED3
chr6	122333658	122334594	protein_coding	ENSG00000152661	GJA1	DAE_CP	CRANIOMETAPHYSEAL DYSPLASIA, AUTOSOMAL RECESSIVE; CMDR
chr6	122353340	122354075	protein_coding	ENSG00000152661	GJA1	DAE_CP	CRANIOMETAPHYSEAL DYSPLASIA, AUTOSOMAL RECESSIVE; CMDR
chr5	173846313	173846725	protein_coding	ENSG00000120149	MSX2	DAE_CP	CRANIOSYNOSTOSIS 2; CRS2;;CRANIOSYNOSTOSIS, BOSTON-TYPE; CSB
chr15	66913693	66914526	protein_coding	ENSG00000137834	SMAD6	DAE_CP	CRANIOSYNOSTOSIS 7; CRS7;;CRANIOSYNOSTOSIS 7, DIGENIC;;CRS7, DIGENIC
chr2	234221425	234221800	protein_coding	ENSG00000241635	UGT1A8	DAE_CP	CRIGLER-NAJJAR SYNDROME, TYPE I;;HYPERBILIRUBINEMIA, CRIGLER-NAJJAR TYPE I; HBLRCN1;;CRIGLER-NAJJAR SYNDROME
chr2	234221425	234221800	protein_coding	ENSG00000241635	UGT1A8	DAE_CP	CRIGLER-NAJJAR SYNDROME, TYPE II;;HYPERBILIRUBINEMIA, CRIGLER-NAJJAR TYPE II; HBLRCN2
chr19	19185020	19185400	protein_coding	ENSG00000006016	CRLF1	DAE_CP	CRISPONI/COLD-INDUCED SWEATING SYNDROME 1; CISS1;;CRISPONI SYNDROME;;SOHAR-CRISPONI SYNDROME;;MUSCLE CONTRACTIONS, TETANOFORM, WITH CHARACTERISTIC FACE, CAMPTODACTYLY, HYPERTHERMIA, AND SUDDEN DEATH
chr10	122831450	122831948	protein_coding	ENSG00000066468	FGFR2	DAE_CP	CROUZON SYNDROME;;CRANIOFACIAL DYSOSTOSIS, TYPE I; CFD1;;CROUZON CRANIOFACIAL DYSOSTOSIS
chr10	122757725	122758425	protein_coding	ENSG00000066468	FGFR2	DAE_CP	CROUZON SYNDROME;;CRANIOFACIAL DYSOSTOSIS, TYPE I; CFD1;;CROUZON CRANIOFACIAL DYSOSTOSIS
chr17	42356950	42357750	protein_coding	ENSG00000004939	SLC4A1	DAE_CP	CRYOHYDROCYTOSIS; CHC;;STOMATOCYTOSIS, COLD-SENSITIVE
chr11	65420425	65420654	protein_coding	ENSG00000172638	EFEMP2	DAE_CP	CUTIS LAXA, AUTOSOMAL RECESSIVE, TYPE IB; ARCL1B
chr11	65420425	65420654	protein_coding	ENSG00000172638	EFEMP2	DAE_CP	CUTIS LAXA, AUTOSOMAL RECESSIVE, TYPE IB; ARCL1B
chr11	65420425	65420654	protein_coding	ENSG00000172638	EFEMP2	DAE_CP	CUTIS LAXA, AUTOSOMAL RECESSIVE, TYPE IB; ARCL1B
chr11	65420425	65420654	protein_coding	ENSG00000172638	EFEMP2	DAE_CP	CUTIS LAXA, AUTOSOMAL RECESSIVE, TYPE IB; ARCL1B
chr11	65420425	65420654	protein_coding	ENSG00000172638	EFEMP2	DAE_CP	CUTIS LAXA, AUTOSOMAL RECESSIVE, TYPE IB; ARCL1B
chr11	65420425	65420654	protein_coding	ENSG00000172638	EFEMP2	DAE_CP	CUTIS LAXA, AUTOSOMAL RECESSIVE, TYPE IB; ARCL1B
chr11	65419981	65420225	protein_coding	ENSG00000172638	EFEMP2	DAE_CP	CUTIS LAXA, AUTOSOMAL RECESSIVE, TYPE IB; ARCL1B
chr11	65419981	65420225	protein_coding	ENSG00000172638	EFEMP2	DAE_CP	CUTIS LAXA, AUTOSOMAL RECESSIVE, TYPE IB; ARCL1B
chr11	65420425	65420654	protein_coding	ENSG00000172638	EFEMP2	DAE_CP	CUTIS LAXA, AUTOSOMAL RECESSIVE, TYPE IB; ARCL1B
chr11	65420425	65420654	protein_coding	ENSG00000172638	EFEMP2	DAE_CP	CUTIS LAXA, AUTOSOMAL RECESSIVE, TYPE IB; ARCL1B
chr11	65419981	65420225	protein_coding	ENSG00000172638	EFEMP2	DAE_CP	CUTIS LAXA, AUTOSOMAL RECESSIVE, TYPE IB; ARCL1B
chr11	65420425	65420654	protein_coding	ENSG00000172638	EFEMP2	DAE_CP	CUTIS LAXA, AUTOSOMAL RECESSIVE, TYPE IB; ARCL1B
chr11	65420425	65420654	protein_coding	ENSG00000172638	EFEMP2	DAE_CP	CUTIS LAXA, AUTOSOMAL RECESSIVE, TYPE IB; ARCL1B
chr11	65420425	65420654	protein_coding	ENSG00000172638	EFEMP2	DAE_CP	CUTIS LAXA, AUTOSOMAL RECESSIVE, TYPE IB; ARCL1B
chr11	65420425	65420654	protein_coding	ENSG00000172638	EFEMP2	DAE_CP	CUTIS LAXA, AUTOSOMAL RECESSIVE, TYPE IB; ARCL1B
chr11	65420425	65420654	protein_coding	ENSG00000172638	EFEMP2	DAE_CP	CUTIS LAXA, AUTOSOMAL RECESSIVE, TYPE IB; ARCL1B
chr11	65420425	65420654	protein_coding	ENSG00000172638	EFEMP2	DAE_CP	CUTIS LAXA, AUTOSOMAL RECESSIVE, TYPE IB; ARCL1B
chr11	65419981	65420225	protein_coding	ENSG00000172638	EFEMP2	DAE_CP	CUTIS LAXA, AUTOSOMAL RECESSIVE, TYPE IB; ARCL1B
chr11	65420425	65420654	protein_coding	ENSG00000172638	EFEMP2	DAE_CP	CUTIS LAXA, AUTOSOMAL RECESSIVE, TYPE IB; ARCL1B
chr11	65419981	65420225	protein_coding	ENSG00000172638	EFEMP2	DAE_CP	CUTIS LAXA, AUTOSOMAL RECESSIVE, TYPE IB; ARCL1B
chr11	65420425	65420654	protein_coding	ENSG00000172638	EFEMP2	DAE_CP	CUTIS LAXA, AUTOSOMAL RECESSIVE, TYPE IB; ARCL1B
chr11	65420425	65420654	protein_coding	ENSG00000172638	EFEMP2	DAE_CP	CUTIS LAXA, AUTOSOMAL RECESSIVE, TYPE IB; ARCL1B
chr11	65420425	65420654	protein_coding	ENSG00000172638	EFEMP2	DAE_CP	CUTIS LAXA, AUTOSOMAL RECESSIVE, TYPE IB; ARCL1B
chr11	65422946	65423862	protein_coding	ENSG00000172638	EFEMP2	DAE_CP	CUTIS LAXA, AUTOSOMAL RECESSIVE, TYPE IB; ARCL1B
chr11	65420425	65420654	protein_coding	ENSG00000172638	EFEMP2	DAE_CP	CUTIS LAXA, AUTOSOMAL RECESSIVE, TYPE IB; ARCL1B
chr11	65420425	65420654	protein_coding	ENSG00000172638	EFEMP2	DAE_CP	CUTIS LAXA, AUTOSOMAL RECESSIVE, TYPE IB; ARCL1B
chr11	65420425	65420654	protein_coding	ENSG00000172638	EFEMP2	DAE_CP	CUTIS LAXA, AUTOSOMAL RECESSIVE, TYPE IB; ARCL1B
chr11	65420425	65420654	protein_coding	ENSG00000172638	EFEMP2	DAE_CP	CUTIS LAXA, AUTOSOMAL RECESSIVE, TYPE IB; ARCL1B
chr11	65420425	65420654	protein_coding	ENSG00000172638	EFEMP2	DAE_CP	CUTIS LAXA, AUTOSOMAL RECESSIVE, TYPE IB; ARCL1B
chr11	65420425	65420654	protein_coding	ENSG00000172638	EFEMP2	DAE_CP	CUTIS LAXA, AUTOSOMAL RECESSIVE, TYPE IB; ARCL1B
chr11	65419981	65420225	protein_coding	ENSG00000172638	EFEMP2	DAE_CP	CUTIS LAXA, AUTOSOMAL RECESSIVE, TYPE IB; ARCL1B
chr11	65720718	65721390	protein_coding	ENSG00000172638	EFEMP2	DAE_CP	CUTIS LAXA, AUTOSOMAL RECESSIVE, TYPE IB; ARCL1B
chr11	65420425	65420654	protein_coding	ENSG00000172638	EFEMP2	DAE_CP	CUTIS LAXA, AUTOSOMAL RECESSIVE, TYPE IB; ARCL1B
chr11	65420425	65420654	protein_coding	ENSG00000172638	EFEMP2	DAE_CP	CUTIS LAXA, AUTOSOMAL RECESSIVE, TYPE IB; ARCL1B
chr11	65420425	65420654	protein_coding	ENSG00000172638	EFEMP2	DAE_CP	CUTIS LAXA, AUTOSOMAL RECESSIVE, TYPE IB; ARCL1B
chr11	65420425	65420654	protein_coding	ENSG00000172638	EFEMP2	DAE_CP	CUTIS LAXA, AUTOSOMAL RECESSIVE, TYPE IB; ARCL1B
chr11	65420425	65420654	protein_coding	ENSG00000172638	EFEMP2	DAE_CP	CUTIS LAXA, AUTOSOMAL RECESSIVE, TYPE IB; ARCL1B
chr11	65420425	65420654	protein_coding	ENSG00000172638	EFEMP2	DAE_CP	CUTIS LAXA, AUTOSOMAL RECESSIVE, TYPE IB; ARCL1B
chr11	65419981	65420225	protein_coding	ENSG00000172638	EFEMP2	DAE_CP	CUTIS LAXA, AUTOSOMAL RECESSIVE, TYPE IB; ARCL1B
chr11	65419981	65420225	protein_coding	ENSG00000172638	EFEMP2	DAE_CP	CUTIS LAXA, AUTOSOMAL RECESSIVE, TYPE IB; ARCL1B
chr11	65420425	65420654	protein_coding	ENSG00000172638	EFEMP2	DAE_CP	CUTIS LAXA, AUTOSOMAL RECESSIVE, TYPE IB; ARCL1B
chr11	65420425	65420654	protein_coding	ENSG00000172638	EFEMP2	DAE_CP	CUTIS LAXA, AUTOSOMAL RECESSIVE, TYPE IB; ARCL1B
chr11	65420425	65420654	protein_coding	ENSG00000172638	EFEMP2	DAE_CP	CUTIS LAXA, AUTOSOMAL RECESSIVE, TYPE IB; ARCL1B
chr11	65420425	65420654	protein_coding	ENSG00000172638	EFEMP2	DAE_CP	CUTIS LAXA, AUTOSOMAL RECESSIVE, TYPE IB; ARCL1B
chr11	65420425	65420654	protein_coding	ENSG00000172638	EFEMP2	DAE_CP	CUTIS LAXA, AUTOSOMAL RECESSIVE, TYPE IB; ARCL1B
chr11	65420425	65420654	protein_coding	ENSG00000172638	EFEMP2	DAE_CP	CUTIS LAXA, AUTOSOMAL RECESSIVE, TYPE IB; ARCL1B
chr11	65419981	65420225	protein_coding	ENSG00000172638	EFEMP2	DAE_CP	CUTIS LAXA, AUTOSOMAL RECESSIVE, TYPE IB; ARCL1B
chr11	65419981	65420225	protein_coding	ENSG00000172638	EFEMP2	DAE_CP	CUTIS LAXA, AUTOSOMAL RECESSIVE, TYPE IB; ARCL1B
chr11	65420425	65420654	protein_coding	ENSG00000172638	EFEMP2	DAE_CP	CUTIS LAXA, AUTOSOMAL RECESSIVE, TYPE IB; ARCL1B
chr11	65420425	65420654	protein_coding	ENSG00000172638	EFEMP2	DAE_CP	CUTIS LAXA, AUTOSOMAL RECESSIVE, TYPE IB; ARCL1B
chr11	65720718	65721390	protein_coding	ENSG00000172638	EFEMP2	DAE_CP	CUTIS LAXA, AUTOSOMAL RECESSIVE, TYPE IB; ARCL1B
chr11	65420425	65420654	protein_coding	ENSG00000172638	EFEMP2	DAE_CP	CUTIS LAXA, AUTOSOMAL RECESSIVE, TYPE IB; ARCL1B
chr11	65420425	65420654	protein_coding	ENSG00000172638	EFEMP2	DAE_CP	CUTIS LAXA, AUTOSOMAL RECESSIVE, TYPE IB; ARCL1B
chr11	65420425	65420654	protein_coding	ENSG00000172638	EFEMP2	DAE_CP	CUTIS LAXA, AUTOSOMAL RECESSIVE, TYPE IB; ARCL1B
chr11	65420425	65420654	protein_coding	ENSG00000172638	EFEMP2	DAE_CP	CUTIS LAXA, AUTOSOMAL RECESSIVE, TYPE IB; ARCL1B
chr11	65420425	65420654	protein_coding	ENSG00000172638	EFEMP2	DAE_CP	CUTIS LAXA, AUTOSOMAL RECESSIVE, TYPE IB; ARCL1B
chr11	65420425	65420654	protein_coding	ENSG00000172638	EFEMP2	DAE_CP	CUTIS LAXA, AUTOSOMAL RECESSIVE, TYPE IB; ARCL1B
chr11	65420425	65420654	protein_coding	ENSG00000172638	EFEMP2	DAE_CP	CUTIS LAXA, AUTOSOMAL RECESSIVE, TYPE IB; ARCL1B
chr11	65420425	65420654	protein_coding	ENSG00000172638	EFEMP2	DAE_CP	CUTIS LAXA, AUTOSOMAL RECESSIVE, TYPE IB; ARCL1B
chr11	65720718	65721390	protein_coding	ENSG00000172638	EFEMP2	DAE_CP	CUTIS LAXA, AUTOSOMAL RECESSIVE, TYPE IB; ARCL1B
chr11	65420425	65420654	protein_coding	ENSG00000172638	EFEMP2	DAE_CP	CUTIS LAXA, AUTOSOMAL RECESSIVE, TYPE IB; ARCL1B
chr11	65420425	65420654	protein_coding	ENSG00000172638	EFEMP2	DAE_CP	CUTIS LAXA, AUTOSOMAL RECESSIVE, TYPE IB; ARCL1B
chr11	65420425	65420654	protein_coding	ENSG00000172638	EFEMP2	DAE_CP	CUTIS LAXA, AUTOSOMAL RECESSIVE, TYPE IB; ARCL1B
chr11	65420425	65420654	protein_coding	ENSG00000172638	EFEMP2	DAE_CP	CUTIS LAXA, AUTOSOMAL RECESSIVE, TYPE IB; ARCL1B
chr11	65419981	65420225	protein_coding	ENSG00000172638	EFEMP2	DAE_CP	CUTIS LAXA, AUTOSOMAL RECESSIVE, TYPE IB; ARCL1B
chr11	65420425	65420654	protein_coding	ENSG00000172638	EFEMP2	DAE_CP	CUTIS LAXA, AUTOSOMAL RECESSIVE, TYPE IB; ARCL1B
chr11	65420425	65420654	protein_coding	ENSG00000172638	EFEMP2	DAE_CP	CUTIS LAXA, AUTOSOMAL RECESSIVE, TYPE IB; ARCL1B
chr11	65420425	65420654	protein_coding	ENSG00000172638	EFEMP2	DAE_CP	CUTIS LAXA, AUTOSOMAL RECESSIVE, TYPE IB; ARCL1B
chr11	65419981	65420225	protein_coding	ENSG00000172638	EFEMP2	DAE_CP	CUTIS LAXA, AUTOSOMAL RECESSIVE, TYPE IB; ARCL1B
chr11	65420425	65420654	protein_coding	ENSG00000172638	EFEMP2	DAE_CP	CUTIS LAXA, AUTOSOMAL RECESSIVE, TYPE IB; ARCL1B
chr11	65420425	65420654	protein_coding	ENSG00000172638	EFEMP2	DAE_CP	CUTIS LAXA, AUTOSOMAL RECESSIVE, TYPE IB; ARCL1B
chr11	65720718	65721390	protein_coding	ENSG00000172638	EFEMP2	DAE_CP	CUTIS LAXA, AUTOSOMAL RECESSIVE, TYPE IB; ARCL1B
chr11	65420425	65420654	protein_coding	ENSG00000172638	EFEMP2	DAE_CP	CUTIS LAXA, AUTOSOMAL RECESSIVE, TYPE IB; ARCL1B
chr11	65420425	65420654	protein_coding	ENSG00000172638	EFEMP2	DAE_CP	CUTIS LAXA, AUTOSOMAL RECESSIVE, TYPE IB; ARCL1B
chr11	65420425	65420654	protein_coding	ENSG00000172638	EFEMP2	DAE_CP	CUTIS LAXA, AUTOSOMAL RECESSIVE, TYPE IB; ARCL1B
chr11	65420425	65420654	protein_coding	ENSG00000172638	EFEMP2	DAE_CP	CUTIS LAXA, AUTOSOMAL RECESSIVE, TYPE IB; ARCL1B
chr11	65420425	65420654	protein_coding	ENSG00000172638	EFEMP2	DAE_CP	CUTIS LAXA, AUTOSOMAL RECESSIVE, TYPE IB; ARCL1B
chr11	65420425	65420654	protein_coding	ENSG00000172638	EFEMP2	DAE_CP	CUTIS LAXA, AUTOSOMAL RECESSIVE, TYPE IB; ARCL1B
chr11	65701611	65702025	protein_coding	ENSG00000172638	EFEMP2	DAE_CP	CUTIS LAXA, AUTOSOMAL RECESSIVE, TYPE IB; ARCL1B
chr11	65420425	65420654	protein_coding	ENSG00000172638	EFEMP2	DAE_CP	CUTIS LAXA, AUTOSOMAL RECESSIVE, TYPE IB; ARCL1B
chr11	65720718	65721390	protein_coding	ENSG00000172638	EFEMP2	DAE_CP	CUTIS LAXA, AUTOSOMAL RECESSIVE, TYPE IB; ARCL1B
chr11	65420425	65420654	protein_coding	ENSG00000172638	EFEMP2	DAE_CP	CUTIS LAXA, AUTOSOMAL RECESSIVE, TYPE IB; ARCL1B
chr11	65419981	65420225	protein_coding	ENSG00000172638	EFEMP2	DAE_CP	CUTIS LAXA, AUTOSOMAL RECESSIVE, TYPE IB; ARCL1B
chr11	65420425	65420654	protein_coding	ENSG00000172638	EFEMP2	DAE_CP	CUTIS LAXA, AUTOSOMAL RECESSIVE, TYPE IB; ARCL1B
chr11	65420425	65420654	protein_coding	ENSG00000172638	EFEMP2	DAE_CP	CUTIS LAXA, AUTOSOMAL RECESSIVE, TYPE IB; ARCL1B
chr11	65420425	65420654	protein_coding	ENSG00000172638	EFEMP2	DAE_CP	CUTIS LAXA, AUTOSOMAL RECESSIVE, TYPE IB; ARCL1B
chr11	65420425	65420654	protein_coding	ENSG00000172638	EFEMP2	DAE_CP	CUTIS LAXA, AUTOSOMAL RECESSIVE, TYPE IB; ARCL1B
chr11	65720718	65721390	protein_coding	ENSG00000172638	EFEMP2	DAE_CP	CUTIS LAXA, AUTOSOMAL RECESSIVE, TYPE IB; ARCL1B
chr11	65420425	65420654	protein_coding	ENSG00000172638	EFEMP2	DAE_CP	CUTIS LAXA, AUTOSOMAL RECESSIVE, TYPE IB; ARCL1B
chr11	65420425	65420654	protein_coding	ENSG00000172638	EFEMP2	DAE_CP	CUTIS LAXA, AUTOSOMAL RECESSIVE, TYPE IB; ARCL1B
chr11	65420425	65420654	protein_coding	ENSG00000172638	EFEMP2	DAE_CP	CUTIS LAXA, AUTOSOMAL RECESSIVE, TYPE IB; ARCL1B
chr11	65420425	65420654	protein_coding	ENSG00000172638	EFEMP2	DAE_CP	CUTIS LAXA, AUTOSOMAL RECESSIVE, TYPE IB; ARCL1B
chr11	65420425	65420654	protein_coding	ENSG00000172638	EFEMP2	DAE_CP	CUTIS LAXA, AUTOSOMAL RECESSIVE, TYPE IB; ARCL1B
chr11	65420425	65420654	protein_coding	ENSG00000172638	EFEMP2	DAE_CP	CUTIS LAXA, AUTOSOMAL RECESSIVE, TYPE IB; ARCL1B
chr11	65420425	65420654	protein_coding	ENSG00000172638	EFEMP2	DAE_CP	CUTIS LAXA, AUTOSOMAL RECESSIVE, TYPE IB; ARCL1B
chr11	65420425	65420654	protein_coding	ENSG00000172638	EFEMP2	DAE_CP	CUTIS LAXA, AUTOSOMAL RECESSIVE, TYPE IB; ARCL1B
chr11	65420425	65420654	protein_coding	ENSG00000172638	EFEMP2	DAE_CP	CUTIS LAXA, AUTOSOMAL RECESSIVE, TYPE IB; ARCL1B
chr11	65420425	65420654	protein_coding	ENSG00000172638	EFEMP2	DAE_CP	CUTIS LAXA, AUTOSOMAL RECESSIVE, TYPE IB; ARCL1B
chr11	65420425	65420654	protein_coding	ENSG00000172638	EFEMP2	DAE_CP	CUTIS LAXA, AUTOSOMAL RECESSIVE, TYPE IB; ARCL1B
chr11	65720718	65721390	protein_coding	ENSG00000172638	EFEMP2	DAE_CP	CUTIS LAXA, AUTOSOMAL RECESSIVE, TYPE IB; ARCL1B
chr11	65420425	65420654	protein_coding	ENSG00000172638	EFEMP2	DAE_CP	CUTIS LAXA, AUTOSOMAL RECESSIVE, TYPE IB; ARCL1B
chr11	65419981	65420225	protein_coding	ENSG00000172638	EFEMP2	DAE_CP	CUTIS LAXA, AUTOSOMAL RECESSIVE, TYPE IB; ARCL1B
chr11	65420425	65420654	protein_coding	ENSG00000172638	EFEMP2	DAE_CP	CUTIS LAXA, AUTOSOMAL RECESSIVE, TYPE IB; ARCL1B
chr11	65419981	65420225	protein_coding	ENSG00000172638	EFEMP2	DAE_CP	CUTIS LAXA, AUTOSOMAL RECESSIVE, TYPE IB; ARCL1B
chr11	65420425	65420654	protein_coding	ENSG00000172638	EFEMP2	DAE_CP	CUTIS LAXA, AUTOSOMAL RECESSIVE, TYPE IB; ARCL1B
chr11	65420425	65420654	protein_coding	ENSG00000172638	EFEMP2	DAE_CP	CUTIS LAXA, AUTOSOMAL RECESSIVE, TYPE IB; ARCL1B
chr11	65419981	65420225	protein_coding	ENSG00000172638	EFEMP2	DAE_CP	CUTIS LAXA, AUTOSOMAL RECESSIVE, TYPE IB; ARCL1B
chr11	65420425	65420654	protein_coding	ENSG00000172638	EFEMP2	DAE_CP	CUTIS LAXA, AUTOSOMAL RECESSIVE, TYPE IB; ARCL1B
chr11	65420425	65420654	protein_coding	ENSG00000172638	EFEMP2	DAE_CP	CUTIS LAXA, AUTOSOMAL RECESSIVE, TYPE IB; ARCL1B
chr11	65420425	65420654	protein_coding	ENSG00000172638	EFEMP2	DAE_CP	CUTIS LAXA, AUTOSOMAL RECESSIVE, TYPE IB; ARCL1B
chr11	65419981	65420225	protein_coding	ENSG00000172638	EFEMP2	DAE_CP	CUTIS LAXA, AUTOSOMAL RECESSIVE, TYPE IB; ARCL1B
chr11	65420425	65420654	protein_coding	ENSG00000172638	EFEMP2	DAE_CP	CUTIS LAXA, AUTOSOMAL RECESSIVE, TYPE IB; ARCL1B
chr11	65420425	65420654	protein_coding	ENSG00000172638	EFEMP2	DAE_CP	CUTIS LAXA, AUTOSOMAL RECESSIVE, TYPE IB; ARCL1B
chr11	65420425	65420654	protein_coding	ENSG00000172638	EFEMP2	DAE_CP	CUTIS LAXA, AUTOSOMAL RECESSIVE, TYPE IB; ARCL1B
chr11	65420425	65420654	protein_coding	ENSG00000172638	EFEMP2	DAE_CP	CUTIS LAXA, AUTOSOMAL RECESSIVE, TYPE IB; ARCL1B
chr11	65420425	65420654	protein_coding	ENSG00000172638	EFEMP2	DAE_CP	CUTIS LAXA, AUTOSOMAL RECESSIVE, TYPE IB; ARCL1B
chr11	65420425	65420654	protein_coding	ENSG00000172638	EFEMP2	DAE_CP	CUTIS LAXA, AUTOSOMAL RECESSIVE, TYPE IB; ARCL1B
chr11	65419981	65420225	protein_coding	ENSG00000172638	EFEMP2	DAE_CP	CUTIS LAXA, AUTOSOMAL RECESSIVE, TYPE IB; ARCL1B
chr11	65419981	65420225	protein_coding	ENSG00000172638	EFEMP2	DAE_CP	CUTIS LAXA, AUTOSOMAL RECESSIVE, TYPE IB; ARCL1B
chr11	65419981	65420225	protein_coding	ENSG00000172638	EFEMP2	DAE_CP	CUTIS LAXA, AUTOSOMAL RECESSIVE, TYPE IB; ARCL1B
chr11	65419981	65420225	protein_coding	ENSG00000172638	EFEMP2	DAE_CP	CUTIS LAXA, AUTOSOMAL RECESSIVE, TYPE IB; ARCL1B
chr11	65420425	65420654	protein_coding	ENSG00000172638	EFEMP2	DAE_CP	CUTIS LAXA, AUTOSOMAL RECESSIVE, TYPE IB; ARCL1B
chr11	65420425	65420654	protein_coding	ENSG00000172638	EFEMP2	DAE_CP	CUTIS LAXA, AUTOSOMAL RECESSIVE, TYPE IB; ARCL1B
chr11	65420425	65420654	protein_coding	ENSG00000172638	EFEMP2	DAE_CP	CUTIS LAXA, AUTOSOMAL RECESSIVE, TYPE IB; ARCL1B
chr11	65420425	65420654	protein_coding	ENSG00000172638	EFEMP2	DAE_CP	CUTIS LAXA, AUTOSOMAL RECESSIVE, TYPE IB; ARCL1B
chr11	65420425	65420654	protein_coding	ENSG00000172638	EFEMP2	DAE_CP	CUTIS LAXA, AUTOSOMAL RECESSIVE, TYPE IB; ARCL1B
chr11	65420425	65420654	protein_coding	ENSG00000172638	EFEMP2	DAE_CP	CUTIS LAXA, AUTOSOMAL RECESSIVE, TYPE IB; ARCL1B
chr11	65420425	65420654	protein_coding	ENSG00000172638	EFEMP2	DAE_CP	CUTIS LAXA, AUTOSOMAL RECESSIVE, TYPE IB; ARCL1B
chr11	65420425	65420654	protein_coding	ENSG00000172638	EFEMP2	DAE_CP	CUTIS LAXA, AUTOSOMAL RECESSIVE, TYPE IB; ARCL1B
chr11	65419981	65420225	protein_coding	ENSG00000172638	EFEMP2	DAE_CP	CUTIS LAXA, AUTOSOMAL RECESSIVE, TYPE IB; ARCL1B
chr11	65420425	65420654	protein_coding	ENSG00000172638	EFEMP2	DAE_CP	CUTIS LAXA, AUTOSOMAL RECESSIVE, TYPE IB; ARCL1B
chr11	65419981	65420225	protein_coding	ENSG00000172638	EFEMP2	DAE_CP	CUTIS LAXA, AUTOSOMAL RECESSIVE, TYPE IB; ARCL1B
chr11	65419981	65420225	protein_coding	ENSG00000172638	EFEMP2	DAE_CP	CUTIS LAXA, AUTOSOMAL RECESSIVE, TYPE IB; ARCL1B
chr11	65420425	65420654	protein_coding	ENSG00000172638	EFEMP2	DAE_CP	CUTIS LAXA, AUTOSOMAL RECESSIVE, TYPE IB; ARCL1B
chr11	65420425	65420654	protein_coding	ENSG00000172638	EFEMP2	DAE_CP	CUTIS LAXA, AUTOSOMAL RECESSIVE, TYPE IB; ARCL1B
chr11	65420425	65420654	protein_coding	ENSG00000172638	EFEMP2	DAE_CP	CUTIS LAXA, AUTOSOMAL RECESSIVE, TYPE IB; ARCL1B
chr11	65420425	65420654	protein_coding	ENSG00000172638	EFEMP2	DAE_CP	CUTIS LAXA, AUTOSOMAL RECESSIVE, TYPE IB; ARCL1B
chr11	65420425	65420654	protein_coding	ENSG00000172638	EFEMP2	DAE_CP	CUTIS LAXA, AUTOSOMAL RECESSIVE, TYPE IB; ARCL1B
chr11	65420425	65420654	protein_coding	ENSG00000172638	EFEMP2	DAE_CP	CUTIS LAXA, AUTOSOMAL RECESSIVE, TYPE IB; ARCL1B
chr11	65419981	65420225	protein_coding	ENSG00000172638	EFEMP2	DAE_CP	CUTIS LAXA, AUTOSOMAL RECESSIVE, TYPE IB; ARCL1B
chr11	65420425	65420654	protein_coding	ENSG00000172638	EFEMP2	DAE_CP	CUTIS LAXA, AUTOSOMAL RECESSIVE, TYPE IB; ARCL1B
chr11	65419981	65420225	protein_coding	ENSG00000172638	EFEMP2	DAE_CP	CUTIS LAXA, AUTOSOMAL RECESSIVE, TYPE IB; ARCL1B
chr11	65420425	65420654	protein_coding	ENSG00000172638	EFEMP2	DAE_CP	CUTIS LAXA, AUTOSOMAL RECESSIVE, TYPE IB; ARCL1B
chr11	65420425	65420654	protein_coding	ENSG00000172638	EFEMP2	DAE_CP	CUTIS LAXA, AUTOSOMAL RECESSIVE, TYPE IB; ARCL1B
chr11	65420425	65420654	protein_coding	ENSG00000172638	EFEMP2	DAE_CP	CUTIS LAXA, AUTOSOMAL RECESSIVE, TYPE IB; ARCL1B
chr11	65420425	65420654	protein_coding	ENSG00000172638	EFEMP2	DAE_CP	CUTIS LAXA, AUTOSOMAL RECESSIVE, TYPE IB; ARCL1B
chr11	65420425	65420654	protein_coding	ENSG00000172638	EFEMP2	DAE_CP	CUTIS LAXA, AUTOSOMAL RECESSIVE, TYPE IB; ARCL1B
chr11	65419981	65420225	protein_coding	ENSG00000172638	EFEMP2	DAE_CP	CUTIS LAXA, AUTOSOMAL RECESSIVE, TYPE IB; ARCL1B
chr11	65420425	65420654	protein_coding	ENSG00000172638	EFEMP2	DAE_CP	CUTIS LAXA, AUTOSOMAL RECESSIVE, TYPE IB; ARCL1B
chr11	65420425	65420654	protein_coding	ENSG00000172638	EFEMP2	DAE_CP	CUTIS LAXA, AUTOSOMAL RECESSIVE, TYPE IB; ARCL1B
chr11	65420425	65420654	protein_coding	ENSG00000172638	EFEMP2	DAE_CP	CUTIS LAXA, AUTOSOMAL RECESSIVE, TYPE IB; ARCL1B
chr11	65720718	65721390	protein_coding	ENSG00000172638	EFEMP2	DAE_CP	CUTIS LAXA, AUTOSOMAL RECESSIVE, TYPE IB; ARCL1B
chr11	65420425	65420654	protein_coding	ENSG00000172638	EFEMP2	DAE_CP	CUTIS LAXA, AUTOSOMAL RECESSIVE, TYPE IB; ARCL1B
chr11	65420425	65420654	protein_coding	ENSG00000172638	EFEMP2	DAE_CP	CUTIS LAXA, AUTOSOMAL RECESSIVE, TYPE IB; ARCL1B
chr11	65420425	65420654	protein_coding	ENSG00000172638	EFEMP2	DAE_CP	CUTIS LAXA, AUTOSOMAL RECESSIVE, TYPE IB; ARCL1B
chr11	65419981	65420225	protein_coding	ENSG00000172638	EFEMP2	DAE_CP	CUTIS LAXA, AUTOSOMAL RECESSIVE, TYPE IB; ARCL1B
chr11	65420425	65420654	protein_coding	ENSG00000172638	EFEMP2	DAE_CP	CUTIS LAXA, AUTOSOMAL RECESSIVE, TYPE IB; ARCL1B
chr11	65420425	65420654	protein_coding	ENSG00000172638	EFEMP2	DAE_CP	CUTIS LAXA, AUTOSOMAL RECESSIVE, TYPE IB; ARCL1B
chr11	65420425	65420654	protein_coding	ENSG00000172638	EFEMP2	DAE_CP	CUTIS LAXA, AUTOSOMAL RECESSIVE, TYPE IB; ARCL1B
chr11	65419981	65420225	protein_coding	ENSG00000172638	EFEMP2	DAE_CP	CUTIS LAXA, AUTOSOMAL RECESSIVE, TYPE IB; ARCL1B
chr11	65420425	65420654	protein_coding	ENSG00000172638	EFEMP2	DAE_CP	CUTIS LAXA, AUTOSOMAL RECESSIVE, TYPE IB; ARCL1B
chr11	65420425	65420654	protein_coding	ENSG00000172638	EFEMP2	DAE_CP	CUTIS LAXA, AUTOSOMAL RECESSIVE, TYPE IB; ARCL1B
chr11	65420425	65420654	protein_coding	ENSG00000172638	EFEMP2	DAE_CP	CUTIS LAXA, AUTOSOMAL RECESSIVE, TYPE IB; ARCL1B
chr11	65419981	65420225	protein_coding	ENSG00000172638	EFEMP2	DAE_CP	CUTIS LAXA, AUTOSOMAL RECESSIVE, TYPE IB; ARCL1B
chr11	65419981	65420225	protein_coding	ENSG00000172638	EFEMP2	DAE_CP	CUTIS LAXA, AUTOSOMAL RECESSIVE, TYPE IB; ARCL1B
chr11	65420425	65420654	protein_coding	ENSG00000172638	EFEMP2	DAE_CP	CUTIS LAXA, AUTOSOMAL RECESSIVE, TYPE IB; ARCL1B
chr11	65420425	65420654	protein_coding	ENSG00000172638	EFEMP2	DAE_CP	CUTIS LAXA, AUTOSOMAL RECESSIVE, TYPE IB; ARCL1B
chr11	65419981	65420225	protein_coding	ENSG00000172638	EFEMP2	DAE_CP	CUTIS LAXA, AUTOSOMAL RECESSIVE, TYPE IB; ARCL1B
chr11	65420425	65420654	protein_coding	ENSG00000172638	EFEMP2	DAE_CP	CUTIS LAXA, AUTOSOMAL RECESSIVE, TYPE IB; ARCL1B
chr11	65420425	65420654	protein_coding	ENSG00000172638	EFEMP2	DAE_CP	CUTIS LAXA, AUTOSOMAL RECESSIVE, TYPE IB; ARCL1B
chr11	65420425	65420654	protein_coding	ENSG00000172638	EFEMP2	DAE_CP	CUTIS LAXA, AUTOSOMAL RECESSIVE, TYPE IB; ARCL1B
chr11	65420425	65420654	protein_coding	ENSG00000172638	EFEMP2	DAE_CP	CUTIS LAXA, AUTOSOMAL RECESSIVE, TYPE IB; ARCL1B
chr11	65420425	65420654	protein_coding	ENSG00000172638	EFEMP2	DAE_CP	CUTIS LAXA, AUTOSOMAL RECESSIVE, TYPE IB; ARCL1B
chr11	65420425	65420654	protein_coding	ENSG00000172638	EFEMP2	DAE_CP	CUTIS LAXA, AUTOSOMAL RECESSIVE, TYPE IB; ARCL1B
chr11	65420425	65420654	protein_coding	ENSG00000172638	EFEMP2	DAE_CP	CUTIS LAXA, AUTOSOMAL RECESSIVE, TYPE IB; ARCL1B
chr11	65419981	65420225	protein_coding	ENSG00000172638	EFEMP2	DAE_CP	CUTIS LAXA, AUTOSOMAL RECESSIVE, TYPE IB; ARCL1B
chr11	65420425	65420654	protein_coding	ENSG00000172638	EFEMP2	DAE_CP	CUTIS LAXA, AUTOSOMAL RECESSIVE, TYPE IB; ARCL1B
chr11	65419981	65420225	protein_coding	ENSG00000172638	EFEMP2	DAE_CP	CUTIS LAXA, AUTOSOMAL RECESSIVE, TYPE IB; ARCL1B
chr11	65420425	65420654	protein_coding	ENSG00000172638	EFEMP2	DAE_CP	CUTIS LAXA, AUTOSOMAL RECESSIVE, TYPE IB; ARCL1B
chr11	65420425	65420654	protein_coding	ENSG00000172638	EFEMP2	DAE_CP	CUTIS LAXA, AUTOSOMAL RECESSIVE, TYPE IB; ARCL1B
chr11	65420425	65420654	protein_coding	ENSG00000172638	EFEMP2	DAE_CP	CUTIS LAXA, AUTOSOMAL RECESSIVE, TYPE IB; ARCL1B
chr11	65420425	65420654	protein_coding	ENSG00000172638	EFEMP2	DAE_CP	CUTIS LAXA, AUTOSOMAL RECESSIVE, TYPE IB; ARCL1B
chr11	65420425	65420654	protein_coding	ENSG00000172638	EFEMP2	DAE_CP	CUTIS LAXA, AUTOSOMAL RECESSIVE, TYPE IB; ARCL1B
chr11	65420425	65420654	protein_coding	ENSG00000172638	EFEMP2	DAE_CP	CUTIS LAXA, AUTOSOMAL RECESSIVE, TYPE IB; ARCL1B
chr11	65420425	65420654	protein_coding	ENSG00000172638	EFEMP2	DAE_CP	CUTIS LAXA, AUTOSOMAL RECESSIVE, TYPE IB; ARCL1B
chr11	65419981	65420225	protein_coding	ENSG00000172638	EFEMP2	DAE_CP	CUTIS LAXA, AUTOSOMAL RECESSIVE, TYPE IB; ARCL1B
chr11	65420425	65420654	protein_coding	ENSG00000172638	EFEMP2	DAE_CP	CUTIS LAXA, AUTOSOMAL RECESSIVE, TYPE IB; ARCL1B
chr11	65420425	65420654	protein_coding	ENSG00000172638	EFEMP2	DAE_CP	CUTIS LAXA, AUTOSOMAL RECESSIVE, TYPE IB; ARCL1B
chr11	65419981	65420225	protein_coding	ENSG00000172638	EFEMP2	DAE_CP	CUTIS LAXA, AUTOSOMAL RECESSIVE, TYPE IB; ARCL1B
chr11	65420425	65420654	protein_coding	ENSG00000172638	EFEMP2	DAE_CP	CUTIS LAXA, AUTOSOMAL RECESSIVE, TYPE IB; ARCL1B
chr11	65420425	65420654	protein_coding	ENSG00000172638	EFEMP2	DAE_CP	CUTIS LAXA, AUTOSOMAL RECESSIVE, TYPE IB; ARCL1B
chr11	65419981	65420225	protein_coding	ENSG00000172638	EFEMP2	DAE_CP	CUTIS LAXA, AUTOSOMAL RECESSIVE, TYPE IB; ARCL1B
chr11	65419981	65420225	protein_coding	ENSG00000172638	EFEMP2	DAE_CP	CUTIS LAXA, AUTOSOMAL RECESSIVE, TYPE IB; ARCL1B
chr11	65420425	65420654	protein_coding	ENSG00000172638	EFEMP2	DAE_CP	CUTIS LAXA, AUTOSOMAL RECESSIVE, TYPE IB; ARCL1B
chr11	65420425	65420654	protein_coding	ENSG00000172638	EFEMP2	DAE_CP	CUTIS LAXA, AUTOSOMAL RECESSIVE, TYPE IB; ARCL1B
chr11	65420425	65420654	protein_coding	ENSG00000172638	EFEMP2	DAE_CP	CUTIS LAXA, AUTOSOMAL RECESSIVE, TYPE IB; ARCL1B
chr11	65420425	65420654	protein_coding	ENSG00000172638	EFEMP2	DAE_CP	CUTIS LAXA, AUTOSOMAL RECESSIVE, TYPE IB; ARCL1B
chr11	65419981	65420225	protein_coding	ENSG00000172638	EFEMP2	DAE_CP	CUTIS LAXA, AUTOSOMAL RECESSIVE, TYPE IB; ARCL1B
chr11	65420425	65420654	protein_coding	ENSG00000172638	EFEMP2	DAE_CP	CUTIS LAXA, AUTOSOMAL RECESSIVE, TYPE IB; ARCL1B
chr11	65420425	65420654	protein_coding	ENSG00000172638	EFEMP2	DAE_CP	CUTIS LAXA, AUTOSOMAL RECESSIVE, TYPE IB; ARCL1B
chr11	65420425	65420654	protein_coding	ENSG00000172638	EFEMP2	DAE_CP	CUTIS LAXA, AUTOSOMAL RECESSIVE, TYPE IB; ARCL1B
chr11	65420425	65420654	protein_coding	ENSG00000172638	EFEMP2	DAE_CP	CUTIS LAXA, AUTOSOMAL RECESSIVE, TYPE IB; ARCL1B
chr11	65420425	65420654	protein_coding	ENSG00000172638	EFEMP2	DAE_CP	CUTIS LAXA, AUTOSOMAL RECESSIVE, TYPE IB; ARCL1B
chr11	65420425	65420654	protein_coding	ENSG00000172638	EFEMP2	DAE_CP	CUTIS LAXA, AUTOSOMAL RECESSIVE, TYPE IB; ARCL1B
chr11	65420425	65420654	protein_coding	ENSG00000172638	EFEMP2	DAE_CP	CUTIS LAXA, AUTOSOMAL RECESSIVE, TYPE IB; ARCL1B
chr11	65420425	65420654	protein_coding	ENSG00000172638	EFEMP2	DAE_CP	CUTIS LAXA, AUTOSOMAL RECESSIVE, TYPE IB; ARCL1B
chr11	65420425	65420654	protein_coding	ENSG00000172638	EFEMP2	DAE_CP	CUTIS LAXA, AUTOSOMAL RECESSIVE, TYPE IB; ARCL1B
chr11	65420425	65420654	protein_coding	ENSG00000172638	EFEMP2	DAE_CP	CUTIS LAXA, AUTOSOMAL RECESSIVE, TYPE IB; ARCL1B
chr11	65420425	65420654	protein_coding	ENSG00000172638	EFEMP2	DAE_CP	CUTIS LAXA, AUTOSOMAL RECESSIVE, TYPE IB; ARCL1B
chr11	65420425	65420654	protein_coding	ENSG00000172638	EFEMP2	DAE_CP	CUTIS LAXA, AUTOSOMAL RECESSIVE, TYPE IB; ARCL1B
chr11	65420425	65420654	protein_coding	ENSG00000172638	EFEMP2	DAE_CP	CUTIS LAXA, AUTOSOMAL RECESSIVE, TYPE IB; ARCL1B
chr11	65419981	65420225	protein_coding	ENSG00000172638	EFEMP2	DAE_CP	CUTIS LAXA, AUTOSOMAL RECESSIVE, TYPE IB; ARCL1B
chr11	65420425	65420654	protein_coding	ENSG00000172638	EFEMP2	DAE_CP	CUTIS LAXA, AUTOSOMAL RECESSIVE, TYPE IB; ARCL1B
chr11	65420425	65420654	protein_coding	ENSG00000172638	EFEMP2	DAE_CP	CUTIS LAXA, AUTOSOMAL RECESSIVE, TYPE IB; ARCL1B
chr11	65420425	65420654	protein_coding	ENSG00000172638	EFEMP2	DAE_CP	CUTIS LAXA, AUTOSOMAL RECESSIVE, TYPE IB; ARCL1B
chr11	65420425	65420654	protein_coding	ENSG00000172638	EFEMP2	DAE_CP	CUTIS LAXA, AUTOSOMAL RECESSIVE, TYPE IB; ARCL1B
chr11	65420425	65420654	protein_coding	ENSG00000172638	EFEMP2	DAE_CP	CUTIS LAXA, AUTOSOMAL RECESSIVE, TYPE IB; ARCL1B
chr11	65420425	65420654	protein_coding	ENSG00000172638	EFEMP2	DAE_CP	CUTIS LAXA, AUTOSOMAL RECESSIVE, TYPE IB; ARCL1B
chr11	65419981	65420225	protein_coding	ENSG00000172638	EFEMP2	DAE_CP	CUTIS LAXA, AUTOSOMAL RECESSIVE, TYPE IB; ARCL1B
chr11	65420425	65420654	protein_coding	ENSG00000172638	EFEMP2	DAE_CP	CUTIS LAXA, AUTOSOMAL RECESSIVE, TYPE IB; ARCL1B
chr11	65420425	65420654	protein_coding	ENSG00000172638	EFEMP2	DAE_CP	CUTIS LAXA, AUTOSOMAL RECESSIVE, TYPE IB; ARCL1B
chr11	65420425	65420654	protein_coding	ENSG00000172638	EFEMP2	DAE_CP	CUTIS LAXA, AUTOSOMAL RECESSIVE, TYPE IB; ARCL1B
chr11	65420425	65420654	protein_coding	ENSG00000172638	EFEMP2	DAE_CP	CUTIS LAXA, AUTOSOMAL RECESSIVE, TYPE IB; ARCL1B
chr11	65420425	65420654	protein_coding	ENSG00000172638	EFEMP2	DAE_CP	CUTIS LAXA, AUTOSOMAL RECESSIVE, TYPE IB; ARCL1B
chr11	65419981	65420225	protein_coding	ENSG00000172638	EFEMP2	DAE_CP	CUTIS LAXA, AUTOSOMAL RECESSIVE, TYPE IB; ARCL1B
chr11	65420425	65420654	protein_coding	ENSG00000172638	EFEMP2	DAE_CP	CUTIS LAXA, AUTOSOMAL RECESSIVE, TYPE IB; ARCL1B
chr11	65420425	65420654	protein_coding	ENSG00000172638	EFEMP2	DAE_CP	CUTIS LAXA, AUTOSOMAL RECESSIVE, TYPE IB; ARCL1B
chr11	65420425	65420654	protein_coding	ENSG00000172638	EFEMP2	DAE_CP	CUTIS LAXA, AUTOSOMAL RECESSIVE, TYPE IB; ARCL1B
chr11	65420425	65420654	protein_coding	ENSG00000172638	EFEMP2	DAE_CP	CUTIS LAXA, AUTOSOMAL RECESSIVE, TYPE IB; ARCL1B
chr11	65420425	65420654	protein_coding	ENSG00000172638	EFEMP2	DAE_CP	CUTIS LAXA, AUTOSOMAL RECESSIVE, TYPE IB; ARCL1B
chr11	65420425	65420654	protein_coding	ENSG00000172638	EFEMP2	DAE_CP	CUTIS LAXA, AUTOSOMAL RECESSIVE, TYPE IB; ARCL1B
chr11	65419981	65420225	protein_coding	ENSG00000172638	EFEMP2	DAE_CP	CUTIS LAXA, AUTOSOMAL RECESSIVE, TYPE IB; ARCL1B
chr11	65420425	65420654	protein_coding	ENSG00000172638	EFEMP2	DAE_CP	CUTIS LAXA, AUTOSOMAL RECESSIVE, TYPE IB; ARCL1B
chr11	65420425	65420654	protein_coding	ENSG00000172638	EFEMP2	DAE_CP	CUTIS LAXA, AUTOSOMAL RECESSIVE, TYPE IB; ARCL1B
chr11	65420425	65420654	protein_coding	ENSG00000172638	EFEMP2	DAE_CP	CUTIS LAXA, AUTOSOMAL RECESSIVE, TYPE IB; ARCL1B
chr11	65420425	65420654	protein_coding	ENSG00000172638	EFEMP2	DAE_CP	CUTIS LAXA, AUTOSOMAL RECESSIVE, TYPE IB; ARCL1B
chr11	65419981	65420225	protein_coding	ENSG00000172638	EFEMP2	DAE_CP	CUTIS LAXA, AUTOSOMAL RECESSIVE, TYPE IB; ARCL1B
chr11	65420425	65420654	protein_coding	ENSG00000172638	EFEMP2	DAE_CP	CUTIS LAXA, AUTOSOMAL RECESSIVE, TYPE IB; ARCL1B
chr11	65420425	65420654	protein_coding	ENSG00000172638	EFEMP2	DAE_CP	CUTIS LAXA, AUTOSOMAL RECESSIVE, TYPE IB; ARCL1B
chr11	65419981	65420225	protein_coding	ENSG00000172638	EFEMP2	DAE_CP	CUTIS LAXA, AUTOSOMAL RECESSIVE, TYPE IB; ARCL1B
chr11	65720718	65721390	protein_coding	ENSG00000172638	EFEMP2	DAE_CP	CUTIS LAXA, AUTOSOMAL RECESSIVE, TYPE IB; ARCL1B
chr11	65420425	65420654	protein_coding	ENSG00000172638	EFEMP2	DAE_CP	CUTIS LAXA, AUTOSOMAL RECESSIVE, TYPE IB; ARCL1B
chr11	65419981	65420225	protein_coding	ENSG00000172638	EFEMP2	DAE_CP	CUTIS LAXA, AUTOSOMAL RECESSIVE, TYPE IB; ARCL1B
chr11	65420425	65420654	protein_coding	ENSG00000172638	EFEMP2	DAE_CP	CUTIS LAXA, AUTOSOMAL RECESSIVE, TYPE IB; ARCL1B
chr11	65420425	65420654	protein_coding	ENSG00000172638	EFEMP2	DAE_CP	CUTIS LAXA, AUTOSOMAL RECESSIVE, TYPE IB; ARCL1B
chr11	65420425	65420654	protein_coding	ENSG00000172638	EFEMP2	DAE_CP	CUTIS LAXA, AUTOSOMAL RECESSIVE, TYPE IB; ARCL1B
chr11	65419981	65420225	protein_coding	ENSG00000172638	EFEMP2	DAE_CP	CUTIS LAXA, AUTOSOMAL RECESSIVE, TYPE IB; ARCL1B
chr11	65420425	65420654	protein_coding	ENSG00000172638	EFEMP2	DAE_CP	CUTIS LAXA, AUTOSOMAL RECESSIVE, TYPE IB; ARCL1B
chr11	65420425	65420654	protein_coding	ENSG00000172638	EFEMP2	DAE_CP	CUTIS LAXA, AUTOSOMAL RECESSIVE, TYPE IB; ARCL1B
chr11	65420425	65420654	protein_coding	ENSG00000172638	EFEMP2	DAE_CP	CUTIS LAXA, AUTOSOMAL RECESSIVE, TYPE IB; ARCL1B
chr11	65720718	65721390	protein_coding	ENSG00000172638	EFEMP2	DAE_CP	CUTIS LAXA, AUTOSOMAL RECESSIVE, TYPE IB; ARCL1B
chr11	65420425	65420654	protein_coding	ENSG00000172638	EFEMP2	DAE_CP	CUTIS LAXA, AUTOSOMAL RECESSIVE, TYPE IB; ARCL1B
chr11	65420425	65420654	protein_coding	ENSG00000172638	EFEMP2	DAE_CP	CUTIS LAXA, AUTOSOMAL RECESSIVE, TYPE IB; ARCL1B
chr11	65420425	65420654	protein_coding	ENSG00000172638	EFEMP2	DAE_CP	CUTIS LAXA, AUTOSOMAL RECESSIVE, TYPE IB; ARCL1B
chr11	65420425	65420654	protein_coding	ENSG00000172638	EFEMP2	DAE_CP	CUTIS LAXA, AUTOSOMAL RECESSIVE, TYPE IB; ARCL1B
chr11	65420425	65420654	protein_coding	ENSG00000172638	EFEMP2	DAE_CP	CUTIS LAXA, AUTOSOMAL RECESSIVE, TYPE IB; ARCL1B
chr11	65420425	65420654	protein_coding	ENSG00000172638	EFEMP2	DAE_CP	CUTIS LAXA, AUTOSOMAL RECESSIVE, TYPE IB; ARCL1B
chr11	65420425	65420654	protein_coding	ENSG00000172638	EFEMP2	DAE_CP	CUTIS LAXA, AUTOSOMAL RECESSIVE, TYPE IB; ARCL1B
chr11	65420425	65420654	protein_coding	ENSG00000172638	EFEMP2	DAE_CP	CUTIS LAXA, AUTOSOMAL RECESSIVE, TYPE IB; ARCL1B
chr11	65420425	65420654	protein_coding	ENSG00000172638	EFEMP2	DAE_CP	CUTIS LAXA, AUTOSOMAL RECESSIVE, TYPE IB; ARCL1B
chr11	65420425	65420654	protein_coding	ENSG00000172638	EFEMP2	DAE_CP	CUTIS LAXA, AUTOSOMAL RECESSIVE, TYPE IB; ARCL1B
chr11	65420425	65420654	protein_coding	ENSG00000172638	EFEMP2	DAE_CP	CUTIS LAXA, AUTOSOMAL RECESSIVE, TYPE IB; ARCL1B
chr11	65419981	65420225	protein_coding	ENSG00000172638	EFEMP2	DAE_CP	CUTIS LAXA, AUTOSOMAL RECESSIVE, TYPE IB; ARCL1B
chr11	65420425	65420654	protein_coding	ENSG00000172638	EFEMP2	DAE_CP	CUTIS LAXA, AUTOSOMAL RECESSIVE, TYPE IB; ARCL1B
chr11	65419981	65420225	protein_coding	ENSG00000172638	EFEMP2	DAE_CP	CUTIS LAXA, AUTOSOMAL RECESSIVE, TYPE IB; ARCL1B
chr11	65420425	65420654	protein_coding	ENSG00000172638	EFEMP2	DAE_CP	CUTIS LAXA, AUTOSOMAL RECESSIVE, TYPE IB; ARCL1B
chr11	65420425	65420654	protein_coding	ENSG00000172638	EFEMP2	DAE_CP	CUTIS LAXA, AUTOSOMAL RECESSIVE, TYPE IB; ARCL1B
chr11	65420425	65420654	protein_coding	ENSG00000172638	EFEMP2	DAE_CP	CUTIS LAXA, AUTOSOMAL RECESSIVE, TYPE IB; ARCL1B
chr11	65420425	65420654	protein_coding	ENSG00000172638	EFEMP2	DAE_CP	CUTIS LAXA, AUTOSOMAL RECESSIVE, TYPE IB; ARCL1B
chr11	65420425	65420654	protein_coding	ENSG00000172638	EFEMP2	DAE_CP	CUTIS LAXA, AUTOSOMAL RECESSIVE, TYPE IB; ARCL1B
chr11	65420425	65420654	protein_coding	ENSG00000172638	EFEMP2	DAE_CP	CUTIS LAXA, AUTOSOMAL RECESSIVE, TYPE IB; ARCL1B
chr19	390700	391087	protein_coding	ENSG00000197561	ELANE	DAE_CP	CYCLIC NEUTROPENIA;;CYCLIC HEMATOPOIESIS
chr19	41059927	41060392	protein_coding	ENSG00000105329	TGFB1	DAE_CP	CYSTIC FIBROSIS; CF;;MUCOVISCIDOSIS
chr19	41230892	41231608	protein_coding	ENSG00000105329	TGFB1	DAE_CP	CYSTIC FIBROSIS; CF;;MUCOVISCIDOSIS
chr19	41239872	41240560	protein_coding	ENSG00000105329	TGFB1	DAE_CP	CYSTIC FIBROSIS; CF;;MUCOVISCIDOSIS
chr19	41073759	41074050	protein_coding	ENSG00000105329	TGFB1	DAE_CP	CYSTIC FIBROSIS; CF;;MUCOVISCIDOSIS
chr7	117315702	117316175	protein_coding	ENSG00000001626	CFTR	DAE_CP	CYSTIC FIBROSIS; CF;;MUCOVISCIDOSIS
chr7	117313400	117313875	protein_coding	ENSG00000001626	CFTR	DAE_CP	CYSTIC FIBROSIS; CF;;MUCOVISCIDOSIS
chr17	2633996	2634584	protein_coding	ENSG00000040531	CTNS	DAE_CP	CYSTINOSIS, ADULT NONNEPHROPATHIC;;CYSTINOSIS, OCULAR NONNEPHROPATHIC;;CYSTINOSIS, BENIGN NONNEPHROPATHIC
chr17	2633996	2634584	protein_coding	ENSG00000040531	CTNS	DAE_CP	CYSTINOSIS, LATE-ONSET JUVENILE OR ADOLESCENT NEPHROPATHIC TYPE;;CYSTINOSIS, INTERMEDIATE
chr17	2633996	2634584	protein_coding	ENSG00000040531	CTNS	DAE_CP	CYSTINOSIS, NEPHROPATHIC; CTNS;;LYSOSOMAL CYSTINE TRANSPORT PROTEIN, DEFECT OF;;CYSTINOSIN, DEFECT OF CYSTINOSIS, INFANTILE NEPHROPATHIC, INCLUDED;;CYSTINOSIS, ATYPICAL NEPHROPATHIC, INCLUDED
chr12	48374725	48375625	protein_coding	ENSG00000139219	COL2A1	DAE_CP	CZECH DYSPLASIA;;CZECH DYSPLASIA, METATARSAL TYPE;;PSEUDORHEUMATOID DYSPLASIA, PROGRESSIVE, WITH HYPOPLASTIC TOES;;SPONDYLOEPIPHYSEAL DYSPLASIA WITH PRECOCIOUS OSTEOARTHRITIS
chr12	48557916	48558469	protein_coding	ENSG00000139219	COL2A1	DAE_CP	CZECH DYSPLASIA;;CZECH DYSPLASIA, METATARSAL TYPE;;PSEUDORHEUMATOID DYSPLASIA, PROGRESSIVE, WITH HYPOPLASTIC TOES;;SPONDYLOEPIPHYSEAL DYSPLASIA WITH PRECOCIOUS OSTEOARTHRITIS
chr12	110667310	110667566	protein_coding	ENSG00000174437	ATP2A2	DAE_CP	DARIER-WHITE DISEASE; DAR;;KERATOSIS FOLLICULARIS;;DARIER DISEASE; DD DARIER DISEASE, ACRAL HEMORRHAGIC TYPE, INCLUDED;;DARIER DISEASE, SEGMENTAL, INCLUDED
chr12	110665588	110666206	protein_coding	ENSG00000174437	ATP2A2	DAE_CP	DARIER-WHITE DISEASE; DAR;;KERATOSIS FOLLICULARIS;;DARIER DISEASE; DD DARIER DISEASE, ACRAL HEMORRHAGIC TYPE, INCLUDED;;DARIER DISEASE, SEGMENTAL, INCLUDED
chr12	110666787	110667022	protein_coding	ENSG00000174437	ATP2A2	DAE_CP	DARIER-WHITE DISEASE; DAR;;KERATOSIS FOLLICULARIS;;DARIER DISEASE; DD DARIER DISEASE, ACRAL HEMORRHAGIC TYPE, INCLUDED;;DARIER DISEASE, SEGMENTAL, INCLUDED
chr12	110791848	110792269	protein_coding	ENSG00000174437	ATP2A2	DAE_CP	DARIER-WHITE DISEASE; DAR;;KERATOSIS FOLLICULARIS;;DARIER DISEASE; DD DARIER DISEASE, ACRAL HEMORRHAGIC TYPE, INCLUDED;;DARIER DISEASE, SEGMENTAL, INCLUDED
chr13	85440175	85440350	protein_coding	ENSG00000184564	SLITRK6	DAE_CP	DEAFNESS AND MYOPIA; DFNMYP
chr22	46423205	46423605	protein_coding	ENSG00000100416	TRMU	DAE_CP	DEAFNESS, AMINOGLYCOSIDE-INDUCED;;DEAFNESS, STREPTOMYCIN-INDUCED;;STREPTOMYCIN OTOTOXICITY
chr22	46801751	46802350	protein_coding	ENSG00000100416	TRMU	DAE_CP	DEAFNESS, AMINOGLYCOSIDE-INDUCED;;DEAFNESS, STREPTOMYCIN-INDUCED;;STREPTOMYCIN OTOTOXICITY
chr6	132923549	132923841	protein_coding	ENSG00000112319	EYA4	DAE_CP	DEAFNESS, AUTOSOMAL DOMINANT 10; DFNA10
chr12	132991455	132991791	protein_coding	ENSG00000187848	P2RX2	DAE_CP	DEAFNESS, AUTOSOMAL DOMINANT 41; DFNA41
chr12	132699400	132700050	protein_coding	ENSG00000187848	P2RX2	DAE_CP	DEAFNESS, AUTOSOMAL DOMINANT 41; DFNA41
chr12	132621963	132622900	protein_coding	ENSG00000187848	P2RX2	DAE_CP	DEAFNESS, AUTOSOMAL DOMINANT 41; DFNA41
chr7	25089375	25090275	protein_coding	ENSG00000105928	DFNA5	DAE_CP	DEAFNESS, AUTOSOMAL DOMINANT 5; DFNA5
chr4	6362000	6362592	protein_coding	ENSG00000109501	WFS1	DAE_CP	DEAFNESS, AUTOSOMAL DOMINANT 6; DFNA6;;DEAFNESS, AUTOSOMAL DOMINANT 14; DFNA14;;DEAFNESS, AUTOSOMAL DOMINANT 38; DFNA38
chr4	6540404	6540500	protein_coding	ENSG00000109501	WFS1	DAE_CP	DEAFNESS, AUTOSOMAL DOMINANT 6; DFNA6;;DEAFNESS, AUTOSOMAL DOMINANT 14; DFNA14;;DEAFNESS, AUTOSOMAL DOMINANT 38; DFNA38
chr4	6544450	6545200	protein_coding	ENSG00000109501	WFS1	DAE_CP	DEAFNESS, AUTOSOMAL DOMINANT 6; DFNA6;;DEAFNESS, AUTOSOMAL DOMINANT 14; DFNA14;;DEAFNESS, AUTOSOMAL DOMINANT 38; DFNA38
chr4	6544450	6545200	protein_coding	ENSG00000109501	WFS1	DAE_CP	DEAFNESS, AUTOSOMAL DOMINANT 6; DFNA6;;DEAFNESS, AUTOSOMAL DOMINANT 14; DFNA14;;DEAFNESS, AUTOSOMAL DOMINANT 38; DFNA38
chr4	6522196	6522550	protein_coding	ENSG00000109501	WFS1	DAE_CP	DEAFNESS, AUTOSOMAL DOMINANT 6; DFNA6;;DEAFNESS, AUTOSOMAL DOMINANT 14; DFNA14;;DEAFNESS, AUTOSOMAL DOMINANT 38; DFNA38
chr16	2346504	2347276	protein_coding	ENSG00000162065	TBC1D24	DAE_CP	DEAFNESS, AUTOSOMAL DOMINANT 65; DFNA65
chr20	60799500	60800100	protein_coding	ENSG00000130703	OSBPL2	DAE_CP	DEAFNESS, AUTOSOMAL DOMINANT 67; DFNA67
chr20	60849450	60849970	protein_coding	ENSG00000130703	OSBPL2	DAE_CP	DEAFNESS, AUTOSOMAL DOMINANT 67; DFNA67
chr20	60802100	60802330	protein_coding	ENSG00000130703	OSBPL2	DAE_CP	DEAFNESS, AUTOSOMAL DOMINANT 67; DFNA67
chr15	83599475	83600301	protein_coding	ENSG00000103942	HOMER2	DAE_CP	DEAFNESS, AUTOSOMAL DOMINANT 68; DFNA68
chr15	83599475	83600301	protein_coding	ENSG00000103942	HOMER2	DAE_CP	DEAFNESS, AUTOSOMAL DOMINANT 68; DFNA68
chr1	165115150	165115800	protein_coding	ENSG00000162761	LMX1A	DAE_CP	DEAFNESS, AUTOSOMAL DOMINANT 7; DFNA7
chr1	165114357	165114963	protein_coding	ENSG00000162761	LMX1A	DAE_CP	DEAFNESS, AUTOSOMAL DOMINANT 7; DFNA7
chr3	127775150	127775510	protein_coding	ENSG00000073111	MCM2	DAE_CP	DEAFNESS, AUTOSOMAL DOMINANT 70; DFNA70
chr3	127780691	127781198	protein_coding	ENSG00000073111	MCM2	DAE_CP	DEAFNESS, AUTOSOMAL DOMINANT 70; DFNA70
chr3	127678924	127679775	protein_coding	ENSG00000073111	MCM2	DAE_CP	DEAFNESS, AUTOSOMAL DOMINANT 70; DFNA70
chr7	32524273	32525060	protein_coding	ENSG00000154678	PDE1C	DAE_CP	DEAFNESS, AUTOSOMAL DOMINANT 74; DFNA74
chr7	31824610	31825250	protein_coding	ENSG00000154678	PDE1C	DAE_CP	DEAFNESS, AUTOSOMAL DOMINANT 74; DFNA74
chr7	32479660	32480200	protein_coding	ENSG00000154678	PDE1C	DAE_CP	DEAFNESS, AUTOSOMAL DOMINANT 74; DFNA74
chr7	32479660	32480200	protein_coding	ENSG00000154678	PDE1C	DAE_CP	DEAFNESS, AUTOSOMAL DOMINANT 74; DFNA74
chr7	98050075	98050575	protein_coding	ENSG00000196367	TRRAP	DAE_CP	DEAFNESS, AUTOSOMAL DOMINANT 75; DFNA75
chr12	15668086	15668424	protein_coding	ENSG00000151491	EPS8	DAE_CP	DEAFNESS, AUTOSOMAL RECESSIVE 102; DFNB102
chr12	15740674	15740900	protein_coding	ENSG00000151491	EPS8	DAE_CP	DEAFNESS, AUTOSOMAL RECESSIVE 102; DFNB102
chr12	15750150	15750775	protein_coding	ENSG00000151491	EPS8	DAE_CP	DEAFNESS, AUTOSOMAL RECESSIVE 102; DFNB102
chr12	15830625	15831050	protein_coding	ENSG00000151491	EPS8	DAE_CP	DEAFNESS, AUTOSOMAL RECESSIVE 102; DFNB102
chr6	24862050	24862950	protein_coding	ENSG00000111913	FAM65B	DAE_CP	DEAFNESS, AUTOSOMAL RECESSIVE 104; DFNB104
chr6	25061520	25061875	protein_coding	ENSG00000111913	FAM65B	DAE_CP	DEAFNESS, AUTOSOMAL RECESSIVE 104; DFNB104
chr10	73150150	73150550	protein_coding	ENSG00000107736	CDH23	DAE_CP	DEAFNESS, AUTOSOMAL RECESSIVE 12; DFNB12
chr10	73086495	73086625	protein_coding	ENSG00000107736	CDH23	DAE_CP	DEAFNESS, AUTOSOMAL RECESSIVE 12; DFNB12
chr10	73213000	73213274	protein_coding	ENSG00000107736	CDH23	DAE_CP	DEAFNESS, AUTOSOMAL RECESSIVE 12; DFNB12
chr10	74057670	74058050	protein_coding	ENSG00000107736	CDH23	DAE_CP	DEAFNESS, AUTOSOMAL RECESSIVE 12; DFNB12
chr10	73217675	73218225	protein_coding	ENSG00000107736	CDH23	DAE_CP	DEAFNESS, AUTOSOMAL RECESSIVE 12; DFNB12
chr10	73458950	73459225	protein_coding	ENSG00000107736	CDH23	DAE_CP	DEAFNESS, AUTOSOMAL RECESSIVE 12; DFNB12
chr10	74057670	74058050	protein_coding	ENSG00000107736	CDH23	DAE_CP	DEAFNESS, AUTOSOMAL RECESSIVE 12; DFNB12
chr10	73168625	73169100	protein_coding	ENSG00000107736	CDH23	DAE_CP	DEAFNESS, AUTOSOMAL RECESSIVE 12; DFNB12
chr10	73381065	73381379	protein_coding	ENSG00000107736	CDH23	DAE_CP	DEAFNESS, AUTOSOMAL RECESSIVE 12; DFNB12
chr10	74057670	74058050	protein_coding	ENSG00000107736	CDH23	DAE_CP	DEAFNESS, AUTOSOMAL RECESSIVE 12; DFNB12
chr10	74057670	74058050	protein_coding	ENSG00000107736	CDH23	DAE_CP	DEAFNESS, AUTOSOMAL RECESSIVE 12; DFNB12
chr10	73086170	73086484	protein_coding	ENSG00000107736	CDH23	DAE_CP	DEAFNESS, AUTOSOMAL RECESSIVE 12; DFNB12
chr10	73164425	73164625	protein_coding	ENSG00000107736	CDH23	DAE_CP	DEAFNESS, AUTOSOMAL RECESSIVE 12; DFNB12
chr10	73221925	73222350	protein_coding	ENSG00000107736	CDH23	DAE_CP	DEAFNESS, AUTOSOMAL RECESSIVE 12; DFNB12
chr3	10408337	10408589	protein_coding	ENSG00000157087	ATP2B2	DAE_CP	DEAFNESS, AUTOSOMAL RECESSIVE 12; DFNB12
chr15	43254992	43255799	protein_coding	ENSG00000242866	STRC	DAE_CP	DEAFNESS, AUTOSOMAL RECESSIVE 16; DFNB16
chr15	43035200	43035925	protein_coding	ENSG00000242866	STRC	DAE_CP	DEAFNESS, AUTOSOMAL RECESSIVE 16; DFNB16
chr15	43164341	43165027	protein_coding	ENSG00000242866	STRC	DAE_CP	DEAFNESS, AUTOSOMAL RECESSIVE 16; DFNB16
chr11	17414650	17415600	protein_coding	ENSG00000006611	USH1C	DAE_CP	DEAFNESS, AUTOSOMAL RECESSIVE 18A; DFNB18A;;DEAFNESS, AUTOSOMAL RECESSIVE 18; DFNB18
chr1	171957800	171958080	protein_coding	ENSG00000010165	METTL13	DAE_CP	DEAFNESS, AUTOSOMAL RECESSIVE 26, MODIFIER OF; DFNB26M;;DFNB26, MODIFIER OF;;DFNB26, SUPPRESSOR OF;;DEAFNESS, NONSYNDROMIC, MODIFIER OF, 1; DFNM1
chr22	38153303	38154251	protein_coding	ENSG00000100106	TRIOBP	DAE_CP	DEAFNESS, AUTOSOMAL RECESSIVE 28; DFNB28
chr21	38307250	38307750	protein_coding	ENSG00000159261	CLDN14	DAE_CP	DEAFNESS, AUTOSOMAL RECESSIVE 29; DFNB29
chr1	6398631	6399260	protein_coding	ENSG00000187017	ESPN	DAE_CP	DEAFNESS, AUTOSOMAL RECESSIVE 36, WITH OR WITHOUT VESTIBULAR INVOLVEMENT; DFNB36 DEAFNESS, AUTOSOMAL DOMINANT, WITHOUT VESTIBULAR INVOLVEMENT, INCLUDED
chr1	6347112	6347303	protein_coding	ENSG00000187017	ESPN	DAE_CP	DEAFNESS, AUTOSOMAL RECESSIVE 36, WITH OR WITHOUT VESTIBULAR INVOLVEMENT; DFNB36 DEAFNESS, AUTOSOMAL DOMINANT, WITHOUT VESTIBULAR INVOLVEMENT, INCLUDED
chr1	6151558	6152408	protein_coding	ENSG00000187017	ESPN	DAE_CP	DEAFNESS, AUTOSOMAL RECESSIVE 36, WITH OR WITHOUT VESTIBULAR INVOLVEMENT; DFNB36 DEAFNESS, AUTOSOMAL DOMINANT, WITHOUT VESTIBULAR INVOLVEMENT, INCLUDED
chr1	6169892	6170315	protein_coding	ENSG00000187017	ESPN	DAE_CP	DEAFNESS, AUTOSOMAL RECESSIVE 36, WITH OR WITHOUT VESTIBULAR INVOLVEMENT; DFNB36 DEAFNESS, AUTOSOMAL DOMINANT, WITHOUT VESTIBULAR INVOLVEMENT, INCLUDED
chr1	6312654	6313218	protein_coding	ENSG00000187017	ESPN	DAE_CP	DEAFNESS, AUTOSOMAL RECESSIVE 36, WITH OR WITHOUT VESTIBULAR INVOLVEMENT; DFNB36 DEAFNESS, AUTOSOMAL DOMINANT, WITHOUT VESTIBULAR INVOLVEMENT, INCLUDED
chr1	6347740	6348059	protein_coding	ENSG00000187017	ESPN	DAE_CP	DEAFNESS, AUTOSOMAL RECESSIVE 36, WITH OR WITHOUT VESTIBULAR INVOLVEMENT; DFNB36 DEAFNESS, AUTOSOMAL DOMINANT, WITHOUT VESTIBULAR INVOLVEMENT, INCLUDED
chr1	6305640	6305850	protein_coding	ENSG00000187017	ESPN	DAE_CP	DEAFNESS, AUTOSOMAL RECESSIVE 36, WITH OR WITHOUT VESTIBULAR INVOLVEMENT; DFNB36 DEAFNESS, AUTOSOMAL DOMINANT, WITHOUT VESTIBULAR INVOLVEMENT, INCLUDED
chr1	6336384	6336772	protein_coding	ENSG00000187017	ESPN	DAE_CP	DEAFNESS, AUTOSOMAL RECESSIVE 36, WITH OR WITHOUT VESTIBULAR INVOLVEMENT; DFNB36 DEAFNESS, AUTOSOMAL DOMINANT, WITHOUT VESTIBULAR INVOLVEMENT, INCLUDED
chr1	6306040	6306275	protein_coding	ENSG00000187017	ESPN	DAE_CP	DEAFNESS, AUTOSOMAL RECESSIVE 36, WITH OR WITHOUT VESTIBULAR INVOLVEMENT; DFNB36 DEAFNESS, AUTOSOMAL DOMINANT, WITHOUT VESTIBULAR INVOLVEMENT, INCLUDED
chr1	6396000	6396810	protein_coding	ENSG00000187017	ESPN	DAE_CP	DEAFNESS, AUTOSOMAL RECESSIVE 36, WITH OR WITHOUT VESTIBULAR INVOLVEMENT; DFNB36 DEAFNESS, AUTOSOMAL DOMINANT, WITHOUT VESTIBULAR INVOLVEMENT, INCLUDED
chr1	6309200	6309500	protein_coding	ENSG00000187017	ESPN	DAE_CP	DEAFNESS, AUTOSOMAL RECESSIVE 36, WITH OR WITHOUT VESTIBULAR INVOLVEMENT; DFNB36 DEAFNESS, AUTOSOMAL DOMINANT, WITHOUT VESTIBULAR INVOLVEMENT, INCLUDED
chr1	6305640	6305850	protein_coding	ENSG00000187017	ESPN	DAE_CP	DEAFNESS, AUTOSOMAL RECESSIVE 36, WITH OR WITHOUT VESTIBULAR INVOLVEMENT; DFNB36 DEAFNESS, AUTOSOMAL DOMINANT, WITHOUT VESTIBULAR INVOLVEMENT, INCLUDED
chr1	6336384	6336772	protein_coding	ENSG00000187017	ESPN	DAE_CP	DEAFNESS, AUTOSOMAL RECESSIVE 36, WITH OR WITHOUT VESTIBULAR INVOLVEMENT; DFNB36 DEAFNESS, AUTOSOMAL DOMINANT, WITHOUT VESTIBULAR INVOLVEMENT, INCLUDED
chr1	6306040	6306275	protein_coding	ENSG00000187017	ESPN	DAE_CP	DEAFNESS, AUTOSOMAL RECESSIVE 36, WITH OR WITHOUT VESTIBULAR INVOLVEMENT; DFNB36 DEAFNESS, AUTOSOMAL DOMINANT, WITHOUT VESTIBULAR INVOLVEMENT, INCLUDED
chr1	6347412	6347498	protein_coding	ENSG00000187017	ESPN	DAE_CP	DEAFNESS, AUTOSOMAL RECESSIVE 36, WITH OR WITHOUT VESTIBULAR INVOLVEMENT; DFNB36 DEAFNESS, AUTOSOMAL DOMINANT, WITHOUT VESTIBULAR INVOLVEMENT, INCLUDED
chr1	6390350	6391100	protein_coding	ENSG00000187017	ESPN	DAE_CP	DEAFNESS, AUTOSOMAL RECESSIVE 36, WITH OR WITHOUT VESTIBULAR INVOLVEMENT; DFNB36 DEAFNESS, AUTOSOMAL DOMINANT, WITHOUT VESTIBULAR INVOLVEMENT, INCLUDED
chr7	106839893	106840713	protein_coding	ENSG00000091137	SLC26A4	DAE_CP	DEAFNESS, AUTOSOMAL RECESSIVE 4, WITH ENLARGED VESTIBULAR AQUEDUCT; DFNB4;;NEUROSENSORY NONSYNDROMIC RECESSIVE DEAFNESS 4; NSRD4;;DILATED VESTIBULAR AQUEDUCT; DVA
chr7	106848675	106849075	protein_coding	ENSG00000091137	SLC26A4	DAE_CP	DEAFNESS, AUTOSOMAL RECESSIVE 4, WITH ENLARGED VESTIBULAR AQUEDUCT; DFNB4;;NEUROSENSORY NONSYNDROMIC RECESSIVE DEAFNESS 4; NSRD4;;DILATED VESTIBULAR AQUEDUCT; DVA
chr15	78714775	78715175	protein_coding	ENSG00000136425	CIB2	DAE_CP	DEAFNESS, AUTOSOMAL RECESSIVE 48; DFNB48
chr15	78533383	78533713	protein_coding	ENSG00000136425	CIB2	DAE_CP	DEAFNESS, AUTOSOMAL RECESSIVE 48; DFNB48
chr15	78264150	78264875	protein_coding	ENSG00000136425	CIB2	DAE_CP	DEAFNESS, AUTOSOMAL RECESSIVE 48; DFNB48
chr15	78251650	78252100	protein_coding	ENSG00000136425	CIB2	DAE_CP	DEAFNESS, AUTOSOMAL RECESSIVE 48; DFNB48
chr15	78533383	78533713	protein_coding	ENSG00000136425	CIB2	DAE_CP	DEAFNESS, AUTOSOMAL RECESSIVE 48; DFNB48
chr10	102802460	102803043	protein_coding	ENSG00000186862	PDZD7	DAE_CP	DEAFNESS, AUTOSOMAL RECESSIVE 57; DFNB57
chr10	102802460	102803043	protein_coding	ENSG00000186862	PDZD7	DAE_CP	DEAFNESS, AUTOSOMAL RECESSIVE 57; DFNB57
chr10	102802460	102803043	protein_coding	ENSG00000186862	PDZD7	DAE_CP	DEAFNESS, AUTOSOMAL RECESSIVE 57; DFNB57
chr3	47406975	47407580	protein_coding	ENSG00000181585	TMIE	DAE_CP	DEAFNESS, AUTOSOMAL RECESSIVE 6; DFNB6;;NEUROSENSORY NONSYNDROMIC RECESSIVE DEAFNESS 6; NSRD6
chr3	46775425	46776075	protein_coding	ENSG00000181585	TMIE	DAE_CP	DEAFNESS, AUTOSOMAL RECESSIVE 6; DFNB6;;NEUROSENSORY NONSYNDROMIC RECESSIVE DEAFNESS 6; NSRD6
chr3	46940350	46940573	protein_coding	ENSG00000181585	TMIE	DAE_CP	DEAFNESS, AUTOSOMAL RECESSIVE 6; DFNB6;;NEUROSENSORY NONSYNDROMIC RECESSIVE DEAFNESS 6; NSRD6
chr3	47406975	47407580	protein_coding	ENSG00000181585	TMIE	DAE_CP	DEAFNESS, AUTOSOMAL RECESSIVE 6; DFNB6;;NEUROSENSORY NONSYNDROMIC RECESSIVE DEAFNESS 6; NSRD6
chr12	66453250	66453846	protein_coding	ENSG00000174099	MSRB3	DAE_CP	DEAFNESS, AUTOSOMAL RECESSIVE 74; DFNB74
chr18	43733192	43733425	protein_coding	ENSG00000167210	LOXHD1	DAE_CP	DEAFNESS, AUTOSOMAL RECESSIVE 77; DFNB77
chr18	43733192	43733425	protein_coding	ENSG00000167210	LOXHD1	DAE_CP	DEAFNESS, AUTOSOMAL RECESSIVE 77; DFNB77
chr18	43761942	43762548	protein_coding	ENSG00000167210	LOXHD1	DAE_CP	DEAFNESS, AUTOSOMAL RECESSIVE 77; DFNB77
chr18	43733192	43733425	protein_coding	ENSG00000167210	LOXHD1	DAE_CP	DEAFNESS, AUTOSOMAL RECESSIVE 77; DFNB77
chr9	140023491	140023600	protein_coding	ENSG00000176058	TPRN	DAE_CP	DEAFNESS, AUTOSOMAL RECESSIVE 79; DFNB79
chr9	140023491	140023600	protein_coding	ENSG00000176058	TPRN	DAE_CP	DEAFNESS, AUTOSOMAL RECESSIVE 79; DFNB79
chr9	140023491	140023600	protein_coding	ENSG00000176058	TPRN	DAE_CP	DEAFNESS, AUTOSOMAL RECESSIVE 79; DFNB79
chr9	140023491	140023600	protein_coding	ENSG00000176058	TPRN	DAE_CP	DEAFNESS, AUTOSOMAL RECESSIVE 79; DFNB79
chr9	140023491	140023600	protein_coding	ENSG00000176058	TPRN	DAE_CP	DEAFNESS, AUTOSOMAL RECESSIVE 79; DFNB79
chr9	140023491	140023600	protein_coding	ENSG00000176058	TPRN	DAE_CP	DEAFNESS, AUTOSOMAL RECESSIVE 79; DFNB79
chr9	139977901	139978212	protein_coding	ENSG00000176058	TPRN	DAE_CP	DEAFNESS, AUTOSOMAL RECESSIVE 79; DFNB79
chr9	140023491	140023600	protein_coding	ENSG00000176058	TPRN	DAE_CP	DEAFNESS, AUTOSOMAL RECESSIVE 79; DFNB79
chr9	140023491	140023600	protein_coding	ENSG00000176058	TPRN	DAE_CP	DEAFNESS, AUTOSOMAL RECESSIVE 79; DFNB79
chr9	140023491	140023600	protein_coding	ENSG00000176058	TPRN	DAE_CP	DEAFNESS, AUTOSOMAL RECESSIVE 79; DFNB79
chr9	140023491	140023600	protein_coding	ENSG00000176058	TPRN	DAE_CP	DEAFNESS, AUTOSOMAL RECESSIVE 79; DFNB79
chr9	139657394	139657590	protein_coding	ENSG00000176058	TPRN	DAE_CP	DEAFNESS, AUTOSOMAL RECESSIVE 79; DFNB79
chr9	140023491	140023600	protein_coding	ENSG00000176058	TPRN	DAE_CP	DEAFNESS, AUTOSOMAL RECESSIVE 79; DFNB79
chr9	140023491	140023600	protein_coding	ENSG00000176058	TPRN	DAE_CP	DEAFNESS, AUTOSOMAL RECESSIVE 79; DFNB79
chr9	140023491	140023600	protein_coding	ENSG00000176058	TPRN	DAE_CP	DEAFNESS, AUTOSOMAL RECESSIVE 79; DFNB79
chr9	140023491	140023600	protein_coding	ENSG00000176058	TPRN	DAE_CP	DEAFNESS, AUTOSOMAL RECESSIVE 79; DFNB79
chr9	140023491	140023600	protein_coding	ENSG00000176058	TPRN	DAE_CP	DEAFNESS, AUTOSOMAL RECESSIVE 79; DFNB79
chr9	140023491	140023600	protein_coding	ENSG00000176058	TPRN	DAE_CP	DEAFNESS, AUTOSOMAL RECESSIVE 79; DFNB79
chr9	140023491	140023600	protein_coding	ENSG00000176058	TPRN	DAE_CP	DEAFNESS, AUTOSOMAL RECESSIVE 79; DFNB79
chr9	140023491	140023600	protein_coding	ENSG00000176058	TPRN	DAE_CP	DEAFNESS, AUTOSOMAL RECESSIVE 79; DFNB79
chr9	140023491	140023600	protein_coding	ENSG00000176058	TPRN	DAE_CP	DEAFNESS, AUTOSOMAL RECESSIVE 79; DFNB79
chr9	140023491	140023600	protein_coding	ENSG00000176058	TPRN	DAE_CP	DEAFNESS, AUTOSOMAL RECESSIVE 79; DFNB79
chr9	140023491	140023600	protein_coding	ENSG00000176058	TPRN	DAE_CP	DEAFNESS, AUTOSOMAL RECESSIVE 79; DFNB79
chr9	140435550	140436475	protein_coding	ENSG00000176058	TPRN	DAE_CP	DEAFNESS, AUTOSOMAL RECESSIVE 79; DFNB79
chr9	140023491	140023600	protein_coding	ENSG00000176058	TPRN	DAE_CP	DEAFNESS, AUTOSOMAL RECESSIVE 79; DFNB79
chr9	140023491	140023600	protein_coding	ENSG00000176058	TPRN	DAE_CP	DEAFNESS, AUTOSOMAL RECESSIVE 79; DFNB79
chr9	140023491	140023600	protein_coding	ENSG00000176058	TPRN	DAE_CP	DEAFNESS, AUTOSOMAL RECESSIVE 79; DFNB79
chr9	140023491	140023600	protein_coding	ENSG00000176058	TPRN	DAE_CP	DEAFNESS, AUTOSOMAL RECESSIVE 79; DFNB79
chr9	140023491	140023600	protein_coding	ENSG00000176058	TPRN	DAE_CP	DEAFNESS, AUTOSOMAL RECESSIVE 79; DFNB79
chr9	140023491	140023600	protein_coding	ENSG00000176058	TPRN	DAE_CP	DEAFNESS, AUTOSOMAL RECESSIVE 79; DFNB79
chr9	139977901	139978212	protein_coding	ENSG00000176058	TPRN	DAE_CP	DEAFNESS, AUTOSOMAL RECESSIVE 79; DFNB79
chr9	140023491	140023600	protein_coding	ENSG00000176058	TPRN	DAE_CP	DEAFNESS, AUTOSOMAL RECESSIVE 79; DFNB79
chr9	140023491	140023600	protein_coding	ENSG00000176058	TPRN	DAE_CP	DEAFNESS, AUTOSOMAL RECESSIVE 79; DFNB79
chr9	140023491	140023600	protein_coding	ENSG00000176058	TPRN	DAE_CP	DEAFNESS, AUTOSOMAL RECESSIVE 79; DFNB79
chr9	140023491	140023600	protein_coding	ENSG00000176058	TPRN	DAE_CP	DEAFNESS, AUTOSOMAL RECESSIVE 79; DFNB79
chr9	140023491	140023600	protein_coding	ENSG00000176058	TPRN	DAE_CP	DEAFNESS, AUTOSOMAL RECESSIVE 79; DFNB79
chr9	139990118	139990891	protein_coding	ENSG00000176058	TPRN	DAE_CP	DEAFNESS, AUTOSOMAL RECESSIVE 79; DFNB79
chr9	140023491	140023600	protein_coding	ENSG00000176058	TPRN	DAE_CP	DEAFNESS, AUTOSOMAL RECESSIVE 79; DFNB79
chr9	140023491	140023600	protein_coding	ENSG00000176058	TPRN	DAE_CP	DEAFNESS, AUTOSOMAL RECESSIVE 79; DFNB79
chr9	140023491	140023600	protein_coding	ENSG00000176058	TPRN	DAE_CP	DEAFNESS, AUTOSOMAL RECESSIVE 79; DFNB79
chr9	140023491	140023600	protein_coding	ENSG00000176058	TPRN	DAE_CP	DEAFNESS, AUTOSOMAL RECESSIVE 79; DFNB79
chr9	140023491	140023600	protein_coding	ENSG00000176058	TPRN	DAE_CP	DEAFNESS, AUTOSOMAL RECESSIVE 79; DFNB79
chr9	140023491	140023600	protein_coding	ENSG00000176058	TPRN	DAE_CP	DEAFNESS, AUTOSOMAL RECESSIVE 79; DFNB79
chr9	140023491	140023600	protein_coding	ENSG00000176058	TPRN	DAE_CP	DEAFNESS, AUTOSOMAL RECESSIVE 79; DFNB79
chr9	140023491	140023600	protein_coding	ENSG00000176058	TPRN	DAE_CP	DEAFNESS, AUTOSOMAL RECESSIVE 79; DFNB79
chr21	43789675	43790200	protein_coding	ENSG00000160183	TMPRSS3	DAE_CP	DEAFNESS, AUTOSOMAL RECESSIVE 8; DFNB8;;DEAFNESS, AUTOSOMAL RECESSIVE 10; DFNB10;;DEAFNESS, CHILDHOOD-ONSET NEUROSENSORY, AUTOSOMAL RECESSIVE 8; DFNB8;;NEUROSENSORY NONSYNDROMIC RECESSIVE DEAFNESS 8; NSRD8
chr16	2346504	2347276	protein_coding	ENSG00000162065	TBC1D24	DAE_CP	DEAFNESS, AUTOSOMAL RECESSIVE 86; DFNB86
chr2	26661311	26662236	protein_coding	ENSG00000115155	OTOF	DAE_CP	DEAFNESS, AUTOSOMAL RECESSIVE 9; DFNB9;;NEUROSENSORY NONSYNDROMIC RECESSIVE DEAFNESS 9; NSRD9 AUDITORY NEUROPATHY, AUTOSOMAL RECESSIVE, 1, INCLUDED; AUNB1, INCLUDED;;AUDITORY NEUROPATHY, NONSYNDROMIC RECESSIVE, INCLUDED; NSRAN, INCLUDED
chr17	33210225	33210725	protein_coding	ENSG00000181291	TMEM132E	DAE_CP	DEAFNESS, AUTOSOMAL RECESSIVE 99; DFNB99
chr8	20231931	20232420	protein_coding	ENSG00000147416	ATP6V1B2	DAE_CP	DEAFNESS, CONGENITAL, WITH ONYCHODYSTROPHY, AUTOSOMAL DOMINANT; DDOD;;DDOD SYNDROME
chr8	20226827	20227050	protein_coding	ENSG00000147416	ATP6V1B2	DAE_CP	DEAFNESS, CONGENITAL, WITH ONYCHODYSTROPHY, AUTOSOMAL DOMINANT; DDOD;;DDOD SYNDROME
chr16	2346504	2347276	protein_coding	ENSG00000162065	TBC1D24	DAE_CP	DEAFNESS, ONYCHODYSTROPHY, OSTEODYSTROPHY, MENTAL RETARDATION, AND SEIZURES SYNDROME; DOORS;;DOOR SYNDROME;;DIGITORENOCEREBRAL SYNDROME;;DRC SYNDROME;;BRACHYDACTYLY DUE TO ABSENCE OF DISTAL PHALANGES;;ERONEN SYNDROME
chr15	43254992	43255799	protein_coding	ENSG00000242866	STRC	DAE_CP	DEAFNESS-INFERTILITY SYNDROME; DIS;;DEAFNESS, SENSORINEURAL, AND MALE INFERTILITY;;CHROMOSOME 15q15.3 DELETION SYNDROME
chr15	43164341	43165027	protein_coding	ENSG00000242866	STRC	DAE_CP	DEAFNESS-INFERTILITY SYNDROME; DIS;;DEAFNESS, SENSORINEURAL, AND MALE INFERTILITY;;CHROMOSOME 15q15.3 DELETION SYNDROME
chr15	43035200	43035925	protein_coding	ENSG00000242866	STRC	DAE_CP	DEAFNESS-INFERTILITY SYNDROME; DIS;;DEAFNESS, SENSORINEURAL, AND MALE INFERTILITY;;CHROMOSOME 15q15.3 DELETION SYNDROME
chr16	89251740	89252267	protein_coding	ENSG00000103335	PIEZO1	DAE_CP	DEHYDRATED HEREDITARY STOMATOCYTOSIS 1 WITH OR WITHOUT PSEUDOHYPERKALEMIA AND/OR PERINATAL EDEMA; DHS1;;DEHYDRATED HEREDITARY STOMATOCYTOSIS; DHS;;XEROCYTOSIS, HEREDITARY;;DESICCYTOSIS, HEREDITARY;;PSEUDOHYPERKALEMIA, FAMILIAL, 1, DUE TO RED CELL LE /.../HK1;;PSEUDOHYPERKALEMIA EDINBURGH
chr16	89258300	89258610	protein_coding	ENSG00000103335	PIEZO1	DAE_CP	DEHYDRATED HEREDITARY STOMATOCYTOSIS 1 WITH OR WITHOUT PSEUDOHYPERKALEMIA AND/OR PERINATAL EDEMA; DHS1;;DEHYDRATED HEREDITARY STOMATOCYTOSIS; DHS;;XEROCYTOSIS, HEREDITARY;;DESICCYTOSIS, HEREDITARY;;PSEUDOHYPERKALEMIA, FAMILIAL, 1, DUE TO RED CELL LE /.../HK1;;PSEUDOHYPERKALEMIA EDINBURGH
chr16	89258300	89258610	protein_coding	ENSG00000103335	PIEZO1	DAE_CP	DEHYDRATED HEREDITARY STOMATOCYTOSIS 1 WITH OR WITHOUT PSEUDOHYPERKALEMIA AND/OR PERINATAL EDEMA; DHS1;;DEHYDRATED HEREDITARY STOMATOCYTOSIS; DHS;;XEROCYTOSIS, HEREDITARY;;DESICCYTOSIS, HEREDITARY;;PSEUDOHYPERKALEMIA, FAMILIAL, 1, DUE TO RED CELL LE /.../HK1;;PSEUDOHYPERKALEMIA EDINBURGH
chr16	89258300	89258610	protein_coding	ENSG00000103335	PIEZO1	DAE_CP	DEHYDRATED HEREDITARY STOMATOCYTOSIS 1 WITH OR WITHOUT PSEUDOHYPERKALEMIA AND/OR PERINATAL EDEMA; DHS1;;DEHYDRATED HEREDITARY STOMATOCYTOSIS; DHS;;XEROCYTOSIS, HEREDITARY;;DESICCYTOSIS, HEREDITARY;;PSEUDOHYPERKALEMIA, FAMILIAL, 1, DUE TO RED CELL LE /.../HK1;;PSEUDOHYPERKALEMIA EDINBURGH
chr1	156002348	156002800	protein_coding	ENSG00000177628	GBA	DAE_CP	DEMENTIA, LEWY BODY; DLB;;LEWY BODY DEMENTIA;;DIFFUSE LEWY BODY DISEASE DIFFUSE LEWY BODY DISEASE WITH GAZE PALSY, INCLUDED;;LEWY BODY VARIANT OF ALZHEIMER DISEASE, INCLUDED
chr1	155867299	155868222	protein_coding	ENSG00000177628	GBA	DAE_CP	DEMENTIA, LEWY BODY; DLB;;LEWY BODY DEMENTIA;;DIFFUSE LEWY BODY DISEASE DIFFUSE LEWY BODY DISEASE WITH GAZE PALSY, INCLUDED;;LEWY BODY VARIANT OF ALZHEIMER DISEASE, INCLUDED
chr5	176532700	176533200	protein_coding	ENSG00000074317	SNCB	DAE_CP	DEMENTIA, LEWY BODY; DLB;;LEWY BODY DEMENTIA;;DIFFUSE LEWY BODY DISEASE DIFFUSE LEWY BODY DISEASE WITH GAZE PALSY, INCLUDED;;LEWY BODY VARIANT OF ALZHEIMER DISEASE, INCLUDED
chr5	176536675	176537325	protein_coding	ENSG00000074317	SNCB	DAE_CP	DEMENTIA, LEWY BODY; DLB;;LEWY BODY DEMENTIA;;DIFFUSE LEWY BODY DISEASE DIFFUSE LEWY BODY DISEASE WITH GAZE PALSY, INCLUDED;;LEWY BODY VARIANT OF ALZHEIMER DISEASE, INCLUDED
chr5	176536675	176537325	protein_coding	ENSG00000074317	SNCB	DAE_CP	DEMENTIA, LEWY BODY; DLB;;LEWY BODY DEMENTIA;;DIFFUSE LEWY BODY DISEASE DIFFUSE LEWY BODY DISEASE WITH GAZE PALSY, INCLUDED;;LEWY BODY VARIANT OF ALZHEIMER DISEASE, INCLUDED
chr17	77373613	77373980	protein_coding	ENSG00000171302	CANT1	DAE_CP	DESBUQUOIS DYSPLASIA 1; DBQD1;;DESBUQUOIS SYNDROME;;MICROMELIC DWARFISM WITH VERTEBRAL AND METAPHYSEAL ABNORMALITIES AND ADVANCED CARPOTARSAL OSSIFICATION DESBUQUOIS DYSPLASIA, KIM VARIANT, INCLUDED
chr17	77379700	77380325	protein_coding	ENSG00000171302	CANT1	DAE_CP	DESBUQUOIS DYSPLASIA 1; DBQD1;;DESBUQUOIS SYNDROME;;MICROMELIC DWARFISM WITH VERTEBRAL AND METAPHYSEAL ABNORMALITIES AND ADVANCED CARPOTARSAL OSSIFICATION DESBUQUOIS DYSPLASIA, KIM VARIANT, INCLUDED
chr17	77370308	77370502	protein_coding	ENSG00000171302	CANT1	DAE_CP	DESBUQUOIS DYSPLASIA 1; DBQD1;;DESBUQUOIS SYNDROME;;MICROMELIC DWARFISM WITH VERTEBRAL AND METAPHYSEAL ABNORMALITIES AND ADVANCED CARPOTARSAL OSSIFICATION DESBUQUOIS DYSPLASIA, KIM VARIANT, INCLUDED
chr17	77375501	77376351	protein_coding	ENSG00000171302	CANT1	DAE_CP	DESBUQUOIS DYSPLASIA 1; DBQD1;;DESBUQUOIS SYNDROME;;MICROMELIC DWARFISM WITH VERTEBRAL AND METAPHYSEAL ABNORMALITIES AND ADVANCED CARPOTARSAL OSSIFICATION DESBUQUOIS DYSPLASIA, KIM VARIANT, INCLUDED
chr17	77372900	77373425	protein_coding	ENSG00000171302	CANT1	DAE_CP	DESBUQUOIS DYSPLASIA 1; DBQD1;;DESBUQUOIS SYNDROME;;MICROMELIC DWARFISM WITH VERTEBRAL AND METAPHYSEAL ABNORMALITIES AND ADVANCED CARPOTARSAL OSSIFICATION DESBUQUOIS DYSPLASIA, KIM VARIANT, INCLUDED
chr16	16953050	16953425	protein_coding	ENSG00000103489	XYLT1	DAE_CP	DESBUQUOIS DYSPLASIA 2; DBQD2;;BARATELA-SCOTT SYNDROME
chr5	111889950	111890125	protein_coding	ENSG00000134982	APC	DAE_CP	DESMOID DISEASE, HEREDITARY; DESMD;;FIBROMATOSIS, FAMILIAL INFILTRATIVE; FIF DESMOID TUMOR CAUSED BY SOMATIC MUTATION, INCLUDED
chr7	98050075	98050575	protein_coding	ENSG00000196367	TRRAP	DAE_CP	DEVELOPMENTAL DELAY WITH OR WITHOUT DYSMORPHIC FACIES AND AUTISM; DEDDFA
chr17	1784039	1784500	protein_coding	ENSG00000108963	DPH1	DAE_CP	DEVELOPMENTAL DELAY WITH SHORT STATURE, DYSMORPHIC FACIAL FEATURES, AND SPARSE HAIR; DEDSSH;;LOUCKS-INNES SYNDROME
chr17	1637079	1637818	protein_coding	ENSG00000108963	DPH1	DAE_CP	DEVELOPMENTAL DELAY WITH SHORT STATURE, DYSMORPHIC FACIAL FEATURES, AND SPARSE HAIR; DEDSSH;;LOUCKS-INNES SYNDROME
chr11	1674001	1674378	protein_coding	ENSG00000254647	INS	DAE_CP	DIABETES MELLITUS, INSULIN-DEPENDENT, 2;;INSULIN-DEPENDENT DIABETES MELLITUS 2; IDDM2
chr11	1657525	1658175	protein_coding	ENSG00000254647	INS	DAE_CP	DIABETES MELLITUS, INSULIN-DEPENDENT, 2;;INSULIN-DEPENDENT DIABETES MELLITUS 2; IDDM2
chr11	1690712	1691450	protein_coding	ENSG00000254647	INS	DAE_CP	DIABETES MELLITUS, INSULIN-DEPENDENT, 2;;INSULIN-DEPENDENT DIABETES MELLITUS 2; IDDM2
chr12	121158372	121158675	protein_coding	ENSG00000135100	HNF1A	DAE_CP	DIABETES MELLITUS, INSULIN-DEPENDENT, 20; IDDM20
chr12	121067780	121068420	protein_coding	ENSG00000135100	HNF1A	DAE_CP	DIABETES MELLITUS, INSULIN-DEPENDENT, 20; IDDM20
chr12	120891783	120892344	protein_coding	ENSG00000135100	HNF1A	DAE_CP	DIABETES MELLITUS, INSULIN-DEPENDENT, 20; IDDM20
chr12	121038421	121038625	protein_coding	ENSG00000135100	HNF1A	DAE_CP	DIABETES MELLITUS, INSULIN-DEPENDENT, 20; IDDM20
chr12	121015396	121015930	protein_coding	ENSG00000135100	HNF1A	DAE_CP	DIABETES MELLITUS, INSULIN-DEPENDENT, 20; IDDM20
chr12	120789200	120789460	protein_coding	ENSG00000135100	HNF1A	DAE_CP	DIABETES MELLITUS, INSULIN-DEPENDENT, 20; IDDM20
chr12	121038001	121038289	protein_coding	ENSG00000135100	HNF1A	DAE_CP	DIABETES MELLITUS, INSULIN-DEPENDENT, 20; IDDM20
chr12	120891783	120892344	protein_coding	ENSG00000135100	HNF1A	DAE_CP	DIABETES MELLITUS, INSULIN-DEPENDENT, 20; IDDM20
chr12	120891783	120892344	protein_coding	ENSG00000135100	HNF1A	DAE_CP	DIABETES MELLITUS, INSULIN-DEPENDENT, 20; IDDM20
chr10	114886100	114886806	protein_coding	ENSG00000148737	TCF7L2	DAE_CP	DIABETES MELLITUS, NONINSULIN-DEPENDENT; NIDDM;;DIABETES MELLITUS, TYPE II; T2D;;NONINSULIN-DEPENDENT DIABETES MELLITUS;;MATURITY-ONSET DIABETES INSULIN RESISTANCE, SUSCEPTIBILITY TO, INCLUDED;;DIABETES MELLITUS, TYPE 2, PROTECTION AGAINST, INCLUDED
chr12	120789200	120789460	protein_coding	ENSG00000135100	HNF1A	DAE_CP	DIABETES MELLITUS, NONINSULIN-DEPENDENT; NIDDM;;DIABETES MELLITUS, TYPE II; T2D;;NONINSULIN-DEPENDENT DIABETES MELLITUS;;MATURITY-ONSET DIABETES INSULIN RESISTANCE, SUSCEPTIBILITY TO, INCLUDED;;DIABETES MELLITUS, TYPE 2, PROTECTION AGAINST, INCLUDED
chr12	121038001	121038289	protein_coding	ENSG00000135100	HNF1A	DAE_CP	DIABETES MELLITUS, NONINSULIN-DEPENDENT; NIDDM;;DIABETES MELLITUS, TYPE II; T2D;;NONINSULIN-DEPENDENT DIABETES MELLITUS;;MATURITY-ONSET DIABETES INSULIN RESISTANCE, SUSCEPTIBILITY TO, INCLUDED;;DIABETES MELLITUS, TYPE 2, PROTECTION AGAINST, INCLUDED
chr12	121067780	121068420	protein_coding	ENSG00000135100	HNF1A	DAE_CP	DIABETES MELLITUS, NONINSULIN-DEPENDENT; NIDDM;;DIABETES MELLITUS, TYPE II; T2D;;NONINSULIN-DEPENDENT DIABETES MELLITUS;;MATURITY-ONSET DIABETES INSULIN RESISTANCE, SUSCEPTIBILITY TO, INCLUDED;;DIABETES MELLITUS, TYPE 2, PROTECTION AGAINST, INCLUDED
chr12	121038421	121038625	protein_coding	ENSG00000135100	HNF1A	DAE_CP	DIABETES MELLITUS, NONINSULIN-DEPENDENT; NIDDM;;DIABETES MELLITUS, TYPE II; T2D;;NONINSULIN-DEPENDENT DIABETES MELLITUS;;MATURITY-ONSET DIABETES INSULIN RESISTANCE, SUSCEPTIBILITY TO, INCLUDED;;DIABETES MELLITUS, TYPE 2, PROTECTION AGAINST, INCLUDED
chr12	120891783	120892344	protein_coding	ENSG00000135100	HNF1A	DAE_CP	DIABETES MELLITUS, NONINSULIN-DEPENDENT; NIDDM;;DIABETES MELLITUS, TYPE II; T2D;;NONINSULIN-DEPENDENT DIABETES MELLITUS;;MATURITY-ONSET DIABETES INSULIN RESISTANCE, SUSCEPTIBILITY TO, INCLUDED;;DIABETES MELLITUS, TYPE 2, PROTECTION AGAINST, INCLUDED
chr12	121158372	121158675	protein_coding	ENSG00000135100	HNF1A	DAE_CP	DIABETES MELLITUS, NONINSULIN-DEPENDENT; NIDDM;;DIABETES MELLITUS, TYPE II; T2D;;NONINSULIN-DEPENDENT DIABETES MELLITUS;;MATURITY-ONSET DIABETES INSULIN RESISTANCE, SUSCEPTIBILITY TO, INCLUDED;;DIABETES MELLITUS, TYPE 2, PROTECTION AGAINST, INCLUDED
chr12	120891783	120892344	protein_coding	ENSG00000135100	HNF1A	DAE_CP	DIABETES MELLITUS, NONINSULIN-DEPENDENT; NIDDM;;DIABETES MELLITUS, TYPE II; T2D;;NONINSULIN-DEPENDENT DIABETES MELLITUS;;MATURITY-ONSET DIABETES INSULIN RESISTANCE, SUSCEPTIBILITY TO, INCLUDED;;DIABETES MELLITUS, TYPE 2, PROTECTION AGAINST, INCLUDED
chr12	121015396	121015930	protein_coding	ENSG00000135100	HNF1A	DAE_CP	DIABETES MELLITUS, NONINSULIN-DEPENDENT; NIDDM;;DIABETES MELLITUS, TYPE II; T2D;;NONINSULIN-DEPENDENT DIABETES MELLITUS;;MATURITY-ONSET DIABETES INSULIN RESISTANCE, SUSCEPTIBILITY TO, INCLUDED;;DIABETES MELLITUS, TYPE 2, PROTECTION AGAINST, INCLUDED
chr12	120891783	120892344	protein_coding	ENSG00000135100	HNF1A	DAE_CP	DIABETES MELLITUS, NONINSULIN-DEPENDENT; NIDDM;;DIABETES MELLITUS, TYPE II; T2D;;NONINSULIN-DEPENDENT DIABETES MELLITUS;;MATURITY-ONSET DIABETES INSULIN RESISTANCE, SUSCEPTIBILITY TO, INCLUDED;;DIABETES MELLITUS, TYPE 2, PROTECTION AGAINST, INCLUDED
chr13	109770860	109771320	protein_coding	ENSG00000185950	IRS2	DAE_CP	DIABETES MELLITUS, NONINSULIN-DEPENDENT; NIDDM;;DIABETES MELLITUS, TYPE II; T2D;;NONINSULIN-DEPENDENT DIABETES MELLITUS;;MATURITY-ONSET DIABETES INSULIN RESISTANCE, SUSCEPTIBILITY TO, INCLUDED;;DIABETES MELLITUS, TYPE 2, PROTECTION AGAINST, INCLUDED
chr13	109808700	109809243	protein_coding	ENSG00000185950	IRS2	DAE_CP	DIABETES MELLITUS, NONINSULIN-DEPENDENT; NIDDM;;DIABETES MELLITUS, TYPE II; T2D;;NONINSULIN-DEPENDENT DIABETES MELLITUS;;MATURITY-ONSET DIABETES INSULIN RESISTANCE, SUSCEPTIBILITY TO, INCLUDED;;DIABETES MELLITUS, TYPE 2, PROTECTION AGAINST, INCLUDED
chr13	109808700	109809243	protein_coding	ENSG00000185950	IRS2	DAE_CP	DIABETES MELLITUS, NONINSULIN-DEPENDENT; NIDDM;;DIABETES MELLITUS, TYPE II; T2D;;NONINSULIN-DEPENDENT DIABETES MELLITUS;;MATURITY-ONSET DIABETES INSULIN RESISTANCE, SUSCEPTIBILITY TO, INCLUDED;;DIABETES MELLITUS, TYPE 2, PROTECTION AGAINST, INCLUDED
chr2	226895770	226896158	protein_coding	ENSG00000169047	IRS1	DAE_CP	DIABETES MELLITUS, NONINSULIN-DEPENDENT; NIDDM;;DIABETES MELLITUS, TYPE II; T2D;;NONINSULIN-DEPENDENT DIABETES MELLITUS;;MATURITY-ONSET DIABETES INSULIN RESISTANCE, SUSCEPTIBILITY TO, INCLUDED;;DIABETES MELLITUS, TYPE 2, PROTECTION AGAINST, INCLUDED
chr2	227177780	227178125	protein_coding	ENSG00000169047	IRS1	DAE_CP	DIABETES MELLITUS, NONINSULIN-DEPENDENT; NIDDM;;DIABETES MELLITUS, TYPE II; T2D;;NONINSULIN-DEPENDENT DIABETES MELLITUS;;MATURITY-ONSET DIABETES INSULIN RESISTANCE, SUSCEPTIBILITY TO, INCLUDED;;DIABETES MELLITUS, TYPE 2, PROTECTION AGAINST, INCLUDED
chr2	226685275	226686000	protein_coding	ENSG00000169047	IRS1	DAE_CP	DIABETES MELLITUS, NONINSULIN-DEPENDENT; NIDDM;;DIABETES MELLITUS, TYPE II; T2D;;NONINSULIN-DEPENDENT DIABETES MELLITUS;;MATURITY-ONSET DIABETES INSULIN RESISTANCE, SUSCEPTIBILITY TO, INCLUDED;;DIABETES MELLITUS, TYPE 2, PROTECTION AGAINST, INCLUDED
chr20	43238566	43238750	protein_coding	ENSG00000101076	HNF4A	DAE_CP	DIABETES MELLITUS, NONINSULIN-DEPENDENT; NIDDM;;DIABETES MELLITUS, TYPE II; T2D;;NONINSULIN-DEPENDENT DIABETES MELLITUS;;MATURITY-ONSET DIABETES INSULIN RESISTANCE, SUSCEPTIBILITY TO, INCLUDED;;DIABETES MELLITUS, TYPE 2, PROTECTION AGAINST, INCLUDED
chr20	43017050	43017526	protein_coding	ENSG00000101076	HNF4A	DAE_CP	DIABETES MELLITUS, NONINSULIN-DEPENDENT; NIDDM;;DIABETES MELLITUS, TYPE II; T2D;;NONINSULIN-DEPENDENT DIABETES MELLITUS;;MATURITY-ONSET DIABETES INSULIN RESISTANCE, SUSCEPTIBILITY TO, INCLUDED;;DIABETES MELLITUS, TYPE 2, PROTECTION AGAINST, INCLUDED
chr20	42848900	42849875	protein_coding	ENSG00000101076	HNF4A	DAE_CP	DIABETES MELLITUS, NONINSULIN-DEPENDENT; NIDDM;;DIABETES MELLITUS, TYPE II; T2D;;NONINSULIN-DEPENDENT DIABETES MELLITUS;;MATURITY-ONSET DIABETES INSULIN RESISTANCE, SUSCEPTIBILITY TO, INCLUDED;;DIABETES MELLITUS, TYPE 2, PROTECTION AGAINST, INCLUDED
chr3	185404980	185405525	protein_coding	ENSG00000073792	IGF2BP2	DAE_CP	DIABETES MELLITUS, NONINSULIN-DEPENDENT; NIDDM;;DIABETES MELLITUS, TYPE II; T2D;;NONINSULIN-DEPENDENT DIABETES MELLITUS;;MATURITY-ONSET DIABETES INSULIN RESISTANCE, SUSCEPTIBILITY TO, INCLUDED;;DIABETES MELLITUS, TYPE 2, PROTECTION AGAINST, INCLUDED
chr3	185404980	185405525	protein_coding	ENSG00000073792	IGF2BP2	DAE_CP	DIABETES MELLITUS, NONINSULIN-DEPENDENT; NIDDM;;DIABETES MELLITUS, TYPE II; T2D;;NONINSULIN-DEPENDENT DIABETES MELLITUS;;MATURITY-ONSET DIABETES INSULIN RESISTANCE, SUSCEPTIBILITY TO, INCLUDED;;DIABETES MELLITUS, TYPE 2, PROTECTION AGAINST, INCLUDED
chr3	185637201	185637805	protein_coding	ENSG00000073792	IGF2BP2	DAE_CP	DIABETES MELLITUS, NONINSULIN-DEPENDENT; NIDDM;;DIABETES MELLITUS, TYPE II; T2D;;NONINSULIN-DEPENDENT DIABETES MELLITUS;;MATURITY-ONSET DIABETES INSULIN RESISTANCE, SUSCEPTIBILITY TO, INCLUDED;;DIABETES MELLITUS, TYPE 2, PROTECTION AGAINST, INCLUDED
chr3	185637967	185638589	protein_coding	ENSG00000073792	IGF2BP2	DAE_CP	DIABETES MELLITUS, NONINSULIN-DEPENDENT; NIDDM;;DIABETES MELLITUS, TYPE II; T2D;;NONINSULIN-DEPENDENT DIABETES MELLITUS;;MATURITY-ONSET DIABETES INSULIN RESISTANCE, SUSCEPTIBILITY TO, INCLUDED;;DIABETES MELLITUS, TYPE 2, PROTECTION AGAINST, INCLUDED
chr4	6540404	6540500	protein_coding	ENSG00000109501	WFS1	DAE_CP	DIABETES MELLITUS, NONINSULIN-DEPENDENT; NIDDM;;DIABETES MELLITUS, TYPE II; T2D;;NONINSULIN-DEPENDENT DIABETES MELLITUS;;MATURITY-ONSET DIABETES INSULIN RESISTANCE, SUSCEPTIBILITY TO, INCLUDED;;DIABETES MELLITUS, TYPE 2, PROTECTION AGAINST, INCLUDED
chr4	6544450	6545200	protein_coding	ENSG00000109501	WFS1	DAE_CP	DIABETES MELLITUS, NONINSULIN-DEPENDENT; NIDDM;;DIABETES MELLITUS, TYPE II; T2D;;NONINSULIN-DEPENDENT DIABETES MELLITUS;;MATURITY-ONSET DIABETES INSULIN RESISTANCE, SUSCEPTIBILITY TO, INCLUDED;;DIABETES MELLITUS, TYPE 2, PROTECTION AGAINST, INCLUDED
chr4	6362000	6362592	protein_coding	ENSG00000109501	WFS1	DAE_CP	DIABETES MELLITUS, NONINSULIN-DEPENDENT; NIDDM;;DIABETES MELLITUS, TYPE II; T2D;;NONINSULIN-DEPENDENT DIABETES MELLITUS;;MATURITY-ONSET DIABETES INSULIN RESISTANCE, SUSCEPTIBILITY TO, INCLUDED;;DIABETES MELLITUS, TYPE 2, PROTECTION AGAINST, INCLUDED
chr4	6522196	6522550	protein_coding	ENSG00000109501	WFS1	DAE_CP	DIABETES MELLITUS, NONINSULIN-DEPENDENT; NIDDM;;DIABETES MELLITUS, TYPE II; T2D;;NONINSULIN-DEPENDENT DIABETES MELLITUS;;MATURITY-ONSET DIABETES INSULIN RESISTANCE, SUSCEPTIBILITY TO, INCLUDED;;DIABETES MELLITUS, TYPE 2, PROTECTION AGAINST, INCLUDED
chr4	6544450	6545200	protein_coding	ENSG00000109501	WFS1	DAE_CP	DIABETES MELLITUS, NONINSULIN-DEPENDENT; NIDDM;;DIABETES MELLITUS, TYPE II; T2D;;NONINSULIN-DEPENDENT DIABETES MELLITUS;;MATURITY-ONSET DIABETES INSULIN RESISTANCE, SUSCEPTIBILITY TO, INCLUDED;;DIABETES MELLITUS, TYPE 2, PROTECTION AGAINST, INCLUDED
chr6	34388930	34389894	protein_coding	ENSG00000137309	HMGA1	DAE_CP	DIABETES MELLITUS, NONINSULIN-DEPENDENT; NIDDM;;DIABETES MELLITUS, TYPE II; T2D;;NONINSULIN-DEPENDENT DIABETES MELLITUS;;MATURITY-ONSET DIABETES INSULIN RESISTANCE, SUSCEPTIBILITY TO, INCLUDED;;DIABETES MELLITUS, TYPE 2, PROTECTION AGAINST, INCLUDED
chr11	1674001	1674378	protein_coding	ENSG00000254647	INS	DAE_CP	DIABETES MELLITUS, PERMANENT NEONATAL; PNDM;;DIABETES MELLITUS, PERMANENT, OF INFANCY; PDMI DIABETES MELLITUS, PERMANENT NEONATAL, WITH NEUROLOGIC FEATURES, INCLUDED;;DEVELOPMENTAL DELAY, EPILEPSY, AND NEONATAL DIABETES, INCLUDED; DEND, INCLUDED
chr11	1690712	1691450	protein_coding	ENSG00000254647	INS	DAE_CP	DIABETES MELLITUS, PERMANENT NEONATAL; PNDM;;DIABETES MELLITUS, PERMANENT, OF INFANCY; PDMI DIABETES MELLITUS, PERMANENT NEONATAL, WITH NEUROLOGIC FEATURES, INCLUDED;;DEVELOPMENTAL DELAY, EPILEPSY, AND NEONATAL DIABETES, INCLUDED; DEND, INCLUDED
chr11	1657525	1658175	protein_coding	ENSG00000254647	INS	DAE_CP	DIABETES MELLITUS, PERMANENT NEONATAL; PNDM;;DIABETES MELLITUS, PERMANENT, OF INFANCY; PDMI DIABETES MELLITUS, PERMANENT NEONATAL, WITH NEUROLOGIC FEATURES, INCLUDED;;DEVELOPMENTAL DELAY, EPILEPSY, AND NEONATAL DIABETES, INCLUDED; DEND, INCLUDED
chr12	120891783	120892344	protein_coding	ENSG00000135100	HNF1A	DAE_CP	DIABETES MELLITUS, TYPE I;;DIABETES MELLITUS, INSULIN-DEPENDENT; IDDM;;JUVENILE-ONSET DIABETES; JOD DIABETES MELLITUS, INSULIN-DEPENDENT, 1, INCLUDED; IDDM1, INCLUDED;;INSULIN-DEPENDENT DIABETES MELLITUS 1, INCLUDED
chr12	121067780	121068420	protein_coding	ENSG00000135100	HNF1A	DAE_CP	DIABETES MELLITUS, TYPE I;;DIABETES MELLITUS, INSULIN-DEPENDENT; IDDM;;JUVENILE-ONSET DIABETES; JOD DIABETES MELLITUS, INSULIN-DEPENDENT, 1, INCLUDED; IDDM1, INCLUDED;;INSULIN-DEPENDENT DIABETES MELLITUS 1, INCLUDED
chr12	121038001	121038289	protein_coding	ENSG00000135100	HNF1A	DAE_CP	DIABETES MELLITUS, TYPE I;;DIABETES MELLITUS, INSULIN-DEPENDENT; IDDM;;JUVENILE-ONSET DIABETES; JOD DIABETES MELLITUS, INSULIN-DEPENDENT, 1, INCLUDED; IDDM1, INCLUDED;;INSULIN-DEPENDENT DIABETES MELLITUS 1, INCLUDED
chr12	121038421	121038625	protein_coding	ENSG00000135100	HNF1A	DAE_CP	DIABETES MELLITUS, TYPE I;;DIABETES MELLITUS, INSULIN-DEPENDENT; IDDM;;JUVENILE-ONSET DIABETES; JOD DIABETES MELLITUS, INSULIN-DEPENDENT, 1, INCLUDED; IDDM1, INCLUDED;;INSULIN-DEPENDENT DIABETES MELLITUS 1, INCLUDED
chr12	120891783	120892344	protein_coding	ENSG00000135100	HNF1A	DAE_CP	DIABETES MELLITUS, TYPE I;;DIABETES MELLITUS, INSULIN-DEPENDENT; IDDM;;JUVENILE-ONSET DIABETES; JOD DIABETES MELLITUS, INSULIN-DEPENDENT, 1, INCLUDED; IDDM1, INCLUDED;;INSULIN-DEPENDENT DIABETES MELLITUS 1, INCLUDED
chr12	121015396	121015930	protein_coding	ENSG00000135100	HNF1A	DAE_CP	DIABETES MELLITUS, TYPE I;;DIABETES MELLITUS, INSULIN-DEPENDENT; IDDM;;JUVENILE-ONSET DIABETES; JOD DIABETES MELLITUS, INSULIN-DEPENDENT, 1, INCLUDED; IDDM1, INCLUDED;;INSULIN-DEPENDENT DIABETES MELLITUS 1, INCLUDED
chr12	121158372	121158675	protein_coding	ENSG00000135100	HNF1A	DAE_CP	DIABETES MELLITUS, TYPE I;;DIABETES MELLITUS, INSULIN-DEPENDENT; IDDM;;JUVENILE-ONSET DIABETES; JOD DIABETES MELLITUS, INSULIN-DEPENDENT, 1, INCLUDED; IDDM1, INCLUDED;;INSULIN-DEPENDENT DIABETES MELLITUS 1, INCLUDED
chr12	120789200	120789460	protein_coding	ENSG00000135100	HNF1A	DAE_CP	DIABETES MELLITUS, TYPE I;;DIABETES MELLITUS, INSULIN-DEPENDENT; IDDM;;JUVENILE-ONSET DIABETES; JOD DIABETES MELLITUS, INSULIN-DEPENDENT, 1, INCLUDED; IDDM1, INCLUDED;;INSULIN-DEPENDENT DIABETES MELLITUS 1, INCLUDED
chr12	120891783	120892344	protein_coding	ENSG00000135100	HNF1A	DAE_CP	DIABETES MELLITUS, TYPE I;;DIABETES MELLITUS, INSULIN-DEPENDENT; IDDM;;JUVENILE-ONSET DIABETES; JOD DIABETES MELLITUS, INSULIN-DEPENDENT, 1, INCLUDED; IDDM1, INCLUDED;;INSULIN-DEPENDENT DIABETES MELLITUS 1, INCLUDED
chr6	33636276	33637201	protein_coding	ENSG00000096433	ITPR3	DAE_CP	DIABETES MELLITUS, TYPE I;;DIABETES MELLITUS, INSULIN-DEPENDENT; IDDM;;JUVENILE-ONSET DIABETES; JOD DIABETES MELLITUS, INSULIN-DEPENDENT, 1, INCLUDED; IDDM1, INCLUDED;;INSULIN-DEPENDENT DIABETES MELLITUS 1, INCLUDED
chr9	127541925	127542296	protein_coding	ENSG00000136942	RPL35	DAE_CP	DIAMOND-BLACKFAN ANEMIA 19; DBA19
chr9	127541925	127542296	protein_coding	ENSG00000136942	RPL35	DAE_CP	DIAMOND-BLACKFAN ANEMIA 19; DBA19
chr9	127541925	127542296	protein_coding	ENSG00000136942	RPL35	DAE_CP	DIAMOND-BLACKFAN ANEMIA 19; DBA19
chr6	34163658	34163983	protein_coding	ENSG00000124614	RPS10	DAE_CP	DIAMOND-BLACKFAN ANEMIA 9; DBA9
chr6	34191726	34192083	protein_coding	ENSG00000124614	RPS10	DAE_CP	DIAMOND-BLACKFAN ANEMIA 9; DBA9
chr6	34191726	34192083	protein_coding	ENSG00000124614	RPS10	DAE_CP	DIAMOND-BLACKFAN ANEMIA 9; DBA9
chr7	100333900	100334775	protein_coding	ENSG00000130427	EPO	DAE_CP	DIAMOND-BLACKFAN ANEMIA-LIKE; DBAL
chr7	100342590	100343450	protein_coding	ENSG00000130427	EPO	DAE_CP	DIAMOND-BLACKFAN ANEMIA-LIKE; DBAL
chr18	47492400	47493000	protein_coding	ENSG00000167306	MYO5B	DAE_CP	DIARRHEA 2, WITH MICROVILLUS ATROPHY; DIAR2;;MICROVILLUS INCLUSION DISEASE; MVID;;MICROVILLUS ATROPHY, CONGENITAL;;DAVIDSON DISEASE;;CONGENITAL FAMILIAL PROTRACTED DIARRHEA WITH ENTEROCYTE BRUSH-BORDER ABNORMALITIES
chr18	47310534	47311532	protein_coding	ENSG00000167306	MYO5B	DAE_CP	DIARRHEA 2, WITH MICROVILLUS ATROPHY; DIAR2;;MICROVILLUS INCLUSION DISEASE; MVID;;MICROVILLUS ATROPHY, CONGENITAL;;DAVIDSON DISEASE;;CONGENITAL FAMILIAL PROTRACTED DIARRHEA WITH ENTEROCYTE BRUSH-BORDER ABNORMALITIES
chr18	47480600	47481175	protein_coding	ENSG00000167306	MYO5B	DAE_CP	DIARRHEA 2, WITH MICROVILLUS ATROPHY; DIAR2;;MICROVILLUS INCLUSION DISEASE; MVID;;MICROVILLUS ATROPHY, CONGENITAL;;DAVIDSON DISEASE;;CONGENITAL FAMILIAL PROTRACTED DIARRHEA WITH ENTEROCYTE BRUSH-BORDER ABNORMALITIES
chr18	47293975	47294447	protein_coding	ENSG00000167306	MYO5B	DAE_CP	DIARRHEA 2, WITH MICROVILLUS ATROPHY; DIAR2;;MICROVILLUS INCLUSION DISEASE; MVID;;MICROVILLUS ATROPHY, CONGENITAL;;DAVIDSON DISEASE;;CONGENITAL FAMILIAL PROTRACTED DIARRHEA WITH ENTEROCYTE BRUSH-BORDER ABNORMALITIES
chr18	47641475	47641675	protein_coding	ENSG00000167306	MYO5B	DAE_CP	DIARRHEA 2, WITH MICROVILLUS ATROPHY; DIAR2;;MICROVILLUS INCLUSION DISEASE; MVID;;MICROVILLUS ATROPHY, CONGENITAL;;DAVIDSON DISEASE;;CONGENITAL FAMILIAL PROTRACTED DIARRHEA WITH ENTEROCYTE BRUSH-BORDER ABNORMALITIES
chr18	47420825	47421310	protein_coding	ENSG00000167306	MYO5B	DAE_CP	DIARRHEA 2, WITH MICROVILLUS ATROPHY; DIAR2;;MICROVILLUS INCLUSION DISEASE; MVID;;MICROVILLUS ATROPHY, CONGENITAL;;DAVIDSON DISEASE;;CONGENITAL FAMILIAL PROTRACTED DIARRHEA WITH ENTEROCYTE BRUSH-BORDER ABNORMALITIES
chr18	47618350	47619125	protein_coding	ENSG00000167306	MYO5B	DAE_CP	DIARRHEA 2, WITH MICROVILLUS ATROPHY; DIAR2;;MICROVILLUS INCLUSION DISEASE; MVID;;MICROVILLUS ATROPHY, CONGENITAL;;DAVIDSON DISEASE;;CONGENITAL FAMILIAL PROTRACTED DIARRHEA WITH ENTEROCYTE BRUSH-BORDER ABNORMALITIES
chr18	47394725	47395350	protein_coding	ENSG00000167306	MYO5B	DAE_CP	DIARRHEA 2, WITH MICROVILLUS ATROPHY; DIAR2;;MICROVILLUS INCLUSION DISEASE; MVID;;MICROVILLUS ATROPHY, CONGENITAL;;DAVIDSON DISEASE;;CONGENITAL FAMILIAL PROTRACTED DIARRHEA WITH ENTEROCYTE BRUSH-BORDER ABNORMALITIES
chr18	47730025	47730775	protein_coding	ENSG00000167306	MYO5B	DAE_CP	DIARRHEA 2, WITH MICROVILLUS ATROPHY; DIAR2;;MICROVILLUS INCLUSION DISEASE; MVID;;MICROVILLUS ATROPHY, CONGENITAL;;DAVIDSON DISEASE;;CONGENITAL FAMILIAL PROTRACTED DIARRHEA WITH ENTEROCYTE BRUSH-BORDER ABNORMALITIES
chr18	47503363	47504000	protein_coding	ENSG00000167306	MYO5B	DAE_CP	DIARRHEA 2, WITH MICROVILLUS ATROPHY; DIAR2;;MICROVILLUS INCLUSION DISEASE; MVID;;MICROVILLUS ATROPHY, CONGENITAL;;DAVIDSON DISEASE;;CONGENITAL FAMILIAL PROTRACTED DIARRHEA WITH ENTEROCYTE BRUSH-BORDER ABNORMALITIES
chr5	533051	533200	protein_coding	ENSG00000066230	SLC9A3	DAE_CP	DIARRHEA 8, SECRETORY SODIUM, CONGENITAL; DIAR8;;DIARRHEA, CONGENITAL SODIUM; CSD
chr5	1415050	1415423	protein_coding	ENSG00000066230	SLC9A3	DAE_CP	DIARRHEA 8, SECRETORY SODIUM, CONGENITAL; DIAR8;;DIARRHEA, CONGENITAL SODIUM; CSD
chr5	1050325	1051100	protein_coding	ENSG00000066230	SLC9A3	DAE_CP	DIARRHEA 8, SECRETORY SODIUM, CONGENITAL; DIAR8;;DIARRHEA, CONGENITAL SODIUM; CSD
chr5	1030509	1031150	protein_coding	ENSG00000066230	SLC9A3	DAE_CP	DIARRHEA 8, SECRETORY SODIUM, CONGENITAL; DIAR8;;DIARRHEA, CONGENITAL SODIUM; CSD
chr5	1038930	1039920	protein_coding	ENSG00000066230	SLC9A3	DAE_CP	DIARRHEA 8, SECRETORY SODIUM, CONGENITAL; DIAR8;;DIARRHEA, CONGENITAL SODIUM; CSD
chr5	149237010	149237481	protein_coding	ENSG00000155850	SLC26A2	DAE_CP	DIASTROPHIC DYSPLASIA; DTD;;DD DIASTROPHIC DYSPLASIA, BROAD BONE-PLATYSPONDYLIC VARIANT, INCLUDED
chr5	149069975	149070450	protein_coding	ENSG00000155850	SLC26A2	DAE_CP	DIASTROPHIC DYSPLASIA; DTD;;DD DIASTROPHIC DYSPLASIA, BROAD BONE-PLATYSPONDYLIC VARIANT, INCLUDED
chr5	149206162	149206225	protein_coding	ENSG00000155850	SLC26A2	DAE_CP	DIASTROPHIC DYSPLASIA; DTD;;DD DIASTROPHIC DYSPLASIA, BROAD BONE-PLATYSPONDYLIC VARIANT, INCLUDED
chr5	149011550	149011908	protein_coding	ENSG00000155850	SLC26A2	DAE_CP	DIASTROPHIC DYSPLASIA; DTD;;DD DIASTROPHIC DYSPLASIA, BROAD BONE-PLATYSPONDYLIC VARIANT, INCLUDED
chr5	141041351	141042129	protein_coding	ENSG00000113555	PCDH12	DAE_CP	DIENCEPHALIC-MESENCEPHALIC JUNCTION DYSPLASIA SYNDROME 1; DMJDS1;;MICROCEPHALY, SEIZURES, SPASTICITY, AND BRAIN CALCIFICATIONS; MISSBC
chr4	54352150	54353025	protein_coding	ENSG00000180613	GSX2	DAE_CP	DIENCEPHALIC-MESENCEPHALIC JUNCTION DYSPLASIA SYNDROME 2; DMJDS2;;SPASTIC TETRAPARESIS, DYSTONIA, DEVELOPMENTAL DELAY, AND STRUCTURAL ABNORMALITIES OF THE BASAL GANGLIA
chr4	54353890	54354375	protein_coding	ENSG00000180613	GSX2	DAE_CP	DIENCEPHALIC-MESENCEPHALIC JUNCTION DYSPLASIA SYNDROME 2; DMJDS2;;SPASTIC TETRAPARESIS, DYSTONIA, DEVELOPMENTAL DELAY, AND STRUCTURAL ABNORMALITIES OF THE BASAL GANGLIA
chr22	19879052	19879710	protein_coding	ENSG00000184058	TBX1	DAE_CP	DIGEORGE SYNDROME; DGS;;CHROMOSOME 22q11.2 DELETION SYNDROME;;HYPOPLASIA OF THYMUS AND PARATHYROIDS;;THIRD AND FOURTH PHARYNGEAL POUCH SYNDROME DIGEORGE SYNDROME CHROMOSOME REGION, INCLUDED; DGCR, INCLUDED;;TAKAO VCF SYNDROME, INCLUDED;;CATCH22, INCLUDED
chr22	19879052	19879710	protein_coding	ENSG00000184058	TBX1	DAE_CP	DIGEORGE SYNDROME; DGS;;CHROMOSOME 22q11.2 DELETION SYNDROME;;HYPOPLASIA OF THYMUS AND PARATHYROIDS;;THIRD AND FOURTH PHARYNGEAL POUCH SYNDROME DIGEORGE SYNDROME CHROMOSOME REGION, INCLUDED; DGCR, INCLUDED;;TAKAO VCF SYNDROME, INCLUDED;;CATCH22, INCLUDED
chr22	19890056	19890351	protein_coding	ENSG00000184058	TBX1	DAE_CP	DIGEORGE SYNDROME; DGS;;CHROMOSOME 22q11.2 DELETION SYNDROME;;HYPOPLASIA OF THYMUS AND PARATHYROIDS;;THIRD AND FOURTH PHARYNGEAL POUCH SYNDROME DIGEORGE SYNDROME CHROMOSOME REGION, INCLUDED; DGCR, INCLUDED;;TAKAO VCF SYNDROME, INCLUDED;;CATCH22, INCLUDED
chr22	19879052	19879710	protein_coding	ENSG00000184058	TBX1	DAE_CP	DIGEORGE SYNDROME; DGS;;CHROMOSOME 22q11.2 DELETION SYNDROME;;HYPOPLASIA OF THYMUS AND PARATHYROIDS;;THIRD AND FOURTH PHARYNGEAL POUCH SYNDROME DIGEORGE SYNDROME CHROMOSOME REGION, INCLUDED; DGCR, INCLUDED;;TAKAO VCF SYNDROME, INCLUDED;;CATCH22, INCLUDED
chr22	19830844	19831350	protein_coding	ENSG00000184058	TBX1	DAE_CP	DIGEORGE SYNDROME; DGS;;CHROMOSOME 22q11.2 DELETION SYNDROME;;HYPOPLASIA OF THYMUS AND PARATHYROIDS;;THIRD AND FOURTH PHARYNGEAL POUCH SYNDROME DIGEORGE SYNDROME CHROMOSOME REGION, INCLUDED; DGCR, INCLUDED;;TAKAO VCF SYNDROME, INCLUDED;;CATCH22, INCLUDED
chr22	19879052	19879710	protein_coding	ENSG00000184058	TBX1	DAE_CP	DIGEORGE SYNDROME; DGS;;CHROMOSOME 22q11.2 DELETION SYNDROME;;HYPOPLASIA OF THYMUS AND PARATHYROIDS;;THIRD AND FOURTH PHARYNGEAL POUCH SYNDROME DIGEORGE SYNDROME CHROMOSOME REGION, INCLUDED; DGCR, INCLUDED;;TAKAO VCF SYNDROME, INCLUDED;;CATCH22, INCLUDED
chr22	19830844	19831350	protein_coding	ENSG00000184058	TBX1	DAE_CP	DIGEORGE SYNDROME; DGS;;CHROMOSOME 22q11.2 DELETION SYNDROME;;HYPOPLASIA OF THYMUS AND PARATHYROIDS;;THIRD AND FOURTH PHARYNGEAL POUCH SYNDROME DIGEORGE SYNDROME CHROMOSOME REGION, INCLUDED; DGCR, INCLUDED;;TAKAO VCF SYNDROME, INCLUDED;;CATCH22, INCLUDED
chr22	19830844	19831350	protein_coding	ENSG00000184058	TBX1	DAE_CP	DIGEORGE SYNDROME; DGS;;CHROMOSOME 22q11.2 DELETION SYNDROME;;HYPOPLASIA OF THYMUS AND PARATHYROIDS;;THIRD AND FOURTH PHARYNGEAL POUCH SYNDROME DIGEORGE SYNDROME CHROMOSOME REGION, INCLUDED; DGCR, INCLUDED;;TAKAO VCF SYNDROME, INCLUDED;;CATCH22, INCLUDED
chr7	106839893	106840713	protein_coding	ENSG00000091140	DLD	DAE_CP	DIHYDROLIPOAMIDE DEHYDROGENASE DEFICIENCY; DLDD;;DLD DEFICIENCY;;E3 DEFICIENCY;;LIPOAMIDE DEHYDROGENASE DEFICIENCY, LACTIC ACIDOSIS DUE TO;;MAPLE SYRUP URINE DISEASE, TYPE III
chr7	106838078	106838649	protein_coding	ENSG00000091140	DLD	DAE_CP	DIHYDROLIPOAMIDE DEHYDROGENASE DEFICIENCY; DLDD;;DLD DEFICIENCY;;E3 DEFICIENCY;;LIPOAMIDE DEHYDROGENASE DEFICIENCY, LACTIC ACIDOSIS DUE TO;;MAPLE SYRUP URINE DISEASE, TYPE III
chr7	106848675	106849075	protein_coding	ENSG00000091140	DLD	DAE_CP	DIHYDROLIPOAMIDE DEHYDROGENASE DEFICIENCY; DLDD;;DLD DEFICIENCY;;E3 DEFICIENCY;;LIPOAMIDE DEHYDROGENASE DEFICIENCY, LACTIC ACIDOSIS DUE TO;;MAPLE SYRUP URINE DISEASE, TYPE III
chr8	104787795	104788300	protein_coding	ENSG00000147647	DPYS	DAE_CP	DIHYDROPYRIMIDINASE DEFICIENCY; DPYSD;;DIHYDROPYRIMIDINURIA;;DPYS DEFICIENCY;;DPH DEFICIENCY
chr5	78767460	78767860	protein_coding	ENSG00000132837	DMGDH	DAE_CP	DIMETHYLGLYCINE DEHYDROGENASE DEFICIENCY; DMGDHD;;DMGDH DEFICIENCY
chr1	154850840	154851241	protein_coding	ENSG00000160710	ADAR	DAE_CP	DYSCHROMATOSIS SYMMETRICA HEREDITARIA; DSH;;DYSCHROMATOSIS SYMMETRICA HEREDITARIA 1; DSH1;;RETICULATE ACROPIGMENTATION OF DOHI; RAD;;SYMMETRIC DYSCHROMATOSIS OF THE EXTREMITIES
chr1	154913920	154914238	protein_coding	ENSG00000160710	ADAR	DAE_CP	DYSCHROMATOSIS SYMMETRICA HEREDITARIA; DSH;;DYSCHROMATOSIS SYMMETRICA HEREDITARIA 1; DSH1;;RETICULATE ACROPIGMENTATION OF DOHI; RAD;;SYMMETRIC DYSCHROMATOSIS OF THE EXTREMITIES
chr1	154913920	154914238	protein_coding	ENSG00000160710	ADAR	DAE_CP	DYSCHROMATOSIS SYMMETRICA HEREDITARIA; DSH;;DYSCHROMATOSIS SYMMETRICA HEREDITARIA 1; DSH1;;RETICULATE ACROPIGMENTATION OF DOHI; RAD;;SYMMETRIC DYSCHROMATOSIS OF THE EXTREMITIES
chr5	1183095	1183506	protein_coding	ENSG00000164362	TERT	DAE_CP	DYSKERATOSIS CONGENITA, AUTOSOMAL DOMINANT 1; DKCA1;;DYSKERATOSIS CONGENITA, SCOGGINS TYPE
chr5	528350	528900	protein_coding	ENSG00000164362	TERT	DAE_CP	DYSKERATOSIS CONGENITA, AUTOSOMAL DOMINANT 1; DKCA1;;DYSKERATOSIS CONGENITA, SCOGGINS TYPE
chr5	533051	533200	protein_coding	ENSG00000164362	TERT	DAE_CP	DYSKERATOSIS CONGENITA, AUTOSOMAL DOMINANT 1; DKCA1;;DYSKERATOSIS CONGENITA, SCOGGINS TYPE
chr5	1155800	1156325	protein_coding	ENSG00000164362	TERT	DAE_CP	DYSKERATOSIS CONGENITA, AUTOSOMAL DOMINANT 1; DKCA1;;DYSKERATOSIS CONGENITA, SCOGGINS TYPE
chr5	1183095	1183506	protein_coding	ENSG00000164362	TERT	DAE_CP	DYSKERATOSIS CONGENITA, AUTOSOMAL DOMINANT 1; DKCA1;;DYSKERATOSIS CONGENITA, SCOGGINS TYPE
chr5	1183095	1183506	protein_coding	ENSG00000164362	TERT	DAE_CP	DYSKERATOSIS CONGENITA, AUTOSOMAL DOMINANT 1; DKCA1;;DYSKERATOSIS CONGENITA, SCOGGINS TYPE
chr5	565600	566175	protein_coding	ENSG00000164362	TERT	DAE_CP	DYSKERATOSIS CONGENITA, AUTOSOMAL DOMINANT 1; DKCA1;;DYSKERATOSIS CONGENITA, SCOGGINS TYPE
chr5	1183095	1183506	protein_coding	ENSG00000164362	TERT	DAE_CP	DYSKERATOSIS CONGENITA, AUTOSOMAL DOMINANT 1; DKCA1;;DYSKERATOSIS CONGENITA, SCOGGINS TYPE
chr5	1183095	1183506	protein_coding	ENSG00000164362	TERT	DAE_CP	DYSKERATOSIS CONGENITA, AUTOSOMAL DOMINANT 2; DKCA2 DYSKERATOSIS CONGENITA, AUTOSOMAL RECESSIVE 4, INCLUDED; DKCB4, INCLUDED
chr5	528350	528900	protein_coding	ENSG00000164362	TERT	DAE_CP	DYSKERATOSIS CONGENITA, AUTOSOMAL DOMINANT 2; DKCA2 DYSKERATOSIS CONGENITA, AUTOSOMAL RECESSIVE 4, INCLUDED; DKCB4, INCLUDED
chr5	1183095	1183506	protein_coding	ENSG00000164362	TERT	DAE_CP	DYSKERATOSIS CONGENITA, AUTOSOMAL DOMINANT 2; DKCA2 DYSKERATOSIS CONGENITA, AUTOSOMAL RECESSIVE 4, INCLUDED; DKCB4, INCLUDED
chr5	1183095	1183506	protein_coding	ENSG00000164362	TERT	DAE_CP	DYSKERATOSIS CONGENITA, AUTOSOMAL DOMINANT 2; DKCA2 DYSKERATOSIS CONGENITA, AUTOSOMAL RECESSIVE 4, INCLUDED; DKCB4, INCLUDED
chr5	533051	533200	protein_coding	ENSG00000164362	TERT	DAE_CP	DYSKERATOSIS CONGENITA, AUTOSOMAL DOMINANT 2; DKCA2 DYSKERATOSIS CONGENITA, AUTOSOMAL RECESSIVE 4, INCLUDED; DKCB4, INCLUDED
chr5	565600	566175	protein_coding	ENSG00000164362	TERT	DAE_CP	DYSKERATOSIS CONGENITA, AUTOSOMAL DOMINANT 2; DKCA2 DYSKERATOSIS CONGENITA, AUTOSOMAL RECESSIVE 4, INCLUDED; DKCB4, INCLUDED
chr5	1155800	1156325	protein_coding	ENSG00000164362	TERT	DAE_CP	DYSKERATOSIS CONGENITA, AUTOSOMAL DOMINANT 2; DKCA2 DYSKERATOSIS CONGENITA, AUTOSOMAL RECESSIVE 4, INCLUDED; DKCB4, INCLUDED
chr5	1183095	1183506	protein_coding	ENSG00000164362	TERT	DAE_CP	DYSKERATOSIS CONGENITA, AUTOSOMAL DOMINANT 2; DKCA2 DYSKERATOSIS CONGENITA, AUTOSOMAL RECESSIVE 4, INCLUDED; DKCB4, INCLUDED
chr5	177385175	177385950	protein_coding	ENSG00000145912	NHP2	DAE_CP	DYSKERATOSIS CONGENITA, AUTOSOMAL RECESSIVE 1; DKCB1
chr5	177385175	177385950	protein_coding	ENSG00000145912	NHP2	DAE_CP	DYSKERATOSIS CONGENITA, AUTOSOMAL RECESSIVE 2; DKCB2
chr18	11821575	11822250	protein_coding	ENSG00000141404	GNAL	DAE_CP	DYSTONIA 25; DYT25
chr18	11747800	11748000	protein_coding	ENSG00000141404	GNAL	DAE_CP	DYSTONIA 25; DYT25
chr18	11742650	11742901	protein_coding	ENSG00000141404	GNAL	DAE_CP	DYSTONIA 25; DYT25
chr18	11881000	11881675	protein_coding	ENSG00000141404	GNAL	DAE_CP	DYSTONIA 25; DYT25
chr19	6862853	6863068	protein_coding	ENSG00000104833	TUBB4A	DAE_CP	DYSTONIA 4, TORSION, AUTOSOMAL DOMINANT; DYT4;;WHISPERING DYSPHONIA, HEREDITARY;;DYSTONIA MUSCULORUM DEFORMANS 4
chr19	6863483	6863900	protein_coding	ENSG00000104833	TUBB4A	DAE_CP	DYSTONIA 4, TORSION, AUTOSOMAL DOMINANT; DYT4;;WHISPERING DYSPHONIA, HEREDITARY;;DYSTONIA MUSCULORUM DEFORMANS 4
chr1	43471530	43471760	protein_coding	ENSG00000117394	SLC2A1	DAE_CP	DYSTONIA 9; DYT9;;CHOREOATHETOSIS/SPASTICITY, EPISODIC;;CSE CHOREOATHETOSIS, PAROXYSMAL, WITH EPISODIC ATAXIA;;CHOREOATHETOSIS, KINESIGENIC, WITH EPISODIC ATAXIA AND SPASTICITY
chr1	30558150	30558500	protein_coding	ENSG00000116353	MECR	DAE_CP	DYSTONIA, CHILDHOOD-ONSET, WITH OPTIC ATROPHY AND BASAL GANGLIA ABNORMALITIES; DYTOABG;;DYSTONIA 29, CHILDHOOD-ONSET; DYT29
chr1	30558781	30559380	protein_coding	ENSG00000116353	MECR	DAE_CP	DYSTONIA, CHILDHOOD-ONSET, WITH OPTIC ATROPHY AND BASAL GANGLIA ABNORMALITIES; DYTOABG;;DYSTONIA 29, CHILDHOOD-ONSET; DYT29
chr1	29236473	29237425	protein_coding	ENSG00000116353	MECR	DAE_CP	DYSTONIA, CHILDHOOD-ONSET, WITH OPTIC ATROPHY AND BASAL GANGLIA ABNORMALITIES; DYTOABG;;DYSTONIA 29, CHILDHOOD-ONSET; DYT29
chr7	5609707	5610012	protein_coding	ENSG00000075624	ACTB	DAE_CP	DYSTONIA, JUVENILE-ONSET; DJO
chr7	5609541	5609636	protein_coding	ENSG00000075624	ACTB	DAE_CP	DYSTONIA, JUVENILE-ONSET; DJO
chr7	5609707	5610012	protein_coding	ENSG00000075624	ACTB	DAE_CP	DYSTONIA, JUVENILE-ONSET; DJO
chr7	5421730	5422230	protein_coding	ENSG00000075624	ACTB	DAE_CP	DYSTONIA, JUVENILE-ONSET; DJO
chr7	5609541	5609636	protein_coding	ENSG00000075624	ACTB	DAE_CP	DYSTONIA, JUVENILE-ONSET; DJO
chr7	5421730	5422230	protein_coding	ENSG00000075624	ACTB	DAE_CP	DYSTONIA, JUVENILE-ONSET; DJO
chr7	5609541	5609636	protein_coding	ENSG00000075624	ACTB	DAE_CP	DYSTONIA, JUVENILE-ONSET; DJO
chr7	5609707	5610012	protein_coding	ENSG00000075624	ACTB	DAE_CP	DYSTONIA, JUVENILE-ONSET; DJO
chr7	5609541	5609636	protein_coding	ENSG00000075624	ACTB	DAE_CP	DYSTONIA, JUVENILE-ONSET; DJO
chr7	5609707	5610012	protein_coding	ENSG00000075624	ACTB	DAE_CP	DYSTONIA, JUVENILE-ONSET; DJO
chr7	5609707	5610012	protein_coding	ENSG00000075624	ACTB	DAE_CP	DYSTONIA, JUVENILE-ONSET; DJO
chr7	5609541	5609636	protein_coding	ENSG00000075624	ACTB	DAE_CP	DYSTONIA, JUVENILE-ONSET; DJO
chr7	5609541	5609636	protein_coding	ENSG00000075624	ACTB	DAE_CP	DYSTONIA, JUVENILE-ONSET; DJO
chr7	5609707	5610012	protein_coding	ENSG00000075624	ACTB	DAE_CP	DYSTONIA, JUVENILE-ONSET; DJO
chr7	5609707	5610012	protein_coding	ENSG00000075624	ACTB	DAE_CP	DYSTONIA, JUVENILE-ONSET; DJO
chr7	5562792	5563077	protein_coding	ENSG00000075624	ACTB	DAE_CP	DYSTONIA, JUVENILE-ONSET; DJO
chr7	5421730	5422230	protein_coding	ENSG00000075624	ACTB	DAE_CP	DYSTONIA, JUVENILE-ONSET; DJO
chr7	5609707	5610012	protein_coding	ENSG00000075624	ACTB	DAE_CP	DYSTONIA, JUVENILE-ONSET; DJO
chr7	5609541	5609636	protein_coding	ENSG00000075624	ACTB	DAE_CP	DYSTONIA, JUVENILE-ONSET; DJO
chr7	5609541	5609636	protein_coding	ENSG00000075624	ACTB	DAE_CP	DYSTONIA, JUVENILE-ONSET; DJO
chr7	5609541	5609636	protein_coding	ENSG00000075624	ACTB	DAE_CP	DYSTONIA, JUVENILE-ONSET; DJO
chr7	5609707	5610012	protein_coding	ENSG00000075624	ACTB	DAE_CP	DYSTONIA, JUVENILE-ONSET; DJO
chr7	5421730	5422230	protein_coding	ENSG00000075624	ACTB	DAE_CP	DYSTONIA, JUVENILE-ONSET; DJO
chr11	65467536	65467757	protein_coding	ENSG00000175315	CST6	DAE_CP	ECTODERMAL DYSPLASIA 15, HYPOHIDROTIC/HAIR TYPE; ECTD15
chr12	54499975	54500525	protein_coding	ENSG00000123364	HOXC13	DAE_CP	ECTODERMAL DYSPLASIA 9, HAIR/NAIL TYPE; ECTD9
chr17	48360525	48361425	protein_coding	ENSG00000108821	COL1A1	DAE_CP	EHLERS-DANLOS SYNDROME, ARTHROCHALASIA TYPE, 1; EDSARTH1;;EHLERS-DANLOS SYNDROME, TYPE VIIA, AUTOSOMAL DOMINANT; EDS7A;;EDS VIIA;;ARTHROCHALASIS MULTIPLEX CONGENITA;;EDS VII, MUTANT PROCOLLAGEN TYPE
chr9	138310975	138311400	protein_coding	ENSG00000130635	COL5A1	DAE_CP	EHLERS-DANLOS SYNDROME, CLASSIC TYPE, 1; EDSCL1;;EHLERS-DANLOS SYNDROME, TYPE I, FORMERLY; EDS1, FORMERLY;;EHLERS-DANLOS SYNDROME, SEVERE CLASSIC TYPE, FORMERLY;;EDS I, FORMERLY;;EHLERS-DANLOS SYNDROME, GRAVIS TYPE, FORMERLY
chr9	138277340	138277925	protein_coding	ENSG00000130635	COL5A1	DAE_CP	EHLERS-DANLOS SYNDROME, CLASSIC TYPE, 1; EDSCL1;;EHLERS-DANLOS SYNDROME, TYPE I, FORMERLY; EDS1, FORMERLY;;EHLERS-DANLOS SYNDROME, SEVERE CLASSIC TYPE, FORMERLY;;EDS I, FORMERLY;;EHLERS-DANLOS SYNDROME, GRAVIS TYPE, FORMERLY
chr9	138236912	138237130	protein_coding	ENSG00000130635	COL5A1	DAE_CP	EHLERS-DANLOS SYNDROME, CLASSIC TYPE, 1; EDSCL1;;EHLERS-DANLOS SYNDROME, TYPE I, FORMERLY; EDS1, FORMERLY;;EHLERS-DANLOS SYNDROME, SEVERE CLASSIC TYPE, FORMERLY;;EDS I, FORMERLY;;EHLERS-DANLOS SYNDROME, GRAVIS TYPE, FORMERLY
chr9	138314050	138314917	protein_coding	ENSG00000130635	COL5A1	DAE_CP	EHLERS-DANLOS SYNDROME, CLASSIC TYPE, 1; EDSCL1;;EHLERS-DANLOS SYNDROME, TYPE I, FORMERLY; EDS1, FORMERLY;;EHLERS-DANLOS SYNDROME, SEVERE CLASSIC TYPE, FORMERLY;;EDS I, FORMERLY;;EHLERS-DANLOS SYNDROME, GRAVIS TYPE, FORMERLY
chr9	138302025	138302525	protein_coding	ENSG00000130635	COL5A1	DAE_CP	EHLERS-DANLOS SYNDROME, CLASSIC TYPE, 1; EDSCL1;;EHLERS-DANLOS SYNDROME, TYPE I, FORMERLY; EDS1, FORMERLY;;EHLERS-DANLOS SYNDROME, SEVERE CLASSIC TYPE, FORMERLY;;EDS I, FORMERLY;;EHLERS-DANLOS SYNDROME, GRAVIS TYPE, FORMERLY
chr9	137952850	137953350	protein_coding	ENSG00000130635	COL5A1	DAE_CP	EHLERS-DANLOS SYNDROME, CLASSIC TYPE, 1; EDSCL1;;EHLERS-DANLOS SYNDROME, TYPE I, FORMERLY; EDS1, FORMERLY;;EHLERS-DANLOS SYNDROME, SEVERE CLASSIC TYPE, FORMERLY;;EDS I, FORMERLY;;EHLERS-DANLOS SYNDROME, GRAVIS TYPE, FORMERLY
chr9	137940550	137941225	protein_coding	ENSG00000130635	COL5A1	DAE_CP	EHLERS-DANLOS SYNDROME, CLASSIC TYPE, 1; EDSCL1;;EHLERS-DANLOS SYNDROME, TYPE I, FORMERLY; EDS1, FORMERLY;;EHLERS-DANLOS SYNDROME, SEVERE CLASSIC TYPE, FORMERLY;;EDS I, FORMERLY;;EHLERS-DANLOS SYNDROME, GRAVIS TYPE, FORMERLY
chr9	138302025	138302525	protein_coding	ENSG00000130635	COL5A1	DAE_CP	EHLERS-DANLOS SYNDROME, CLASSIC TYPE, 2; EDSCL2;;EHLERS-DANLOS SYNDROME, TYPE II, FORMERLY; EDS2, FORMERLY;;EHLERS DANLOS SYNDROME, MILD CLASSIC TYPE, FORMERLY;;EDS II, FORMERLY;;EHLERS DANLOS SYNDROME, MITIS TYPE, FORMERLY
chr9	138310975	138311400	protein_coding	ENSG00000130635	COL5A1	DAE_CP	EHLERS-DANLOS SYNDROME, CLASSIC TYPE, 2; EDSCL2;;EHLERS-DANLOS SYNDROME, TYPE II, FORMERLY; EDS2, FORMERLY;;EHLERS DANLOS SYNDROME, MILD CLASSIC TYPE, FORMERLY;;EDS II, FORMERLY;;EHLERS DANLOS SYNDROME, MITIS TYPE, FORMERLY
chr9	138314050	138314917	protein_coding	ENSG00000130635	COL5A1	DAE_CP	EHLERS-DANLOS SYNDROME, CLASSIC TYPE, 2; EDSCL2;;EHLERS-DANLOS SYNDROME, TYPE II, FORMERLY; EDS2, FORMERLY;;EHLERS DANLOS SYNDROME, MILD CLASSIC TYPE, FORMERLY;;EDS II, FORMERLY;;EHLERS DANLOS SYNDROME, MITIS TYPE, FORMERLY
chr9	138277340	138277925	protein_coding	ENSG00000130635	COL5A1	DAE_CP	EHLERS-DANLOS SYNDROME, CLASSIC TYPE, 2; EDSCL2;;EHLERS-DANLOS SYNDROME, TYPE II, FORMERLY; EDS2, FORMERLY;;EHLERS DANLOS SYNDROME, MILD CLASSIC TYPE, FORMERLY;;EDS II, FORMERLY;;EHLERS DANLOS SYNDROME, MITIS TYPE, FORMERLY
chr9	137952850	137953350	protein_coding	ENSG00000130635	COL5A1	DAE_CP	EHLERS-DANLOS SYNDROME, CLASSIC TYPE, 2; EDSCL2;;EHLERS-DANLOS SYNDROME, TYPE II, FORMERLY; EDS2, FORMERLY;;EHLERS DANLOS SYNDROME, MILD CLASSIC TYPE, FORMERLY;;EDS II, FORMERLY;;EHLERS DANLOS SYNDROME, MITIS TYPE, FORMERLY
chr9	137940550	137941225	protein_coding	ENSG00000130635	COL5A1	DAE_CP	EHLERS-DANLOS SYNDROME, CLASSIC TYPE, 2; EDSCL2;;EHLERS-DANLOS SYNDROME, TYPE II, FORMERLY; EDS2, FORMERLY;;EHLERS DANLOS SYNDROME, MILD CLASSIC TYPE, FORMERLY;;EDS II, FORMERLY;;EHLERS DANLOS SYNDROME, MITIS TYPE, FORMERLY
chr9	138236912	138237130	protein_coding	ENSG00000130635	COL5A1	DAE_CP	EHLERS-DANLOS SYNDROME, CLASSIC TYPE, 2; EDSCL2;;EHLERS-DANLOS SYNDROME, TYPE II, FORMERLY; EDS2, FORMERLY;;EHLERS DANLOS SYNDROME, MILD CLASSIC TYPE, FORMERLY;;EDS II, FORMERLY;;EHLERS DANLOS SYNDROME, MITIS TYPE, FORMERLY
chr5	178605055	178605245	protein_coding	ENSG00000087116	ADAMTS2	DAE_CP	EHLERS-DANLOS SYNDROME, DERMATOSPARAXIS TYPE; EDSDERMS;;DERMATOSPARAXIS;;EHLERS-DANLOS SYNDROME, TYPE VII, AUTOSOMAL RECESSIVE;;EDS VIIC;;EDS7C
chr5	178741100	178741650	protein_coding	ENSG00000087116	ADAMTS2	DAE_CP	EHLERS-DANLOS SYNDROME, DERMATOSPARAXIS TYPE; EDSDERMS;;DERMATOSPARAXIS;;EHLERS-DANLOS SYNDROME, TYPE VII, AUTOSOMAL RECESSIVE;;EDS VIIC;;EDS7C
chr5	178639925	178640235	protein_coding	ENSG00000087116	ADAMTS2	DAE_CP	EHLERS-DANLOS SYNDROME, DERMATOSPARAXIS TYPE; EDSDERMS;;DERMATOSPARAXIS;;EHLERS-DANLOS SYNDROME, TYPE VII, AUTOSOMAL RECESSIVE;;EDS VIIC;;EDS7C
chr5	178593550	178594298	protein_coding	ENSG00000087116	ADAMTS2	DAE_CP	EHLERS-DANLOS SYNDROME, DERMATOSPARAXIS TYPE; EDSDERMS;;DERMATOSPARAXIS;;EHLERS-DANLOS SYNDROME, TYPE VII, AUTOSOMAL RECESSIVE;;EDS VIIC;;EDS7C
chr5	178639925	178640235	protein_coding	ENSG00000087116	ADAMTS2	DAE_CP	EHLERS-DANLOS SYNDROME, DERMATOSPARAXIS TYPE; EDSDERMS;;DERMATOSPARAXIS;;EHLERS-DANLOS SYNDROME, TYPE VII, AUTOSOMAL RECESSIVE;;EDS VIIC;;EDS7C
chr1	12032712	12033263	protein_coding	ENSG00000083444	PLOD1	DAE_CP	EHLERS-DANLOS SYNDROME, KYPHOSCOLIOTIC TYPE, 1; EDSKSCL1;;EHLERS-DANLOS SYNDROME, TYPE VI; EDS6;;EDS VI;;EHLERS-DANLOS SYNDROME, OCULAR-SCOLIOTIC TYPE;;NEVO SYNDROME;;EHLERS-DANLOS SYNDROME, TYPE VIA, FORMERLY; EDS6A, FORMERLY
chr1	1004480	1005002	protein_coding	ENSG00000176022	B3GALT6	DAE_CP	EHLERS-DANLOS SYNDROME, SPONDYLODYSPLASTIC TYPE, 2; EDSSPD2;;EHLERS-DANLOS SYNDROME, PROGEROID TYPE, 2, FORMERLY; EDSP2, FORMERLY
chr1	1004480	1005002	protein_coding	ENSG00000176022	B3GALT6	DAE_CP	EHLERS-DANLOS SYNDROME, SPONDYLODYSPLASTIC TYPE, 2; EDSSPD2;;EHLERS-DANLOS SYNDROME, PROGEROID TYPE, 2, FORMERLY; EDSP2, FORMERLY
chr1	1004480	1005002	protein_coding	ENSG00000176022	B3GALT6	DAE_CP	EHLERS-DANLOS SYNDROME, SPONDYLODYSPLASTIC TYPE, 2; EDSSPD2;;EHLERS-DANLOS SYNDROME, PROGEROID TYPE, 2, FORMERLY; EDSP2, FORMERLY
chr1	1004480	1005002	protein_coding	ENSG00000176022	B3GALT6	DAE_CP	EHLERS-DANLOS SYNDROME, SPONDYLODYSPLASTIC TYPE, 2; EDSSPD2;;EHLERS-DANLOS SYNDROME, PROGEROID TYPE, 2, FORMERLY; EDSP2, FORMERLY
chr1	1004480	1005002	protein_coding	ENSG00000176022	B3GALT6	DAE_CP	EHLERS-DANLOS SYNDROME, SPONDYLODYSPLASTIC TYPE, 2; EDSSPD2;;EHLERS-DANLOS SYNDROME, PROGEROID TYPE, 2, FORMERLY; EDSP2, FORMERLY
chr1	1004480	1005002	protein_coding	ENSG00000176022	B3GALT6	DAE_CP	EHLERS-DANLOS SYNDROME, SPONDYLODYSPLASTIC TYPE, 2; EDSSPD2;;EHLERS-DANLOS SYNDROME, PROGEROID TYPE, 2, FORMERLY; EDSP2, FORMERLY
chr1	1004480	1005002	protein_coding	ENSG00000176022	B3GALT6	DAE_CP	EHLERS-DANLOS SYNDROME, SPONDYLODYSPLASTIC TYPE, 2; EDSSPD2;;EHLERS-DANLOS SYNDROME, PROGEROID TYPE, 2, FORMERLY; EDSP2, FORMERLY
chr1	1004480	1005002	protein_coding	ENSG00000176022	B3GALT6	DAE_CP	EHLERS-DANLOS SYNDROME, SPONDYLODYSPLASTIC TYPE, 2; EDSSPD2;;EHLERS-DANLOS SYNDROME, PROGEROID TYPE, 2, FORMERLY; EDSP2, FORMERLY
chr1	1004480	1005002	protein_coding	ENSG00000176022	B3GALT6	DAE_CP	EHLERS-DANLOS SYNDROME, SPONDYLODYSPLASTIC TYPE, 2; EDSSPD2;;EHLERS-DANLOS SYNDROME, PROGEROID TYPE, 2, FORMERLY; EDSP2, FORMERLY
chr1	1004480	1005002	protein_coding	ENSG00000176022	B3GALT6	DAE_CP	EHLERS-DANLOS SYNDROME, SPONDYLODYSPLASTIC TYPE, 2; EDSSPD2;;EHLERS-DANLOS SYNDROME, PROGEROID TYPE, 2, FORMERLY; EDSP2, FORMERLY
chr1	1004480	1005002	protein_coding	ENSG00000176022	B3GALT6	DAE_CP	EHLERS-DANLOS SYNDROME, SPONDYLODYSPLASTIC TYPE, 2; EDSSPD2;;EHLERS-DANLOS SYNDROME, PROGEROID TYPE, 2, FORMERLY; EDSP2, FORMERLY
chr1	1057565	1057825	protein_coding	ENSG00000176022	B3GALT6	DAE_CP	EHLERS-DANLOS SYNDROME, SPONDYLODYSPLASTIC TYPE, 2; EDSSPD2;;EHLERS-DANLOS SYNDROME, PROGEROID TYPE, 2, FORMERLY; EDSP2, FORMERLY
chr1	1004480	1005002	protein_coding	ENSG00000176022	B3GALT6	DAE_CP	EHLERS-DANLOS SYNDROME, SPONDYLODYSPLASTIC TYPE, 2; EDSSPD2;;EHLERS-DANLOS SYNDROME, PROGEROID TYPE, 2, FORMERLY; EDSP2, FORMERLY
chr1	1004480	1005002	protein_coding	ENSG00000176022	B3GALT6	DAE_CP	EHLERS-DANLOS SYNDROME, SPONDYLODYSPLASTIC TYPE, 2; EDSSPD2;;EHLERS-DANLOS SYNDROME, PROGEROID TYPE, 2, FORMERLY; EDSP2, FORMERLY
chr1	1004480	1005002	protein_coding	ENSG00000176022	B3GALT6	DAE_CP	EHLERS-DANLOS SYNDROME, SPONDYLODYSPLASTIC TYPE, 2; EDSSPD2;;EHLERS-DANLOS SYNDROME, PROGEROID TYPE, 2, FORMERLY; EDSP2, FORMERLY
chr1	1057565	1057825	protein_coding	ENSG00000176022	B3GALT6	DAE_CP	EHLERS-DANLOS SYNDROME, SPONDYLODYSPLASTIC TYPE, 2; EDSSPD2;;EHLERS-DANLOS SYNDROME, PROGEROID TYPE, 2, FORMERLY; EDSP2, FORMERLY
chr1	1004480	1005002	protein_coding	ENSG00000176022	B3GALT6	DAE_CP	EHLERS-DANLOS SYNDROME, SPONDYLODYSPLASTIC TYPE, 2; EDSSPD2;;EHLERS-DANLOS SYNDROME, PROGEROID TYPE, 2, FORMERLY; EDSP2, FORMERLY
chr1	1004480	1005002	protein_coding	ENSG00000176022	B3GALT6	DAE_CP	EHLERS-DANLOS SYNDROME, SPONDYLODYSPLASTIC TYPE, 2; EDSSPD2;;EHLERS-DANLOS SYNDROME, PROGEROID TYPE, 2, FORMERLY; EDSP2, FORMERLY
chr1	1004480	1005002	protein_coding	ENSG00000176022	B3GALT6	DAE_CP	EHLERS-DANLOS SYNDROME, SPONDYLODYSPLASTIC TYPE, 2; EDSSPD2;;EHLERS-DANLOS SYNDROME, PROGEROID TYPE, 2, FORMERLY; EDSP2, FORMERLY
chr1	1004480	1005002	protein_coding	ENSG00000176022	B3GALT6	DAE_CP	EHLERS-DANLOS SYNDROME, SPONDYLODYSPLASTIC TYPE, 2; EDSSPD2;;EHLERS-DANLOS SYNDROME, PROGEROID TYPE, 2, FORMERLY; EDSP2, FORMERLY
chr1	1004480	1005002	protein_coding	ENSG00000176022	B3GALT6	DAE_CP	EHLERS-DANLOS SYNDROME, SPONDYLODYSPLASTIC TYPE, 2; EDSSPD2;;EHLERS-DANLOS SYNDROME, PROGEROID TYPE, 2, FORMERLY; EDSP2, FORMERLY
chr1	1131815	1132585	protein_coding	ENSG00000176022	B3GALT6	DAE_CP	EHLERS-DANLOS SYNDROME, SPONDYLODYSPLASTIC TYPE, 2; EDSSPD2;;EHLERS-DANLOS SYNDROME, PROGEROID TYPE, 2, FORMERLY; EDSP2, FORMERLY
chr1	1004480	1005002	protein_coding	ENSG00000176022	B3GALT6	DAE_CP	EHLERS-DANLOS SYNDROME, SPONDYLODYSPLASTIC TYPE, 2; EDSSPD2;;EHLERS-DANLOS SYNDROME, PROGEROID TYPE, 2, FORMERLY; EDSP2, FORMERLY
chr1	1004480	1005002	protein_coding	ENSG00000176022	B3GALT6	DAE_CP	EHLERS-DANLOS SYNDROME, SPONDYLODYSPLASTIC TYPE, 2; EDSSPD2;;EHLERS-DANLOS SYNDROME, PROGEROID TYPE, 2, FORMERLY; EDSP2, FORMERLY
chr1	1131815	1132585	protein_coding	ENSG00000176022	B3GALT6	DAE_CP	EHLERS-DANLOS SYNDROME, SPONDYLODYSPLASTIC TYPE, 2; EDSSPD2;;EHLERS-DANLOS SYNDROME, PROGEROID TYPE, 2, FORMERLY; EDSP2, FORMERLY
chr1	1330907	1331324	protein_coding	ENSG00000176022	B3GALT6	DAE_CP	EHLERS-DANLOS SYNDROME, SPONDYLODYSPLASTIC TYPE, 2; EDSSPD2;;EHLERS-DANLOS SYNDROME, PROGEROID TYPE, 2, FORMERLY; EDSP2, FORMERLY
chr1	1004480	1005002	protein_coding	ENSG00000176022	B3GALT6	DAE_CP	EHLERS-DANLOS SYNDROME, SPONDYLODYSPLASTIC TYPE, 2; EDSSPD2;;EHLERS-DANLOS SYNDROME, PROGEROID TYPE, 2, FORMERLY; EDSP2, FORMERLY
chr1	1004480	1005002	protein_coding	ENSG00000176022	B3GALT6	DAE_CP	EHLERS-DANLOS SYNDROME, SPONDYLODYSPLASTIC TYPE, 2; EDSSPD2;;EHLERS-DANLOS SYNDROME, PROGEROID TYPE, 2, FORMERLY; EDSP2, FORMERLY
chr1	1350925	1351425	protein_coding	ENSG00000176022	B3GALT6	DAE_CP	EHLERS-DANLOS SYNDROME, SPONDYLODYSPLASTIC TYPE, 2; EDSSPD2;;EHLERS-DANLOS SYNDROME, PROGEROID TYPE, 2, FORMERLY; EDSP2, FORMERLY
chr1	1004480	1005002	protein_coding	ENSG00000176022	B3GALT6	DAE_CP	EHLERS-DANLOS SYNDROME, SPONDYLODYSPLASTIC TYPE, 2; EDSSPD2;;EHLERS-DANLOS SYNDROME, PROGEROID TYPE, 2, FORMERLY; EDSP2, FORMERLY
chr1	1131815	1132585	protein_coding	ENSG00000176022	B3GALT6	DAE_CP	EHLERS-DANLOS SYNDROME, SPONDYLODYSPLASTIC TYPE, 2; EDSSPD2;;EHLERS-DANLOS SYNDROME, PROGEROID TYPE, 2, FORMERLY; EDSP2, FORMERLY
chr11	47440523	47441054	protein_coding	ENSG00000165915	SLC39A13	DAE_CP	EHLERS-DANLOS SYNDROME, SPONDYLODYSPLASTIC TYPE, 3; EDSSPD3;;SPONDYLOCHEIRODYSPLASIA, EHLERS-DANLOS SYNDROME-LIKE; SCD-EDS
chr3	46940350	46940573	protein_coding	ENSG00000160801	PTH1R	DAE_CP	EIKEN SYNDROME;;EIKEN SKELETAL DYSPLASIA;;BONE MODELING DEFECT OF HANDS AND FEET
chr3	47001425	47002348	protein_coding	ENSG00000160801	PTH1R	DAE_CP	EIKEN SYNDROME;;EIKEN SKELETAL DYSPLASIA;;BONE MODELING DEFECT OF HANDS AND FEET
chr3	47001425	47002348	protein_coding	ENSG00000160801	PTH1R	DAE_CP	EIKEN SYNDROME;;EIKEN SKELETAL DYSPLASIA;;BONE MODELING DEFECT OF HANDS AND FEET
chr3	46775425	46776075	protein_coding	ENSG00000160801	PTH1R	DAE_CP	EIKEN SYNDROME;;EIKEN SKELETAL DYSPLASIA;;BONE MODELING DEFECT OF HANDS AND FEET
chr3	47436500	47436847	protein_coding	ENSG00000160801	PTH1R	DAE_CP	EIKEN SYNDROME;;EIKEN SKELETAL DYSPLASIA;;BONE MODELING DEFECT OF HANDS AND FEET
chr1	29376260	29377201	protein_coding	ENSG00000159023	EPB41	DAE_CP	ELLIPTOCYTOSIS 1; EL1;;ELLIPTOCYTOSIS, RHESUS-LINKED TYPE;;PROTEIN 4.1 OF ERYTHROCYTE MEMBRANE, DEFECT OF;;4.1-MINUS TRAIT;;4.1- TRAIT
chr1	29370050	29370425	protein_coding	ENSG00000159023	EPB41	DAE_CP	ELLIPTOCYTOSIS 1; EL1;;ELLIPTOCYTOSIS, RHESUS-LINKED TYPE;;PROTEIN 4.1 OF ERYTHROCYTE MEMBRANE, DEFECT OF;;4.1-MINUS TRAIT;;4.1- TRAIT
[truncated: 27,817 more rows]
