# Supplementary material for: Comprehensive multi-omics integration identifies differentially active enhancers during human brain development with clinical relevance
Source: Genome Med. 2021 Oct 19;13:162. doi: 10.1186/s13073-021-00980-1 (PMC8524963; doi:10.1186/s13073-021-00980-1)
Supplement: Supplementary file 12 — Additional file 12: Table S11: Significant GWAS loci used in this study [file 13073_2021_980_MOESM12_ESM.xlsx]

## Sheet: Table S11 Overview
Additional File 12: Table S11
Significant GWAS loci used in this study
overview tabs
Significant GWAS loci used	significant GWAS loci used in this study
GWAS_LDSC	LD score regression analysis used in this study

## Sheet: Significant GWAS loci used
chrom	chromStart	chromEnd	name	pubMedID	author	pubDate	journal	title	trait	initSample	replSample	region	genes	riskAllele	riskAlFreq	pValue	orOrBeta	ci95	platform
chr1	47980915	47980916	rs6658111	32665545	van der Meer D	2020-07-14	Nat Commun	Understanding the genetic determinants of the brain with MOSTest.	Brain morphology (MOSTest)	26,502 European ancestry individuals	NA	1p33	STIL, CMPK1, FOXE3, FOXD2	rs6658111-?		2e-103	NA		NR [7428630] (imputed)
chr1	155135035	155135036	rs35749011	31701892	Nalls MA	2019-12-01	Lancet Neurol	Identification of novel risk loci, causal insights, and heritable risk for Parkinson's disease: a meta-analysis of genome-wide association studies.	Parkinson's disease or first degree relation to individual with Parkinson's disease	15,056 European ancestry cases, 18,618 European ancestry proxy cases, 449,056 European ancestry controls	22,632 European ancestry cases, 968,735 European ancestry controls	1q22	KRTCAP2	rs35749011-A	0.0169	2e-70	0.6068	[0.54-0.67] unit increase	NR [7784415] (imputed)
chr1	117090492	117090493	rs10801908	31604244	International Multiple Sclerosis Genetics Consortium	2019-09-01	Science	Multiple sclerosis genomic map implicates peripheral immune cells and microglia in susceptibility.	Multiple sclerosis	14,802 European and unknown ancestry cases, 26,703 European and unknown ancestry controls	32,627 European and unknown ancestry cases, 41,672 European and unknown ancestry controls	1p13.1	CD58	rs10801908-C	NR	5e-70	1.2987	NR	Affymetrix, Illumina [8278136] (imputed)
chr1	72765115	72765116	rs2568958	30718901	Howard DM	2019-02-04	Nat Neurosci	Genome-wide meta-analysis of depression identifies 102 independent variants and highlights the importance of the prefrontal brain regions.	Depression	118,811 European ancestry cases, 327,427 European ancestry controls, 127,552 cases, 233,763 controls	414,055 European ancestry cases, 892,299 European ancestry controls	1p31.1	NR	rs2568958-A	0.6156	4e-52	1.034	[1.03-1.039]	NR [8098588] (imputed)
chr1	76028725	76028726	rs74091739	31676860	Zhao B	2019-11-01	Nat Genet	Genome-wide association analysis of 19,629 individuals identifies variants influencing regional brain volumes and refines their genetic co-architecture with cognitive and mental health traits.	Brain region volumes	19,629 British ancestry individuals	NA	1p31.1	NR	rs74091739-?	NR	5e-46	NA		NR [9227495] (imputed)
chr1	47980915	47980916	rs6658111	32665545	van der Meer D	2020-07-14	Nat Commun	Understanding the genetic determinants of the brain with MOSTest.	Cortical surface area (MOSTest)	26,502 European ancestry individuals	NA	1p33	CAPZB, MINOS1-NBL1, MINOS1, NBL1	rs6658111-?		2e-44	NA		NR [7428630] (imputed)
chr1	47980915	47980916	rs6658111	32665545	van der Meer D	2020-07-14	Nat Commun	Understanding the genetic determinants of the brain with MOSTest.	Cortical thickness (MOSTest)	26,502 European ancestry individuals	NA	1p33	PRKCZ	rs6658111-?		7e-44	NA		NR [7428630] (imputed)
chr1	117080165	117080166	rs6677309	24076602	Beecham AH	2013-11-01	Nat Genet	Analysis of immune-related loci identifies 48 new susceptibility variants for multiple sclerosis.	Multiple sclerosis	14,498 European ancestry cases, 24,091 European ancestry controls	14,802 European ancestry cases, 26,703 European ancestry controls	1p13.1	CD58	rs6677309-A	0.88	5e-42	1.29		Illumina [161311]
chr1	3075596	3075597	rs10218452	27322543	Gormley P	2016-06-20	Nat Genet	Meta-analysis of 375,000 individuals identifies 38 susceptibility loci for migraine.	Migraine	59,674 European ancestry cases, 316,078 European ancestry controls	NA	1p36.32	PRDM16	rs10218452-G	0.22	5e-38	1.11	[1.10-1.13]	Affymetrix, Illumina, Perlegen [8094889] (imputed)
chr1	2520526	2520527	rs6670198	31604244	International Multiple Sclerosis Genetics Consortium	2019-09-01	Science	Multiple sclerosis genomic map implicates peripheral immune cells and microglia in susceptibility.	Multiple sclerosis	14,802 European and unknown ancestry cases, 26,703 European and unknown ancestry controls	32,627 European and unknown ancestry cases, 41,672 European and unknown ancestry controls	1p36.32	FAM213B	rs6670198-T	NR	2e-36	1.13675	NR	Affymetrix, Illumina [8278136] (imputed)
chr1	231816841	231816842	rs12042938	21483430	Carless MA	2011-04-12	Mol Psychiatry	Impact of DISC1 variation on neuroanatomical and neurocognitive phenotypes.	Neuranatomic and neurocognitive phenotypes	857 Mexican American individuals	NA	1q42.2	DISC1	rs12042938-C	0.48	4e-36	NA		Illumina [543031]
chr1	47980915	47980916	rs6658111	32665545	van der Meer D	2020-07-14	Nat Commun	Understanding the genetic determinants of the brain with MOSTest.	Subcortical volume (MOSTest)	26,502 European ancestry individuals	NA	1p33	PRDM16	rs6658111-?		1e-35	NA		NR [7428630] (imputed)
chr1	155135035	155135036	rs35749011	28892059	Chang D	2017-09-11	Nat Genet	A meta-analysis of genome-wide association studies identifies 17 new Parkinson's disease risk loci.	Parkinson's disease	20,184 European ancestry cases, 397,324 European ancestry controls	5,851 European ancestry cases, 5,866 European ancestry controls	1q22	GBA	rs35749011-A	0.012	3e-35	1.72414	[1.59-1.89]	Illumina [11933700] (imputed)
chr1	73668835	73668836	rs10890020	30718901	Howard DM	2019-02-04	Nat Neurosci	Genome-wide meta-analysis of depression identifies 102 independent variants and highlights the importance of the prefrontal brain regions.	Depression	118,811 European ancestry cases, 327,427 European ancestry controls, 127,552 cases, 233,763 controls	414,055 European ancestry cases, 892,299 European ancestry controls	1p31.1	NR	rs10890020-G	0.4844	3e-34	1.02669	[1.02-1.03]	NR [8098588] (imputed)
chr1	192541020	192541021	rs1323292	31604244	International Multiple Sclerosis Genetics Consortium	2019-09-01	Science	Multiple sclerosis genomic map implicates peripheral immune cells and microglia in susceptibility.	Multiple sclerosis	14,802 European and unknown ancestry cases, 26,703 European and unknown ancestry controls	32,627 European and unknown ancestry cases, 41,672 European and unknown ancestry controls	1q31.2	RGS21	rs1323292-A	NR	4e-33	1.1625	NR	Affymetrix, Illumina [8278136] (imputed)
chr1	85729819	85729820	rs35486093	31604244	International Multiple Sclerosis Genetics Consortium	2019-09-01	Science	Multiple sclerosis genomic map implicates peripheral immune cells and microglia in susceptibility.	Multiple sclerosis	14,802 European and unknown ancestry cases, 26,703 European and unknown ancestry controls	32,627 European and unknown ancestry cases, 41,672 European and unknown ancestry controls	1p22.3	C1orf52	rs35486093-G	NR	2e-31	1.20904	NR	Affymetrix, Illumina [8278136] (imputed)
chr1	8489301	8489302	rs301799	30718901	Howard DM	2019-02-04	Nat Neurosci	Genome-wide meta-analysis of depression identifies 102 independent variants and highlights the importance of the prefrontal brain regions.	Depression	118,811 European ancestry cases, 327,427 European ancestry controls, 127,552 cases, 233,763 controls	414,055 European ancestry cases, 892,299 European ancestry controls	1p36.23	NR	rs301799-C	0.4306	4e-31	1.02564	[1.02-1.03]	NR [8098588] (imputed)
chr1	76056463	76056464	rs388916	31676860	Zhao B	2019-11-01	Nat Genet	Genome-wide association analysis of 19,629 individuals identifies variants influencing regional brain volumes and refines their genetic co-architecture with cognitive and mental health traits.	Brain region volumes	19,629 British ancestry individuals	NA	1p31.1	NR	rs388916-?	NR	2e-30	NA		NR [9227495] (imputed)
chr1	93152634	93152635	rs11809700	31604244	International Multiple Sclerosis Genetics Consortium	2019-09-01	Science	Multiple sclerosis genomic map implicates peripheral immune cells and microglia in susceptibility.	Multiple sclerosis	14,802 European and unknown ancestry cases, 26,703 European and unknown ancestry controls	32,627 European and unknown ancestry cases, 41,672 European and unknown ancestry controls	1p22.1	EVI5	rs11809700-T	NR	3e-30	1.13007	NR	Affymetrix, Illumina [8278136] (imputed)
chr1	72749847	72749848	rs3128341	30038396	Lee JJ	2018-07-23	Nat Genet	Gene discovery and polygenic prediction from a genome-wide association study of educational attainment in 1.1 million individuals.	Cognitive performance (MTAG)	402,382 European ancestry individuals	NA	1p31.1	Intergenic	rs3128341-T	0.2052	4e-30	0.0323	[0.027-0.038] unit decrease	Affymetrix, Illumina [7100000] (imputed)
chr1	41757992	41757993	rs1343775	30038396	Lee JJ	2018-07-23	Nat Genet	Gene discovery and polygenic prediction from a genome-wide association study of educational attainment in 1.1 million individuals.	Cognitive performance (MTAG)	402,382 European ancestry individuals	NA	1p34.2	Intergenic	rs1343775-A	0.7781	1e-29	0.0311	[0.026-0.037] unit increase	Affymetrix, Illumina [7100000] (imputed)
chr1	155135035	155135036	rs35749011	25064009	Nalls MA	2014-07-27	Nat Genet	Large-scale meta-analysis of genome-wide association data identifies six new risk loci for Parkinson's disease.	Parkinson's disease	13,708 European ancestry cases, 95,282 European ancestry controls	5,353 European ancestry cases, 5,551 European ancestry controls	1q22	GBA, SYT11	rs35749011-A	0.017	1e-29	1.824	[1.72-1.93]	Illumina [7893274] (imputed)
chr1	205723571	205723572	rs823118	31701892	Nalls MA	2019-12-01	Lancet Neurol	Identification of novel risk loci, causal insights, and heritable risk for Parkinson's disease: a meta-analysis of genome-wide association studies.	Parkinson's disease or first degree relation to individual with Parkinson's disease	15,056 European ancestry cases, 18,618 European ancestry proxy cases, 449,056 European ancestry controls	22,632 European ancestry cases, 968,735 European ancestry controls	1q32.1	NUCKS1	rs823118-T	0.566	1e-29	0.1066	[0.088-0.125] unit increase	NR [7784415] (imputed)
chr1	3081240	3081241	rs2075968	27182965	Pickrell JK	2016-05-16	Nat Genet	Detection and interpretation of shared genetic influences on 42 human traits.	Migraine	53,109 European ancestry cases, 230,876 European ancestry controls	NA	1p36.32	PRDM16	rs2075968-?	NR	9e-28	1.102	[1.083-1.122]	Illumina [13763073] (imputed)
chr1	76032903	76032904	rs211762	31676860	Zhao B	2019-11-01	Nat Genet	Genome-wide association analysis of 19,629 individuals identifies variants influencing regional brain volumes and refines their genetic co-architecture with cognitive and mental health traits.	Brain region volumes	19,629 British ancestry individuals	NA	1p31.1	NR	rs211762-?	NR	3e-27	NA		NR [9227495] (imputed)
chr1	72588118	72588119	rs12128707	30038396	Lee JJ	2018-07-23	Nat Genet	Gene discovery and polygenic prediction from a genome-wide association study of educational attainment in 1.1 million individuals.	Cognitive performance (MTAG)	402,382 European ancestry individuals	NA	1p31.1	Intergenic	rs12128707-A	0.7333	5e-27	0.028	[0.023-0.033] unit decrease	Affymetrix, Illumina [7100000] (imputed)
chr1	2525664	2525665	rs3748817	24076602	Beecham AH	2013-11-01	Nat Genet	Analysis of immune-related loci identifies 48 new susceptibility variants for multiple sclerosis.	Multiple sclerosis	14,498 European ancestry cases, 24,091 European ancestry controls	14,802 European ancestry cases, 26,703 European ancestry controls	1p36.32	MMEL1	rs3748817-A	0.65	1e-26	1.14		Illumina [161311]
chr1	92975463	92975464	rs41286801	24076602	Beecham AH	2013-11-01	Nat Genet	Analysis of immune-related loci identifies 48 new susceptibility variants for multiple sclerosis.	Multiple sclerosis	14,498 European ancestry cases, 24,091 European ancestry controls	14,802 European ancestry cases, 26,703 European ancestry controls	1p22.1	EVI5	rs41286801-A	0.16	1e-26	1.19		Illumina [161311]
chr1	76075555	76075556	rs1998547	31676860	Zhao B	2019-11-01	Nat Genet	Genome-wide association analysis of 19,629 individuals identifies variants influencing regional brain volumes and refines their genetic co-architecture with cognitive and mental health traits.	Brain region volumes	19,629 British ancestry individuals	NA	1p31.1	NR	rs1998547-?	NR	8e-25	NA		NR [9227495] (imputed)
chr1	115677182	115677183	rs2078371	27322543	Gormley P	2016-06-20	Nat Genet	Meta-analysis of 375,000 individuals identifies 38 susceptibility loci for migraine.	Migraine	59,674 European ancestry cases, 316,078 European ancestry controls	NA	1p13.2	TSPAN2, NGF	rs2078371-C	0.12	4e-24	1.11	[1.09-1.13]	Affymetrix, Illumina, Perlegen [8094889] (imputed)
chr1	76067738	76067739	rs1332790	31676860	Zhao B	2019-11-01	Nat Genet	Genome-wide association analysis of 19,629 individuals identifies variants influencing regional brain volumes and refines their genetic co-architecture with cognitive and mental health traits.	Brain region volumes	19,629 British ancestry individuals	NA	1p31.1	NR	rs1332790-?	NR	6e-24	NA		NR [9227495] (imputed)
chr1	207692048	207692049	rs6656401	24162737	Lambert JC	2013-10-27	Nat Genet	Meta-analysis of 74,046 individuals identifies 11 new susceptibility loci for Alzheimer's disease.	Alzheimer's disease (late onset)	17,008 European ancestry cases, 37,154 European ancestry controls	8,572 European ancestry cases, 11,312 European ancestry controls	1q32.2	CR1	rs6656401-A	0.197	6e-24	1.18	[1.14-1.22]	Illumina [7055881] (imputed)
chr1	207786288	207786289	rs6701713	29777097	Marioni RE	2018-05-18	Transl Psychiatry	GWAS on family history of Alzheimer's disease.	Alzheimer's disease or family history of Alzheimer's disease	up to 42,034 British ancestry individuals with parental history of Alzheimer's disease, at least 272,244 British ancestry individuals with no parental history of Alzheimer's disease, 25,580 Alzheimer's disease cases, 48,466 controls	NA	1q32.2	NR	rs6701713-?	NR	9e-24	NA		Affymetrix [7795605] (imputed)
chr1	205723571	205723572	rs823118	28892059	Chang D	2017-09-11	Nat Genet	A meta-analysis of genome-wide association studies identifies 17 new Parkinson's disease risk loci.	Parkinson's disease	20,184 European ancestry cases, 397,324 European ancestry controls	5,851 European ancestry cases, 5,866 European ancestry controls	1q32.1	NUCKS1, SLC41A1	rs823118-T	0.557	1e-23	1.1236	[1.1-1.15]	Illumina [11933700] (imputed)
chr1	75971699	75971700	rs74592222	31676860	Zhao B	2019-11-01	Nat Genet	Genome-wide association analysis of 19,629 individuals identifies variants influencing regional brain volumes and refines their genetic co-architecture with cognitive and mental health traits.	Brain region volumes	19,629 British ancestry individuals	NA	1p31.1	NR	rs74592222-?	NR	5e-23	NA		NR [9227495] (imputed)
chr1	155205633	155205634	rs76763715	31701892	Nalls MA	2019-12-01	Lancet Neurol	Identification of novel risk loci, causal insights, and heritable risk for Parkinson's disease: a meta-analysis of genome-wide association studies.	Parkinson's disease or first degree relation to individual with Parkinson's disease	15,056 European ancestry cases, 18,618 European ancestry proxy cases, 449,056 European ancestry controls	22,632 European ancestry cases, 968,735 European ancestry controls	1q22	GBAP1	rs76763715-T	0.9953	2e-22	0.7467	[0.6-0.9] unit decrease	NR [7784415] (imputed)
chr1	44015808	44015809	rs2819336	30038396	Lee JJ	2018-07-23	Nat Genet	Gene discovery and polygenic prediction from a genome-wide association study of educational attainment in 1.1 million individuals.	Cognitive performance (MTAG)	402,382 European ancestry individuals	NA	1p34.2	Intergenic	rs2819336-T	0.3641	3e-22	0.0231	[0.018-0.028] unit increase	Affymetrix, Illumina [7100000] (imputed)
chr1	205737738	205737739	rs11557080	31701892	Nalls MA	2019-12-01	Lancet Neurol	Identification of novel risk loci, causal insights, and heritable risk for Parkinson's disease: a meta-analysis of genome-wide association studies.	Parkinson's disease or first degree relation to individual with Parkinson's disease	15,056 European ancestry cases, 18,618 European ancestry proxy cases, 449,056 European ancestry controls	22,632 European ancestry cases, 968,735 European ancestry controls	1q32.1	RAB29	rs11557080-A	0.1389	3e-22	0.1315	[0.11-0.16] unit increase	NR [7784415] (imputed)
chr1	156154859	156154860	rs35643925	31701892	Nalls MA	2019-12-01	Lancet Neurol	Identification of novel risk loci, causal insights, and heritable risk for Parkinson's disease: a meta-analysis of genome-wide association studies.	Parkinson's disease or first degree relation to individual with Parkinson's disease	15,056 European ancestry cases, 18,618 European ancestry proxy cases, 449,056 European ancestry controls	22,632 European ancestry cases, 968,735 European ancestry controls	1q22	SEMA4A	rs35643925-A	0.0195	8e-22	0.389	[0.31-0.47] unit increase	NR [7784415] (imputed)
chr1	75969123	75969124	rs77984450	31676860	Zhao B	2019-11-01	Nat Genet	Genome-wide association analysis of 19,629 individuals identifies variants influencing regional brain volumes and refines their genetic co-architecture with cognitive and mental health traits.	Brain region volumes	19,629 British ancestry individuals	NA	1p31.1	NR	rs77984450-?	NR	9e-22	NA		NR [9227495] (imputed)
chr1	156450739	156450740	rs1925950	27322543	Gormley P	2016-06-20	Nat Genet	Meta-analysis of 375,000 individuals identifies 38 susceptibility loci for migraine.	Migraine	59,674 European ancestry cases, 316,078 European ancestry controls	NA	1q22	MEF2D	rs1925950-G	0.35	9e-22	1.07	[1.06-1.09]	Affymetrix, Illumina, Perlegen [8094889] (imputed)
chr1	98445829	98445830	rs80289781	31374203	Lam M	2019-08-01	Am J Hum Genet	Pleiotropic Meta-Analysis of Cognition, Education, and Schizophrenia Differentiates Roles of Early Neurodevelopmental and Adult Synaptic Pathways.	Cognitive ability, years of educational attainment or schizophrenia (pleiotropy)	328,917 individuals with educational attainment measurements, 107,207 individuals with cognitive ability measurements, 77,096 European ancestry schizophrenia cases, 43,456 European ancestry controls	NA	1p21.3	MIR137HG	rs80289781-?	NR	1e-21	0.0267793	[0.021-0.032] unit decrease	NR [7306098]
chr1	72749847	72749848	rs3128341	30038396	Lee JJ	2018-07-23	Nat Genet	Gene discovery and polygenic prediction from a genome-wide association study of educational attainment in 1.1 million individuals.	Cognitive performance	257,841 European ancestry individuals	NA	1p31.1	Intergenic	rs3128341-T	0.2052	3e-21	0.0334	[0.027-0.04] unit decrease	Affymetrix, Illumina [10100000] (imputed)
chr1	80809635	80809636	rs113188507	30718901	Howard DM	2019-02-04	Nat Neurosci	Genome-wide meta-analysis of depression identifies 102 independent variants and highlights the importance of the prefrontal brain regions.	Depression	118,811 European ancestry cases, 327,427 European ancestry controls, 127,552 cases, 233,763 controls	414,055 European ancestry cases, 892,299 European ancestry controls	1p31.1	NR	rs113188507-A	0.2838	3e-21	1.024	[1.019-1.029]	NR [8098588] (imputed)
chr1	110040309	110040310	rs6666119	30038396	Lee JJ	2018-07-23	Nat Genet	Gene discovery and polygenic prediction from a genome-wide association study of educational attainment in 1.1 million individuals.	Cognitive performance (MTAG)	402,382 European ancestry individuals	NA	1p13.3	Intergenic	rs6666119-A	0.6928	3e-21	0.0235	[0.019-0.028] unit decrease	Affymetrix, Illumina [7100000] (imputed)
chr1	156450872	156450873	rs2274319	32632093	Guo Y	2020-07-06	Nat Commun	A genome-wide cross-phenotype meta-analysis of the association of blood pressure with migraine.	Migraine and/or diastolic blood pressure	757,601 European ancestry individuals with blood pressure measurements, 59,674 European ancestry migraine cases, 316,078 European ancestry controls	NA	1q22	NR	rs2274319-?	NR	4e-21	NA		NR [up to 7000000]
chr1	205756483	205756484	rs6679073	32310270	Foo JN	2020-04-20	JAMA Neurol	Identification of Risk Loci for Parkinson Disease in Asians and Comparison of Risk Between Asians and Europeans: A Genome-Wide Association Study.	Parkinson's disease	6,724 East Asian ancestry cases, 24,851 East Asian ancestry controls	57,545 European ancestry cases, 1,868,816 European ancestry controls, 988 Japanese ancestry cases, 2,521 Japanese ancestry controls	1q32.1	PARK16	rs6679073-?	NR	4e-21	NA		Illumina [5843213] (imputed)
chr1	200875896	200875897	rs59655222	31604244	International Multiple Sclerosis Genetics Consortium	2019-09-01	Science	Multiple sclerosis genomic map implicates peripheral immune cells and microglia in susceptibility.	Multiple sclerosis	14,802 European and unknown ancestry cases, 26,703 European and unknown ancestry controls	32,627 European and unknown ancestry cases, 41,672 European and unknown ancestry controls	1q32.1	C1orf106	rs59655222-T	NR	6e-21	1.1049	NR	Affymetrix, Illumina [8278136] (imputed)
chr1	76010958	76010959	rs2748444	31676860	Zhao B	2019-11-01	Nat Genet	Genome-wide association analysis of 19,629 individuals identifies variants influencing regional brain volumes and refines their genetic co-architecture with cognitive and mental health traits.	Brain region volumes	19,629 British ancestry individuals	NA	1p31.1	NR	rs2748444-?	NR	8e-21	NA		NR [9227495] (imputed)
chr1	54852993	54852994	rs11206344	32665545	van der Meer D	2020-07-14	Nat Commun	Understanding the genetic determinants of the brain with MOSTest.	Brain morphology (MOSTest)	26,502 European ancestry individuals	NA	1p32.3	SSBP3	rs11206344-?		9e-21	NA		NR [7428630] (imputed)
chr1	72588118	72588119	rs12128707	30038396	Lee JJ	2018-07-23	Nat Genet	Gene discovery and polygenic prediction from a genome-wide association study of educational attainment in 1.1 million individuals.	Cognitive performance	257,841 European ancestry individuals	NA	1p31.1	Intergenic	rs12128707-A	0.7333	9e-21	0.0303	[0.024-0.037] unit decrease	Affymetrix, Illumina [10100000] (imputed)
chr1	72749847	72749848	rs3128341	33414549	Demange PA	2021-01-07	Nat Genet	Investigating the genetic architecture of noncognitive skills using GWAS-by-subtraction.	Cognitive aspects of educational attainment	257,700 European ancestry individuals	NA	1p31.1	NR	rs3128341-T	0.183897	9e-21	0.0763988	[0.06-0.092] unit decrease	Affymetrix, Illumina, Perlegen [7305956] (imputed)
chr1	85746992	85746993	rs12087340	24076602	Beecham AH	2013-11-01	Nat Genet	Analysis of immune-related loci identifies 48 new susceptibility variants for multiple sclerosis.	Multiple sclerosis	14,498 European ancestry cases, 24,091 European ancestry controls	14,802 European ancestry cases, 26,703 European ancestry controls	1p22.3	BCL10	rs12087340-A	0.09	1e-20	1.21		Illumina [161311]
chr1	51016602	51016603	rs10888696	32665545	van der Meer D	2020-07-14	Nat Commun	Understanding the genetic determinants of the brain with MOSTest.	Subcortical volume (MOSTest)	26,502 European ancestry individuals	NA	1p32.3	CROCC, MFAP2, ATP13A2, SDHB	rs10888696-?		2e-20	NA		NR [7428630] (imputed)
chr1	72749847	72749848	rs3128341	29942086	Savage JE	2018-06-25	Nat Genet	Genome-wide association meta-analysis in 269,867 individuals identifies new genetic and functional links to intelligence.	Intelligence	269,867 European ancestry individuals	NA	1p31.1	NR	rs3128341-T	NR	2e-20	9.284	z-score decrease	Affymetrix, Illumina [9295118] (imputed)
chr1	156450872	156450873	rs2274319	32632093	Guo Y	2020-07-06	Nat Commun	A genome-wide cross-phenotype meta-analysis of the association of blood pressure with migraine.	Migraine and/or systolic blood pressure	757,601 European ancestry individuals with blood pressure measurements, 59,674 European ancestry migraine cases, 316,078 European ancestry controls	NA	1q22	NR	rs2274319-?	NR	2e-20	NA		NR [up to 7000000]
chr1	175913827	175913828	rs10913112	30718901	Howard DM	2019-02-04	Nat Neurosci	Genome-wide meta-analysis of depression identifies 102 independent variants and highlights the importance of the prefrontal brain regions.	Depression	118,811 European ancestry cases, 327,427 European ancestry controls, 127,552 cases, 233,763 controls	414,055 European ancestry cases, 892,299 European ancestry controls	1q25.1	NR	rs10913112-C	0.6233	2e-20	1.02145	[1.02-1.03]	NR [8098588] (imputed)
chr1	205789281	205789282	rs823080	32665545	van der Meer D	2020-07-14	Nat Commun	Understanding the genetic determinants of the brain with MOSTest.	Brain morphology (MOSTest)	26,502 European ancestry individuals	NA	1q32.1	SLC45A3, NUCKS1, AC119673.1, RAB7L1, SLC41A1, PM20D1	rs823080-?		2e-20	NA		NR [7428630] (imputed)
chr1	215137221	215137222	rs6540873	32665545	van der Meer D	2020-07-14	Nat Commun	Understanding the genetic determinants of the brain with MOSTest.	Cortical thickness (MOSTest)	26,502 European ancestry individuals	NA	1q41	CAPZB, MINOS1-NBL1, MINOS1, NBL1	rs6540873-?		2e-20	NA		NR [7428630] (imputed)
chr1	72588118	72588119	rs12128707	33414549	Demange PA	2021-01-07	Nat Genet	Investigating the genetic architecture of noncognitive skills using GWAS-by-subtraction.	Cognitive aspects of educational attainment	257,700 European ancestry individuals	NA	1p31.1	NR	rs12128707-A	0.285288	3e-20	0.0646163	[0.051-0.078] unit decrease	Affymetrix, Illumina, Perlegen [7305956] (imputed)
chr1	47980915	47980916	rs6658111	32665545	van der Meer D	2020-07-14	Nat Commun	Understanding the genetic determinants of the brain with MOSTest.	Cortical surface area (min-P)	26,502 European ancestry individuals	NA	1p33	PRKCZ	rs6658111-?		4e-20	NA		NR [7428630] (imputed)
chr1	72733609	72733610	rs34305371	29326435	Hill WD	2018-01-11	Mol Psychiatry	A combined analysis of genetically correlated traits identifies 187 loci and a role for neurogenesis and myelination in intelligence.	Intelligence (MTAG)	120,934 British ancestry individuals, 127,548 individuals	NA	1p31.1	NEGR1	rs34305371-A	NR	4e-20	0.0474075	[0.037-0.058] unit increase	Affymetrix [NR]
chr1	248458765	248458766	rs41310573	27777418	Wong ML	2016-10-25	Mol Psychiatry	The PHF21B gene is associated with major depression and modulates the stress response.	Major depressive disorder	203 Mexican American cases, 196 Mexican American controls	NA	1q44	OR2T12	rs41310573-?	NR	4e-20	NA		Illumina [83898]
chr1	192541471	192541472	rs1359062	24076602	Beecham AH	2013-11-01	Nat Genet	Analysis of immune-related loci identifies 48 new susceptibility variants for multiple sclerosis.	Multiple sclerosis	14,498 European ancestry cases, 24,091 European ancestry controls	14,802 European ancestry cases, 26,703 European ancestry controls	1q31.2	RGS1	rs1359062-C	0.83	5e-20	1.15		Illumina [161311]
chr1	215144757	215144758	rs7531398	32665545	van der Meer D	2020-07-14	Nat Commun	Understanding the genetic determinants of the brain with MOSTest.	Brain morphology (MOSTest)	26,502 European ancestry individuals	NA	1q41	KCNK2	rs7531398-?		5e-20	NA		NR [7428630] (imputed)
chr1	51062975	51062976	rs3850873	32665545	van der Meer D	2020-07-14	Nat Commun	Understanding the genetic determinants of the brain with MOSTest.	Brain morphology (MOSTest)	26,502 European ancestry individuals	NA	1p32.3	DMRTA2, FAF1, CDKN2C	rs3850873-?		6e-20	NA		NR [7428630] (imputed)
chr1	197704716	197704717	rs17641524	30718901	Howard DM	2019-02-04	Nat Neurosci	Genome-wide meta-analysis of depression identifies 102 independent variants and highlights the importance of the prefrontal brain regions.	Depression	118,811 European ancestry cases, 327,427 European ancestry controls, 127,552 cases, 233,763 controls	414,055 European ancestry cases, 892,299 European ancestry controls	1q31.3	NR	rs17641524-C	0.7909	8e-20	1.02459	[1.02-1.03]	NR [8098588] (imputed)
chr1	47980915	47980916	rs6658111	32665545	van der Meer D	2020-07-14	Nat Commun	Understanding the genetic determinants of the brain with MOSTest.	Subcortical volume (min-P)	26,502 European ancestry individuals	NA	1p33	PRDM16	rs6658111-?		9e-20	NA		NR [7428630] (imputed)
chr1	96175935	96175936	rs10874938	30038396	Lee JJ	2018-07-23	Nat Genet	Gene discovery and polygenic prediction from a genome-wide association study of educational attainment in 1.1 million individuals.	Cognitive performance (MTAG)	402,382 European ancestry individuals	NA	1p21.3	Intergenic	rs10874938-A	0.5103	1e-19	0.0208	[0.016-0.025] unit increase	Affymetrix, Illumina [7100000] (imputed)
chr1	98502339	98502340	rs1782810	28540026	Anney RJL	2017-05-22	Mol Autism	Meta-analysis of GWAS of over 16,000 individuals with autism spectrum disorder highlights a novel locus at 10q24.32 and a significant overlap with schizophrenia.	Autism spectrum disorder or schizophrenia	schizophrenia cases and controls (see Ripke, 2014), up to 6,197 European ancestry ASD cases, up to 7,377 European ancestry controls, up to 1,190 ASD cases, up to 1,190 controls	NA	1p21.3	DPYD-AS2, DPYD, MIR137, MIR137HG, MIR2682	rs1782810-A		1e-19	1.12	[1.09-1.15]	Affymetrix, Illumina [NR]
chr1	47980915	47980916	rs6658111	32665545	van der Meer D	2020-07-14	Nat Commun	Understanding the genetic determinants of the brain with MOSTest.	Brain morphology (min-P)	26,502 European ancestry individuals	NA	1p33	PRDM16	rs6658111-?		2e-19	NA		NR [7428630] (imputed)
chr1	47980915	47980916	rs6658111	31676860	Zhao B	2019-11-01	Nat Genet	Genome-wide association analysis of 19,629 individuals identifies variants influencing regional brain volumes and refines their genetic co-architecture with cognitive and mental health traits.	Brain region volumes	19,629 British ancestry individuals	NA	1p33	NR	rs6658111-?	NR	3e-19	NA		NR [9227495] (imputed)
chr1	72765115	72765116	rs2568958	30643256	Baselmans BML	2019-01-14	Nat Genet	Multivariate genome-wide analyses of the well-being spectrum.	Depressive symptoms	1,067,913 European ancestry individuals	228,033 European ancestry individuals	1p31.1	NR	rs2568958-A	0.612019	3e-19	0.0114017	[0.0089-0.0139] unit increase	NR [NR]
chr1	98501983	98501984	rs1702294	25056061	Ripke S	2014-07-22	Nature	Biological insights from 108 schizophrenia-associated genetic loci.	Schizophrenia	32,405 European ancestry cases, 42,221 European ancestry controls, 1,235 European ancestry cases and 1,235 European ancestry controls from 1235 parent-offspring trios, 1,836 East Asian ancestry cases, 3,383 East Asian ancestry controls	1,513 European ancestry cases, 66,236 European ancestry controls	1p21.3	DPYD, MIR137	rs1702294-C	0.809	3e-19	1.1274	[1.1-1.16]	Affymetrix, Illumina [9005918] (imputed)
chr1	200874727	200874728	rs55838263	24076602	Beecham AH	2013-11-01	Nat Genet	Analysis of immune-related loci identifies 48 new susceptibility variants for multiple sclerosis.	Multiple sclerosis	14,498 European ancestry cases, 24,091 European ancestry controls	14,802 European ancestry cases, 26,703 European ancestry controls	1q32.1	C1orf106	rs55838263-A	0.71	4e-19	1.13		Illumina [161311]
chr1	37192740	37192741	rs1002656	30718901	Howard DM	2019-02-04	Nat Neurosci	Genome-wide meta-analysis of depression identifies 102 independent variants and highlights the importance of the prefrontal brain regions.	Depression	118,811 European ancestry cases, 327,427 European ancestry controls, 127,552 cases, 233,763 controls	414,055 European ancestry cases, 892,299 European ancestry controls	1p34.3	NR	rs1002656-C	0.2967	5e-19	1.02145	[1.02-1.03]	NR [8098588] (imputed)
chr1	52342426	52342427	rs1890946	30718901	Howard DM	2019-02-04	Nat Neurosci	Genome-wide meta-analysis of depression identifies 102 independent variants and highlights the importance of the prefrontal brain regions.	Depression	118,811 European ancestry cases, 327,427 European ancestry controls, 127,552 cases, 233,763 controls	414,055 European ancestry cases, 892,299 European ancestry controls	1p32.3	NR	rs1890946-C	0.5329	9e-19	1.01937	[1.02-1.02]	NR [8098588] (imputed)
chr1	41750647	41750648	rs12035012	29326435	Hill WD	2018-01-11	Mol Psychiatry	A combined analysis of genetically correlated traits identifies 187 loci and a role for neurogenesis and myelination in intelligence.	Intelligence (MTAG)	120,934 British ancestry individuals, 127,548 individuals	NA	1p34.2	ENSG00000235358	rs12035012-A	NR	1e-18	0.0318854	[0.025-0.039] unit decrease	Affymetrix [NR]
chr1	207786827	207786828	rs2093760	30617256	Jansen IE	2019-01-07	Nat Genet	Genome-wide meta-analysis identifies new loci and functional pathways influencing Alzheimer's disease risk.	Alzheimer's disease or family history of Alzheimer's disease	24,087 European ancestry late-onset Alzheimer's disease cases, 47,793 European ancestry individuals with family history of Alzheimer's disease, 383,378 European ancestry controls	NA	1q32.2	CR1	rs2093760-A	0.205	1e-18	8.82	NR z-unit increase	Affymetrix, Illumina [up to 10847151] (imputed)
chr1	72756048	72756049	rs17526367	29326435	Hill WD	2018-01-11	Mol Psychiatry	A combined analysis of genetically correlated traits identifies 187 loci and a role for neurogenesis and myelination in intelligence.	Intelligence (MTAG)	120,934 British ancestry individuals, 127,548 individuals	NA	1p31.1	NEGR1	rs17526367-T	NR	2e-18	0.0304842	[0.024-0.037] unit decrease	Affymetrix [NR]
chr1	98512126	98512127	rs2660304	29483656	Pardinas AF	2018-02-26	Nat Genet	Common schizophrenia alleles are enriched in mutation-intolerant genes and in regions under strong background selection.	Schizophrenia	40,675 European ancestry cases, 64,643 European ancestry controls	1,651 European ancestry cases, 4,111 cases, 142,717 European ancestry controls, 11,507 controls	1p21.3	DPYD, MIR137, MIR137HG, MIR2682	rs2660304-?	NR	2e-18	1.11483	[1.09-1.14]	Illumina [8000000] (imputed)
chr1	156450872	156450873	rs2274319	27182965	Pickrell JK	2016-05-16	Nat Genet	Detection and interpretation of shared genetic influences on 42 human traits.	Migraine	53,109 European ancestry cases, 230,876 European ancestry controls	NA	1q22	MEF2D	rs2274319-?	NR	2e-18	1.072	[1.056-1.089]	Illumina [13763073] (imputed)
chr1	72588118	72588119	rs12128707	29326435	Hill WD	2018-01-11	Mol Psychiatry	A combined analysis of genetically correlated traits identifies 187 loci and a role for neurogenesis and myelination in intelligence.	Intelligence (MTAG)	120,934 British ancestry individuals, 127,548 individuals	NA	1p31.1	NEGR1	rs12128707-A	NR	3e-18	0.0296532	[0.023-0.036] unit decrease	Affymetrix [NR]
chr1	204587568	204587569	rs3747631	30038396	Lee JJ	2018-07-23	Nat Genet	Gene discovery and polygenic prediction from a genome-wide association study of educational attainment in 1.1 million individuals.	Cognitive performance (MTAG)	402,382 European ancestry individuals	NA	1q32.1	Intergenic	rs3747631-C	0.2106	3e-18	0.0245	[0.019-0.03] unit increase	Affymetrix, Illumina [7100000] (imputed)
chr1	3132423	3132424	rs2817144	32665545	van der Meer D	2020-07-14	Nat Commun	Understanding the genetic determinants of the brain with MOSTest.	Subcortical volume (MOSTest)	26,502 European ancestry individuals	NA	1p36.32	PRKCZ	rs2817144-?		4e-18	NA		NR [7428630] (imputed)
chr1	72588118	72588119	rs12128707	29942086	Savage JE	2018-06-25	Nat Genet	Genome-wide association meta-analysis in 269,867 individuals identifies new genetic and functional links to intelligence.	Intelligence	269,867 European ancestry individuals	NA	1p31.1	NR	rs12128707-A	NR	4e-18	8.672	z-score decrease	Affymetrix, Illumina [9295118] (imputed)
chr1	207692048	207692049	rs6656401	30617256	Jansen IE	2019-01-07	Nat Genet	Genome-wide meta-analysis identifies new loci and functional pathways influencing Alzheimer's disease risk.	Alzheimer's disease or family history of Alzheimer's disease	24,087 European ancestry late-onset Alzheimer's disease cases, 47,793 European ancestry individuals with family history of Alzheimer's disease, 383,378 European ancestry controls	NA	1q32.2	CR1	rs6656401-A	0.1782	4e-18	8.67	NR z-unit increase	Affymetrix, Illumina [up to 10847151] (imputed)
chr1	50559161	50559162	rs11579246	30718901	Howard DM	2019-02-04	Nat Neurosci	Genome-wide meta-analysis of depression identifies 102 independent variants and highlights the importance of the prefrontal brain regions.	Depression	118,811 European ancestry cases, 327,427 European ancestry controls, 127,552 cases, 233,763 controls	414,055 European ancestry cases, 892,299 European ancestry controls	1p33	NR	rs11579246-A	0.9067	9e-18	1.033	[1.025-1.04]	NR [8098588] (imputed)
chr1	96175935	96175936	rs10874938	29326435	Hill WD	2018-01-11	Mol Psychiatry	A combined analysis of genetically correlated traits identifies 187 loci and a role for neurogenesis and myelination in intelligence.	Intelligence (MTAG)	120,934 British ancestry individuals, 127,548 individuals	NA	1p21.3	RP11-286B14.1	rs10874938-A	NR	9e-18	0.0257168	[0.02-0.032] unit increase	Affymetrix [NR]
chr1	47980915	47980916	rs6658111	31676860	Zhao B	2019-11-01	Nat Genet	Genome-wide association analysis of 19,629 individuals identifies variants influencing regional brain volumes and refines their genetic co-architecture with cognitive and mental health traits.	Brain region volumes	19,629 British ancestry individuals	NA	1p33	NR	rs6658111-?	NR	1e-17	NA		NR [9227495] (imputed)
chr1	98501983	98501984	rs1702294	31268507	Periyasamy S	2019-07-03	JAMA Psychiatry	Association of Schizophrenia Risk With Disordered Niacin Metabolism in an Indian Genome-wide Association Study.	Schizophrenia	816 Indian ancestry cases, 900 Indian ancestry controls, 505 Indian ancestry cases and 871 Indian ancestry controls from 405 families, up to 36,989 European and unknown ancestry cases, up to 113,075 European and unknown ancestry controls	NA	1p21.3	NR	rs1702294-?	NR	1e-17	NA		Illumina [up to 5582932] (imputed)
chr1	98501983	98501984	rs1702294	30285260	Ikeda M	2018-10-03	Schizophr Bull	Genome-Wide Association Study Detected Novel Susceptibility Genes for Schizophrenia and Shared Trans-Populations/Diseases Genetic Effect.	Schizophrenia	14,023 East Asian ancestry cases, 33,640 European ancestry cases, 31,505 East Asian ancestry controls, 43,456 European ancestry controls	NA	1p21.3	MIR2682	rs1702294-C	NR	1e-17	1.126	[1.1-1.15]	Illumina [6627481] (imputed)
chr1	98512126	98512127	rs2660304	26198764	Goes FS	2015-07-21	Am J Med Genet B Neuropsychiatr Genet	Genome-wide association study of schizophrenia in Ashkenazi Jews.	Schizophrenia	592 Ashkenazi Jewish ancestry cases, 505 Ashkenazi Jewish ancestry controls, 36,989 cases, 113,075 controls	NA	1p21.3	NR	rs2660304-T	NR	1e-17	1.12	[NR]	Illumina [7158791] (imputed)
chr1	120267504	120267505	rs483180	31604244	International Multiple Sclerosis Genetics Consortium	2019-09-01	Science	Multiple sclerosis genomic map implicates peripheral immune cells and microglia in susceptibility.	Multiple sclerosis	14,802 European and unknown ancestry cases, 26,703 European and unknown ancestry controls	32,627 European and unknown ancestry cases, 41,672 European and unknown ancestry controls	1p12	PHGDH	rs483180-C	NR	1e-17	1.08589	NR	Affymetrix, Illumina [8278136] (imputed)
chr1	207692048	207692049	rs6656401	30617256	Jansen IE	2019-01-07	Nat Genet	Genome-wide meta-analysis identifies new loci and functional pathways influencing Alzheimer's disease risk.	Alzheimer's disease (late onset)	24,087 European ancestry cases, 55,058 European ancestry controls	NA	1q32.2	CR1	rs6656401-A	NR	1e-17	8.54	NR z-score increase	Illumina [up to 9862738] (imputed)
chr1	3132423	3132424	rs2817144	32665545	van der Meer D	2020-07-14	Nat Commun	Understanding the genetic determinants of the brain with MOSTest.	Subcortical volume (min-P)	26,502 European ancestry individuals	NA	1p36.32	PRKCZ	rs2817144-?		2e-17	NA		NR [7428630] (imputed)
chr1	72749847	72749848	rs3128341	29326435	Hill WD	2018-01-11	Mol Psychiatry	A combined analysis of genetically correlated traits identifies 187 loci and a role for neurogenesis and myelination in intelligence.	Intelligence (MTAG)	120,934 British ancestry individuals, 127,548 individuals	NA	1p31.1	NEGR1	rs3128341-T	NR	2e-17	0.0306605	[0.024-0.038] unit decrease	Affymetrix [NR]
chr1	215137221	215137222	rs6540873	32665545	van der Meer D	2020-07-14	Nat Commun	Understanding the genetic determinants of the brain with MOSTest.	Cortical thickness (min-P)	26,502 European ancestry individuals	NA	1q41	NR	rs6540873-?		2e-17	NA		NR [7428630] (imputed)
chr1	3132423	3132424	rs2817144	32665545	van der Meer D	2020-07-14	Nat Commun	Understanding the genetic determinants of the brain with MOSTest.	Brain morphology (min-P)	26,502 European ancestry individuals	NA	1p36.32	PRKCZ	rs2817144-?		3e-17	NA		NR [7428630] (imputed)
chr1	72751184	72751185	rs3101336	29326435	Hill WD	2018-01-11	Mol Psychiatry	A combined analysis of genetically correlated traits identifies 187 loci and a role for neurogenesis and myelination in intelligence.	Intelligence (MTAG)	120,934 British ancestry individuals, 127,548 individuals	NA	1p31.1	NEGR1	rs3101336-T	NR	3e-17	0.0251995	[0.019-0.031] unit decrease	Affymetrix [NR]
chr1	72837489	72837490	rs11209951	29326435	Hill WD	2018-01-11	Mol Psychiatry	A combined analysis of genetically correlated traits identifies 187 loci and a role for neurogenesis and myelination in intelligence.	Intelligence (MTAG)	120,934 British ancestry individuals, 127,548 individuals	NA	1p31.1	RPL31P12	rs11209951-T	NR	4e-17	0.0250619	[0.019-0.031] unit increase	Affymetrix [NR]
chr1	215137221	215137222	rs6540873	32665545	van der Meer D	2020-07-14	Nat Commun	Understanding the genetic determinants of the brain with MOSTest.	Brain morphology (min-P)	26,502 European ancestry individuals	NA	1q41	STIL, CMPK1, FOXE3, FOXD2	rs6540873-?		4e-17	NA		NR [7428630] (imputed)
chr1	73768365	73768366	rs12129573	31835028	Cross-Disorder Group of the Psychiatric Genomics Consortium	2019-12-01	Cell	Genomic Relationships, Novel Loci, and Pleiotropic Mechanisms across Eight Psychiatric Disorders.	anorexia nervosa, attention-deficit/hyperactivity disorder, autism spectrum disorder, bipolar disorder, major depression, obsessive-compulsive disorder, schizophrenia, or Tourette syndrome (pleiotropy)	19,009 European ancestry ADHD cases, 3,495 European ancestry anorexia cases, 18,381 European ancestry autism cases, 20,352 European ancestry bipolar disorder cases, 130,664 European ancestry major depression cases, 2,688 European ancestry OCD cases, 33,640 European ancestry schizophrenia cases, 4,645 European ancestry Tourette's cases, 494,162 European ancestry controls	NA	1p31.1	Intergenic	rs12129573-?		5e-17	NA		NR [6786993] (imputed)
chr1	155206166	155206167	rs2230288	27182965	Pickrell JK	2016-05-16	Nat Genet	Detection and interpretation of shared genetic influences on 42 human traits.	Parkinson's disease	9,619 European ancestry cases, 324,522 European ancestry controls	NA	1q22	GBA	rs2230288-?	NR	5e-17	1.674	[1.495-1.873]	Illumina [12438219] (imputed)
chr1	113239477	113239478	rs2999158	32193296	Grasby KL	2020-03-01	Science	The genetic architecture of the human cerebral cortex.	Cortical surface area	33,992 European ancestry individuals	14,727 European ancestry individuals, 2,943 individuals	1p13.2	NR	rs2999158-T	0.3256	7e-17	9.18078	[7.02-11.34] unit decrease	Affymetrix, Illumina [NR]
chr1	232664610	232664611	rs10797576	31701892	Nalls MA	2019-12-01	Lancet Neurol	Identification of novel risk loci, causal insights, and heritable risk for Parkinson's disease: a meta-analysis of genome-wide association studies.	Parkinson's disease or first degree relation to individual with Parkinson's disease	15,056 European ancestry cases, 18,618 European ancestry proxy cases, 449,056 European ancestry controls	22,632 European ancestry cases, 968,735 European ancestry controls	1q42.2	SIPA1L2	rs10797576-T	0.1403	7e-17	0.1114	[0.085-0.137] unit increase	NR [7784415] (imputed)
chr1	6512546	6512547	rs2986736	31604244	International Multiple Sclerosis Genetics Consortium	2019-09-01	Science	Multiple sclerosis genomic map implicates peripheral immune cells and microglia in susceptibility.	Multiple sclerosis	14,802 European and unknown ancestry cases, 26,703 European and unknown ancestry controls	32,627 European and unknown ancestry cases, 41,672 European and unknown ancestry controls	1p36.31	ESPN	rs2986736-C	NR	9e-17	1.12007	NR	Affymetrix, Illumina [8278136] (imputed)
chr1	72610878	72610879	rs12133604	29326435	Hill WD	2018-01-11	Mol Psychiatry	A combined analysis of genetically correlated traits identifies 187 loci and a role for neurogenesis and myelination in intelligence.	Intelligence (MTAG)	120,934 British ancestry individuals, 127,548 individuals	NA	1p31.1	NEGR1	rs12133604-T	NR	9e-17	0.0256051	[0.02-0.032] unit increase	Affymetrix [NR]
chr1	72571363	72571364	rs1486091	29942086	Savage JE	2018-06-25	Nat Genet	Genome-wide association meta-analysis in 269,867 individuals identifies new genetic and functional links to intelligence.	Intelligence	269,867 European ancestry individuals	NA	1p31.1	NR	rs1486091-T	NR	1e-16	8.265	z-score decrease	Affymetrix, Illumina [9295118] (imputed)
chr1	72837238	72837239	rs7531118	31926635	Coleman JRI	2019-11-01	Biol Psychiatry	The Genetics of the Mood Disorder Spectrum: Genome-wide Association Analyses of More Than 185,000 Cases and 439,000 Controls.	Bipolar disorder or major depressive disorder	164,933 European ancestry major depressive disorder cases, 20,352 European ancestry bipolar disorder cases, 439,741 European ancestry controls	NA	1p31.1	NR	rs7531118-C	NR	1e-16	1.04167		NR [NR] (imputed)
chr1	72837238	72837239	rs7531118	29942086	Savage JE	2018-06-25	Nat Genet	Genome-wide association meta-analysis in 269,867 individuals identifies new genetic and functional links to intelligence.	Intelligence	269,867 European ancestry individuals	NA	1p31.1	NR	rs7531118-T	NR	1e-16	8.287	z-score decrease	Affymetrix, Illumina [9295118] (imputed)
chr1	96175935	96175936	rs10874938	30038396	Lee JJ	2018-07-23	Nat Genet	Gene discovery and polygenic prediction from a genome-wide association study of educational attainment in 1.1 million individuals.	Cognitive performance	257,841 European ancestry individuals	NA	1p21.3	Intergenic	rs10874938-A	0.5103	1e-16	0.0236	[0.018-0.029] unit increase	Affymetrix, Illumina [10100000] (imputed)
chr1	98552831	98552832	rs1198588	31740837	Lam M	2019-11-18	Nat Genet	Comparative genetic architectures of schizophrenia in East Asian and European populations.	Schizophrenia	22,778 East Asian ancestry cases, 35,362 East Asian ancestry controls, 33,640 European ancestry cases, 43,456 European ancestry controls	NA	1p21.3	NR	rs1198588-?	NR	1e-16	1.10926	[1.08-1.13]	Affymetrix, Illumina [12447948] (imputed)
chr1	204587568	204587569	rs3747631	31374203	Lam M	2019-08-01	Am J Hum Genet	Pleiotropic Meta-Analysis of Cognition, Education, and Schizophrenia Differentiates Roles of Early Neurodevelopmental and Adult Synaptic Pathways.	Cognitive ability, years of educational attainment or schizophrenia (pleiotropy)	328,917 individuals with educational attainment measurements, 107,207 individuals with cognitive ability measurements, 77,096 European ancestry schizophrenia cases, 43,456 European ancestry controls	NA	1q32.1	LRRN2	rs3747631-?	NR	1e-16	0.0204824	[0.016-0.025] unit increase	NR [7306098]
chr1	3133421	3133422	rs2817145	31676860	Zhao B	2019-11-01	Nat Genet	Genome-wide association analysis of 19,629 individuals identifies variants influencing regional brain volumes and refines their genetic co-architecture with cognitive and mental health traits.	Brain region volumes	19,629 British ancestry individuals	NA	1p36.32	NR	rs2817145-?	NR	2e-16	NA		NR [9227495] (imputed)
chr1	92222088	92222089	rs12133753	31604244	International Multiple Sclerosis Genetics Consortium	2019-09-01	Science	Multiple sclerosis genomic map implicates peripheral immune cells and microglia in susceptibility.	Multiple sclerosis	14,802 European and unknown ancestry cases, 26,703 European and unknown ancestry controls	32,627 European and unknown ancestry cases, 41,672 European and unknown ancestry controls	1p22.1	TGFBR3	rs12133753-C	NR	2e-16	1.131	NR	Affymetrix, Illumina [8278136] (imputed)
chr1	101240892	101240893	rs7552544	24076602	Beecham AH	2013-11-01	Nat Genet	Analysis of immune-related loci identifies 48 new susceptibility variants for multiple sclerosis.	Multiple sclerosis	14,498 European ancestry cases, 24,091 European ancestry controls	14,802 European ancestry cases, 26,703 European ancestry controls	1p21.2	VCAM1	rs7552544-A	0.43	2e-16	1.1		Illumina [161311]
chr1	205723571	205723572	rs823118	25064009	Nalls MA	2014-07-27	Nat Genet	Large-scale meta-analysis of genome-wide association data identifies six new risk loci for Parkinson's disease.	Parkinson's disease	13,708 European ancestry cases, 95,282 European ancestry controls	5,353 European ancestry cases, 5,551 European ancestry controls	1q32.1	NUCKS1, RAB7L1	rs823118-T	0.559	2e-16	1.122	[1.09-1.15]	Illumina [7893274] (imputed)
chr1	19968057	19968058	rs12408663	32665545	van der Meer D	2020-07-14	Nat Commun	Understanding the genetic determinants of the brain with MOSTest.	Brain morphology (MOSTest)	26,502 European ancestry individuals	NA	1p36.13	CAPZB, MINOS1-NBL1, MINOS1, NBL1	rs12408663-?		3e-16	NA		NR [7428630] (imputed)
chr1	41781150	41781151	rs1892419	30038396	Lee JJ	2018-07-23	Nat Genet	Gene discovery and polygenic prediction from a genome-wide association study of educational attainment in 1.1 million individuals.	Cognitive performance	257,841 European ancestry individuals	NA	1p34.2	Intergenic	rs1892419-T	0.7699	3e-16	0.0276	[0.021-0.034] unit increase	Affymetrix, Illumina [10100000] (imputed)
chr1	72554092	72554093	rs2821260	29326435	Hill WD	2018-01-11	Mol Psychiatry	A combined analysis of genetically correlated traits identifies 187 loci and a role for neurogenesis and myelination in intelligence.	Intelligence (MTAG)	120,934 British ancestry individuals, 127,548 individuals	NA	1p31.1	NEGR1	rs2821260-T	NR	3e-16	0.0244349	[0.019-0.03] unit decrease	Affymetrix [NR]
chr1	72844513	72844514	rs2999987	29326435	Hill WD	2018-01-11	Mol Psychiatry	A combined analysis of genetically correlated traits identifies 187 loci and a role for neurogenesis and myelination in intelligence.	Intelligence (MTAG)	120,934 British ancestry individuals, 127,548 individuals	NA	1p31.1	RPL31P12	rs2999987-T	NR	3e-16	0.0308087	[0.023-0.038] unit increase	Affymetrix [NR]
chr1	91193048	91193049	rs10922907	30038396	Lee JJ	2018-07-23	Nat Genet	Gene discovery and polygenic prediction from a genome-wide association study of educational attainment in 1.1 million individuals.	Cognitive performance (MTAG)	402,382 European ancestry individuals	NA	1p22.2	Intergenic	rs10922907-A	0.4513	3e-16	0.0188	[0.014-0.023] unit decrease	Affymetrix, Illumina [7100000] (imputed)
chr1	96175935	96175936	rs10874938	33414549	Demange PA	2021-01-07	Nat Genet	Investigating the genetic architecture of noncognitive skills using GWAS-by-subtraction.	Cognitive aspects of educational attainment	257,700 European ancestry individuals	NA	1p21.3	NR	rs10874938-A	0.472167	3e-16	0.051791	[0.039-0.064] unit increase	Affymetrix, Illumina, Perlegen [7305956] (imputed)
chr1	98501983	98501984	rs1702294	31835028	Cross-Disorder Group of the Psychiatric Genomics Consortium	2019-12-01	Cell	Genomic Relationships, Novel Loci, and Pleiotropic Mechanisms across Eight Psychiatric Disorders.	anorexia nervosa, attention-deficit/hyperactivity disorder, autism spectrum disorder, bipolar disorder, major depression, obsessive-compulsive disorder, schizophrenia, or Tourette syndrome (pleiotropy)	19,009 European ancestry ADHD cases, 3,495 European ancestry anorexia cases, 18,381 European ancestry autism cases, 20,352 European ancestry bipolar disorder cases, 130,664 European ancestry major depression cases, 2,688 European ancestry OCD cases, 33,640 European ancestry schizophrenia cases, 4,645 European ancestry Tourette's cases, 494,162 European ancestry controls	NA	1p21.3	Intergenic	rs1702294-?		3e-16	NA		NR [6786993] (imputed)
chr1	117100956	117100957	rs1335532	21833088	Sawcer S	2011-08-11	Nature	Genetic risk and a primary role for cell-mediated immune mechanisms in multiple sclerosis.	Multiple sclerosis	9,772 European ancestry cases, 16,849 European ancestry controls	4,218 European ancestry cases, 7,296 European ancestry controls	1p13.1	CD58	rs1335532-A	NR	3e-16	1.22	[1.19-1.24]	Illumina [465434]
chr1	157686336	157686337	rs2317231	31604244	International Multiple Sclerosis Genetics Consortium	2019-09-01	Science	Multiple sclerosis genomic map implicates peripheral immune cells and microglia in susceptibility.	Multiple sclerosis	14,802 European and unknown ancestry cases, 26,703 European and unknown ancestry controls	32,627 European and unknown ancestry cases, 41,672 European and unknown ancestry controls	1q23.1	FCRL3	rs2317231-G	NR	3e-16	1.0804	NR	Affymetrix, Illumina [8278136] (imputed)
chr1	205789281	205789282	rs823080	32665545	van der Meer D	2020-07-14	Nat Commun	Understanding the genetic determinants of the brain with MOSTest.	Subcortical volume (MOSTest)	26,502 European ancestry individuals	NA	1q32.1	CPT2, C1orf123, MAGOH, LRP8	rs823080-?		3e-16	NA		NR [7428630] (imputed)
chr1	41750647	41750648	rs12035012	29942086	Savage JE	2018-06-25	Nat Genet	Genome-wide association meta-analysis in 269,867 individuals identifies new genetic and functional links to intelligence.	Intelligence	269,867 European ancestry individuals	NA	1p34.2	NR	rs12035012-A	NR	4e-16	8.149	z-score decrease	Affymetrix, Illumina [9295118] (imputed)
chr1	72733609	72733610	rs34305371	29186694	Lam M	2017-11-28	Cell Rep	Large-Scale Cognitive GWAS Meta-Analysis Reveals Tissue-Specific Neural Expression and Potential Nootropic Drug Targets.	Cognitive ability (MTAG)	436,124 European ancestry individuals	NA	1p31.1	NEGR1	rs34305371-?	NR	4e-16	8.103	z score increase	Affymetrix, Illumina, Perlegen [7333576] (imputed)
chr1	98552831	98552832	rs1198588	32606422	Wu Y	2020-06-30	Transl Psychiatry	Multi-trait analysis for genome-wide association study of five psychiatric disorders.	Schizophrenia (MTAG)	67,764 individuals	NA	1p21.3	NR	rs1198588-?		4e-16	NA		NR [8377093]
chr1	98552831	98552832	rs1198588	32606422	Wu Y	2020-06-30	Transl Psychiatry	Multi-trait analysis for genome-wide association study of five psychiatric disorders.	Schizophrenia (MTAG)	65,967 individuals	NA	1p21.3	NR	rs1198588-?		4e-16	NA		NR [8377093]
chr1	243504107	243504108	rs2256126	31374203	Lam M	2019-08-01	Am J Hum Genet	Pleiotropic Meta-Analysis of Cognition, Education, and Schizophrenia Differentiates Roles of Early Neurodevelopmental and Adult Synaptic Pathways.	Cognitive ability, years of educational attainment or schizophrenia (pleiotropy)	328,917 individuals with educational attainment measurements, 107,207 individuals with cognitive ability measurements, 77,096 European ancestry schizophrenia cases, 43,456 European ancestry controls	NA	1q43	SDCCAG8	rs2256126-?	NR	4e-16	0.0177337	[0.013-0.022] unit increase	NR [7306098]
chr1	153797014	153797015	rs112780312	30038396	Lee JJ	2018-07-23	Nat Genet	Gene discovery and polygenic prediction from a genome-wide association study of educational attainment in 1.1 million individuals.	Cognitive performance (MTAG)	402,382 European ancestry individuals	NA	1q21.3	Intergenic	rs112780312-A	0.2761	5e-16	0.0209	[0.016-0.026] unit decrease	Affymetrix, Illumina [7100000] (imputed)
chr1	160703964	160703965	rs983494	31604244	International Multiple Sclerosis Genetics Consortium	2019-09-01	Science	Multiple sclerosis genomic map implicates peripheral immune cells and microglia in susceptibility.	Multiple sclerosis	14,802 European and unknown ancestry cases, 26,703 European and unknown ancestry controls	32,627 European and unknown ancestry cases, 41,672 European and unknown ancestry controls	1q23.3	CD48	rs983494-G	NR	6e-16	1.0875	NR	Affymetrix, Illumina [8278136] (imputed)
chr1	41781150	41781151	rs1892419	33414549	Demange PA	2021-01-07	Nat Genet	Investigating the genetic architecture of noncognitive skills using GWAS-by-subtraction.	Cognitive aspects of educational attainment	257,700 European ancestry individuals	NA	1p34.2	NR	rs1892419-T	0.223658	7e-16	0.061086	[0.046-0.076] unit increase	Affymetrix, Illumina, Perlegen [7305956] (imputed)
chr1	155138841	155138842	rs75925257	32665545	van der Meer D	2020-07-14	Nat Commun	Understanding the genetic determinants of the brain with MOSTest.	Subcortical volume (MOSTest)	26,502 European ancestry individuals	NA	1q22	MACF1, KIAA0754, BMP8A, PABPC4	rs75925257-?		7e-16	NA		NR [7428630] (imputed)
chr1	44100083	44100084	rs11210892	31740837	Lam M	2019-11-18	Nat Genet	Comparative genetic architectures of schizophrenia in East Asian and European populations.	Schizophrenia	22,778 East Asian ancestry cases, 35,362 East Asian ancestry controls, 33,640 European ancestry cases, 43,456 European ancestry controls	NA	1p34.2	NR	rs11210892-?	NR	1e-15	1.07498	[1.06-1.09]	Affymetrix, Illumina [12447948] (imputed)
chr1	65429318	65429319	rs72922276	31604244	International Multiple Sclerosis Genetics Consortium	2019-09-01	Science	Multiple sclerosis genomic map implicates peripheral immune cells and microglia in susceptibility.	Multiple sclerosis	14,802 European and unknown ancestry cases, 26,703 European and unknown ancestry controls	32,627 European and unknown ancestry cases, 41,672 European and unknown ancestry controls	1p31.3	JAK1	rs72922276-G	NR	1e-15	1.1642	NR	Affymetrix, Illumina [8278136] (imputed)
chr1	72837238	72837239	rs7531118	31835028	Cross-Disorder Group of the Psychiatric Genomics Consortium	2019-12-01	Cell	Genomic Relationships, Novel Loci, and Pleiotropic Mechanisms across Eight Psychiatric Disorders.	anorexia nervosa, attention-deficit/hyperactivity disorder, autism spectrum disorder, bipolar disorder, major depression, obsessive-compulsive disorder, schizophrenia, or Tourette syndrome (pleiotropy)	19,009 European ancestry ADHD cases, 3,495 European ancestry anorexia cases, 18,381 European ancestry autism cases, 20,352 European ancestry bipolar disorder cases, 130,664 European ancestry major depression cases, 2,688 European ancestry OCD cases, 33,640 European ancestry schizophrenia cases, 4,645 European ancestry Tourette's cases, 494,162 European ancestry controls	NA	1p31.1	NEGR1	rs7531118-?		1e-15	NA		NR [6786993] (imputed)
chr1	226916077	226916078	rs4653767	31701892	Nalls MA	2019-12-01	Lancet Neurol	Identification of novel risk loci, causal insights, and heritable risk for Parkinson's disease: a meta-analysis of genome-wide association studies.	Parkinson's disease or first degree relation to individual with Parkinson's disease	15,056 European ancestry cases, 18,618 European ancestry proxy cases, 449,056 European ancestry controls	22,632 European ancestry cases, 968,735 European ancestry controls	1q42.12	ITPKB	rs4653767-T	0.7196	1e-15	0.0833	[0.063-0.104] unit increase	NR [7784415] (imputed)
chr1	11856377	11856378	rs1801133	31604244	International Multiple Sclerosis Genetics Consortium	2019-09-01	Science	Multiple sclerosis genomic map implicates peripheral immune cells and microglia in susceptibility.	Multiple sclerosis	14,802 European and unknown ancestry cases, 26,703 European and unknown ancestry controls	32,627 European and unknown ancestry cases, 41,672 European and unknown ancestry controls	1p36.22	MTHFR	rs1801133-G	NR	2e-15	1.10705	NR	Affymetrix, Illumina [8278136] (imputed)
chr1	153798127	153798128	rs4391701	32665545	van der Meer D	2020-07-14	Nat Commun	Understanding the genetic determinants of the brain with MOSTest.	Brain morphology (MOSTest)	26,502 European ancestry individuals	NA	1q21.3	INTS3, SLC27A3, GATAD2B, DENND4B, CRTC2, SLC39A1, CREB3L4, JTB, RAB13, RPS27, NUP210L, TPM3, C1orf189, C1orf43, UBAP2L, HAX1	rs4391701-?		2e-15	NA		NR [7428630] (imputed)
chr1	192545098	192545099	rs7535818	27386562	Andlauer TF	2016-06-17	Sci Adv	Novel multiple sclerosis susceptibility loci implicated in epigenetic regulation.	Multiple sclerosis	4,888 German ancestry cases, 10,395 German ancestry controls	2,903 Sardinian ancestry cases, 3,323 Sardinian ancestry controls	1q31.2	RGS1	rs7535818-?		2e-15	1.31579		Illumina [at least 8143088] (imputed)
chr1	96199656	96199657	rs6668048	29942086	Savage JE	2018-06-25	Nat Genet	Genome-wide association meta-analysis in 269,867 individuals identifies new genetic and functional links to intelligence.	Intelligence	269,867 European ancestry individuals	NA	1p21.3	NR	rs6668048-T	NR	4e-15	7.848	z-score decrease	Affymetrix, Illumina [9295118] (imputed)
chr1	197701375	197701376	rs2488398	30643256	Baselmans BML	2019-01-14	Nat Genet	Multivariate genome-wide analyses of the well-being spectrum.	Depressive symptoms	1,067,913 European ancestry individuals	228,033 European ancestry individuals	1q31.3	NR	rs2488398-C	0.204896	4e-15	0.00969323	[0.0073-0.0121] unit decrease	NR [NR]
chr1	207692048	207692049	rs6656401	30805717	Zhu Z	2019-02-25	Hum Genet	Shared genetic architecture between metabolic traits and Alzheimer's disease: a large-scale genome-wide cross-trait analysis.	Alzheimer's disease or fasting insulin levels (pleiotropy)	54,162 European ancestry cases, 51,750 European ancestry individuals	NA	1q32.2	CR1, CR2	rs6656401-?		4e-15	NA		NR [NR]
chr1	72813217	72813218	rs1432639	29700475	Wray NR	2018-04-26	Nat Genet	Genome-wide association analyses identify 44 risk variants and refine the genetic architecture of major depression.	Depression	135,458 European ancestry cases, 344,901 European ancestry controls	NA	1p31.1	NEGR1	rs1432639-A	0.63	5e-15	1.04	[1.03-1.05]	NR [9622763] (imputed)
chr1	93148376	93148377	rs11810217	21833088	Sawcer S	2011-08-11	Nature	Genetic risk and a primary role for cell-mediated immune mechanisms in multiple sclerosis.	Multiple sclerosis	9,772 European ancestry cases, 16,849 European ancestry controls	4,218 European ancestry cases, 7,296 European ancestry controls	1p22.1	EVI5	rs11810217-A	NR	6e-15	1.15	[1.13-1.16]	Illumina [465434]
chr1	44377502	44377503	rs4314918	30038396	Lee JJ	2018-07-23	Nat Genet	Gene discovery and polygenic prediction from a genome-wide association study of educational attainment in 1.1 million individuals.	Cognitive performance (MTAG)	402,382 European ancestry individuals	NA	1p34.1	Intergenic	rs4314918-A	0.8281	8e-15	0.0236	[0.018-0.029] unit increase	Affymetrix, Illumina [7100000] (imputed)
chr1	156907080	156907081	rs945508	32665545	van der Meer D	2020-07-14	Nat Commun	Understanding the genetic determinants of the brain with MOSTest.	Subcortical volume (MOSTest)	26,502 European ancestry individuals	NA	1q23.1	C1orf210, TIE1, MPL, CDC20, ELOVL1, MED8, SZT2, HYI	rs945508-?		8e-15	NA		NR [7428630] (imputed)
chr1	59560336	59560337	rs1831539	30038396	Lee JJ	2018-07-23	Nat Genet	Gene discovery and polygenic prediction from a genome-wide association study of educational attainment in 1.1 million individuals.	Cognitive performance (MTAG)	402,382 European ancestry individuals	NA	1p32.1	Intergenic	rs1831539-T	0.5163	9e-15	0.0178	[0.013-0.022] unit decrease	Affymetrix, Illumina [7100000] (imputed)
chr1	73768365	73768366	rs12129573	29483656	Pardinas AF	2018-02-26	Nat Genet	Common schizophrenia alleles are enriched in mutation-intolerant genes and in regions under strong background selection.	Schizophrenia	40,675 European ancestry cases, 64,643 European ancestry controls	1,651 European ancestry cases, 4,111 cases, 142,717 European ancestry controls, 11,507 controls	1p31.1	LOC101927295	rs12129573-?	NR	9e-15	1.07991	[1.06-1.10]	Illumina [8000000] (imputed)
chr1	150510659	150510660	rs6693567	32632093	Guo Y	2020-07-06	Nat Commun	A genome-wide cross-phenotype meta-analysis of the association of blood pressure with migraine.	Migraine and/or pulse pressure	757,601 European ancestry individuals with blood pressure measurements, 59,674 European ancestry migraine cases, 316,078 European ancestry controls	NA	1q21.2	NR	rs6693567-?	NR	9e-15	NA		NR [up to 7000000]
chr1	2709163	2709164	rs4648356	21833088	Sawcer S	2011-08-11	Nature	Genetic risk and a primary role for cell-mediated immune mechanisms in multiple sclerosis.	Multiple sclerosis	9,772 European ancestry cases, 16,849 European ancestry controls	4,218 European ancestry cases, 7,296 European ancestry controls	1p36.32	MMEL1	rs4648356-C	NR	1e-14	1.14	[1.12-1.16]	Illumina [465434]
chr1	2799479	2799480	rs11580768	32665545	van der Meer D	2020-07-14	Nat Commun	Understanding the genetic determinants of the brain with MOSTest.	Cortical surface area (MOSTest)	26,502 European ancestry individuals	NA	1p36.32	PRKCZ	rs11580768-?		1e-14	NA		NR [7428630] (imputed)
chr1	32135772	32135773	rs2292989	29326435	Hill WD	2018-01-11	Mol Psychiatry	A combined analysis of genetically correlated traits identifies 187 loci and a role for neurogenesis and myelination in intelligence.	Intelligence (MTAG)	120,934 British ancestry individuals, 127,548 individuals	NA	1p35.2	COL16A1	rs2292989-A	NR	1e-14	0.0234297	[0.017-0.029] unit increase	Affymetrix [NR]
chr1	92939958	92939959	rs58394161	31604244	International Multiple Sclerosis Genetics Consortium	2019-09-01	Science	Multiple sclerosis genomic map implicates peripheral immune cells and microglia in susceptibility.	Multiple sclerosis	14,802 European and unknown ancestry cases, 26,703 European and unknown ancestry controls	32,627 European and unknown ancestry cases, 41,672 European and unknown ancestry controls	1p22.1	GFI1	rs58394161-C	NR	1e-14	1.13263	NR	Affymetrix, Illumina [8278136] (imputed)
chr1	72729141	72729142	rs1620977	30804565	Jansen PR	2019-02-25	Nat Genet	Genome-wide analysis of insomnia in 1,331,010 individuals identifies new risk loci and functional pathways.	Insomnia	651,923 European ancestry males, 679,087 European ancestry females	NA	1p31.1	NR	rs1620977-A	0.2696	2e-14	1.053	[1.04-1.07]	Affymetrix, Illumina [NR] (imputed)
chr1	75272479	75272480	rs12145183	31872054	Wei L	2019-11-08	Neurol Genet	Identification of TYW3/CRYZ and FGD4 as susceptibility genes for amyotrophic lateral sclerosis.	Amyotrophic lateral sclerosis	666 Han Chinese ancestry cases, 3,988 Han Chinese ancestry controls	up to 884 Han Chinese ancestry cases, up to 5,329 Han Chinese ancestry controls	1p31.1	NR	rs12145183-?	NR	2e-14	1.55	NR	Illumina [456414]
chr1	76032903	76032904	rs211762	31676860	Zhao B	2019-11-01	Nat Genet	Genome-wide association analysis of 19,629 individuals identifies variants influencing regional brain volumes and refines their genetic co-architecture with cognitive and mental health traits.	Brain region volumes	19,629 British ancestry individuals	NA	1p31.1	NR	rs211762-?	NR	2e-14	NA		NR [9227495] (imputed)
chr1	76058249	76058250	rs407954	31676860	Zhao B	2019-11-01	Nat Genet	Genome-wide association analysis of 19,629 individuals identifies variants influencing regional brain volumes and refines their genetic co-architecture with cognitive and mental health traits.	Brain region volumes	19,629 British ancestry individuals	NA	1p31.1	NR	rs407954-?	NR	2e-14	NA		NR [9227495] (imputed)
chr1	207692048	207692049	rs6656401	31473137	Moreno-Grau S	2019-08-13	Alzheimers Dement	Genome-wide association analysis of dementia and its clinical endophenotypes reveal novel loci associated with Alzheimer's disease and three causality networks: The GR@ACE project.	Alzheimer's disease	4,120 Spanish ancestry cases, 17,008 cases, 3,289 Spanish ancestry controls, 37,154 controls	1,943 Spanish ancestry cases, 8,572 cases, 3,016 Spanish ancestry controls, 11,312 controls	1q32.2	CR1	rs6656401-?	NR	2e-14	1.15	[1.11-1.19]	Affymetrix [up to 7055881] (imputed)
chr1	2797855	2797856	rs10797342	32665545	van der Meer D	2020-07-14	Nat Commun	Understanding the genetic determinants of the brain with MOSTest.	Brain morphology (MOSTest)	26,502 European ancestry individuals	NA	1p36.32	NR	rs10797342-?		3e-14	NA		NR [7428630] (imputed)
chr1	19973919	19973920	rs2854108	32665545	van der Meer D	2020-07-14	Nat Commun	Understanding the genetic determinants of the brain with MOSTest.	Cortical surface area (MOSTest)	26,502 European ancestry individuals	NA	1p36.13	CROCC, MFAP2, ATP13A2, SDHB	rs2854108-?		3e-14	NA		NR [7428630] (imputed)
chr1	51572464	51572465	rs12072311	31676860	Zhao B	2019-11-01	Nat Genet	Genome-wide association analysis of 19,629 individuals identifies variants influencing regional brain volumes and refines their genetic co-architecture with cognitive and mental health traits.	Brain region volumes	19,629 British ancestry individuals	NA	1p32.3	NR	rs12072311-?	NR	3e-14	NA		NR [9227495] (imputed)
chr1	175143206	175143207	rs3766694	32632093	Guo Y	2020-07-06	Nat Commun	A genome-wide cross-phenotype meta-analysis of the association of blood pressure with migraine.	Migraine and/or diastolic blood pressure	757,601 European ancestry individuals with blood pressure measurements, 59,674 European ancestry migraine cases, 316,078 European ancestry controls	NA	1q25.1	NR	rs3766694-?	NR	3e-14	NA		NR [up to 7000000]
chr1	3083711	3083712	rs2651899	23793025	Anttila V	2013-06-23	Nat Genet	Genome-wide meta-analysis identifies new susceptibility loci for migraine.	Migraine	23,285 European ancestry cases, 95,425 European ancestry controls	NA	1p36.32	PRDM16	rs2651899-C	0.41	4e-14	1.09	[1.07-1.11]	Affymetrix, Illumina [~ 2300000] (imputed)
chr1	72634911	72634912	rs1157072	29326435	Hill WD	2018-01-11	Mol Psychiatry	A combined analysis of genetically correlated traits identifies 187 loci and a role for neurogenesis and myelination in intelligence.	Intelligence (MTAG)	120,934 British ancestry individuals, 127,548 individuals	NA	1p31.1	NEGR1	rs1157072-A	NR	4e-14	0.0510379	[0.038-0.064] unit decrease	Affymetrix [NR]
chr1	155138841	155138842	rs75925257	32665545	van der Meer D	2020-07-14	Nat Commun	Understanding the genetic determinants of the brain with MOSTest.	Subcortical volume (min-P)	26,502 European ancestry individuals	NA	1q22	LACTBL1, C1orf234, KDM1A, LUZP1, HTR1D	rs75925257-?		4e-14	NA		NR [7428630] (imputed)
chr1	155138841	155138842	rs75925257	32665545	van der Meer D	2020-07-14	Nat Commun	Understanding the genetic determinants of the brain with MOSTest.	Brain morphology (MOSTest)	26,502 European ancestry individuals	NA	1q22	KCNN3, DCST2, DCST1, ADAM15, EFNA4, EFNA3, EFNA1, SLC50A1, DPM3, KRTCAP2, RP11-201K10.3, TRIM46, MUC1, THBS3, MTX1, GBA, FAM189B, SCAMP3, CLK2, HCN3, PKLR, FDPS, RUSC1, ASH1L, MSTO1, YY1AP1, DAP3, GON4L, SYT11, RIT1, KIAA0907, RXFP4, ARHGEF2, LMNA	rs75925257-?		4e-14	NA		NR [7428630] (imputed)
chr1	160389983	160389984	rs3737798	31604244	International Multiple Sclerosis Genetics Consortium	2019-09-01	Science	Multiple sclerosis genomic map implicates peripheral immune cells and microglia in susceptibility.	Multiple sclerosis	14,802 European and unknown ancestry cases, 26,703 European and unknown ancestry controls	32,627 European and unknown ancestry cases, 41,672 European and unknown ancestry controls	1q23.2	VANGL2	rs3737798-A	NR	4e-14	1.0741	NR	Affymetrix, Illumina [8278136] (imputed)
chr1	180952293	180952294	rs57113693	32665545	van der Meer D	2020-07-14	Nat Commun	Understanding the genetic determinants of the brain with MOSTest.	Subcortical volume (MOSTest)	26,502 European ancestry individuals	NA	1q25.3	AKR1A1, NASP, CCDC17, GPBP1L1, TMEM69, IPP, MAST2, PIK3R3	rs57113693-?		4e-14	NA		NR [7428630] (imputed)
chr1	181046910	181046911	rs2332058	32665545	van der Meer D	2020-07-14	Nat Commun	Understanding the genetic determinants of the brain with MOSTest.	Brain morphology (MOSTest)	26,502 European ancestry individuals	NA	1q25.3	AL162431.1, STX6, MR1, IER5	rs2332058-?		4e-14	NA		NR [7428630] (imputed)
chr1	207784967	207784968	rs3818361	21460840	Hollingworth P	2011-04-03	Nat Genet	Common variants at ABCA7, MS4A6A/MS4A4E, EPHA1, CD33 and CD2AP are associated with Alzheimer's disease.	Alzheimer's disease	6,688 European ancestry cases, 13,685 European ancestry controls	13,182 European ancestry cases, 26,161 European ancestry controls	1q32.2	CR1	rs3818361-?	0.19	4e-14	1.18	[1.13-1.24]	Affymetrix, Illumina [496763]
chr1	115677945	115677946	rs12134493	23793025	Anttila V	2013-06-23	Nat Genet	Genome-wide meta-analysis identifies new susceptibility loci for migraine.	Migraine	23,285 European ancestry cases, 95,425 European ancestry controls	NA	1p13.2	TSPAN2	rs12134493-A	0.12	5e-14	1.14	[1.10-1.18]	Affymetrix, Illumina [~ 2300000] (imputed)
chr1	44037684	44037685	rs3001723	31835028	Cross-Disorder Group of the Psychiatric Genomics Consortium	2019-12-01	Cell	Genomic Relationships, Novel Loci, and Pleiotropic Mechanisms across Eight Psychiatric Disorders.	anorexia nervosa, attention-deficit/hyperactivity disorder, autism spectrum disorder, bipolar disorder, major depression, obsessive-compulsive disorder, schizophrenia, or Tourette syndrome (pleiotropy)	19,009 European ancestry ADHD cases, 3,495 European ancestry anorexia cases, 18,381 European ancestry autism cases, 20,352 European ancestry bipolar disorder cases, 130,664 European ancestry major depression cases, 2,688 European ancestry OCD cases, 33,640 European ancestry schizophrenia cases, 4,645 European ancestry Tourette's cases, 494,162 European ancestry controls	NA	1p34.2	PTPRF, KDM4A	rs3001723-?		7e-14	NA		NR [6786993] (imputed)
chr1	30437267	30437268	rs6694545	31740837	Lam M	2019-11-18	Nat Genet	Comparative genetic architectures of schizophrenia in East Asian and European populations.	Schizophrenia	22,778 East Asian ancestry cases, 35,362 East Asian ancestry controls, 33,640 European ancestry cases, 43,456 European ancestry controls	NA	1p35.2	NR	rs6694545-?	NR	8e-14	1.07918	[1.06-1.1]	Affymetrix, Illumina [12447948] (imputed)
chr1	44188464	44188465	rs12410155	32606422	Wu Y	2020-06-30	Transl Psychiatry	Multi-trait analysis for genome-wide association study of five psychiatric disorders.	Attention deficit hyperactivity disorder (MTAG)	61,421 individuals	NA	1p34.1	NR	rs12410155-?		8e-14	NA		NR [520857]
chr1	98550410	98550411	rs1198589	30285260	Ikeda M	2018-10-03	Schizophr Bull	Genome-Wide Association Study Detected Novel Susceptibility Genes for Schizophrenia and Shared Trans-Populations/Diseases Genetic Effect.	Schizophrenia	14,023 East Asian ancestry cases, 33,640 European ancestry cases, 31,505 East Asian ancestry controls, 43,456 European ancestry controls	NA	1p21.3	LOC10013269	rs1198589-C	NR	8e-14	1.10497	[1.08-1.13]	Illumina [6627481] (imputed)
chr1	155138841	155138842	rs75925257	32665545	van der Meer D	2020-07-14	Nat Commun	Understanding the genetic determinants of the brain with MOSTest.	Brain morphology (min-P)	26,502 European ancestry individuals	NA	1q22	C1orf210, TIE1, MPL, CDC20, ELOVL1, MED8, SZT2, HYI	rs75925257-?		9e-14	NA		NR [7428630] (imputed)
chr1	212877775	212877776	rs9308424	31604244	International Multiple Sclerosis Genetics Consortium	2019-09-01	Science	Multiple sclerosis genomic map implicates peripheral immune cells and microglia in susceptibility.	Multiple sclerosis	14,802 European and unknown ancestry cases, 26,703 European and unknown ancestry controls	32,627 European and unknown ancestry cases, 41,672 European and unknown ancestry controls	1q32.3	BATF3	rs9308424-G	NR	9e-14	1.09457	NR	Affymetrix, Illumina [8278136] (imputed)
chr1	44373408	44373409	rs2486012	29326435	Hill WD	2018-01-11	Mol Psychiatry	A combined analysis of genetically correlated traits identifies 187 loci and a role for neurogenesis and myelination in intelligence.	Intelligence (MTAG)	120,934 British ancestry individuals, 127,548 individuals	NA	1p34.1	ST3GAL3	rs2486012-A	NR	1e-13	0.0374917	[0.028-0.047] unit increase	Affymetrix [NR]
chr1	72940272	72940273	rs10789340	29292387	Turley P	2018-01-01	Nat Genet	Multi-trait analysis of genome-wide association summary statistics using MTAG.	Depressive symptoms	354,862 European ancestry individuals	NA	1p31.1	NR	rs10789340-G	0.6488	1e-13	0.0185	[0.014-0.023] unit increase	Illumina [NR] (imputed)
chr1	98550410	98550411	rs1198589	28991256	Li Z	2017-10-09	Nat Genet	Genome-wide association analysis identifies 30 new susceptibility loci for schizophrenia.	Schizophrenia	7,699 Chinese ancestry cases, 35,476 European ancestry cases, 18,327 Chinese ancestry controls, 46,839 European ancestry controls	4,384 Chinese ancestry cases, 5,770 Chinese ancestry controls	1p21.3	MIR137	rs1198589-C	NR	1e-13	1.10254	[1.08-1.13]	Affymetrix, Illumina [up to 5107227] (imputed)
chr1	32099040	32099041	rs4949454	29326435	Hill WD	2018-01-11	Mol Psychiatry	A combined analysis of genetically correlated traits identifies 187 loci and a role for neurogenesis and myelination in intelligence.	Intelligence (MTAG)	120,934 British ancestry individuals, 127,548 individuals	NA	1p35.2	PEF1	rs4949454-A	NR	2e-13	0.021439	[0.016-0.027] unit increase	Affymetrix [NR]
chr1	32127952	32127953	rs2271928	29326435	Hill WD	2018-01-11	Mol Psychiatry	A combined analysis of genetically correlated traits identifies 187 loci and a role for neurogenesis and myelination in intelligence.	Intelligence (MTAG)	120,934 British ancestry individuals, 127,548 individuals	NA	1p35.2	COL16A1	rs2271928-A	NR	2e-13	0.0217221	[0.016-0.028] unit decrease	Affymetrix [NR]
chr1	37228200	37228201	rs6425999	30643256	Baselmans BML	2019-01-14	Nat Genet	Multivariate genome-wide analyses of the well-being spectrum.	Depressive symptoms	1,067,913 European ancestry individuals	228,033 European ancestry individuals	1p34.3	NR	rs6425999-C	0.228734	2e-13	0.00824967	[0.0061-0.0104] unit increase	NR [NR]
chr1	44184192	44184192	rs11420276	32606422	Wu Y	2020-06-30	Transl Psychiatry	Multi-trait analysis for genome-wide association study of five psychiatric disorders.	Attention deficit hyperactivity disorder	55,374 individuals	NA	1p34.1	NR	rs11420276-?		2e-13	NA		NR [8028859]
chr1	46228390	46228391	rs12025621	32665545	van der Meer D	2020-07-14	Nat Commun	Understanding the genetic determinants of the brain with MOSTest.	Brain morphology (MOSTest)	26,502 European ancestry individuals	NA	1p34.1	AKR1A1, NASP, CCDC17, GPBP1L1, TMEM69, IPP, MAST2, PIK3R3	rs12025621-?		2e-13	NA		NR [7428630] (imputed)
chr1	51572464	51572465	rs12072311	31676860	Zhao B	2019-11-01	Nat Genet	Genome-wide association analysis of 19,629 individuals identifies variants influencing regional brain volumes and refines their genetic co-architecture with cognitive and mental health traits.	Brain region volumes	19,629 British ancestry individuals	NA	1p32.3	NR	rs12072311-?	NR	2e-13	NA		NR [9227495] (imputed)
chr1	54846585	54846586	rs6664992	32665545	van der Meer D	2020-07-14	Nat Commun	Understanding the genetic determinants of the brain with MOSTest.	Cortical surface area (MOSTest)	26,502 European ancestry individuals	NA	1p32.3	LACTBL1, C1orf234, KDM1A, LUZP1, HTR1D	rs6664992-?		2e-13	NA		NR [7428630] (imputed)
chr1	72735457	72735458	rs12137231	29326435	Hill WD	2018-01-11	Mol Psychiatry	A combined analysis of genetically correlated traits identifies 187 loci and a role for neurogenesis and myelination in intelligence.	Intelligence (MTAG)	120,934 British ancestry individuals, 127,548 individuals	NA	1p31.1	NEGR1	rs12137231-T	NR	2e-13	0.0215089	[0.016-0.027] unit increase	Affymetrix [NR]
chr1	72764288	72764289	rs2815757	30804565	Jansen PR	2019-02-25	Nat Genet	Genome-wide analysis of insomnia in 1,331,010 individuals identifies new risk loci and functional pathways.	Insomnia	651,923 European ancestry males, 679,087 European ancestry females	NA	1p31.1	NR	rs2815757-T	0.8089	2e-13	1.057	[1.04-1.07]	Affymetrix, Illumina [NR] (imputed)
chr1	72825143	72825144	rs6699744	29662059	Howard DM	2018-04-16	Nat Commun	Genome-wide association study of depression phenotypes in UK Biobank identifies variants in excitatory synaptic pathways.	Depression (broad)	113,769 British ancestry cases, 208,811 British ancestry controls	NA	1p31.1	NR	rs6699744-T	0.612	2e-13	0.0089	[0.0065-0.0113] unit increase	NR [7666894] (imputed)
chr1	73187835	73187836	rs77483376	30038396	Lee JJ	2018-07-23	Nat Genet	Gene discovery and polygenic prediction from a genome-wide association study of educational attainment in 1.1 million individuals.	Cognitive performance (MTAG)	402,382 European ancestry individuals	NA	1p31.1	Intergenic	rs77483376-A	0.9409	2e-13	0.036	[0.026-0.046] unit decrease	Affymetrix, Illumina [7100000] (imputed)
chr1	110030944	110030945	rs1144593	30038396	Lee JJ	2018-07-23	Nat Genet	Gene discovery and polygenic prediction from a genome-wide association study of educational attainment in 1.1 million individuals.	Cognitive performance	257,841 European ancestry individuals	NA	1p13.3	Intergenic	rs1144593-A	0.6944	2e-13	0.0228	[0.017-0.029] unit decrease	Affymetrix, Illumina [10100000] (imputed)
chr1	115677945	115677946	rs12134493	27182965	Pickrell JK	2016-05-16	Nat Genet	Detection and interpretation of shared genetic influences on 42 human traits.	Migraine	53,109 European ancestry cases, 230,876 European ancestry controls	NA	1p13.2	TSPAN2, NGF	rs12134493-?	NR	2e-13	1.08932	[1.06-1.11]	Illumina [13763073] (imputed)
chr1	243664641	243664642	rs1058305	32665545	van der Meer D	2020-07-14	Nat Commun	Understanding the genetic determinants of the brain with MOSTest.	Brain morphology (MOSTest)	26,502 European ancestry individuals	NA	1q44	SDCCAG8, AKT3	rs1058305-?		2e-13	NA		NR [7428630] (imputed)
chr1	3133421	3133422	rs2817145	31676860	Zhao B	2019-11-01	Nat Genet	Genome-wide association analysis of 19,629 individuals identifies variants influencing regional brain volumes and refines their genetic co-architecture with cognitive and mental health traits.	Brain region volumes	19,629 British ancestry individuals	NA	1p36.32	NR	rs2817145-?	NR	3e-13	NA		NR [9227495] (imputed)
chr1	41534356	41534357	rs12024115	30038396	Lee JJ	2018-07-23	Nat Genet	Gene discovery and polygenic prediction from a genome-wide association study of educational attainment in 1.1 million individuals.	Cognitive performance (MTAG)	402,382 European ancestry individuals	NA	1p34.2	Intergenic	rs12024115-T	0.127	3e-13	0.0251	[0.018-0.032] unit decrease	Affymetrix, Illumina [7100000] (imputed)
chr1	69437855	69437856	rs4484967	30038396	Lee JJ	2018-07-23	Nat Genet	Gene discovery and polygenic prediction from a genome-wide association study of educational attainment in 1.1 million individuals.	Cognitive performance (MTAG)	402,382 European ancestry individuals	NA	1p31.2	Intergenic	rs4484967-A	0.1009	3e-13	0.0278	[0.02-0.035] unit increase	Affymetrix, Illumina [7100000] (imputed)
chr1	91189730	91189731	rs1008078	31374203	Lam M	2019-08-01	Am J Hum Genet	Pleiotropic Meta-Analysis of Cognition, Education, and Schizophrenia Differentiates Roles of Early Neurodevelopmental and Adult Synaptic Pathways.	Cognitive ability, years of educational attainment or schizophrenia (pleiotropy)	328,917 individuals with educational attainment measurements, 107,207 individuals with cognitive ability measurements, 77,096 European ancestry schizophrenia cases, 43,456 European ancestry controls	NA	1p22.2	BARHL2	rs1008078-?	NR	3e-13	0.0151714	[0.011-0.019] unit decrease	NR [7306098]
chr1	110030944	110030945	rs1144593	33414549	Demange PA	2021-01-07	Nat Genet	Investigating the genetic architecture of noncognitive skills using GWAS-by-subtraction.	Cognitive aspects of educational attainment	257,700 European ancestry individuals	NA	1p13.3	NR	rs1144593-A	0.312127	3e-13	0.0495775	[0.036-0.063] unit decrease	Affymetrix, Illumina, Perlegen [7305956] (imputed)
chr1	113102397	113102398	rs60900293	32665545	van der Meer D	2020-07-14	Nat Commun	Understanding the genetic determinants of the brain with MOSTest.	Brain morphology (MOSTest)	26,502 European ancestry individuals	NA	1p13.2	WNT2B, ST7L, CAPZA1, MOV10, RHOC, RP11-426L16.10, PPM1J	rs60900293-?		3e-13	NA		NR [7428630] (imputed)
chr1	119762174	119762175	rs72691108	32193296	Grasby KL	2020-03-01	Science	The genetic architecture of the human cerebral cortex.	Cortical surface area	33,992 European ancestry individuals	14,727 European ancestry individuals, 2,943 individuals	1p12	NR	rs72691108-A	0.2384	3e-13	3.38023	[2.47-4.29] unit decrease	Affymetrix, Illumina [NR]
chr1	197342379	197342380	rs72740550	30643256	Baselmans BML	2019-01-14	Nat Genet	Multivariate genome-wide analyses of the well-being spectrum.	Depressive symptoms	1,067,913 European ancestry individuals	228,033 European ancestry individuals	1q31.3	NR	rs72740550-A	0.217112	3e-13	0.00881236	[0.0064-0.0112] unit decrease	NR [NR]
chr1	72756048	72756049	rs17526367	29186694	Lam M	2017-11-28	Cell Rep	Large-Scale Cognitive GWAS Meta-Analysis Reveals Tissue-Specific Neural Expression and Potential Nootropic Drug Targets.	Cognitive ability (MTAG)	436,124 European ancestry individuals	NA	1p31.1	NEGR1	rs17526367-?	NR	4e-13	7.27	z score decrease	Affymetrix, Illumina, Perlegen [7333576] (imputed)
chr1	32106493	32106494	rs7546297	30038396	Lee JJ	2018-07-23	Nat Genet	Gene discovery and polygenic prediction from a genome-wide association study of educational attainment in 1.1 million individuals.	Cognitive performance	257,841 European ancestry individuals	NA	1p35.2	Intergenic	rs7546297-A	0.3675	5e-13	0.0214	[0.016-0.027] unit decrease	Affymetrix, Illumina [10100000] (imputed)
chr1	76032669	76032670	rs79124267	31676860	Zhao B	2019-11-01	Nat Genet	Genome-wide association analysis of 19,629 individuals identifies variants influencing regional brain volumes and refines their genetic co-architecture with cognitive and mental health traits.	Brain region volumes	19,629 British ancestry individuals	NA	1p31.1	NR	rs79124267-?	NR	6e-13	NA		NR [9227495] (imputed)
chr1	181535714	181535715	rs78382112	30038396	Lee JJ	2018-07-23	Nat Genet	Gene discovery and polygenic prediction from a genome-wide association study of educational attainment in 1.1 million individuals.	Cognitive performance (MTAG)	402,382 European ancestry individuals	NA	1q25.3	Intergenic	rs78382112-A	0.0524	6e-13	0.037	[0.027-0.047] unit increase	Affymetrix, Illumina [7100000] (imputed)
chr1	32106493	32106494	rs7546297	33414549	Demange PA	2021-01-07	Nat Genet	Investigating the genetic architecture of noncognitive skills using GWAS-by-subtraction.	Cognitive aspects of educational attainment	257,700 European ancestry individuals	NA	1p35.2	NR	rs7546297-A	0.348907	7e-13	0.0473898	[0.034-0.06] unit decrease	Affymetrix, Illumina, Perlegen [7305956] (imputed)
chr1	51575187	51575187	rs36020010	31676860	Zhao B	2019-11-01	Nat Genet	Genome-wide association analysis of 19,629 individuals identifies variants influencing regional brain volumes and refines their genetic co-architecture with cognitive and mental health traits.	Brain region volumes	19,629 British ancestry individuals	NA	1p32.3	NR	rs36020010-?	NR	7e-13	NA		NR [9227495] (imputed)
chr1	232664610	232664611	rs10797576	28892059	Chang D	2017-09-11	Nat Genet	A meta-analysis of genome-wide association studies identifies 17 new Parkinson's disease risk loci.	Parkinson's disease	20,184 European ancestry cases, 397,324 European ancestry controls	5,851 European ancestry cases, 5,866 European ancestry controls	1q42.2	SIPA1L2	rs10797576-T	0.135	8e-13	1.12	[1.09-1.15]	Illumina [11933700] (imputed)
chr1	3122320	3122321	rs12028814	32665545	van der Meer D	2020-07-14	Nat Commun	Understanding the genetic determinants of the brain with MOSTest.	Brain morphology (MOSTest)	26,502 European ancestry individuals	NA	1p36.32	PRDM16	rs12028814-?		9e-13	NA		NR [7428630] (imputed)
chr1	32097087	32097088	rs10798880	30038396	Lee JJ	2018-07-23	Nat Genet	Gene discovery and polygenic prediction from a genome-wide association study of educational attainment in 1.1 million individuals.	Cognitive performance (MTAG)	402,382 European ancestry individuals	NA	1p35.2	Intergenic	rs10798880-T	0.6269	9e-13	0.017	[0.012-0.022] unit increase	Affymetrix, Illumina [7100000] (imputed)
chr1	72729141	72729142	rs1620977	31754094	Pisanu C	2019-11-21	Transl Psychiatry	Evidence that genes involved in hedgehog signaling are associated with both bipolar disorder and high BMI.	Bipolar disorder or body mass index	20,352 European ancestry bipolar disorder cases, 31,358 European ancestry controls, 322,154 European ancestry individuals with BMI data.	NA	1p31.1	NEGR1	rs1620977-A	NR	9e-13	0.024	[0.018-0.03] unit increase	Illumina [2013566] (imputed)
chr1	180943528	180943529	rs1044595	31676860	Zhao B	2019-11-01	Nat Genet	Genome-wide association analysis of 19,629 individuals identifies variants influencing regional brain volumes and refines their genetic co-architecture with cognitive and mental health traits.	Brain region volumes	19,629 British ancestry individuals	NA	1q25.3	NR	rs1044595-?	NR	9e-13	NA		NR [9227495] (imputed)
chr1	32106493	32106494	rs7546297	29942086	Savage JE	2018-06-25	Nat Genet	Genome-wide association meta-analysis in 269,867 individuals identifies new genetic and functional links to intelligence.	Intelligence	269,867 European ancestry individuals	NA	1p35.2	NR	rs7546297-A	NR	1e-12	7.091	z-score decrease	Affymetrix, Illumina [9295118] (imputed)
chr1	44097529	44097530	rs2970610	28991256	Li Z	2017-10-09	Nat Genet	Genome-wide association analysis identifies 30 new susceptibility loci for schizophrenia.	Schizophrenia	7,699 Chinese ancestry cases, 35,476 European ancestry cases, 18,327 Chinese ancestry controls, 46,839 European ancestry controls	4,384 Chinese ancestry cases, 5,770 Chinese ancestry controls	1p34.2	KDM4A, MED8, PTPRF, ST3GAL3	rs2970610-T	NR	1e-12	1.072	[1.05-1.09]	Affymetrix, Illumina [up to 5107227] (imputed)
chr1	75970149	75970149	rs146278291	31676860	Zhao B	2019-11-01	Nat Genet	Genome-wide association analysis of 19,629 individuals identifies variants influencing regional brain volumes and refines their genetic co-architecture with cognitive and mental health traits.	Brain region volumes	19,629 British ancestry individuals	NA	1p31.1	NR	rs146278291-?	NR	1e-12	NA		NR [9227495] (imputed)
chr1	88423396	88423397	rs1413536	32193296	Grasby KL	2020-03-01	Science	The genetic architecture of the human cerebral cortex.	Cortical surface area	33,992 European ancestry individuals	14,727 European ancestry individuals, 2,943 individuals	1p22.2	NR	rs1413536-T	0.51	1e-12	21.6299	[15.65-27.61] unit increase	Affymetrix, Illumina [NR]
chr1	98627204	98627205	rs147613212	30038396	Lee JJ	2018-07-23	Nat Genet	Gene discovery and polygenic prediction from a genome-wide association study of educational attainment in 1.1 million individuals.	Cognitive performance (MTAG)	402,382 European ancestry individuals	NA	1p21.3	Intergenic	rs147613212-A	0.7327	1e-12	0.0183	[0.013-0.023] unit increase	Affymetrix, Illumina [7100000] (imputed)
chr1	109967103	109967104	rs10858096	29326435	Hill WD	2018-01-11	Mol Psychiatry	A combined analysis of genetically correlated traits identifies 187 loci and a role for neurogenesis and myelination in intelligence.	Intelligence (MTAG)	120,934 British ancestry individuals, 127,548 individuals	NA	1p13.3	PSMA5	rs10858096-A	NR	1e-12	0.0212039	[0.015-0.027] unit decrease	Affymetrix [NR]
chr1	8487322	8487323	rs301797	31268507	Periyasamy S	2019-07-03	JAMA Psychiatry	Association of Schizophrenia Risk With Disordered Niacin Metabolism in an Indian Genome-wide Association Study.	Schizophrenia	816 Indian ancestry cases, 900 Indian ancestry controls, 505 Indian ancestry cases and 871 Indian ancestry controls from 405 families, up to 36,989 European and unknown ancestry cases, up to 113,075 European and unknown ancestry controls	NA	1p36.23	NR	rs301797-?	NR	2e-12	NA		Illumina [up to 5582932] (imputed)
chr1	40005902	40005903	rs72663521	32632093	Guo Y	2020-07-06	Nat Commun	A genome-wide cross-phenotype meta-analysis of the association of blood pressure with migraine.	Migraine and/or diastolic blood pressure	757,601 European ancestry individuals with blood pressure measurements, 59,674 European ancestry migraine cases, 316,078 European ancestry controls	NA	1p34.3	NR	rs72663521-?	NR	2e-12	NA		NR [up to 7000000]
chr1	51664730	51664731	rs12093778	31676860	Zhao B	2019-11-01	Nat Genet	Genome-wide association analysis of 19,629 individuals identifies variants influencing regional brain volumes and refines their genetic co-architecture with cognitive and mental health traits.	Brain region volumes	19,629 British ancestry individuals	NA	1p32.3	NR	rs12093778-?	NR	2e-12	NA		NR [9227495] (imputed)
chr1	72621462	72621463	rs12124523	31374203	Lam M	2019-08-01	Am J Hum Genet	Pleiotropic Meta-Analysis of Cognition, Education, and Schizophrenia Differentiates Roles of Early Neurodevelopmental and Adult Synaptic Pathways.	Cognitive ability, years of educational attainment or schizophrenia (pleiotropy)	328,917 individuals with educational attainment measurements, 107,207 individuals with cognitive ability measurements, 77,096 European ancestry schizophrenia cases, 43,456 European ancestry controls	NA	1p31.1	NEGR1	rs12124523-?	NR	2e-12	0.0227964	[0.016-0.029] unit increase	NR [7306098]
chr1	72733609	72733610	rs34305371	29942086	Savage JE	2018-06-25	Nat Genet	Genome-wide association meta-analysis in 269,867 individuals identifies new genetic and functional links to intelligence.	Intelligence	269,867 European ancestry individuals	NA	1p31.1	NR	rs34305371-A	NR	2e-12	7.022	z-score increase	Affymetrix, Illumina [9295118] (imputed)
chr1	72940272	72940273	rs10789340	29662059	Howard DM	2018-04-16	Nat Commun	Genome-wide association study of depression phenotypes in UK Biobank identifies variants in excitatory synaptic pathways.	Depression (broad)	113,769 British ancestry cases, 208,811 British ancestry controls	NA	1p31.1	NR	rs10789340-G	0.6236	2e-12	0.0086	[0.0062-0.011] unit increase	NR [7666894] (imputed)
chr1	73715232	73715233	rs11210187	30643256	Baselmans BML	2019-01-14	Nat Genet	Multivariate genome-wide analyses of the well-being spectrum.	Depressive symptoms	1,067,913 European ancestry individuals	228,033 European ancestry individuals	1p31.1	NR	rs11210187-C	0.496047	2e-12	0.00906898	[0.0065-0.0116] unit increase	NR [NR]
chr1	73768365	73768366	rs12129573	25056061	Ripke S	2014-07-22	Nature	Biological insights from 108 schizophrenia-associated genetic loci.	Schizophrenia	32,405 European ancestry cases, 42,221 European ancestry controls, 1,235 European ancestry cases and 1,235 European ancestry controls from 1235 parent-offspring trios, 1,836 East Asian ancestry cases, 3,383 East Asian ancestry controls	1,513 European ancestry cases, 66,236 European ancestry controls	1p31.1	LRRIQ3	rs12129573-A	0.358	2e-12	1.078	[1.056-1.101]	Affymetrix, Illumina [9005918] (imputed)
chr1	76013267	76013268	rs76934732	31676860	Zhao B	2019-11-01	Nat Genet	Genome-wide association analysis of 19,629 individuals identifies variants influencing regional brain volumes and refines their genetic co-architecture with cognitive and mental health traits.	Brain region volumes	19,629 British ancestry individuals	NA	1p31.1	NR	rs76934732-?	NR	2e-12	NA		NR [9227495] (imputed)
chr1	88423396	88423397	rs1413536	32665545	van der Meer D	2020-07-14	Nat Commun	Understanding the genetic determinants of the brain with MOSTest.	Brain morphology (MOSTest)	26,502 European ancestry individuals	NA	1p22.2	NR	rs1413536-?		2e-12	NA		NR [7428630] (imputed)
chr1	91193048	91193049	rs10922907	29326435	Hill WD	2018-01-11	Mol Psychiatry	A combined analysis of genetically correlated traits identifies 187 loci and a role for neurogenesis and myelination in intelligence.	Intelligence (MTAG)	120,934 British ancestry individuals, 127,548 individuals	NA	1p22.2	BARHL2	rs10922907-A	NR	2e-12	0.0216741	[0.016-0.028] unit decrease	Affymetrix [NR]
chr1	98552831	98552832	rs1198588	23974872	Ripke S	2013-08-25	Nat Genet	Genome-wide association analysis identifies 13 new risk loci for schizophrenia.	Schizophrenia	5,001 European ancestry cases, 6,243 European ancestry controls, 8,832 cases, 12,067 controls	4,801 European ancestry cases, 4,741 European ancestry controls, 2,612 European and unknown ancestry cases, 15,021 European and unknown ancestry controls, 581 trios	1p21.3	DPYD, MIR137	rs1198588-T	0.786	2e-12	1.1249	[1.09-1.16]	Affymetrix, Illumina [9871789]
chr1	117104214	117104215	rs2300747	27386562	Andlauer TF	2016-06-17	Sci Adv	Novel multiple sclerosis susceptibility loci implicated in epigenetic regulation.	Multiple sclerosis	4,888 German ancestry cases, 10,395 German ancestry controls	2,903 Sardinian ancestry cases, 3,323 Sardinian ancestry controls	1p13.1	CD58	rs2300747-?		2e-12	1.33333		Illumina [at least 8143088] (imputed)
chr1	119686655	119686656	rs55696509	32665545	van der Meer D	2020-07-14	Nat Commun	Understanding the genetic determinants of the brain with MOSTest.	Cortical surface area (MOSTest)	26,502 European ancestry individuals	NA	1p12	CPT2, C1orf123, MAGOH, LRP8	rs55696509-?		2e-12	NA		NR [7428630] (imputed)
chr1	150031489	150031490	rs140505938	31835028	Cross-Disorder Group of the Psychiatric Genomics Consortium	2019-12-01	Cell	Genomic Relationships, Novel Loci, and Pleiotropic Mechanisms across Eight Psychiatric Disorders.	anorexia nervosa, attention-deficit/hyperactivity disorder, autism spectrum disorder, bipolar disorder, major depression, obsessive-compulsive disorder, schizophrenia, or Tourette syndrome (pleiotropy)	19,009 European ancestry ADHD cases, 3,495 European ancestry anorexia cases, 18,381 European ancestry autism cases, 20,352 European ancestry bipolar disorder cases, 130,664 European ancestry major depression cases, 2,688 European ancestry OCD cases, 33,640 European ancestry schizophrenia cases, 4,645 European ancestry Tourette's cases, 494,162 European ancestry controls	NA	1q21.2	VPS45, OTUD7B	rs140505938-?		2e-12	NA		NR [6786993] (imputed)
chr1	160401229	160401230	rs11265395	32665545	van der Meer D	2020-07-14	Nat Commun	Understanding the genetic determinants of the brain with MOSTest.	Cortical surface area (MOSTest)	26,502 European ancestry individuals	NA	1q23.2	SSBP3	rs11265395-?		2e-12	NA		NR [7428630] (imputed)
chr1	205752664	205752665	rs947211	19915576	Satake W	2009-11-15	Nat Genet	Genome-wide association study identifies common variants at four loci as genetic risk factors for Parkinson's disease.	Parkinson's disease	988 Japanese ancestry cases, 2,521 Japanese ancestry controls	933 Japanese ancestry cases, 15,753 Japanese ancestry controls	1q32.1	SLC45A3, PARK16, PM20D1, NUCKS1, RAB7L1, SLC41A1	rs947211-?	NR	2e-12	1.3	[1.21-1.39]	Illumina [435470]
chr1	18962094	18962095	rs1934057	32193296	Grasby KL	2020-03-01	Science	The genetic architecture of the human cerebral cortex.	Cortical surface area	33,992 European ancestry individuals	14,727 European ancestry individuals, 2,943 individuals	1p36.13	NR	rs1934057-T	0.4944	3e-12	12.2186	[8.79-15.65] unit decrease	Affymetrix, Illumina [NR]
chr1	32139634	32139635	rs909002	29326435	Hill WD	2018-01-11	Mol Psychiatry	A combined analysis of genetically correlated traits identifies 187 loci and a role for neurogenesis and myelination in intelligence.	Intelligence (MTAG)	120,934 British ancestry individuals, 127,548 individuals	NA	1p35.2	COL16A1	rs909002-T	NR	3e-12	0.0205235	[0.015-0.026] unit increase	Affymetrix [NR]
chr1	72612614	72612615	rs11587895	29942086	Savage JE	2018-06-25	Nat Genet	Genome-wide association meta-analysis in 269,867 individuals identifies new genetic and functional links to intelligence.	Intelligence	269,867 European ancestry individuals	NA	1p31.1	NR	rs11587895-T	NR	3e-12	7.002	z-score increase	Affymetrix, Illumina [9295118] (imputed)
chr1	72940272	72940273	rs10789340	29292387	Turley P	2018-01-01	Nat Genet	Multi-trait analysis of genome-wide association summary statistics using MTAG.	Depressive symptoms (MTAG)	354,862 European ancestry individuals	NA	1p31.1	NR	rs10789340-G	0.6488	3e-12	0.0155	[0.011-0.02] unit increase	Illumina [NR] (imputed)
chr1	76042175	76042175	rs796379038	31676860	Zhao B	2019-11-01	Nat Genet	Genome-wide association analysis of 19,629 individuals identifies variants influencing regional brain volumes and refines their genetic co-architecture with cognitive and mental health traits.	Brain region volumes	19,629 British ancestry individuals	NA	1p31.1	NR	rs796379038-?	NR	3e-12	NA		NR [9227495] (imputed)
chr1	96887369	96887370	rs2968487	31754094	Pisanu C	2019-11-21	Transl Psychiatry	Evidence that genes involved in hedgehog signaling are associated with both bipolar disorder and high BMI.	Bipolar disorder or body mass index	20,352 European ancestry bipolar disorder cases, 31,358 European ancestry controls, 322,154 European ancestry individuals with BMI data.	NA	1p21.3	Intergenic	rs2968487-T	NR	3e-12	0.025	[0.017-0.033] unit increase	Illumina [2013566] (imputed)
chr1	201793439	201793440	rs2644128	30804566	Lane JM	2019-02-25	Nat Genet	Biological and clinical insights from genetics of insomnia symptoms.	Insomnia symptoms (never/rarely vs. usually)	129,270 European ancestry cases, 108,357 European ancestry controls	17,140 European ancestry cases, 61,850 European ancestry controls	1q32.1	NAV1	rs2644128-G	0.549876	3e-12	1.03	[1.02-1.04]	Affymetrix [14661600] (imputed)
chr1	73768365	73768366	rs12129573	29700475	Wray NR	2018-04-26	Nat Genet	Genome-wide association analyses identify 44 risk variants and refine the genetic architecture of major depression.	Depression	135,458 European ancestry cases, 344,901 European ancestry controls	NA	1p31.1	LINC01360	rs12129573-A	0.37	4e-12	1.04	[1.03-1.05]	NR [9622763] (imputed)
chr1	98498440	98498441	rs11804556	30038396	Lee JJ	2018-07-23	Nat Genet	Gene discovery and polygenic prediction from a genome-wide association study of educational attainment in 1.1 million individuals.	Cognitive performance (MTAG)	402,382 European ancestry individuals	NA	1p21.3	Intergenic	rs11804556-A	0.0765	4e-12	0.0299	[0.021-0.038] unit increase	Affymetrix, Illumina [7100000] (imputed)
chr1	156030036	156030037	rs34372695	32201043	Smeland OB	2020-02-08	Biol Psychiatry	Genome-wide Association Analysis of Parkinson's Disease and Schizophrenia Reveals Shared Genetic Architecture and Identifies Novel Risk Loci.	Parkinson's disease	20,184 European ancestry cases, 397,324 European ancestry controls	NA	1q22	RAB25	rs34372695-T		4e-12	0.3189	[0.23-0.41] unit increase	Illumina [NR]
chr1	156030036	156030037	rs34372695	21292315	Nalls MA	2011-02-01	Lancet	Imputation of sequence variants for identification of genetic risks for Parkinson's disease: a meta-analysis of genome-wide association studies.	Parkinson's disease	5,333 European ancestry cases, 12,019 European ancestry controls	7,053 cases, 9,007 controls	1q22	SYT11	rs34372695-T	0.03	4e-12	1.47	[1.35-1.59]	Illumina [7689524] (imputed)
chr1	190900575	190900576	rs10800992	30804565	Jansen PR	2019-02-25	Nat Genet	Genome-wide analysis of insomnia in 1,331,010 individuals identifies new risk loci and functional pathways.	Insomnia	651,923 European ancestry males, 679,087 European ancestry females	NA	1q31.2	NR	rs10800992-T	0.4431	4e-12	1.043	[1.03-1.05]	Affymetrix, Illumina [NR] (imputed)
chr1	243667899	243667900	rs9428966	32665545	van der Meer D	2020-07-14	Nat Commun	Understanding the genetic determinants of the brain with MOSTest.	Subcortical volume (MOSTest)	26,502 European ancestry individuals	NA	1q44	DAB1	rs9428966-?		4e-12	NA		NR [7428630] (imputed)
chr1	8495589	8495590	rs172531	31740837	Lam M	2019-11-18	Nat Genet	Comparative genetic architectures of schizophrenia in East Asian and European populations.	Schizophrenia	22,778 East Asian ancestry cases, 35,362 East Asian ancestry controls, 33,640 European ancestry cases, 43,456 European ancestry controls	NA	1p36.23	NR	rs172531-?	NR	5e-12	1.07466	[1.05-1.1]	Affymetrix, Illumina [12447948] (imputed)
chr1	73446703	73446704	rs12724536	30643256	Baselmans BML	2019-01-14	Nat Genet	Multivariate genome-wide analyses of the well-being spectrum.	Depressive symptoms	1,067,913 European ancestry individuals	228,033 European ancestry individuals	1p31.1	NR	rs12724536-A	0.52151	5e-12	0.00871436	[0.0062-0.0112] unit increase	NR [NR]
chr1	113239477	113239478	rs2999158	32193296	Grasby KL	2020-03-01	Science	The genetic architecture of the human cerebral cortex.	Cortical surface area	33,992 European ancestry individuals	14,727 European ancestry individuals, 2,943 individuals	1p13.2	NR	rs2999158-T	0.3256	5e-12	12.8985	[9.24-16.55] unit decrease	Affymetrix, Illumina [NR]
chr1	211609767	211609768	rs35771425	31374203	Lam M	2019-08-01	Am J Hum Genet	Pleiotropic Meta-Analysis of Cognition, Education, and Schizophrenia Differentiates Roles of Early Neurodevelopmental and Adult Synaptic Pathways.	Cognitive ability, years of educational attainment or schizophrenia (pleiotropy)	328,917 individuals with educational attainment measurements, 107,207 individuals with cognitive ability measurements, 77,096 European ancestry schizophrenia cases, 43,456 European ancestry controls	NA	1q32.3	ENSG00000261252	rs35771425-?	NR	5e-12	0.0172229	[0.012-0.022] unit increase	NR [7306098]
chr1	245580405	245580406	rs1069219	32665545	van der Meer D	2020-07-14	Nat Commun	Understanding the genetic determinants of the brain with MOSTest.	Brain morphology (MOSTest)	26,502 European ancestry individuals	NA	1q44	KIF26B	rs1069219-?		5e-12	NA		NR [7428630] (imputed)
chr1	30437267	30437268	rs6694545	29483656	Pardinas AF	2018-02-26	Nat Genet	Common schizophrenia alleles are enriched in mutation-intolerant genes and in regions under strong background selection.	Schizophrenia	40,675 European ancestry cases, 64,643 European ancestry controls	1,651 European ancestry cases, 4,111 cases, 142,717 European ancestry controls, 11,507 controls	1p35.2	LOC101929406	rs6694545-?	NR	6e-12	1.08	[1.06-1.1]	Illumina [8000000] (imputed)
chr1	69427575	69427576	rs9436866	30038396	Lee JJ	2018-07-23	Nat Genet	Gene discovery and polygenic prediction from a genome-wide association study of educational attainment in 1.1 million individuals.	Cognitive performance	257,841 European ancestry individuals	NA	1p31.2	Intergenic	rs9436866-A	0.9029	6e-12	0.0331	[0.024-0.043] unit decrease	Affymetrix, Illumina [10100000] (imputed)
chr1	120258969	120258970	rs666930	24076602	Beecham AH	2013-11-01	Nat Genet	Analysis of immune-related loci identifies 48 new susceptibility variants for multiple sclerosis.	Multiple sclerosis	14,498 European ancestry cases, 24,091 European ancestry controls	14,802 European ancestry cases, 26,703 European ancestry controls	1p12	PHGDH	rs666930-G	0.53	6e-12	1.08		Illumina [161311]
chr1	161469053	161469054	rs6658353	31701892	Nalls MA	2019-12-01	Lancet Neurol	Identification of novel risk loci, causal insights, and heritable risk for Parkinson's disease: a meta-analysis of genome-wide association studies.	Parkinson's disease or first degree relation to individual with Parkinson's disease	15,056 European ancestry cases, 18,618 European ancestry proxy cases, 449,056 European ancestry controls	22,632 European ancestry cases, 968,735 European ancestry controls	1q23.3	FCGR2A	rs6658353-C	0.5011	6e-12	0.065	[0.047-0.083] unit increase	NR [7784415] (imputed)
chr1	205723571	205723572	rs823118	27182965	Pickrell JK	2016-05-16	Nat Genet	Detection and interpretation of shared genetic influences on 42 human traits.	Parkinson's disease	9,619 European ancestry cases, 324,522 European ancestry controls	NA	1q32.1	RAB7L1, NUCKS1	rs823118-?	NR	6e-12	1.117	[1.082-1.153]	Illumina [12438219] (imputed)
chr1	2387100	2387101	rs4648845	29483656	Pardinas AF	2018-02-26	Nat Genet	Common schizophrenia alleles are enriched in mutation-intolerant genes and in regions under strong background selection.	Schizophrenia	40,675 European ancestry cases, 64,643 European ancestry controls	1,651 European ancestry cases, 4,111 cases, 142,717 European ancestry controls, 11,507 controls	1p36.32	PLCH2	rs4648845-?	NR	7e-12	1.07991	[1.06-1.10]	Illumina [8000000] (imputed)
chr1	44188718	44188719	rs12410444	31374203	Lam M	2019-08-01	Am J Hum Genet	Pleiotropic Meta-Analysis of Cognition, Education, and Schizophrenia Differentiates Roles of Early Neurodevelopmental and Adult Synaptic Pathways.	Cognitive ability, years of educational attainment or schizophrenia (pleiotropy)	328,917 individuals with educational attainment measurements, 107,207 individuals with cognitive ability measurements, 77,096 European ancestry schizophrenia cases, 43,456 European ancestry controls	NA	1p34.1	RP11-184I16.4	rs12410444-?	NR	7e-12	0.0151914	[0.011-0.02] unit decrease	NR [7306098]
chr1	8537288	8537289	rs1884352	30643256	Baselmans BML	2019-01-14	Nat Genet	Multivariate genome-wide analyses of the well-being spectrum.	Depressive symptoms	1,067,913 European ancestry individuals	228,033 European ancestry individuals	1p36.23	NR	rs1884352-A	0.607148	8e-12	0.00665186	[0.0047-0.0086] unit decrease	NR [NR]
chr1	72461381	72461382	rs12139692	29326435	Hill WD	2018-01-11	Mol Psychiatry	A combined analysis of genetically correlated traits identifies 187 loci and a role for neurogenesis and myelination in intelligence.	Intelligence (MTAG)	120,934 British ancestry individuals, 127,548 individuals	NA	1p31.1	NEGR1	rs12139692-T	NR	8e-12	0.0328294	[0.023-0.042] unit increase	Affymetrix [NR]
chr1	76067738	76067739	rs1332790	31676860	Zhao B	2019-11-01	Nat Genet	Genome-wide association analysis of 19,629 individuals identifies variants influencing regional brain volumes and refines their genetic co-architecture with cognitive and mental health traits.	Brain region volumes	19,629 British ancestry individuals	NA	1p31.1	NR	rs1332790-?	NR	8e-12	NA		NR [9227495] (imputed)
chr1	69427575	69427576	rs9436866	33414549	Demange PA	2021-01-07	Nat Genet	Investigating the genetic architecture of noncognitive skills using GWAS-by-subtraction.	Cognitive aspects of educational attainment	257,700 European ancestry individuals	NA	1p31.2	NR	rs9436866-A	0.101392	9e-12	0.071118	[0.051-0.092] unit decrease	Affymetrix, Illumina, Perlegen [7305956] (imputed)
chr1	72114786	72114787	rs11576565	30038396	Lee JJ	2018-07-23	Nat Genet	Gene discovery and polygenic prediction from a genome-wide association study of educational attainment in 1.1 million individuals.	Cognitive performance (MTAG)	402,382 European ancestry individuals	NA	1p31.1	Intergenic	rs11576565-A	0.4898	9e-12	0.0157	[0.011-0.02] unit increase	Affymetrix, Illumina [7100000] (imputed)
chr1	150292416	150292417	rs1694379	32665545	van der Meer D	2020-07-14	Nat Commun	Understanding the genetic determinants of the brain with MOSTest.	Brain morphology (MOSTest)	26,502 European ancestry individuals	NA	1q21.2	CA14, APH1A, C1orf54, C1orf51, MRPS21, PRPF3, RPRD2, TARS2, ECM1, ADAMTSL4, AL356356.1	rs1694379-?		9e-12	NA		NR [7428630] (imputed)
chr1	37857461	37857462	rs4233210	30038396	Lee JJ	2018-07-23	Nat Genet	Gene discovery and polygenic prediction from a genome-wide association study of educational attainment in 1.1 million individuals.	Cognitive performance (MTAG)	402,382 European ancestry individuals	NA	1p34.3	Intergenic	rs4233210-T	0.7244	1e-11	0.0175	[0.012-0.023] unit decrease	Affymetrix, Illumina [7100000] (imputed)
chr1	41837172	41837173	rs56233836	29326435	Hill WD	2018-01-11	Mol Psychiatry	A combined analysis of genetically correlated traits identifies 187 loci and a role for neurogenesis and myelination in intelligence.	Intelligence (MTAG)	120,934 British ancestry individuals, 127,548 individuals	NA	1p34.2	FOXO6	rs56233836-T	NR	1e-11	0.0290281	[0.021-0.037] unit decrease	Affymetrix [NR]
chr1	43816531	43816532	rs839996	32665545	van der Meer D	2020-07-14	Nat Commun	Understanding the genetic determinants of the brain with MOSTest.	Brain morphology (MOSTest)	26,502 European ancestry individuals	NA	1p34.2	C1orf210, TIE1, MPL, CDC20, ELOVL1, MED8, SZT2, HYI	rs839996-?		1e-11	NA		NR [7428630] (imputed)
chr1	44097529	44097530	rs2970610	29483656	Pardinas AF	2018-02-26	Nat Genet	Common schizophrenia alleles are enriched in mutation-intolerant genes and in regions under strong background selection.	Schizophrenia	40,675 European ancestry cases, 64,643 European ancestry controls	1,651 European ancestry cases, 4,111 cases, 142,717 European ancestry controls, 11,507 controls	1p34.2	KDM4A, PTPRF	rs2970610-?	NR	1e-11	1.07	[1.05-1.09]	Illumina [8000000] (imputed)
chr1	44379956	44379957	rs6674176	29326435	Hill WD	2018-01-11	Mol Psychiatry	A combined analysis of genetically correlated traits identifies 187 loci and a role for neurogenesis and myelination in intelligence.	Intelligence (MTAG)	120,934 British ancestry individuals, 127,548 individuals	NA	1p34.1	ST3GAL3	rs6674176-A	NR	1e-11	0.0253219	[0.018-0.033] unit increase	Affymetrix [NR]
chr1	57850913	57850914	rs12405761	30804566	Lane JM	2019-02-25	Nat Genet	Biological and clinical insights from genetics of insomnia symptoms.	Insomnia symptoms (never/rarely vs. usually)	129,270 European ancestry cases, 108,357 European ancestry controls	17,140 European ancestry cases, 61,850 European ancestry controls	1p32.2	DAB1	rs12405761-A	0.570608	1e-11	1.03	[1.02-1.04]	Affymetrix [14661600] (imputed)
chr1	66407351	66407352	rs7528604	31116379	Meier SM	2019-05-22	JAMA Psychiatry	Genetic Variants Associated With Anxiety and Stress-Related Disorders: A Genome-Wide Association Study and Mouse-Model Study.	Anxiety and stress-related disorders (psychiatric co-morbidity weighting design)	10,311 European ancestry cases, 19,225 European ancestry controls	NA	1p31.3	PDE4B	rs7528604-?	NR	1e-11	1.14	[1.10-1.18]	Illumina [8933939] (imputed)
chr1	93032582	93032583	rs6603991	32193296	Grasby KL	2020-03-01	Science	The genetic architecture of the human cerebral cortex.	Cortical surface area	33,992 European ancestry individuals	14,727 European ancestry individuals, 2,943 individuals	1p22.1	NR	rs6603991-T	0.2223	1e-11	14.3389	[10.21-18.47] unit increase	Affymetrix, Illumina [NR]
chr1	197701991	197701992	rs16841904	32665545	van der Meer D	2020-07-14	Nat Commun	Understanding the genetic determinants of the brain with MOSTest.	Brain morphology (MOSTest)	26,502 European ancestry individuals	NA	1q31.3	CRB1, DENND1B	rs16841904-?		1e-11	NA		NR [7428630] (imputed)
chr1	215139886	215139887	rs1452628	31676860	Zhao B	2019-11-01	Nat Genet	Genome-wide association analysis of 19,629 individuals identifies variants influencing regional brain volumes and refines their genetic co-architecture with cognitive and mental health traits.	Brain region volumes	19,629 British ancestry individuals	NA	1q41	NR	rs1452628-?	NR	1e-11	NA		NR [9227495] (imputed)
chr1	216871411	216871412	rs17043393	30038396	Lee JJ	2018-07-23	Nat Genet	Gene discovery and polygenic prediction from a genome-wide association study of educational attainment in 1.1 million individuals.	Cognitive performance (MTAG)	402,382 European ancestry individuals	NA	1q41	Intergenic	rs17043393-A	0.8315	1e-11	0.0208	[0.015-0.027] unit increase	Affymetrix, Illumina [7100000] (imputed)
chr1	41851414	41851415	rs11209976	29326435	Hill WD	2018-01-11	Mol Psychiatry	A combined analysis of genetically correlated traits identifies 187 loci and a role for neurogenesis and myelination in intelligence.	Intelligence (MTAG)	120,934 British ancestry individuals, 127,548 individuals	NA	1p34.2	FOXO6	rs11209976-T	NR	2e-11	0.0206467	[0.015-0.027] unit increase	Affymetrix [NR]
chr1	44100083	44100084	rs11210892	31268507	Periyasamy S	2019-07-03	JAMA Psychiatry	Association of Schizophrenia Risk With Disordered Niacin Metabolism in an Indian Genome-wide Association Study.	Schizophrenia	816 Indian ancestry cases, 900 Indian ancestry controls, 505 Indian ancestry cases and 871 Indian ancestry controls from 405 families, up to 36,989 European and unknown ancestry cases, up to 113,075 European and unknown ancestry controls	NA	1p34.2	NR	rs11210892-?	NR	2e-11	NA		Illumina [up to 5582932] (imputed)
chr1	51183256	51183257	rs11205761	32665545	van der Meer D	2020-07-14	Nat Commun	Understanding the genetic determinants of the brain with MOSTest.	Subcortical volume (min-P)	26,502 European ancestry individuals	NA	1p32.3	CROCC, MFAP2, ATP13A2, SDHB	rs11205761-?		2e-11	NA		NR [7428630] (imputed)
chr1	54854078	54854079	rs6690450	32665545	van der Meer D	2020-07-14	Nat Commun	Understanding the genetic determinants of the brain with MOSTest.	Subcortical volume (MOSTest)	26,502 European ancestry individuals	NA	1p32.3	CAPZB, MINOS1-NBL1, MINOS1, NBL1	rs6690450-?		2e-11	NA		NR [7428630] (imputed)
chr1	58539349	58539350	rs66864104	32665545	van der Meer D	2020-07-14	Nat Commun	Understanding the genetic determinants of the brain with MOSTest.	Cortical thickness (MOSTest)	26,502 European ancestry individuals	NA	1p32.2	NR	rs66864104-?		2e-11	NA		NR [7428630] (imputed)
chr1	66407351	66407352	rs7528604	31116379	Meier SM	2019-05-22	JAMA Psychiatry	Genetic Variants Associated With Anxiety and Stress-Related Disorders: A Genome-Wide Association Study and Mouse-Model Study.	Anxiety and stress-related disorders (excluding adjustment disorder)	8,517 European ancestry cases, 19,225 European ancestry controls	NA	1p31.3	PDE4B	rs7528604-?	NR	2e-11	NA		Illumina [8933939] (imputed)
chr1	72562477	72562478	rs2016698	29326435	Hill WD	2018-01-11	Mol Psychiatry	A combined analysis of genetically correlated traits identifies 187 loci and a role for neurogenesis and myelination in intelligence.	Intelligence (MTAG)	120,934 British ancestry individuals, 127,548 individuals	NA	1p31.1	NEGR1	rs2016698-A	NR	2e-11	0.0223061	[0.016-0.029] unit decrease	Affymetrix [NR]
chr1	73293331	73293332	rs2422320	30626913	Amare AT	2019-01-09	Mol Psychiatry	Bivariate genome-wide association analyses of the broad depression phenotype combined with major depressive disorder, bipolar disorder or schizophrenia reveal eight novel genetic loci for depression.	Broad depression or major depressive disorder (self-reported)	9,240 European ancestry broad depression cases, 9,519 European ancestry broad depression controls, 51,258 European ancestry individuals, 75,607 European ancestry self-reported major depressive disorder cases, 231,747 European ancestry self-reported major depressive disorder controls	322,580 individuals	1p31.1	NEGR1	rs2422320-T	0.43	2e-11	NA		Affymetrix, Illumina [at least 918921] (imputed)
chr1	76075555	76075556	rs1998547	31676860	Zhao B	2019-11-01	Nat Genet	Genome-wide association analysis of 19,629 individuals identifies variants influencing regional brain volumes and refines their genetic co-architecture with cognitive and mental health traits.	Brain region volumes	19,629 British ancestry individuals	NA	1p31.1	NR	rs1998547-?	NR	2e-11	NA		NR [9227495] (imputed)
chr1	87873699	87873700	rs59373415	32193296	Grasby KL	2020-03-01	Science	The genetic architecture of the human cerebral cortex.	Cortical surface area	33,992 European ancestry individuals	14,727 European ancestry individuals, 2,943 individuals	1p22.3	NR	rs59373415-C	0.8347	2e-11	19.8906	[14.07-25.71] unit increase	Affymetrix, Illumina [NR]
chr1	98502933	98502934	rs1625579	23453885	Smoller JW	2013-02-27	Lancet	Identification of risk loci with shared effects on five major psychiatric disorders: a genome-wide analysis.	Autism spectrum disorder, attention deficit-hyperactivity disorder, bipolar disorder, major depressive disorder, and schizophrenia (combined)	6,990 European ancestry Bipolar disorder cases, 9,227 European ancestry Major depressive disorder cases, 9,379 European ancestry Schizophrenia cases, 161 European ancestry Autism spectrum disorder cases, 4,788 European ancestry Autism spectrum disorder trio cases, 840 European ancestry Attention deficit-hyperactivity disorder cases, 1,947 European ancestry Attention defcit-hyperactivity disorder …	NA	1p21.3	DPYD, MIR137	rs1625579-?	0.801	2e-11	NA		NR [1252901] (imputed)
chr1	98502933	98502934	rs1625579	21926974	Ripke S	2011-09-18	Nat Genet	Genome-wide association study identifies five new schizophrenia loci.	Schizophrenia	9,394 European ancestry cases, 12,462 European ancestry controls	8,442 European ancestry cases, 21,397 European ancestry controls	1p21.3	MIR137	rs1625579-T	0.8	2e-11	1.12	[1.09-1.16]	Affymetrix, Illumina [1252901] (imputed)
chr1	113239477	113239478	rs2999158	32198502	Shin J	2020-03-20	Cereb Cortex	Global and Regional Development of the Human Cerebral Cortex: Molecular Architecture and Occupational Aptitudes.	Cortical surface area (visual PC2)	23,784 European ancestry individuals	19,512 European ancestry individuals, 6,234 individuals	1p13.2	MOV10	rs2999158-?	NR	2e-11	0.0931	[0.066-0.12] unit decrease	Affymetrix, Illumina [NR] (imputed)
chr1	181740923	181740924	rs169235	30718901	Howard DM	2019-02-04	Nat Neurosci	Genome-wide meta-analysis of depression identifies 102 independent variants and highlights the importance of the prefrontal brain regions.	Depression	118,811 European ancestry cases, 327,427 European ancestry controls, 127,552 cases, 233,763 controls	414,055 European ancestry cases, 892,299 European ancestry controls	1q25.3	NR	rs169235-G	0.247	2e-11	1.01729	[1.01-1.02]	NR [8098588] (imputed)
chr1	197822832	197822833	rs60595076	31666681	Zhao B	2019-10-30	Mol Psychiatry	Large-scale GWAS reveals genetic architecture of brain white matter microstructure and genetic overlap with cognitive and mental health traits (n = 17,706).	White matter microstructure (fractional anisotropy)	17,706 European ancestry individuals	NA	1q31.3	NR	rs60595076-?		2e-11	NA		NR [8955960] (imputed)
chr1	226916077	226916078	rs4653767	28892059	Chang D	2017-09-11	Nat Genet	A meta-analysis of genome-wide association studies identifies 17 new Parkinson's disease risk loci.	Parkinson's disease	20,184 European ancestry cases, 397,324 European ancestry controls	5,851 European ancestry cases, 5,866 European ancestry controls	1q42.12	ITPKB	rs4653767-T	0.685	2e-11	1.08696	[1.06-1.11]	Illumina [11933700] (imputed)
chr1	37192740	37192741	rs1002656	31926635	Coleman JRI	2019-11-01	Biol Psychiatry	The Genetics of the Mood Disorder Spectrum: Genome-wide Association Analyses of More Than 185,000 Cases and 439,000 Controls.	Bipolar disorder or major depressive disorder	164,933 European ancestry major depressive disorder cases, 20,352 European ancestry bipolar disorder cases, 439,741 European ancestry controls	NA	1p34.3	NR	rs1002656-C	NR	3e-11	1.03093		NR [NR] (imputed)
chr1	44062153	44062154	rs673253	29326435	Hill WD	2018-01-11	Mol Psychiatry	A combined analysis of genetically correlated traits identifies 187 loci and a role for neurogenesis and myelination in intelligence.	Intelligence (MTAG)	120,934 British ancestry individuals, 127,548 individuals	NA	1p34.2	PTPRF	rs673253-T	NR	3e-11	0.019606	[0.014-0.025] unit increase	Affymetrix [NR]
chr1	44076018	44076019	rs11210887	30610198	Soler Artigas M	2019-01-04	Mol Psychiatry	Attention-deficit/hyperactivity disorder and lifetime cannabis use: genetic overlap and causality.	Attention deficit hyperactivity disorder or cannabis use	18,345 European ancestry ADHD cases, 14,374 European ancestry cannabis use cases, 50,410 European ancestry controls	NA	1p34.2	PTPRF	rs11210887-G	NR	3e-11	1.08696	[1.06-1.11]	NR [5009020] (imputed)
chr1	180986076	180986077	rs10797662	31676860	Zhao B	2019-11-01	Nat Genet	Genome-wide association analysis of 19,629 individuals identifies variants influencing regional brain volumes and refines their genetic co-architecture with cognitive and mental health traits.	Brain region volumes	19,629 British ancestry individuals	NA	1q25.3	NR	rs10797662-?	NR	3e-11	NA		NR [9227495] (imputed)
chr1	37667107	37667108	rs215815	30643256	Baselmans BML	2019-01-14	Nat Genet	Multivariate genome-wide analyses of the well-being spectrum.	Depressive symptoms	1,067,913 European ancestry individuals	228,033 European ancestry individuals	1p34.3	NR	rs215815-A	0.299008	4e-11	0.00678925	[0.0048-0.0088] unit increase	NR [NR]
chr1	43878711	43878712	rs2494997	30038396	Lee JJ	2018-07-23	Nat Genet	Gene discovery and polygenic prediction from a genome-wide association study of educational attainment in 1.1 million individuals.	Cognitive performance (MTAG)	402,382 European ancestry individuals	NA	1p34.2	Intergenic	rs2494997-C	0.652	4e-11	0.0159	[0.011-0.021] unit increase	Affymetrix, Illumina [7100000] (imputed)
chr1	53739184	53739185	rs11206132	32665545	van der Meer D	2020-07-14	Nat Commun	Understanding the genetic determinants of the brain with MOSTest.	Brain morphology (MOSTest)	26,502 European ancestry individuals	NA	1p32.3	CPT2, C1orf123, MAGOH, LRP8	rs11206132-?		4e-11	NA		NR [7428630] (imputed)
chr1	73736561	73736562	rs4571923	32606422	Wu Y	2020-06-30	Transl Psychiatry	Multi-trait analysis for genome-wide association study of five psychiatric disorders.	Depressive symptoms (MTAG)	955,012 individuals	NA	1p31.1	NR	rs4571923-?		4e-11	NA		NR [520857]
chr1	73957814	73957815	rs61765555	30804565	Jansen PR	2019-02-25	Nat Genet	Genome-wide analysis of insomnia in 1,331,010 individuals identifies new risk loci and functional pathways.	Insomnia	651,923 European ancestry males, 679,087 European ancestry females	NA	1p31.1	NR	rs61765555-C	0.7448	4e-11	1.04603	[1.03-1.06]	Affymetrix, Illumina [NR] (imputed)
chr1	109840628	109840629	rs600806	29326435	Hill WD	2018-01-11	Mol Psychiatry	A combined analysis of genetically correlated traits identifies 187 loci and a role for neurogenesis and myelination in intelligence.	Intelligence (MTAG)	120,934 British ancestry individuals, 127,548 individuals	NA	1p13.3	MYBPHL	rs600806-A	NR	4e-11	0.0219968	[0.015-0.029] unit decrease	Affymetrix [NR]
chr1	150143301	150143302	rs78676616	32606422	Wu Y	2020-06-30	Transl Psychiatry	Multi-trait analysis for genome-wide association study of five psychiatric disorders.	Bipolar disorder (MTAG)	65,682 individuals	NA	1q21.2	NR	rs78676616-?		4e-11	NA		NR [520857]
chr1	153797014	153797015	rs112780312	30038396	Lee JJ	2018-07-23	Nat Genet	Gene discovery and polygenic prediction from a genome-wide association study of educational attainment in 1.1 million individuals.	Cognitive performance	257,841 European ancestry individuals	NA	1q21.3	Intergenic	rs112780312-A	0.2761	4e-11	0.0212	[0.015-0.027] unit decrease	Affymetrix, Illumina [10100000] (imputed)
chr1	160711803	160711804	rs35967351	24076602	Beecham AH	2013-11-01	Nat Genet	Analysis of immune-related loci identifies 48 new susceptibility variants for multiple sclerosis.	Multiple sclerosis	14,498 European ancestry cases, 24,091 European ancestry controls	14,802 European ancestry cases, 26,703 European ancestry controls	1q23.3	SLAMF7	rs35967351-A	0.68	4e-11	1.09		Illumina [161311]
chr1	177280120	177280121	rs6670165	30285260	Ikeda M	2018-10-03	Schizophr Bull	Genome-Wide Association Study Detected Novel Susceptibility Genes for Schizophrenia and Shared Trans-Populations/Diseases Genetic Effect.	Schizophrenia	14,023 East Asian ancestry cases, 33,640 European ancestry cases, 31,505 East Asian ancestry controls, 43,456 European ancestry controls	NA	1q25.2	FAM5B	rs6670165-T	NR	4e-11	1.081	[1.06-1.1]	Illumina [6627481] (imputed)
chr1	205683354	205683355	rs3805	32201043	Smeland OB	2020-02-08	Biol Psychiatry	Genome-wide Association Analysis of Parkinson's Disease and Schizophrenia Reveals Shared Genetic Architecture and Identifies Novel Risk Loci.	Parkinson's disease	20,184 European ancestry cases, 397,324 European ancestry controls	NA	1q32.1	NUCKS1	rs3805-T		4e-11	0.132	[0.093-0.171] unit decrease	Illumina [NR]
chr1	8495589	8495590	rs172531	28991256	Li Z	2017-10-09	Nat Genet	Genome-wide association analysis identifies 30 new susceptibility loci for schizophrenia.	Schizophrenia	7,699 Chinese ancestry cases, 35,476 European ancestry cases, 18,327 Chinese ancestry controls, 46,839 European ancestry controls	4,384 Chinese ancestry cases, 5,770 Chinese ancestry controls	1p36.23	RERE, SLC45A1	rs172531-G	NR	5e-11	1.07411	[1.05-1.1]	Affymetrix, Illumina [up to 5107227] (imputed)
chr1	41748896	41748897	rs12025777	29326435	Hill WD	2018-01-11	Mol Psychiatry	A combined analysis of genetically correlated traits identifies 187 loci and a role for neurogenesis and myelination in intelligence.	Intelligence (MTAG)	120,934 British ancestry individuals, 127,548 individuals	NA	1p34.2	ENSG00000235358	rs12025777-T	NR	5e-11	0.0357291	[0.025-0.046] unit decrease	Affymetrix [NR]
chr1	43764164	43764165	rs3120124	31676860	Zhao B	2019-11-01	Nat Genet	Genome-wide association analysis of 19,629 individuals identifies variants influencing regional brain volumes and refines their genetic co-architecture with cognitive and mental health traits.	Brain region volumes	19,629 British ancestry individuals	NA	1p34.2	NR	rs3120124-?	NR	5e-11	NA		NR [9227495] (imputed)
chr1	44014279	44014280	rs2842188	29186694	Lam M	2017-11-28	Cell Rep	Large-Scale Cognitive GWAS Meta-Analysis Reveals Tissue-Specific Neural Expression and Potential Nootropic Drug Targets.	Cognitive ability (MTAG)	436,124 European ancestry individuals	NA	1p34.2	PTPRF	rs2842188-?	NR	5e-11	6.566	z score increase	Affymetrix, Illumina, Perlegen [7333576] (imputed)
chr1	44100083	44100084	rs11210892	32606422	Wu Y	2020-06-30	Transl Psychiatry	Multi-trait analysis for genome-wide association study of five psychiatric disorders.	Schizophrenia (MTAG)	65,967 individuals	NA	1p34.2	NR	rs11210892-?		5e-11	NA		NR [8377093]
chr1	66407351	66407352	rs7528604	31116379	Meier SM	2019-05-22	JAMA Psychiatry	Genetic Variants Associated With Anxiety and Stress-Related Disorders: A Genome-Wide Association Study and Mouse-Model Study.	Anxiety and stress-related disorders	12,655 European ancestry cases, 19,225 European ancestry controls	NA	1p31.3	PDE4B	rs7528604-G	NR	5e-11	1.1236	[1.09-1.16]	Illumina [8933939] (imputed)
chr1	69438776	69438777	rs2420551	29942086	Savage JE	2018-06-25	Nat Genet	Genome-wide association meta-analysis in 269,867 individuals identifies new genetic and functional links to intelligence.	Intelligence	269,867 European ancestry individuals	NA	1p31.2	NR	rs2420551-A	NR	5e-11	6.583	z-score decrease	Affymetrix, Illumina [9295118] (imputed)
chr1	103656577	103656578	rs1528204	29942086	Savage JE	2018-06-25	Nat Genet	Genome-wide association meta-analysis in 269,867 individuals identifies new genetic and functional links to intelligence.	Intelligence	269,867 European ancestry individuals	NA	1p21.1	NR	rs1528204-T	NR	5e-11	6.558	z-score decrease	Affymetrix, Illumina [9295118] (imputed)
chr1	110614399	110614400	rs3768469	30038396	Lee JJ	2018-07-23	Nat Genet	Gene discovery and polygenic prediction from a genome-wide association study of educational attainment in 1.1 million individuals.	Cognitive performance (MTAG)	402,382 European ancestry individuals	NA	1p13.3	Intergenic	rs3768469-A	0.5831	5e-11	0.0153	[0.011-0.02] unit decrease	Affymetrix, Illumina [7100000] (imputed)
chr1	113102397	113102398	rs60900293	32665545	van der Meer D	2020-07-14	Nat Commun	Understanding the genetic determinants of the brain with MOSTest.	Cortical surface area (MOSTest)	26,502 European ancestry individuals	NA	1p13.2	DMRTA2, FAF1, CDKN2C	rs60900293-?		5e-11	NA		NR [7428630] (imputed)
chr1	150115973	150115974	rs2318763	30626913	Amare AT	2019-01-09	Mol Psychiatry	Bivariate genome-wide association analyses of the broad depression phenotype combined with major depressive disorder, bipolar disorder or schizophrenia reveal eight novel genetic loci for depression.	Broad depression or schizophrenia	9,240 European ancestry broad depression cases, 9,519 European ancestry broad depression controls, 51,258 European ancestry individuals, 36,989 European and East Asian ancestry schizophrenia cases, 113,075 European and East Asian ancestry schizophrenia controls	322,580 individuals	1q21.2	VPS45	rs2318763-A	0.17	5e-11	NA		Affymetrix, Illumina [at least 918921] (imputed)
chr1	153797014	153797015	rs112780312	33414549	Demange PA	2021-01-07	Nat Genet	Investigating the genetic architecture of noncognitive skills using GWAS-by-subtraction.	Cognitive aspects of educational attainment	257,700 European ancestry individuals	NA	1q21.3	NR	rs112780312-G	0.277336	5e-11	0.0461021	[0.032-0.06] unit increase	Affymetrix, Illumina, Perlegen [7305956] (imputed)
chr1	199440982	199440983	rs12139351	31374203	Lam M	2019-08-01	Am J Hum Genet	Pleiotropic Meta-Analysis of Cognition, Education, and Schizophrenia Differentiates Roles of Early Neurodevelopmental and Adult Synaptic Pathways.	Cognitive ability, years of educational attainment or schizophrenia (pleiotropy)	328,917 individuals with educational attainment measurements, 107,207 individuals with cognitive ability measurements, 77,096 European ancestry schizophrenia cases, 43,456 European ancestry controls	NA	1q32.1	ENSG00000231718	rs12139351-?	NR	5e-11	0.0139824	[0.0098-0.0182] unit increase	NR [7306098]
chr1	201793439	201793440	rs2644128	30804566	Lane JM	2019-02-25	Nat Genet	Biological and clinical insights from genetics of insomnia symptoms.	Insomnia symptoms (never/rarely vs. sometimes/usually)	345,022 European ancestry cases, 108,357 European ancestry controls	17,140 European ancestry cases, 61,850 European ancestry controls	1q32.1	NAV1	rs2644128-G	0.549876	5e-11	1.03	[1.02-1.04]	Affymetrix [14661600] (imputed)
chr1	30432218	30432219	rs4949526	30285260	Ikeda M	2018-10-03	Schizophr Bull	Genome-Wide Association Study Detected Novel Susceptibility Genes for Schizophrenia and Shared Trans-Populations/Diseases Genetic Effect.	Schizophrenia	14,023 East Asian ancestry cases, 33,640 European ancestry cases, 31,505 East Asian ancestry controls, 43,456 European ancestry controls	NA	1p35.2	MATN1	rs4949526-T	NR	6e-11	1.069	[1.05-1.09]	Illumina [6627481] (imputed)
chr1	72632884	72632885	rs17589603	29942086	Savage JE	2018-06-25	Nat Genet	Genome-wide association meta-analysis in 269,867 individuals identifies new genetic and functional links to intelligence.	Intelligence	269,867 European ancestry individuals	NA	1p31.1	NR	rs17589603-A	NR	6e-11	6.549	z-score increase	Affymetrix, Illumina [9295118] (imputed)
chr1	80795988	80795989	rs6667297	31926635	Coleman JRI	2019-11-01	Biol Psychiatry	The Genetics of the Mood Disorder Spectrum: Genome-wide Association Analyses of More Than 185,000 Cases and 439,000 Controls.	Bipolar disorder or major depressive disorder	164,933 European ancestry major depressive disorder cases, 20,352 European ancestry bipolar disorder cases, 439,741 European ancestry controls	NA	1p31.1	NR	rs6667297-G	NR	6e-11	1.03093		NR [NR] (imputed)
chr1	97173905	97173906	rs12031518	31740837	Lam M	2019-11-18	Nat Genet	Comparative genetic architectures of schizophrenia in East Asian and European populations.	Schizophrenia	22,778 East Asian ancestry cases, 35,362 East Asian ancestry controls, 33,640 European ancestry cases, 43,456 European ancestry controls	NA	1p21.3	NR	rs12031518-?	NR	6e-11	1.07262	[1.05-1.09]	Affymetrix, Illumina [12447948] (imputed)
chr1	181016528	181016529	rs6684455	31676860	Zhao B	2019-11-01	Nat Genet	Genome-wide association analysis of 19,629 individuals identifies variants influencing regional brain volumes and refines their genetic co-architecture with cognitive and mental health traits.	Brain region volumes	19,629 British ancestry individuals	NA	1q25.3	NR	rs6684455-?	NR	6e-11	NA		NR [9227495] (imputed)
chr1	201861015	201861016	rs2279681	31530331	Thorp JG	2019-09-18	Psychol Med	Genetic heterogeneity in self-reported depressive symptoms identified through genetic analyses of the PHQ-9.	Depressive symptoms (sum-score)	148,752 European ancestry individuals	NA	1q32.1	SHISA4, LMOD1	rs2279681-C	0.657	6e-11	0.093	[0.066-0.120] unit increase	NR [9413637] (imputed)
chr1	23470459	23470460	rs6426786	32665545	van der Meer D	2020-07-14	Nat Commun	Understanding the genetic determinants of the brain with MOSTest.	Brain morphology (MOSTest)	26,502 European ancestry individuals	NA	1p36.12	LACTBL1, C1orf234, KDM1A, LUZP1, HTR1D	rs6426786-?		7e-11	NA		NR [7428630] (imputed)
chr1	47856479	47856480	rs56270164	31676860	Zhao B	2019-11-01	Nat Genet	Genome-wide association analysis of 19,629 individuals identifies variants influencing regional brain volumes and refines their genetic co-architecture with cognitive and mental health traits.	Brain region volumes	19,629 British ancestry individuals	NA	1p33	NR	rs56270164-?	NR	7e-11	NA		NR [9227495] (imputed)
chr1	51183256	51183257	rs11205761	32665545	van der Meer D	2020-07-14	Nat Commun	Understanding the genetic determinants of the brain with MOSTest.	Brain morphology (min-P)	26,502 European ancestry individuals	NA	1p32.3	CROCC, MFAP2, ATP13A2, SDHB	rs11205761-?		7e-11	NA		NR [7428630] (imputed)
chr1	72153087	72153088	rs12130762	29326435	Hill WD	2018-01-11	Mol Psychiatry	A combined analysis of genetically correlated traits identifies 187 loci and a role for neurogenesis and myelination in intelligence.	Intelligence (MTAG)	120,934 British ancestry individuals, 127,548 individuals	NA	1p31.1	NEGR1	rs12130762-A	NR	7e-11	0.0341235	[0.024-0.044] unit increase	Affymetrix [NR]
chr1	72945665	72945666	rs782212	27089181	Okbay A	2016-04-18	Nat Genet	Genetic variants associated with subjective well-being, depressive symptoms, and neuroticism identified through genome-wide analyses.	Depression	105,739 European ancestry individuals, 16,471 European ancestry major depressive disorder cases, 58,835 European ancestry controls	368,890 European ancestry individuals	1p31.1	NR	rs782212-T	NR	7e-11	6.51648	[NR] z score decrease	Affymetrix [up to 6544862] (imputed)
chr1	73789323	73789324	rs10890032	26198764	Goes FS	2015-07-21	Am J Med Genet B Neuropsychiatr Genet	Genome-wide association study of schizophrenia in Ashkenazi Jews.	Schizophrenia	592 Ashkenazi Jewish ancestry cases, 505 Ashkenazi Jewish ancestry controls, 36,989 cases, 113,075 controls	NA	1p31.1	NR	rs10890032-T	NR	7e-11	1.07	[NR]	Illumina [7158791] (imputed)
chr1	156456300	156456301	rs3790455	22683712	Freilinger T	2012-06-10	Nat Genet	Genome-wide association analysis identifies susceptibility loci for migraine without aura.	Migraine	2,326 European ancestry cases, 4,580 European ancestry controls	2,508 European ancestry cases, 2,652 European ancestry controls	1q22	MEF2D	rs3790455-C	0.34	7e-11	1.2	[1.14-1.27]	Illumina [1246388] (imputed)
chr1	190060094	190060095	rs11803128	30804565	Jansen PR	2019-02-25	Nat Genet	Genome-wide analysis of insomnia in 1,331,010 individuals identifies new risk loci and functional pathways.	Insomnia	651,923 European ancestry males, 679,087 European ancestry females	NA	1q31.1	NR	rs11803128-G	0.3459	7e-11	1.04167	[1.03-1.05]	Affymetrix, Illumina [NR] (imputed)
chr1	207692048	207692049	rs6656401	28714976	Sims R	2017-09-01	Nat Genet	Rare coding variants in PLCG2, ABI3, and TREM2 implicate microglial-mediated innate immunity in Alzheimer's disease.	Alzheimer's disease (late onset)	up to 16,097 European ancestry cases, up to 18,077 European ancestry controls	up to 20,693 European ancestry cases, up to 30,266 European ancestry controls	1q32.2	CR1	rs6656401-?	NR	7e-11	1.17252		Illumina [241551]
chr1	72811903	72811904	rs11209948	27479909	Hyde CL	2016-08-01	Nat Genet	Identification of 15 genetic loci associated with risk of major depression in individuals of European descent.	Major depressive disorder	84,847 European ancestry cases, 241,266 European ancestry controls	45,773 European ancestry cases, 106,354 European ancestry controls	1p31.1	NEGR1	rs11209948-T	0.638888	8e-11	0.0357	[0.024-0.047] unit increase	Illumina [1220000] (imputed)
chr1	73278614	73278615	rs35998080	26198764	Goes FS	2015-07-21	Am J Med Genet B Neuropsychiatr Genet	Genome-wide association study of schizophrenia in Ashkenazi Jews.	Schizophrenia	592 Ashkenazi Jewish ancestry cases, 505 Ashkenazi Jewish ancestry controls, 36,989 cases, 113,075 controls	NA	1p31.1	NR	rs35998080-T	NR	8e-11	1.07	[NR]	Illumina [7158791] (imputed)
chr1	235575320	235575321	rs4659520	30038396	Lee JJ	2018-07-23	Nat Genet	Gene discovery and polygenic prediction from a genome-wide association study of educational attainment in 1.1 million individuals.	Cognitive performance (MTAG)	402,382 European ancestry individuals	NA	1q42.3	Intergenic	rs4659520-T	0.5262	8e-11	0.015	[0.01-0.02] unit increase	Affymetrix, Illumina [7100000] (imputed)
chr1	39835816	39835817	rs2296172	32665545	van der Meer D	2020-07-14	Nat Commun	Understanding the genetic determinants of the brain with MOSTest.	Brain morphology (MOSTest)	26,502 European ancestry individuals	NA	1p34.3	MACF1, KIAA0754, BMP8A, PABPC4	rs2296172-?		9e-11	NA		NR [7428630] (imputed)
chr1	44250300	44250301	rs4660749	29942086	Savage JE	2018-06-25	Nat Genet	Genome-wide association meta-analysis in 269,867 individuals identifies new genetic and functional links to intelligence.	Intelligence	269,867 European ancestry individuals	NA	1p34.1	NR	rs4660749-T	NR	9e-11	6.488	z-score decrease	Affymetrix, Illumina [9295118] (imputed)
chr1	243690490	243690491	rs13376709	31740837	Lam M	2019-11-18	Nat Genet	Comparative genetic architectures of schizophrenia in East Asian and European populations.	Schizophrenia	22,778 East Asian ancestry cases, 35,362 East Asian ancestry controls, 33,640 European ancestry cases, 43,456 European ancestry controls	NA	1q44	NR	rs13376709-?	NR	9e-11	1.05908	[1.04-1.08]	Affymetrix, Illumina [12447948] (imputed)
chr1	8484822	8484823	rs301807	32606422	Wu Y	2020-06-30	Transl Psychiatry	Multi-trait analysis for genome-wide association study of five psychiatric disorders.	Depressive symptoms	688,809 individuals	NA	1p36.23	NR	rs301807-?		1e-10	NA		NR [11140414]
chr1	8484822	8484823	rs301807	29942085	Nagel M	2018-06-25	Nat Genet	Meta-analysis of genome-wide association studies for neuroticism in 449,484 individuals identifies novel genetic loci and pathways.	Depression	688,809 European ancestry individuals	NA	1p36.23	NR	rs301807-A	NR	1e-10	6.407	z score increase	Affymetrix [10847151] (imputed)
chr1	44097529	44097530	rs2970610	30285260	Ikeda M	2018-10-03	Schizophr Bull	Genome-Wide Association Study Detected Novel Susceptibility Genes for Schizophrenia and Shared Trans-Populations/Diseases Genetic Effect.	Schizophrenia	14,023 East Asian ancestry cases, 33,640 European ancestry cases, 31,505 East Asian ancestry controls, 43,456 European ancestry controls	NA	1p34.2	PTPRF	rs2970610-T	NR	1e-10	1.066	[1.05-1.09]	Illumina [6627481] (imputed)
chr1	47940079	47940080	rs11211538	31676860	Zhao B	2019-11-01	Nat Genet	Genome-wide association analysis of 19,629 individuals identifies variants influencing regional brain volumes and refines their genetic co-architecture with cognitive and mental health traits.	Brain region volumes	19,629 British ancestry individuals	NA	1p33	NR	rs11211538-?	NR	1e-10	NA		NR [9227495] (imputed)
chr1	47980915	47980916	rs6658111	31676860	Zhao B	2019-11-01	Nat Genet	Genome-wide association analysis of 19,629 individuals identifies variants influencing regional brain volumes and refines their genetic co-architecture with cognitive and mental health traits.	Brain region volumes	19,629 British ancestry individuals	NA	1p33	NR	rs6658111-?	NR	1e-10	NA		NR [9227495] (imputed)
chr1	51884951	51884952	rs78767748	31676860	Zhao B	2019-11-01	Nat Genet	Genome-wide association analysis of 19,629 individuals identifies variants influencing regional brain volumes and refines their genetic co-architecture with cognitive and mental health traits.	Brain region volumes	19,629 British ancestry individuals	NA	1p32.3	NR	rs78767748-?	NR	1e-10	NA		NR [9227495] (imputed)
chr1	59560336	59560337	rs1831539	30038396	Lee JJ	2018-07-23	Nat Genet	Gene discovery and polygenic prediction from a genome-wide association study of educational attainment in 1.1 million individuals.	Cognitive performance	257,841 European ancestry individuals	NA	1p32.1	Intergenic	rs1831539-T	0.5163	1e-10	0.0183	[0.013-0.024] unit decrease	Affymetrix, Illumina [10100000] (imputed)
chr1	66407351	66407352	rs7528604	31116379	Meier SM	2019-05-22	JAMA Psychiatry	Genetic Variants Associated With Anxiety and Stress-Related Disorders: A Genome-Wide Association Study and Mouse-Model Study.	Anxiety and stress-related disorders (including obsessive-compulsive disorder)	13,533 European ancestry cases, 19,225 European ancestry controls	NA	1p31.3	PDE4B	rs7528604-?	NR	1e-10	NA		Illumina [8933939] (imputed)
chr1	74955060	74955061	rs61776255	30038396	Lee JJ	2018-07-23	Nat Genet	Gene discovery and polygenic prediction from a genome-wide association study of educational attainment in 1.1 million individuals.	Cognitive performance (MTAG)	402,382 European ancestry individuals	NA	1p31.1	Intergenic	rs61776255-C	0.9587	1e-10	0.037	[0.026-0.048] unit decrease	Affymetrix, Illumina [7100000] (imputed)
chr1	88423396	88423397	rs1413536	32665545	van der Meer D	2020-07-14	Nat Commun	Understanding the genetic determinants of the brain with MOSTest.	Cortical surface area (MOSTest)	26,502 European ancestry individuals	NA	1p22.2	STIL, CMPK1, FOXE3, FOXD2	rs1413536-?		1e-10	NA		NR [7428630] (imputed)
chr1	107185224	107185225	rs11184946	30804566	Lane JM	2019-02-25	Nat Genet	Biological and clinical insights from genetics of insomnia symptoms.	Insomnia symptoms (never/rarely vs. usually)	129,270 European ancestry cases, 108,357 European ancestry controls	17,140 European ancestry cases, 61,850 European ancestry controls	1p21.1	LOC126987/PRMT6	rs11184946-T	0.417223	1e-10	1.03	[1.02-1.04]	Affymetrix [14661600] (imputed)
chr1	150031489	150031490	rs140505938	32606422	Wu Y	2020-06-30	Transl Psychiatry	Multi-trait analysis for genome-wide association study of five psychiatric disorders.	Schizophrenia (MTAG)	67,764 individuals	NA	1q21.2	NR	rs140505938-?		1e-10	NA		NR [8377093]
chr1	153787278	153787279	rs113422987	32665545	van der Meer D	2020-07-14	Nat Commun	Understanding the genetic determinants of the brain with MOSTest.	Subcortical volume (MOSTest)	26,502 European ancestry individuals	NA	1q21.3	LACTBL1, C1orf234, KDM1A, LUZP1, HTR1D	rs113422987-?		1e-10	NA		NR [7428630] (imputed)
chr1	175913827	175913828	rs10913112	31926635	Coleman JRI	2019-11-01	Biol Psychiatry	The Genetics of the Mood Disorder Spectrum: Genome-wide Association Analyses of More Than 185,000 Cases and 439,000 Controls.	Bipolar disorder or major depressive disorder	164,933 European ancestry major depressive disorder cases, 20,352 European ancestry bipolar disorder cases, 439,741 European ancestry controls	NA	1q25.1	NR	rs10913112-C	NR	1e-10	1.03093		NR [NR] (imputed)
chr1	177428017	177428018	rs72710803	30718901	Howard DM	2019-02-04	Nat Neurosci	Genome-wide meta-analysis of depression identifies 102 independent variants and highlights the importance of the prefrontal brain regions.	Depression	118,811 European ancestry cases, 327,427 European ancestry controls, 127,552 cases, 233,763 controls	414,055 European ancestry cases, 892,299 European ancestry controls	1q25.2	NR	rs72710803-C	0.0879	1e-10	1.02459	[1.02-1.03]	NR [8098588] (imputed)
chr1	180905693	180905694	rs3795503	31666681	Zhao B	2019-10-30	Mol Psychiatry	Large-scale GWAS reveals genetic architecture of brain white matter microstructure and genetic overlap with cognitive and mental health traits (n = 17,706).	White matter microstructure (fractional anisotropy)	17,706 European ancestry individuals	NA	1q25.3	NR	rs3795503-?		1e-10	NA		NR [8955960] (imputed)
chr1	197337667	197337668	rs17618450	31666681	Zhao B	2019-10-30	Mol Psychiatry	Large-scale GWAS reveals genetic architecture of brain white matter microstructure and genetic overlap with cognitive and mental health traits (n = 17,706).	White matter microstructure (mode of anisotropy)	17,706 European ancestry individuals	NA	1q31.3	NR	rs17618450-?		1e-10	NA		NR [8955960] (imputed)
chr1	243425688	243425689	rs7535162	30038396	Lee JJ	2018-07-23	Nat Genet	Gene discovery and polygenic prediction from a genome-wide association study of educational attainment in 1.1 million individuals.	Cognitive performance (MTAG)	402,382 European ancestry individuals	NA	1q43	Intergenic	rs7535162-T	0.6779	1e-10	0.0158	[0.011-0.021] unit increase	Affymetrix, Illumina [7100000] (imputed)
chr1	2501221	2501222	rs10797431	27386562	Andlauer TF	2016-06-17	Sci Adv	Novel multiple sclerosis susceptibility loci implicated in epigenetic regulation.	Multiple sclerosis	4,888 German ancestry cases, 10,395 German ancestry controls	2,903 Sardinian ancestry cases, 3,323 Sardinian ancestry controls	1p36.32	MMEL1	rs10797431-?		2e-10	1.19048		Illumina [at least 8143088] (imputed)
chr1	20877811	20877812	rs12072199	29326435	Hill WD	2018-01-11	Mol Psychiatry	A combined analysis of genetically correlated traits identifies 187 loci and a role for neurogenesis and myelination in intelligence.	Intelligence (MTAG)	120,934 British ancestry individuals, 127,548 individuals	NA	1p36.12	FAM43B	rs12072199-T	NR	2e-10	0.0234374	[0.016-0.031] unit decrease	Affymetrix [NR]
chr1	41773501	41773502	rs12744310	29186694	Lam M	2017-11-28	Cell Rep	Large-Scale Cognitive GWAS Meta-Analysis Reveals Tissue-Specific Neural Expression and Potential Nootropic Drug Targets.	Cognitive ability (MTAG)	436,124 European ancestry individuals	NA	1p34.2	ENSG00000235358	rs12744310-?	NR	2e-10	6.398	z score decrease	Affymetrix, Illumina, Perlegen [7333576] (imputed)
chr1	44100083	44100084	rs11210892	32606422	Wu Y	2020-06-30	Transl Psychiatry	Multi-trait analysis for genome-wide association study of five psychiatric disorders.	Schizophrenia (MTAG)	67,764 individuals	NA	1p34.2	NR	rs11210892-?		2e-10	NA		NR [8377093]
chr1	44405562	44405563	rs11210937	30038396	Lee JJ	2018-07-23	Nat Genet	Gene discovery and polygenic prediction from a genome-wide association study of educational attainment in 1.1 million individuals.	Cognitive performance	257,841 European ancestry individuals	NA	1p34.1	Intergenic	rs11210937-T	0.1685	2e-10	0.0242	[0.017-0.032] unit decrease	Affymetrix, Illumina [10100000] (imputed)
chr1	47980915	47980916	rs6658111	32665545	van der Meer D	2020-07-14	Nat Commun	Understanding the genetic determinants of the brain with MOSTest.	Cortical thickness (min-P)	26,502 European ancestry individuals	NA	1p33	PRKCZ	rs6658111-?		2e-10	NA		NR [7428630] (imputed)
chr1	51350967	51350967	rs147647466	31676860	Zhao B	2019-11-01	Nat Genet	Genome-wide association analysis of 19,629 individuals identifies variants influencing regional brain volumes and refines their genetic co-architecture with cognitive and mental health traits.	Brain region volumes	19,629 British ancestry individuals	NA	1p32.3	NR	rs147647466-?	NR	2e-10	NA		NR [9227495] (imputed)
chr1	51437246	51437247	rs3176459	31676860	Zhao B	2019-11-01	Nat Genet	Genome-wide association analysis of 19,629 individuals identifies variants influencing regional brain volumes and refines their genetic co-architecture with cognitive and mental health traits.	Brain region volumes	19,629 British ancestry individuals	NA	1p32.3	NR	rs3176459-?	NR	2e-10	NA		NR [9227495] (imputed)
chr1	59560336	59560337	rs1831539	33414549	Demange PA	2021-01-07	Nat Genet	Investigating the genetic architecture of noncognitive skills using GWAS-by-subtraction.	Cognitive aspects of educational attainment	257,700 European ancestry individuals	NA	1p32.1	NR	rs1831539-T	0.461233	2e-10	0.040139	[0.028-0.052] unit decrease	Affymetrix, Illumina, Perlegen [7305956] (imputed)
chr1	66332654	66332655	rs2801578	31740837	Lam M	2019-11-18	Nat Genet	Comparative genetic architectures of schizophrenia in East Asian and European populations.	Schizophrenia	22,778 East Asian ancestry cases, 35,362 East Asian ancestry controls, 33,640 European ancestry cases, 43,456 European ancestry controls	NA	1p31.3	NR	rs2801578-?	NR	2e-10	1.06184	[1.04-1.08]	Affymetrix, Illumina [12447948] (imputed)
chr1	68627942	68627943	rs1808596	32665545	van der Meer D	2020-07-14	Nat Commun	Understanding the genetic determinants of the brain with MOSTest.	Brain morphology (MOSTest)	26,502 European ancestry individuals	NA	1p31.3	WLS	rs1808596-?		2e-10	NA		NR [7428630] (imputed)
chr1	72515716	72515717	rs4348675	29942086	Savage JE	2018-06-25	Nat Genet	Genome-wide association meta-analysis in 269,867 individuals identifies new genetic and functional links to intelligence.	Intelligence	269,867 European ancestry individuals	NA	1p31.1	NR	rs4348675-T	NR	2e-10	6.369	z-score decrease	Affymetrix, Illumina [9295118] (imputed)
chr1	73868385	73868386	rs1923243	27182965	Pickrell JK	2016-05-16	Nat Genet	Detection and interpretation of shared genetic influences on 42 human traits.	Migraine	53,109 European ancestry cases, 230,876 European ancestry controls	NA	1p31.1	LRRIQ3	rs1923243-?	NR	2e-10	1.049	[1.034-1.065]	Illumina [13763073] (imputed)
chr1	84417584	84417585	rs41293013	29942086	Savage JE	2018-06-25	Nat Genet	Genome-wide association meta-analysis in 269,867 individuals identifies new genetic and functional links to intelligence.	Intelligence	269,867 European ancestry individuals	NA	1p31.1	NR	rs41293013-T	NR	2e-10	6.348	z-score decrease	Affymetrix, Illumina [9295118] (imputed)
chr1	88216935	88216936	rs305437	32193296	Grasby KL	2020-03-01	Science	The genetic architecture of the human cerebral cortex.	Cortical surface area	33,992 European ancestry individuals	14,727 European ancestry individuals, 2,943 individuals	1p22.3	NR	rs305437-A	0.1199	2e-10	29.6067	[20.48-38.73] unit increase	Affymetrix, Illumina [NR]
chr1	88222428	88222429	rs305426	31676860	Zhao B	2019-11-01	Nat Genet	Genome-wide association analysis of 19,629 individuals identifies variants influencing regional brain volumes and refines their genetic co-architecture with cognitive and mental health traits.	Brain region volumes	19,629 British ancestry individuals	NA	1p22.3	NR	rs305426-?	NR	2e-10	NA		NR [9227495] (imputed)
chr1	96484939	96484940	rs635754	30038396	Lee JJ	2018-07-23	Nat Genet	Gene discovery and polygenic prediction from a genome-wide association study of educational attainment in 1.1 million individuals.	Cognitive performance (MTAG)	402,382 European ancestry individuals	NA	1p21.3	Intergenic	rs635754-A	0.5871	2e-10	0.0148	[0.01-0.019] unit increase	Affymetrix, Illumina [7100000] (imputed)
chr1	110011700	110011701	rs2152924	29186694	Lam M	2017-11-28	Cell Rep	Large-Scale Cognitive GWAS Meta-Analysis Reveals Tissue-Specific Neural Expression and Potential Nootropic Drug Targets.	Cognitive ability (MTAG)	436,124 European ancestry individuals	NA	1p13.3	SYPL2	rs2152924-?	NR	2e-10	6.349	z score decrease	Affymetrix, Illumina, Perlegen [7333576] (imputed)
chr1	110030944	110030945	rs1144593	29942086	Savage JE	2018-06-25	Nat Genet	Genome-wide association meta-analysis in 269,867 individuals identifies new genetic and functional links to intelligence.	Intelligence	269,867 European ancestry individuals	NA	1p13.3	NR	rs1144593-A	NR	2e-10	6.398	z-score decrease	Affymetrix, Illumina [9295118] (imputed)
chr1	157770240	157770241	rs2050568	24076602	Beecham AH	2013-11-01	Nat Genet	Analysis of immune-related loci identifies 48 new susceptibility variants for multiple sclerosis.	Multiple sclerosis	14,498 European ancestry cases, 24,091 European ancestry controls	14,802 European ancestry cases, 26,703 European ancestry controls	1q23.1	FCRL1	rs2050568-G	0.54	2e-10	1.08		Illumina [161311]
chr1	159177747	159177748	rs863006	30038396	Lee JJ	2018-07-23	Nat Genet	Gene discovery and polygenic prediction from a genome-wide association study of educational attainment in 1.1 million individuals.	Cognitive performance (MTAG)	402,382 European ancestry individuals	NA	1q23.2	Intergenic	rs863006-A	0.5624	2e-10	0.0147	[0.01-0.019] unit decrease	Affymetrix, Illumina [7100000] (imputed)
chr1	161155391	161155392	rs4575098	30617256	Jansen IE	2019-01-07	Nat Genet	Genome-wide meta-analysis identifies new loci and functional pathways influencing Alzheimer's disease risk.	Alzheimer's disease or family history of Alzheimer's disease	24,087 European ancestry late-onset Alzheimer's disease cases, 47,793 European ancestry individuals with family history of Alzheimer's disease, 383,378 European ancestry controls	NA	1q23.3	ADAMTS4	rs4575098-A	0.24	2e-10	6.36	NR z-unit increase	Affymetrix, Illumina [up to 10847151] (imputed)
chr1	171451421	171451422	rs116065238	26252872	Li QS	2015-08-07	PLoS One	Variations in the FRA10AC1 Fragile Site and 15q21 Are Associated with Cerebrospinal Fluid A?1-42 Level.	Cognitive decline rate in late mild cognitive impairment	472 European ancestry cases, 47 cases	NA	1q24.3	FMO4, PRRC2C	rs116065238-A	0.0027	2e-10	0.6235	[0.44-0.81] unit increase	Illumina [~ 9000000] (imputed)
chr1	171451421	171451422	rs116065238	26252872	Li QS	2015-08-07	PLoS One	Variations in the FRA10AC1 Fragile Site and 15q21 Are Associated with Cerebrospinal Fluid A?1-42 Level.	Cognitive decline rate in late mild cognitive impairment	472 European ancestry cases, 47 cases	NA	1q24.3	FMO4, PRRC2C	rs116065238-A	0.0027	2e-10	0.6201	[0.43-0.81] unit increase	Illumina [~ 9000000] (imputed)
chr1	181046910	181046911	rs2332058	32665545	van der Meer D	2020-07-14	Nat Commun	Understanding the genetic determinants of the brain with MOSTest.	Cortical thickness (MOSTest)	26,502 European ancestry individuals	NA	1q25.3	CROCC, MFAP2, ATP13A2, SDHB	rs2332058-?		2e-10	NA		NR [7428630] (imputed)
chr1	181535714	181535715	rs78382112	29326435	Hill WD	2018-01-11	Mol Psychiatry	A combined analysis of genetically correlated traits identifies 187 loci and a role for neurogenesis and myelination in intelligence.	Intelligence (MTAG)	120,934 British ancestry individuals, 127,548 individuals	NA	1q25.3	CACNA1E	rs78382112-A	NR	2e-10	0.0449681	[0.031-0.059] unit increase	Affymetrix [NR]
chr1	183146400	183146401	rs10911271	32665545	van der Meer D	2020-07-14	Nat Commun	Understanding the genetic determinants of the brain with MOSTest.	Subcortical volume (MOSTest)	26,502 European ancestry individuals	NA	1q25.3	STIL, CMPK1, FOXE3, FOXD2	rs10911271-?		2e-10	NA		NR [7428630] (imputed)
chr1	204587046	204587047	rs11588857	29326435	Hill WD	2018-01-11	Mol Psychiatry	A combined analysis of genetically correlated traits identifies 187 loci and a role for neurogenesis and myelination in intelligence.	Intelligence (MTAG)	120,934 British ancestry individuals, 127,548 individuals	NA	1q32.1	LRRN2	rs11588857-A	NR	2e-10	0.023016	[0.016-0.03] unit increase	Affymetrix [NR]
chr1	243663892	243663893	rs14403	29483656	Pardinas AF	2018-02-26	Nat Genet	Common schizophrenia alleles are enriched in mutation-intolerant genes and in regions under strong background selection.	Schizophrenia	40,675 European ancestry cases, 64,643 European ancestry controls	1,651 European ancestry cases, 4,111 cases, 142,717 European ancestry controls, 11,507 controls	1q44	MIR4677, SDCCAG8, AKT3	rs14403-?	NR	2e-10	1.077	[1.05-1.1]	Illumina [8000000] (imputed)
chr1	243776116	243776117	rs35978510	30285260	Ikeda M	2018-10-03	Schizophr Bull	Genome-Wide Association Study Detected Novel Susceptibility Genes for Schizophrenia and Shared Trans-Populations/Diseases Genetic Effect.	Schizophrenia	14,023 East Asian ancestry cases, 33,640 European ancestry cases, 31,505 East Asian ancestry controls, 43,456 European ancestry controls	NA	1q44	AKT3	rs35978510-C	NR	2e-10	1.0661	[1.05-1.09]	Illumina [6627481] (imputed)
chr1	8490319	8490320	rs302719	31374203	Lam M	2019-08-01	Am J Hum Genet	Pleiotropic Meta-Analysis of Cognition, Education, and Schizophrenia Differentiates Roles of Early Neurodevelopmental and Adult Synaptic Pathways.	Cognitive ability, years of educational attainment or schizophrenia (pleiotropy)	328,917 individuals with educational attainment measurements, 107,207 individuals with cognitive ability measurements, 77,096 European ancestry schizophrenia cases, 43,456 European ancestry controls	NA	1p36.23	ENSG00000232912	rs302719-?	NR	3e-10	0.0133912	[0.0092-0.0176] unit increase	NR [7306098]
chr1	8497306	8497307	rs301802	32606422	Wu Y	2020-06-30	Transl Psychiatry	Multi-trait analysis for genome-wide association study of five psychiatric disorders.	Depressive symptoms (MTAG)	955,012 individuals	NA	1p36.23	NR	rs301802-?		3e-10	NA		NR [520857]
chr1	10353111	10353112	rs10492972	18997785	Aulchenko YS	2008-11-09	Nat Genet	Genetic variation in the KIF1B locus influences susceptibility to multiple sclerosis.	Multiple sclerosis	45 European ancestry cases,195 European ancestry controls	1,316 European ancestry cases, 1,423 European ancestry controls, 1,318 cases and 1,507 controls from 756 families	1p36.22	KIF1B	rs10492972-C	0.27	3e-10	1.34	[1.23-1.48]	Affymetrix [~ 250000]
chr1	20807072	20807073	rs75810319	30038396	Lee JJ	2018-07-23	Nat Genet	Gene discovery and polygenic prediction from a genome-wide association study of educational attainment in 1.1 million individuals.	Cognitive performance (MTAG)	402,382 European ancestry individuals	NA	1p36.12	Intergenic	rs75810319-T	0.1042	3e-10	0.0236	[0.016-0.031] unit increase	Affymetrix, Illumina [7100000] (imputed)
chr1	20882522	20882523	rs6689263	29326435	Hill WD	2018-01-11	Mol Psychiatry	A combined analysis of genetically correlated traits identifies 187 loci and a role for neurogenesis and myelination in intelligence.	Intelligence (MTAG)	120,934 British ancestry individuals, 127,548 individuals	NA	1p36.12	FAM43B	rs6689263-A	NR	3e-10	0.0282039	[0.019-0.037] unit decrease	Affymetrix [NR]
chr1	30432218	30432219	rs4949526	28991256	Li Z	2017-10-09	Nat Genet	Genome-wide association analysis identifies 30 new susceptibility loci for schizophrenia.	Schizophrenia	7,699 Chinese ancestry cases, 35,476 European ancestry cases, 18,327 Chinese ancestry controls, 46,839 European ancestry controls	4,384 Chinese ancestry cases, 5,770 Chinese ancestry controls	1p35.2	MATN1, PTPRU	rs4949526-T	NR	3e-10	1.065	[1.05-1.08]	Affymetrix, Illumina [up to 5107227] (imputed)
chr1	37194102	37194103	rs2089358	30804565	Jansen PR	2019-02-25	Nat Genet	Genome-wide analysis of insomnia in 1,331,010 individuals identifies new risk loci and functional pathways.	Insomnia	651,923 European ancestry males, 679,087 European ancestry females	NA	1p34.3	NR	rs2089358-C	0.2962	3e-10	1.04167	[1.03-1.06]	Affymetrix, Illumina [NR] (imputed)
chr1	44100083	44100084	rs11210892	25056061	Ripke S	2014-07-22	Nature	Biological insights from 108 schizophrenia-associated genetic loci.	Schizophrenia	32,405 European ancestry cases, 42,221 European ancestry controls, 1,235 European ancestry cases and 1,235 European ancestry controls from 1235 parent-offspring trios, 1,836 East Asian ancestry cases, 3,383 East Asian ancestry controls	1,513 European ancestry cases, 66,236 European ancestry controls	1p34.2	KDM4A, PTPRF	rs11210892-A	0.323	3e-10	1.07066	[1.05-1.09]	Affymetrix, Illumina [9005918] (imputed)
chr1	51179310	51179311	rs114745413	31676860	Zhao B	2019-11-01	Nat Genet	Genome-wide association analysis of 19,629 individuals identifies variants influencing regional brain volumes and refines their genetic co-architecture with cognitive and mental health traits.	Brain region volumes	19,629 British ancestry individuals	NA	1p32.3	NR	rs114745413-?	NR	3e-10	NA		NR [9227495] (imputed)
chr1	92935410	92935411	rs6662618	26920376	Wang Y	2016-02-26	Mult Scler	Genetic overlap between multiple sclerosis and several cardiovascular disease risk factors.	Multiple sclerosis and type 2 diabetes (pleiotropy)	49,192 individuals	NA	1p22.1	GFI1	rs6662618-?	NR	3e-10	NA	[1.0965-1.1754]	NR [2426886]
chr1	98288580	98288581	rs78164635	30038396	Lee JJ	2018-07-23	Nat Genet	Gene discovery and polygenic prediction from a genome-wide association study of educational attainment in 1.1 million individuals.	Cognitive performance	257,841 European ancestry individuals	NA	1p21.3	Intergenic	rs78164635-T	0.9236	3e-10	0.034	[0.023-0.045] unit decrease	Affymetrix, Illumina [10100000] (imputed)
chr1	98398618	98398619	rs4271249	30285260	Ikeda M	2018-10-03	Schizophr Bull	Genome-Wide Association Study Detected Novel Susceptibility Genes for Schizophrenia and Shared Trans-Populations/Diseases Genetic Effect.	Schizophrenia	14,023 East Asian ancestry cases, 33,640 European ancestry cases, 31,505 East Asian ancestry controls, 43,456 European ancestry controls	NA	1p21.3	DPYD	rs4271249-T	NR	3e-10	1.074	[1.05-1.1]	Illumina [6627481] (imputed)
chr1	98581336	98581337	rs72737821	29186694	Lam M	2017-11-28	Cell Rep	Large-Scale Cognitive GWAS Meta-Analysis Reveals Tissue-Specific Neural Expression and Potential Nootropic Drug Targets.	Cognitive ability (MTAG)	436,124 European ancestry individuals	NA	1p21.3	NFU1P2	rs72737821-?	NR	3e-10	6.292	z score increase	Affymetrix, Illumina, Perlegen [7333576] (imputed)
chr1	101407518	101407519	rs11581062	21833088	Sawcer S	2011-08-11	Nature	Genetic risk and a primary role for cell-mediated immune mechanisms in multiple sclerosis.	Multiple sclerosis	9,772 European ancestry cases, 16,849 European ancestry controls	4,218 European ancestry cases, 7,296 European ancestry controls	1p21.2	SLC30A7, VCAM1	rs11581062-G	NR	3e-10	1.12	[1.1-1.13]	Illumina [465434]
chr1	110030944	110030945	rs1144593	29326435	Hill WD	2018-01-11	Mol Psychiatry	A combined analysis of genetically correlated traits identifies 187 loci and a role for neurogenesis and myelination in intelligence.	Intelligence (MTAG)	120,934 British ancestry individuals, 127,548 individuals	NA	1p13.3	ATXN7L2	rs1144593-A	NR	3e-10	0.0200713	[0.014-0.026] unit decrease	Affymetrix [NR]
chr1	113063124	113063125	rs910697	32198502	Shin J	2020-03-20	Cereb Cortex	Global and Regional Development of the Human Cerebral Cortex: Molecular Architecture and Occupational Aptitudes.	Cortical surface area (visual PC2)	23,784 European ancestry individuals	19,512 European ancestry individuals, 6,234 individuals	1p13.2	WNT2B	rs910697-?	NR	3e-10	0.0833	[0.057-0.109] unit increase	Affymetrix, Illumina [NR] (imputed)
chr1	117104214	117104215	rs2300747	19525953	De Jager PL	2009-06-14	Nat Genet	Meta-analysis of genome scans and replication identify CD6, IRF8 and TNFRSF1A as new multiple sclerosis susceptibility loci.	Multiple sclerosis	2,624 European ancestry cases, 7,220 European ancestry controls	2,215 European ancestry cases, 2,116 European ancestry controls	1p13.1	CD58	rs2300747-A	0.88	3e-10	1.3	[1.14-1.47]	Affymetrix, Illumina [~ 2560000] (imputed)
chr1	197799363	197799364	rs113204513	31666681	Zhao B	2019-10-30	Mol Psychiatry	Large-scale GWAS reveals genetic architecture of brain white matter microstructure and genetic overlap with cognitive and mental health traits (n = 17,706).	White matter microstructure (fractional anisotropy)	17,706 European ancestry individuals	NA	1q31.3	NR	rs113204513-?		3e-10	NA		NR [8955960] (imputed)
chr1	201850056	201850057	rs1517810	30038396	Lee JJ	2018-07-23	Nat Genet	Gene discovery and polygenic prediction from a genome-wide association study of educational attainment in 1.1 million individuals.	Cognitive performance (MTAG)	402,382 European ancestry individuals	NA	1q32.1	Intergenic	rs1517810-T	0.6666	3e-10	0.0153	[0.011-0.02] unit increase	Affymetrix, Illumina [7100000] (imputed)
chr1	239198958	239198959	rs11587347	31740837	Lam M	2019-11-18	Nat Genet	Comparative genetic architectures of schizophrenia in East Asian and European populations.	Schizophrenia	22,778 East Asian ancestry cases, 35,362 East Asian ancestry controls, 33,640 European ancestry cases, 43,456 European ancestry controls	NA	1q43	NR	rs11587347-?	NR	3e-10	1.11617	[1.08-1.15]	Affymetrix, Illumina [12447948] (imputed)
chr1	3103311	3103312	rs12135062	27322543	Gormley P	2016-06-20	Nat Genet	Meta-analysis of 375,000 individuals identifies 38 susceptibility loci for migraine.	Migraine	59,674 European ancestry cases, 316,078 European ancestry controls	NA	1p36.32	PRDM16	rs12135062-T	0.23	4e-10	1.05	[1.04-1.07]	Affymetrix, Illumina, Perlegen [8094889] (imputed)
chr1	21227337	21227338	rs3767247	30643256	Baselmans BML	2019-01-14	Nat Genet	Multivariate genome-wide analyses of the well-being spectrum.	Depressive symptoms	1,067,913 European ancestry individuals	228,033 European ancestry individuals	1p36.12	NR	rs3767247-C	0.374207	4e-10	0.00610656	[0.0042-0.008] unit decrease	NR [NR]
chr1	37192676	37192677	rs1002655	29292387	Turley P	2018-01-01	Nat Genet	Multi-trait analysis of genome-wide association summary statistics using MTAG.	Depressive symptoms (MTAG)	354,862 European ancestry individuals	NA	1p34.3	NR	rs1002655-C	0.3013	4e-10	0.0146	[0.01-0.019] unit increase	Illumina [NR] (imputed)
chr1	41835632	41835633	rs4636447	29942086	Savage JE	2018-06-25	Nat Genet	Genome-wide association meta-analysis in 269,867 individuals identifies new genetic and functional links to intelligence.	Intelligence	269,867 European ancestry individuals	NA	1p34.2	NR	rs4636447-A	NR	4e-10	6.274	z-score increase	Affymetrix, Illumina [9295118] (imputed)
chr1	44029352	44029353	rs11210871	29326435	Hill WD	2018-01-11	Mol Psychiatry	A combined analysis of genetically correlated traits identifies 187 loci and a role for neurogenesis and myelination in intelligence.	Intelligence (MTAG)	120,934 British ancestry individuals, 127,548 individuals	NA	1p34.2	PTPRF	rs11210871-C	NR	4e-10	0.0196877	[0.014-0.026] unit decrease	Affymetrix [NR]
chr1	44100083	44100084	rs11210892	28540026	Anney RJL	2017-05-22	Mol Autism	Meta-analysis of GWAS of over 16,000 individuals with autism spectrum disorder highlights a novel locus at 10q24.32 and a significant overlap with schizophrenia.	Autism spectrum disorder or schizophrenia	schizophrenia cases and controls (see Ripke, 2014), up to 6,197 European ancestry ASD cases, up to 7,377 European ancestry controls, up to 1,190 ASD cases, up to 1,190 controls	NA	1p34.2	ARTN, ATP6V0B, B4GALT2, CCDC24, DPH2, IPO13, KDM4A, KDM4A-AS1, LOC101929592, MIR6079, PTPRF, SLC6A9, ST3GAL3	rs11210892-?		4e-10	1.06383	[1.04-1.09]	Affymetrix, Illumina [NR]
chr1	44377502	44377503	rs4314918	33414549	Demange PA	2021-01-07	Nat Genet	Investigating the genetic architecture of noncognitive skills using GWAS-by-subtraction.	Cognitive aspects of educational attainment	257,700 European ancestry individuals	NA	1p34.1	NR	rs4314918-G	0.199801	4e-10	0.0492098	[0.034-0.065] unit decrease	Affymetrix, Illumina, Perlegen [7305956] (imputed)
chr1	51539889	51539890	rs6656199	31676860	Zhao B	2019-11-01	Nat Genet	Genome-wide association analysis of 19,629 individuals identifies variants influencing regional brain volumes and refines their genetic co-architecture with cognitive and mental health traits.	Brain region volumes	19,629 British ancestry individuals	NA	1p32.3	NR	rs6656199-?	NR	4e-10	NA		NR [9227495] (imputed)
chr1	66407351	66407352	rs7528604	31116379	Meier SM	2019-05-22	JAMA Psychiatry	Genetic Variants Associated With Anxiety and Stress-Related Disorders: A Genome-Wide Association Study and Mouse-Model Study.	Anxiety and stress-related disorders (excluding co-morbid schizophrenia)	11,560 European ancestry cases, 19,225 European ancestry controls	NA	1p31.3	PDE4B	rs7528604-?	NR	4e-10	1.12	[1.10-1.16]	Illumina [8933939] (imputed)
chr1	67146816	67146817	rs10789214	30718901	Howard DM	2019-02-04	Nat Neurosci	Genome-wide meta-analysis of depression identifies 102 independent variants and highlights the importance of the prefrontal brain regions.	Depression	118,811 European ancestry cases, 327,427 European ancestry controls, 127,552 cases, 233,763 controls	414,055 European ancestry cases, 892,299 European ancestry controls	1p31.3	NR	rs10789214-T	0.5661	4e-10	1.014	[1.009-1.018]	NR [8098588] (imputed)
chr1	72764288	72764289	rs2815757	30804565	Jansen PR	2019-02-25	Nat Genet	Genome-wide analysis of insomnia in 1,331,010 individuals identifies new risk loci and functional pathways.	Insomnia	651,923 European ancestry males, 679,087 European ancestry females	NA	1p31.1	NA	rs2815757-T	0.8089	4e-10	1.08	[1.06-1.1]	Affymetrix, Illumina [NR] (imputed)
chr1	73824908	73824909	rs10789369	23974872	Ripke S	2013-08-25	Nat Genet	Genome-wide association analysis identifies 13 new risk loci for schizophrenia.	Schizophrenia	5,001 European ancestry cases, 6,243 European ancestry controls, 8,832 cases, 12,067 controls	4,801 European ancestry cases, 4,741 European ancestry controls, 2,612 European and unknown ancestry cases, 15,021 European and unknown ancestry controls, 581 trios	1p31.1	intergenic	rs10789369-A	0.383	4e-10	1.095	[1.07-1.12]	Affymetrix, Illumina [9871789]
chr1	92951209	92951210	rs6689470	27386562	Andlauer TF	2016-06-17	Sci Adv	Novel multiple sclerosis susceptibility loci implicated in epigenetic regulation.	Multiple sclerosis	4,888 German ancestry cases, 10,395 German ancestry controls	2,903 Sardinian ancestry cases, 3,323 Sardinian ancestry controls	1p22.1	EVI5	rs6689470-A		4e-10	1.24	[1.16-1.33]	Illumina [at least 8143088] (imputed)
chr1	98288580	98288581	rs78164635	33414549	Demange PA	2021-01-07	Nat Genet	Investigating the genetic architecture of noncognitive skills using GWAS-by-subtraction.	Cognitive aspects of educational attainment	257,700 European ancestry individuals	NA	1p21.3	NR	rs78164635-T	0.0805169	4e-10	0.0723857	[0.05-0.095] unit decrease	Affymetrix, Illumina, Perlegen [7305956] (imputed)
chr1	101880004	101880005	rs2338971	24511991	Hill-Burns EM	2014-02-10	BMC Genomics	Identification of a novel Parkinson's disease locus via stratified genome-wide association study.	Parkinson's disease	1,565 European ancestry sproadic Parkinson's disease cases, 435 European ancestry familial Parkinson's disease cases, 1,986 European ancestry controls	1,528 European ancestry sporadic Parkinson's disease cases, 707 European ancestry familial Parkinson's disease cases, 796 European ancestry controls	1p21.2	HUSEYO	rs2338971-C	0.773	4e-10	1.35	[1.27-1.43]	Illumina [811597]
chr1	113248364	113248365	rs954679	32198502	Shin J	2020-03-20	Cereb Cortex	Global and Regional Development of the Human Cerebral Cortex: Molecular Architecture and Occupational Aptitudes.	Cortical surface area (visual PC2)	23,784 European ancestry individuals	19,512 European ancestry individuals, 6,234 individuals	1p13.2	RHOC, RP11-426L16.10	rs954679-?	NR	4e-10	0.0838	[0.058-0.11] unit decrease	Affymetrix, Illumina [NR] (imputed)
chr1	150031489	150031490	rs140505938	26198764	Goes FS	2015-07-21	Am J Med Genet B Neuropsychiatr Genet	Genome-wide association study of schizophrenia in Ashkenazi Jews.	Schizophrenia	592 Ashkenazi Jewish ancestry cases, 505 Ashkenazi Jewish ancestry controls, 36,989 cases, 113,075 controls	NA	1q21.2	NR	rs140505938-C	NR	4e-10	1.0989	[NR]	Illumina [7158791] (imputed)
chr1	150031489	150031490	rs140505938	25056061	Ripke S	2014-07-22	Nature	Biological insights from 108 schizophrenia-associated genetic loci.	Schizophrenia	32,405 European ancestry cases, 42,221 European ancestry controls, 1,235 European ancestry cases and 1,235 European ancestry controls from 1235 parent-offspring trios, 1,836 East Asian ancestry cases, 3,383 East Asian ancestry controls	1,513 European ancestry cases, 66,236 European ancestry controls	1q21.2	ANP32E, APH1A, C1orf51, C1orf54, CA14, OTUD7B, PLEKHO1, VPS45	rs140505938-T	0.836	4e-10	1.09409	[1.06-1.13]	Affymetrix, Illumina [9005918] (imputed)
chr1	216830127	216830128	rs11117646	30038396	Lee JJ	2018-07-23	Nat Genet	Gene discovery and polygenic prediction from a genome-wide association study of educational attainment in 1.1 million individuals.	Cognitive performance	257,841 European ancestry individuals	NA	1q41	Intergenic	rs11117646-A	0.1962	4e-10	0.0225	[0.015-0.03] unit decrease	Affymetrix, Illumina [10100000] (imputed)
chr1	6530188	6530189	rs3007421	24076602	Beecham AH	2013-11-01	Nat Genet	Analysis of immune-related loci identifies 48 new susceptibility variants for multiple sclerosis.	Multiple sclerosis	14,498 European ancestry cases, 24,091 European ancestry controls	14,802 European ancestry cases, 26,703 European ancestry controls	1p36.31	PLEKHG5	rs3007421-A	0.13	5e-10	1.11		Illumina [161311]
chr1	30433950	30433951	rs1498232	28540026	Anney RJL	2017-05-22	Mol Autism	Meta-analysis of GWAS of over 16,000 individuals with autism spectrum disorder highlights a novel locus at 10q24.32 and a significant overlap with schizophrenia.	Autism spectrum disorder or schizophrenia	schizophrenia cases and controls (see Ripke, 2014), up to 6,197 European ancestry ASD cases, up to 7,377 European ancestry controls, up to 1,190 ASD cases, up to 1,190 controls	NA	1p35.2	LOC101929406	rs1498232-T		5e-10	1.07	[1.05-1.09]	Affymetrix, Illumina [NR]
chr1	43950264	43950265	rs2782653	30038396	Lee JJ	2018-07-23	Nat Genet	Gene discovery and polygenic prediction from a genome-wide association study of educational attainment in 1.1 million individuals.	Cognitive performance	257,841 European ancestry individuals	NA	1p34.2	Intergenic	rs2782653-C	0.2815	5e-10	0.02	[0.014-0.026] unit increase	Affymetrix, Illumina [10100000] (imputed)
chr1	44475122	44475123	rs113551349	30610198	Soler Artigas M	2019-01-04	Mol Psychiatry	Attention-deficit/hyperactivity disorder and lifetime cannabis use: genetic overlap and causality.	Attention deficit hyperactivity disorder or cannabis use	18,345 European ancestry ADHD cases, 14,374 European ancestry cannabis use cases, 50,410 European ancestry controls	NA	1p34.1	SLC6A9	rs113551349-C	NR	5e-10	1.0989	[1.08-1.14]	NR [5009020] (imputed)
chr1	47980915	47980916	rs6658111	31676860	Zhao B	2019-11-01	Nat Genet	Genome-wide association analysis of 19,629 individuals identifies variants influencing regional brain volumes and refines their genetic co-architecture with cognitive and mental health traits.	Brain region volumes	19,629 British ancestry individuals	NA	1p33	NR	rs6658111-?	NR	5e-10	NA		NR [9227495] (imputed)
chr1	59560336	59560337	rs1831539	29942086	Savage JE	2018-06-25	Nat Genet	Genome-wide association meta-analysis in 269,867 individuals identifies new genetic and functional links to intelligence.	Intelligence	269,867 European ancestry individuals	NA	1p32.1	NR	rs1831539-T	NR	5e-10	6.228	z-score decrease	Affymetrix, Illumina [9295118] (imputed)
chr1	69427575	69427576	rs9436866	29326435	Hill WD	2018-01-11	Mol Psychiatry	A combined analysis of genetically correlated traits identifies 187 loci and a role for neurogenesis and myelination in intelligence.	Intelligence (MTAG)	120,934 British ancestry individuals, 127,548 individuals	NA	1p31.2	RP11-424D14.1	rs9436866-A	NR	5e-10	0.0307298	[0.021-0.04] unit decrease	Affymetrix [NR]
chr1	72756048	72756049	rs17526367	29186694	Lam M	2017-11-28	Cell Rep	Large-Scale Cognitive GWAS Meta-Analysis Reveals Tissue-Specific Neural Expression and Potential Nootropic Drug Targets.	Cognitive ability	107,207 European ancestry individuals	NA	1p31.1	NEGR1	rs17526367-?	NR	5e-10	6.227	z score decrease	Affymetrix, Illumina [7357080] (imputed)
chr1	98498440	98498441	rs11804556	29942086	Savage JE	2018-06-25	Nat Genet	Genome-wide association meta-analysis in 269,867 individuals identifies new genetic and functional links to intelligence.	Intelligence	269,867 European ancestry individuals	NA	1p21.3	NR	rs11804556-A	NR	5e-10	6.212	z-score increase	Affymetrix, Illumina [9295118] (imputed)
chr1	98618713	98618714	rs61787263	29326435	Hill WD	2018-01-11	Mol Psychiatry	A combined analysis of genetically correlated traits identifies 187 loci and a role for neurogenesis and myelination in intelligence.	Intelligence (MTAG)	120,934 British ancestry individuals, 127,548 individuals	NA	1p21.3	RP5-1070A16.1	rs61787263-T	NR	5e-10	0.0309162	[0.021-0.041] unit increase	Affymetrix [NR]
chr1	101880004	101880005	rs2338971	24511991	Hill-Burns EM	2014-02-10	BMC Genomics	Identification of a novel Parkinson's disease locus via stratified genome-wide association study.	Parkinson's disease	1,565 European ancestry sproadic Parkinson's disease cases, 435 European ancestry familial Parkinson's disease cases, 1,986 European ancestry controls	1,528 European ancestry sporadic Parkinson's disease cases, 707 European ancestry familial Parkinson's disease cases, 796 European ancestry controls	1p21.2	HUSEYO	rs2338971-C	0.773	5e-10	1.32	[1.26-1.38]	Illumina [811597]
chr1	181011508	181011509	rs6667291	31676860	Zhao B	2019-11-01	Nat Genet	Genome-wide association analysis of 19,629 individuals identifies variants influencing regional brain volumes and refines their genetic co-architecture with cognitive and mental health traits.	Brain region volumes	19,629 British ancestry individuals	NA	1q25.3	NR	rs6667291-?	NR	5e-10	NA		NR [9227495] (imputed)
chr1	207786288	207786289	rs6701713	21460841	Naj AC	2011-04-03	Nat Genet	Common variants at MS4A4/MS4A6E, CD2AP, CD33 and EPHA1 are associated with late-onset Alzheimer's disease.	Alzheimer's disease (late onset)	8,309 European ancestry cases, 7,366 European ancestry controls	10,523 European ancestry cases, 28,231 European ancestry controls	1q32.2	CR1	rs6701713-A	0.2	5e-10	1.16	[1.11-1.22]	Affymetrix, Illumina [2324889] (imputed)
chr1	216830127	216830128	rs11117646	33414549	Demange PA	2021-01-07	Nat Genet	Investigating the genetic architecture of noncognitive skills using GWAS-by-subtraction.	Cognitive aspects of educational attainment	257,700 European ancestry individuals	NA	1q41	NR	rs11117646-T	0.176938	5e-10	0.0512477	[0.035-0.067] unit increase	Affymetrix, Illumina, Perlegen [7305956] (imputed)
chr1	232664610	232664611	rs10797576	25064009	Nalls MA	2014-07-27	Nat Genet	Large-scale meta-analysis of genome-wide association data identifies six new risk loci for Parkinson's disease.	Parkinson's disease	13,708 European ancestry cases, 95,282 European ancestry controls	5,353 European ancestry cases, 5,551 European ancestry controls	1q42.2	SIPA1L2	rs10797576-T	0.14	5e-10	1.131	[1.09-1.17]	Illumina [7893274] (imputed)
chr1	3220381	3220382	rs2500281	32632093	Guo Y	2020-07-06	Nat Commun	A genome-wide cross-phenotype meta-analysis of the association of blood pressure with migraine.	Migraine and/or diastolic blood pressure	757,601 European ancestry individuals with blood pressure measurements, 59,674 European ancestry migraine cases, 316,078 European ancestry controls	NA	1p36.32	NR	rs2500281-?	NR	6e-10	NA		NR [up to 7000000]
chr1	41748896	41748897	rs12025777	29942086	Savage JE	2018-06-25	Nat Genet	Genome-wide association meta-analysis in 269,867 individuals identifies new genetic and functional links to intelligence.	Intelligence	269,867 European ancestry individuals	NA	1p34.2	NR	rs12025777-T	NR	6e-10	6.19	z-score decrease	Affymetrix, Illumina [9295118] (imputed)
chr1	43950264	43950265	rs2782653	33414549	Demange PA	2021-01-07	Nat Genet	Investigating the genetic architecture of noncognitive skills using GWAS-by-subtraction.	Cognitive aspects of educational attainment	257,700 European ancestry individuals	NA	1p34.2	NR	rs2782653-C	0.294235	6e-10	0.0426954	[0.029-0.056] unit increase	Affymetrix, Illumina, Perlegen [7305956] (imputed)
chr1	75969123	75969124	rs77984450	31676860	Zhao B	2019-11-01	Nat Genet	Genome-wide association analysis of 19,629 individuals identifies variants influencing regional brain volumes and refines their genetic co-architecture with cognitive and mental health traits.	Brain region volumes	19,629 British ancestry individuals	NA	1p31.1	NR	rs77984450-?	NR	6e-10	NA		NR [9227495] (imputed)
chr1	87633483	87633483	rs113198643	32193296	Grasby KL	2020-03-01	Science	The genetic architecture of the human cerebral cortex.	Cortical surface area	33,992 European ancestry individuals	14,727 European ancestry individuals, 2,943 individuals	1p22.3	NR	rs113198643-?	0.132	6e-10	7.86653	[5.37-10.36] unit decrease	Affymetrix, Illumina [NR]
chr1	3133421	3133422	rs2817145	31636452	Satizabal CL	2019-10-21	Nat Genet	Genetic architecture of subcortical brain structures in 38,851 individuals.	Caudate nucleus volume	37,741 European ancestry individuals	341 South East and East Asian ancestry individuals, 769 African American individuals	1p36.32	NR	rs2817145-A	0.2073	7e-10	6.171	NR z score increase	Affymetrix, Illumina [NR] (imputed)
chr1	20976534	20976535	rs17414302	29326435	Hill WD	2018-01-11	Mol Psychiatry	A combined analysis of genetically correlated traits identifies 187 loci and a role for neurogenesis and myelination in intelligence.	Intelligence (MTAG)	120,934 British ancestry individuals, 127,548 individuals	NA	1p36.12	PINK1-AS	rs17414302-A	NR	7e-10	0.0327006	[0.022-0.043] unit increase	Affymetrix [NR]
chr1	30433950	30433951	rs1498232	26198764	Goes FS	2015-07-21	Am J Med Genet B Neuropsychiatr Genet	Genome-wide association study of schizophrenia in Ashkenazi Jews.	Schizophrenia	592 Ashkenazi Jewish ancestry cases, 505 Ashkenazi Jewish ancestry controls, 36,989 cases, 113,075 controls	NA	1p35.2	NR	rs1498232-T	NR	7e-10	1.07	[NR]	Illumina [7158791] (imputed)
chr1	32142353	32142354	rs4949459	29326435	Hill WD	2018-01-11	Mol Psychiatry	A combined analysis of genetically correlated traits identifies 187 loci and a role for neurogenesis and myelination in intelligence.	Intelligence (MTAG)	120,934 British ancestry individuals, 127,548 individuals	NA	1p35.2	COL16A1	rs4949459-T	NR	7e-10	0.0180402	[0.012-0.024] unit increase	Affymetrix [NR]
chr1	41833088	41833089	rs2364543	29326435	Hill WD	2018-01-11	Mol Psychiatry	A combined analysis of genetically correlated traits identifies 187 loci and a role for neurogenesis and myelination in intelligence.	Intelligence (MTAG)	120,934 British ancestry individuals, 127,548 individuals	NA	1p34.2	FOXO6	rs2364543-T	NR	7e-10	0.0193264	[0.013-0.025] unit increase	Affymetrix [NR]
chr1	47974122	47974123	rs61784835	31676860	Zhao B	2019-11-01	Nat Genet	Genome-wide association analysis of 19,629 individuals identifies variants influencing regional brain volumes and refines their genetic co-architecture with cognitive and mental health traits.	Brain region volumes	19,629 British ancestry individuals	NA	1p33	NR	rs61784835-?	NR	7e-10	NA		NR [9227495] (imputed)
chr1	73278614	73278615	rs35998080	30285260	Ikeda M	2018-10-03	Schizophr Bull	Genome-Wide Association Study Detected Novel Susceptibility Genes for Schizophrenia and Shared Trans-Populations/Diseases Genetic Effect.	Schizophrenia	14,023 East Asian ancestry cases, 33,640 European ancestry cases, 31,505 East Asian ancestry controls, 43,456 European ancestry controls	NA	1p31.1	KRT8P21	rs35998080-T	NR	7e-10	1.07181	[1.05-1.09]	Illumina [6627481] (imputed)
chr1	73768365	73768366	rs12129573	31268507	Periyasamy S	2019-07-03	JAMA Psychiatry	Association of Schizophrenia Risk With Disordered Niacin Metabolism in an Indian Genome-wide Association Study.	Schizophrenia	816 Indian ancestry cases, 900 Indian ancestry controls, 505 Indian ancestry cases and 871 Indian ancestry controls from 405 families, up to 36,989 European and unknown ancestry cases, up to 113,075 European and unknown ancestry controls	NA	1p31.1	NR	rs12129573-?	NR	7e-10	NA		Illumina [up to 5582932] (imputed)
chr1	110765397	110765398	rs77052120	30038396	Lee JJ	2018-07-23	Nat Genet	Gene discovery and polygenic prediction from a genome-wide association study of educational attainment in 1.1 million individuals.	Cognitive performance (MTAG)	402,382 European ancestry individuals	NA	1p13.3	Intergenic	rs77052120-T	0.1034	7e-10	0.0233	[0.016-0.031] unit decrease	Affymetrix, Illumina [7100000] (imputed)
chr1	150031489	150031490	rs140505938	29483656	Pardinas AF	2018-02-26	Nat Genet	Common schizophrenia alleles are enriched in mutation-intolerant genes and in regions under strong background selection.	Schizophrenia	40,675 European ancestry cases, 64,643 European ancestry controls	1,651 European ancestry cases, 4,111 cases, 142,717 European ancestry controls, 11,507 controls	1q21.2	ANP32E, CA14, OTUD7B, PLEKHO1, VPS45	rs140505938-?	NR	7e-10	1.087	[1.06-1.11]	Illumina [8000000] (imputed)
chr1	155135035	155135036	rs35749011	29263008	Guerreiro R	2018-01-01	Lancet Neurol	Investigating the genetic architecture of dementia with Lewy bodies: a two-stage genome-wide association study.	Dementia with Lewy bodies	1,216 European ancestry cases, 3,791 European ancestry controls	527 European ancestry cases, 663 European ancestry controls	1q22	GBA	rs35749011-G	0.014	7e-10	2.27	[1.75-2.95]	Illumina [8397716] (imputed)
chr1	201787939	201787940	rs2678210	29942086	Savage JE	2018-06-25	Nat Genet	Genome-wide association meta-analysis in 269,867 individuals identifies new genetic and functional links to intelligence.	Intelligence	269,867 European ancestry individuals	NA	1q32.1	NR	rs2678210-T	NR	7e-10	6.167	z-score increase	Affymetrix, Illumina [9295118] (imputed)
chr1	243776116	243776117	rs35978510	28991256	Li Z	2017-10-09	Nat Genet	Genome-wide association analysis identifies 30 new susceptibility loci for schizophrenia.	Schizophrenia	7,699 Chinese ancestry cases, 35,476 European ancestry cases, 18,327 Chinese ancestry controls, 46,839 European ancestry controls	4,384 Chinese ancestry cases, 5,770 Chinese ancestry controls	1q44	AKT3	rs35978510-C	NR	7e-10	1.0627	[1.04-1.08]	Affymetrix, Illumina [up to 5107227] (imputed)
chr1	17315424	17315425	rs4920605	32665545	van der Meer D	2020-07-14	Nat Commun	Understanding the genetic determinants of the brain with MOSTest.	Subcortical volume (min-P)	26,502 European ancestry individuals	NA	1p36.13	NR	rs4920605-?		8e-10	NA		NR [7428630] (imputed)
chr1	32097087	32097088	rs10798880	29186694	Lam M	2017-11-28	Cell Rep	Large-Scale Cognitive GWAS Meta-Analysis Reveals Tissue-Specific Neural Expression and Potential Nootropic Drug Targets.	Cognitive ability (MTAG)	436,124 European ancestry individuals	NA	1p35.2	HCRTR1, PEF1	rs10798880-?	NR	8e-10	6.143	z score increase	Affymetrix, Illumina, Perlegen [7333576] (imputed)
chr1	32126134	32126135	rs41263967	29326435	Hill WD	2018-01-11	Mol Psychiatry	A combined analysis of genetically correlated traits identifies 187 loci and a role for neurogenesis and myelination in intelligence.	Intelligence (MTAG)	120,934 British ancestry individuals, 127,548 individuals	NA	1p35.2	COL16A1	rs41263967-T	NR	8e-10	0.0284082	[0.019-0.037] unit decrease	Affymetrix [NR]
chr1	156450872	156450873	rs2274319	32632093	Guo Y	2020-07-06	Nat Commun	A genome-wide cross-phenotype meta-analysis of the association of blood pressure with migraine.	Migraine without aura and/or diastolic blood pressure	757,601 European ancestry individuals with blood pressure measurements, up to 59,674 European ancestry migraine cases, 316,078 European ancestry controls	NA	1q22	NR	rs2274319-?	NR	8e-10	NA		NR [up to 7000000]
chr1	197321439	197321440	rs10922200	31666681	Zhao B	2019-10-30	Mol Psychiatry	Large-scale GWAS reveals genetic architecture of brain white matter microstructure and genetic overlap with cognitive and mental health traits (n = 17,706).	White matter microstructure (axial diusivities)	17,706 European ancestry individuals	NA	1q31.3	NR	rs10922200-?		8e-10	NA		NR [8955960] (imputed)
chr1	226846711	226846712	rs16846351	32310270	Foo JN	2020-04-20	JAMA Neurol	Identification of Risk Loci for Parkinson Disease in Asians and Comparison of Risk Between Asians and Europeans: A Genome-Wide Association Study.	Parkinson's disease	6,724 East Asian ancestry cases, 24,851 East Asian ancestry controls	57,545 European ancestry cases, 1,868,816 European ancestry controls, 988 Japanese ancestry cases, 2,521 Japanese ancestry controls	1q42.12	ITPKB	rs16846351-?	NR	8e-10	NA		Illumina [5843213] (imputed)
chr1	2387100	2387101	rs4648845	25056061	Ripke S	2014-07-22	Nature	Biological insights from 108 schizophrenia-associated genetic loci.	Schizophrenia	32,405 European ancestry cases, 42,221 European ancestry controls, 1,235 European ancestry cases and 1,235 European ancestry controls from 1235 parent-offspring trios, 1,836 East Asian ancestry cases, 3,383 East Asian ancestry controls	1,513 European ancestry cases, 66,236 European ancestry controls	1p36.32	PLCH2	rs4648845-T	0.527	9e-10	1.072	[1.049-1.097]	Affymetrix, Illumina [9005918] (imputed)
chr1	17311881	17311882	rs6682671	32193296	Grasby KL	2020-03-01	Science	The genetic architecture of the human cerebral cortex.	Cortical surface area	33,992 European ancestry individuals	14,727 European ancestry individuals, 2,943 individuals	1p36.13	NR	rs6682671-T	0.6387	9e-10	22.3887	[15.22-29.56] unit increase	Affymetrix, Illumina [NR]
chr1	51777747	51777748	rs7521849	31676860	Zhao B	2019-11-01	Nat Genet	Genome-wide association analysis of 19,629 individuals identifies variants influencing regional brain volumes and refines their genetic co-architecture with cognitive and mental health traits.	Brain region volumes	19,629 British ancestry individuals	NA	1p32.3	NR	rs7521849-?	NR	9e-10	NA		NR [9227495] (imputed)
chr1	51884951	51884952	rs78767748	31676860	Zhao B	2019-11-01	Nat Genet	Genome-wide association analysis of 19,629 individuals identifies variants influencing regional brain volumes and refines their genetic co-architecture with cognitive and mental health traits.	Brain region volumes	19,629 British ancestry individuals	NA	1p32.3	NR	rs78767748-?	NR	9e-10	NA		NR [9227495] (imputed)
chr1	54854078	54854079	rs6690450	32665545	van der Meer D	2020-07-14	Nat Commun	Understanding the genetic determinants of the brain with MOSTest.	Subcortical volume (min-P)	26,502 European ancestry individuals	NA	1p32.3	CAPZB, MINOS1-NBL1, MINOS1, NBL1	rs6690450-?		9e-10	NA		NR [7428630] (imputed)
chr1	3147289	3147290	rs6424070	31676860	Zhao B	2019-11-01	Nat Genet	Genome-wide association analysis of 19,629 individuals identifies variants influencing regional brain volumes and refines their genetic co-architecture with cognitive and mental health traits.	Brain region volumes	19,629 British ancestry individuals	NA	1p36.32	NR	rs6424070-?	NR	1e-09	NA		NR [9227495] (imputed)
chr1	8482077	8482078	rs301806	29292387	Turley P	2018-01-01	Nat Genet	Multi-trait analysis of genome-wide association summary statistics using MTAG.	Depressive symptoms (MTAG)	354,862 European ancestry individuals	NA	1p36.23	NR	rs301806-C	0.4406	1e-09	0.0131	[0.009-0.0172] unit increase	Illumina [NR] (imputed)
chr1	8495589	8495590	rs172531	30285260	Ikeda M	2018-10-03	Schizophr Bull	Genome-Wide Association Study Detected Novel Susceptibility Genes for Schizophrenia and Shared Trans-Populations/Diseases Genetic Effect.	Schizophrenia	14,023 East Asian ancestry cases, 33,640 European ancestry cases, 31,505 East Asian ancestry controls, 43,456 European ancestry controls	NA	1p36.23	RERE	rs172531-G	NR	1e-09	1.06838	[1.05-1.09]	Illumina [6627481] (imputed)
chr1	23243001	23243002	rs7514453	31676860	Zhao B	2019-11-01	Nat Genet	Genome-wide association analysis of 19,629 individuals identifies variants influencing regional brain volumes and refines their genetic co-architecture with cognitive and mental health traits.	Brain region volumes	19,629 British ancestry individuals	NA	1p36.12	NR	rs7514453-?	NR	1e-09	NA		NR [9227495] (imputed)
chr1	25291009	25291010	rs6672420	31604244	International Multiple Sclerosis Genetics Consortium	2019-09-01	Science	Multiple sclerosis genomic map implicates peripheral immune cells and microglia in susceptibility.	Multiple sclerosis	14,802 European and unknown ancestry cases, 26,703 European and unknown ancestry controls	32,627 European and unknown ancestry cases, 41,672 European and unknown ancestry controls	1p36.11	RUNX3	rs6672420-A	NR	1e-09	1.06338	NR	Affymetrix, Illumina [8278136] (imputed)
chr1	30428942	30428943	rs2015244	30285260	Ikeda M	2018-10-03	Schizophr Bull	Genome-Wide Association Study Detected Novel Susceptibility Genes for Schizophrenia and Shared Trans-Populations/Diseases Genetic Effect.	Schizophrenia	14,023 East Asian ancestry cases, 33,640 European ancestry cases, 31,505 East Asian ancestry controls, 43,456 European ancestry controls	NA	1p35.2	MATN1	rs2015244-A	NR	1e-09	1.07411	[1.05-1.1]	Illumina [6627481] (imputed)
chr1	30433950	30433951	rs1498232	31268507	Periyasamy S	2019-07-03	JAMA Psychiatry	Association of Schizophrenia Risk With Disordered Niacin Metabolism in an Indian Genome-wide Association Study.	Schizophrenia	816 Indian ancestry cases, 900 Indian ancestry controls, 505 Indian ancestry cases and 871 Indian ancestry controls from 405 families, up to 36,989 European and unknown ancestry cases, up to 113,075 European and unknown ancestry controls	NA	1p35.2	NR	rs1498232-?	NR	1e-09	NA		Illumina [up to 5582932] (imputed)
chr1	41832860	41832861	rs61774743	29326435	Hill WD	2018-01-11	Mol Psychiatry	A combined analysis of genetically correlated traits identifies 187 loci and a role for neurogenesis and myelination in intelligence.	Intelligence (MTAG)	120,934 British ancestry individuals, 127,548 individuals	NA	1p34.2	FOXO6	rs61774743-T	NR	1e-09	0.0200744	[0.014-0.027] unit decrease	Affymetrix [NR]
chr1	47980915	47980916	rs6658111	31676860	Zhao B	2019-11-01	Nat Genet	Genome-wide association analysis of 19,629 individuals identifies variants influencing regional brain volumes and refines their genetic co-architecture with cognitive and mental health traits.	Brain region volumes	19,629 British ancestry individuals	NA	1p33	NR	rs6658111-?	NR	1e-09	NA		NR [9227495] (imputed)
chr1	71801038	71801039	rs2163503	30038396	Lee JJ	2018-07-23	Nat Genet	Gene discovery and polygenic prediction from a genome-wide association study of educational attainment in 1.1 million individuals.	Cognitive performance (MTAG)	402,382 European ancestry individuals	NA	1p31.1	Intergenic	rs2163503-A	0.7897	1e-09	0.017	[0.012-0.022] unit decrease	Affymetrix, Illumina [7100000] (imputed)
chr1	72516286	72516287	rs1026997	29326435	Hill WD	2018-01-11	Mol Psychiatry	A combined analysis of genetically correlated traits identifies 187 loci and a role for neurogenesis and myelination in intelligence.	Intelligence (MTAG)	120,934 British ancestry individuals, 127,548 individuals	NA	1p31.1	NEGR1	rs1026997-T	NR	1e-09	0.0177433	[0.012-0.023] unit increase	Affymetrix [NR]
chr1	73789323	73789324	rs10890032	30285260	Ikeda M	2018-10-03	Schizophr Bull	Genome-Wide Association Study Detected Novel Susceptibility Genes for Schizophrenia and Shared Trans-Populations/Diseases Genetic Effect.	Schizophrenia	14,023 East Asian ancestry cases, 33,640 European ancestry cases, 31,505 East Asian ancestry controls, 43,456 European ancestry controls	NA	1p31.1	KRT8P21	rs10890032-T	NR	1e-09	1.07066	[1.05-1.09]	Illumina [6627481] (imputed)
chr1	75593835	75593836	rs17622606	30643256	Baselmans BML	2019-01-14	Nat Genet	Multivariate genome-wide analyses of the well-being spectrum.	Depressive symptoms	1,067,913 European ancestry individuals	228,033 European ancestry individuals	1p31.1	NR	rs17622606-A	0.0465584	1e-09	0.0134855	[0.0091-0.0179] unit decrease	NR [NR]
chr1	75909484	75909485	rs79777526	31676860	Zhao B	2019-11-01	Nat Genet	Genome-wide association analysis of 19,629 individuals identifies variants influencing regional brain volumes and refines their genetic co-architecture with cognitive and mental health traits.	Brain region volumes	19,629 British ancestry individuals	NA	1p31.1	NR	rs79777526-?	NR	1e-09	NA		NR [9227495] (imputed)
chr1	96169759	96169760	rs6593680	29326435	Hill WD	2018-01-11	Mol Psychiatry	A combined analysis of genetically correlated traits identifies 187 loci and a role for neurogenesis and myelination in intelligence.	Intelligence (MTAG)	120,934 British ancestry individuals, 127,548 individuals	NA	1p21.3	RP11-286B14.1	rs6593680-A	NR	1e-09	0.018171	[0.012-0.024] unit decrease	Affymetrix [NR]
chr1	97822768	97822769	rs6685859	31374203	Lam M	2019-08-01	Am J Hum Genet	Pleiotropic Meta-Analysis of Cognition, Education, and Schizophrenia Differentiates Roles of Early Neurodevelopmental and Adult Synaptic Pathways.	Cognitive ability, years of educational attainment or schizophrenia (pleiotropy)	328,917 individuals with educational attainment measurements, 107,207 individuals with cognitive ability measurements, 77,096 European ancestry schizophrenia cases, 43,456 European ancestry controls	NA	1p21.3	DPYD	rs6685859-?	NR	1e-09	0.0122836	[0.0083-0.0163] unit increase	NR [7306098]
chr1	107190061	107190062	rs6702604	30804565	Jansen PR	2019-02-25	Nat Genet	Genome-wide analysis of insomnia in 1,331,010 individuals identifies new risk loci and functional pathways.	Insomnia	651,923 European ancestry males, 679,087 European ancestry females	NA	1p21.1	NR	rs6702604-G	0.4157	1e-09	1.03734	[1.03-1.05]	Affymetrix, Illumina [NR] (imputed)
chr1	109886370	109886371	rs11102974	29186694	Lam M	2017-11-28	Cell Rep	Large-Scale Cognitive GWAS Meta-Analysis Reveals Tissue-Specific Neural Expression and Potential Nootropic Drug Targets.	Cognitive ability	107,207 European ancestry individuals	NA	1p13.3	SORT1	rs11102974-?	NR	1e-09	6.065	z score decrease	Affymetrix, Illumina [7357080] (imputed)
chr1	150014016	150014017	rs2319280	31740837	Lam M	2019-11-18	Nat Genet	Comparative genetic architectures of schizophrenia in East Asian and European populations.	Schizophrenia	22,778 East Asian ancestry cases, 35,362 East Asian ancestry controls, 33,640 European ancestry cases, 43,456 European ancestry controls	NA	1q21.2	NR	rs2319280-?	NR	1e-09	1.09473	[1.07-1.12]	Affymetrix, Illumina [12447948] (imputed)
chr1	155388850	155388851	rs12734374	31065058	Rongve A	2019-05-07	Sci Rep	GBA and APOE ?4 associate with sporadic dementia with Lewy bodies in European genome wide association study.	Dementia with Lewy bodies	720 European ancestry cases, 6,490 European ancestry controls	108 European ancestry cases, 75,545 European ancestry controls	1q22	ASH1L, GBA	rs12734374-?	NR	1e-09	4.31	[NR]	Illumina [6963063] (imputed)
chr1	160401229	160401230	rs11265395	32665545	van der Meer D	2020-07-14	Nat Commun	Understanding the genetic determinants of the brain with MOSTest.	Brain morphology (MOSTest)	26,502 European ancestry individuals	NA	1q23.2	VANGL2	rs11265395-?		1e-09	NA		NR [7428630] (imputed)
chr1	160634587	160634588	rs6427540	31604244	International Multiple Sclerosis Genetics Consortium	2019-09-01	Science	Multiple sclerosis genomic map implicates peripheral immune cells and microglia in susceptibility.	Multiple sclerosis	14,802 European and unknown ancestry cases, 26,703 European and unknown ancestry controls	32,627 European and unknown ancestry cases, 41,672 European and unknown ancestry controls	1q23.3	SLAMF1	rs6427540-C	NR	1e-09	1.106	NR	Affymetrix, Illumina [8278136] (imputed)
chr1	163727922	163727923	rs7521492	31835028	Cross-Disorder Group of the Psychiatric Genomics Consortium	2019-12-01	Cell	Genomic Relationships, Novel Loci, and Pleiotropic Mechanisms across Eight Psychiatric Disorders.	anorexia nervosa, attention-deficit/hyperactivity disorder, autism spectrum disorder, bipolar disorder, major depression, obsessive-compulsive disorder, schizophrenia, or Tourette syndrome (pleiotropy)	19,009 European ancestry ADHD cases, 3,495 European ancestry anorexia cases, 18,381 European ancestry autism cases, 20,352 European ancestry bipolar disorder cases, 130,664 European ancestry major depression cases, 2,688 European ancestry OCD cases, 33,640 European ancestry schizophrenia cases, 4,645 European ancestry Tourette's cases, 494,162 European ancestry controls	NA	1q23.3	Intergenic	rs7521492-?		1e-09	NA		NR [6786993] (imputed)
chr1	174325691	174325692	rs2049992	30038396	Lee JJ	2018-07-23	Nat Genet	Gene discovery and polygenic prediction from a genome-wide association study of educational attainment in 1.1 million individuals.	Cognitive performance (MTAG)	402,382 European ancestry individuals	NA	1q25.1	Intergenic	rs2049992-A	0.5473	1e-09	0.014	[0.0095-0.0185] unit decrease	Affymetrix, Illumina [7100000] (imputed)
chr1	197488568	197488569	rs10922244	29292387	Turley P	2018-01-01	Nat Genet	Multi-trait analysis of genome-wide association summary statistics using MTAG.	Depressive symptoms	354,862 European ancestry individuals	NA	1q31.3	NR	rs10922244-C	0.4444	1e-09	0.0146	[0.0099-0.0193] unit decrease	Illumina [NR] (imputed)
chr1	211619702	211619703	rs11579557	29326435	Hill WD	2018-01-11	Mol Psychiatry	A combined analysis of genetically correlated traits identifies 187 loci and a role for neurogenesis and myelination in intelligence.	Intelligence (MTAG)	120,934 British ancestry individuals, 127,548 individuals	NA	1q32.3	ARPC3P2	rs11579557-A	NR	1e-09	0.0214852	[0.015-0.028] unit decrease	Affymetrix [NR]
chr1	2387100	2387101	rs4648845	26198764	Goes FS	2015-07-21	Am J Med Genet B Neuropsychiatr Genet	Genome-wide association study of schizophrenia in Ashkenazi Jews.	Schizophrenia	592 Ashkenazi Jewish ancestry cases, 505 Ashkenazi Jewish ancestry controls, 36,989 cases, 113,075 controls	NA	1p36.32	NR	rs4648845-T	NR	2e-09	1.07	[NR]	Illumina [7158791] (imputed)
chr1	8482077	8482078	rs301806	27479909	Hyde CL	2016-08-01	Nat Genet	Identification of 15 genetic loci associated with risk of major depression in individuals of European descent.	Major depressive disorder	84,847 European ancestry cases, 241,266 European ancestry controls	45,773 European ancestry cases, 106,354 European ancestry controls	1p36.23	RERE	rs301806-T	0.551911	2e-09	0.0271	[0.015-0.039] unit decrease	Illumina [1220000] (imputed)
chr1	21534236	21534237	rs12131134	30643256	Baselmans BML	2019-01-14	Nat Genet	Multivariate genome-wide analyses of the well-being spectrum.	Depressive symptoms	1,067,913 European ancestry individuals	228,033 European ancestry individuals	1p36.12	NR	rs12131134-T	0.43943	2e-09	0.00570421	[0.0038-0.0076] unit decrease	NR [NR]
chr1	22425641	22425642	rs10917152	29942086	Savage JE	2018-06-25	Nat Genet	Genome-wide association meta-analysis in 269,867 individuals identifies new genetic and functional links to intelligence.	Intelligence	269,867 European ancestry individuals	NA	1p36.12	NR	rs10917152-T	NR	2e-09	5.98	z-score increase	Affymetrix, Illumina [9295118] (imputed)
chr1	32062065	32062066	rs4949448	29326435	Hill WD	2018-01-11	Mol Psychiatry	A combined analysis of genetically correlated traits identifies 187 loci and a role for neurogenesis and myelination in intelligence.	Intelligence (MTAG)	120,934 British ancestry individuals, 127,548 individuals	NA	1p35.2	TINAGL1	rs4949448-T	NR	2e-09	0.0176603	[0.012-0.023] unit increase	Affymetrix [NR]
chr1	44198530	44198531	rs6429637	29326435	Hill WD	2018-01-11	Mol Psychiatry	A combined analysis of genetically correlated traits identifies 187 loci and a role for neurogenesis and myelination in intelligence.	Intelligence (MTAG)	120,934 British ancestry individuals, 127,548 individuals	NA	1p34.1	ST3GAL3	rs6429637-A	NR	2e-09	0.0188488	[0.013-0.025] unit decrease	Affymetrix [NR]
chr1	44379956	44379957	rs6674176	29186694	Lam M	2017-11-28	Cell Rep	Large-Scale Cognitive GWAS Meta-Analysis Reveals Tissue-Specific Neural Expression and Potential Nootropic Drug Targets.	Cognitive ability (MTAG)	436,124 European ancestry individuals	NA	1p34.1	ST3GAL3	rs6674176-?	NR	2e-09	6.039	z score increase	Affymetrix, Illumina, Perlegen [7333576] (imputed)
chr1	47936695	47936696	rs505399	31676860	Zhao B	2019-11-01	Nat Genet	Genome-wide association analysis of 19,629 individuals identifies variants influencing regional brain volumes and refines their genetic co-architecture with cognitive and mental health traits.	Brain region volumes	19,629 British ancestry individuals	NA	1p33	NR	rs505399-?	NR	2e-09	NA		NR [9227495] (imputed)
chr1	51539889	51539890	rs6656199	31676860	Zhao B	2019-11-01	Nat Genet	Genome-wide association analysis of 19,629 individuals identifies variants influencing regional brain volumes and refines their genetic co-architecture with cognitive and mental health traits.	Brain region volumes	19,629 British ancestry individuals	NA	1p32.3	NR	rs6656199-?	NR	2e-09	NA		NR [9227495] (imputed)
chr1	59915097	59915098	rs12060527	31666681	Zhao B	2019-10-30	Mol Psychiatry	Large-scale GWAS reveals genetic architecture of brain white matter microstructure and genetic overlap with cognitive and mental health traits (n = 17,706).	White matter microstructure (radial diusivities)	17,706 European ancestry individuals	NA	1p32.1	NR	rs12060527-?		2e-09	NA		NR [8955960] (imputed)
chr1	64235726	64235727	rs4915928	32193296	Grasby KL	2020-03-01	Science	The genetic architecture of the human cerebral cortex.	Cortical surface area	33,992 European ancestry individuals	14,727 European ancestry individuals, 2,943 individuals	1p31.3	NR	rs4915928-A	0.1455	2e-09	32.8515	[22.15-43.56] unit increase	Affymetrix, Illumina [NR]
chr1	65229298	65229299	rs12752552	28346443	Melin BS	2017-03-27	Nat Genet	Genome-wide association study of glioma subtypes identifies specific differences in genetic susceptibility to glioblastoma and non-glioblastoma tumors.	Glioblastoma	6,191 European ancestry cases, 18,190 European ancestry controls.	NA	1p31.3	RAVER2	rs12752552-T	0.87	2e-09	1.22	1.15-1.31	Illumina [at least 6790270] (imputed)
chr1	68374827	68374828	rs11209175	29942085	Nagel M	2018-06-25	Nat Genet	Meta-analysis of genome-wide association studies for neuroticism in 449,484 individuals identifies novel genetic loci and pathways.	Depressed affect	357,957 European ancestry individuals	NA	1p31.3	NR	rs11209175-C	NR	2e-09	0.01453	[0.0098-0.0193] unit increase	Affymetrix [10847151] (imputed)
chr1	72945761	72945762	rs61491549	29942086	Savage JE	2018-06-25	Nat Genet	Genome-wide association meta-analysis in 269,867 individuals identifies new genetic and functional links to intelligence.	Intelligence	269,867 European ancestry individuals	NA	1p31.1	NR	rs61491549-T	NR	2e-09	6.027	z-score decrease	Affymetrix, Illumina [9295118] (imputed)
chr1	73749282	73749283	rs11210195	30285260	Ikeda M	2018-10-03	Schizophr Bull	Genome-Wide Association Study Detected Novel Susceptibility Genes for Schizophrenia and Shared Trans-Populations/Diseases Genetic Effect.	Schizophrenia	14,023 East Asian ancestry cases, 33,640 European ancestry cases, 31,505 East Asian ancestry controls, 43,456 European ancestry controls	NA	1p31.1	KRT8P21	rs11210195-C	NR	2e-09	1.05932	[1.04-1.08]	Illumina [6627481] (imputed)
chr1	73749282	73749283	rs11210195	28991256	Li Z	2017-10-09	Nat Genet	Genome-wide association analysis identifies 30 new susceptibility loci for schizophrenia.	Schizophrenia	7,699 Chinese ancestry cases, 35,476 European ancestry cases, 18,327 Chinese ancestry controls, 46,839 European ancestry controls	4,384 Chinese ancestry cases, 5,770 Chinese ancestry controls	1p31.1	LRRIQ3	rs11210195-C	NR	2e-09	1.06045	[1.04-1.08]	Affymetrix, Illumina [up to 5107227] (imputed)
chr1	78463867	78463868	rs4130548	31374203	Lam M	2019-08-01	Am J Hum Genet	Pleiotropic Meta-Analysis of Cognition, Education, and Schizophrenia Differentiates Roles of Early Neurodevelopmental and Adult Synaptic Pathways.	Cognitive ability, years of educational attainment or schizophrenia (pleiotropy)	328,917 individuals with educational attainment measurements, 107,207 individuals with cognitive ability measurements, 77,096 European ancestry schizophrenia cases, 43,456 European ancestry controls	NA	1p31.1	DNAJB4	rs4130548-?	NR	2e-09	0.0127524	[0.0086-0.0169] unit increase	NR [7306098]
chr1	85682019	85682020	rs11161550	31604244	International Multiple Sclerosis Genetics Consortium	2019-09-01	Science	Multiple sclerosis genomic map implicates peripheral immune cells and microglia in susceptibility.	Multiple sclerosis	14,802 European and unknown ancestry cases, 26,703 European and unknown ancestry controls	32,627 European and unknown ancestry cases, 41,672 European and unknown ancestry controls	1p22.3	SYDE2	rs11161550-G	NR	2e-09	1.06101	NR	Affymetrix, Illumina [8278136] (imputed)
chr1	98404095	98404096	rs61789073	28540026	Anney RJL	2017-05-22	Mol Autism	Meta-analysis of GWAS of over 16,000 individuals with autism spectrum disorder highlights a novel locus at 10q24.32 and a significant overlap with schizophrenia.	Autism spectrum disorder or schizophrenia	schizophrenia cases and controls (see Ripke, 2014), up to 6,197 European ancestry ASD cases, up to 7,377 European ancestry controls, up to 1,190 ASD cases, up to 1,190 controls	NA	1p21.3	DPYD, MIR137, MIR137HG, MIR2682	rs61789073-T		2e-09	1.12	[1.08-1.17]	Affymetrix, Illumina [NR]
chr1	98461131	98461132	rs9324380	29326435	Hill WD	2018-01-11	Mol Psychiatry	A combined analysis of genetically correlated traits identifies 187 loci and a role for neurogenesis and myelination in intelligence.	Intelligence (MTAG)	120,934 British ancestry individuals, 127,548 individuals	NA	1p21.3	MIR137HG	rs9324380-C	NR	2e-09	0.0267893	[0.018-0.036] unit increase	Affymetrix [NR]
chr1	103539980	103539981	rs7522293	29942086	Savage JE	2018-06-25	Nat Genet	Genome-wide association meta-analysis in 269,867 individuals identifies new genetic and functional links to intelligence.	Intelligence	269,867 European ancestry individuals	NA	1p21.1	NR	rs7522293-A	NR	2e-09	5.967	z-score increase	Affymetrix, Illumina [9295118] (imputed)
chr1	110011700	110011701	rs2152924	29186694	Lam M	2017-11-28	Cell Rep	Large-Scale Cognitive GWAS Meta-Analysis Reveals Tissue-Specific Neural Expression and Potential Nootropic Drug Targets.	Cognitive ability	107,207 European ancestry individuals	NA	1p13.3	SYPL2	rs2152924-?	NR	2e-09	6.012	z score decrease	Affymetrix, Illumina [7357080] (imputed)
chr1	113063124	113063125	rs910697	32665545	van der Meer D	2020-07-14	Nat Commun	Understanding the genetic determinants of the brain with MOSTest.	Cortical surface area (min-P)	26,502 European ancestry individuals	NA	1p13.2	PRDM16	rs910697-?		2e-09	NA		NR [7428630] (imputed)
chr1	157038590	157038591	rs9426942	32665545	van der Meer D	2020-07-14	Nat Commun	Understanding the genetic determinants of the brain with MOSTest.	Brain morphology (MOSTest)	26,502 European ancestry individuals	NA	1q23.1	PEAR1, LRRC71, ARHGEF11, ETV3L	rs9426942-?		2e-09	NA		NR [7428630] (imputed)
chr1	159897387	159897388	rs1934074	32665545	van der Meer D	2020-07-14	Nat Commun	Understanding the genetic determinants of the brain with MOSTest.	Brain morphology (MOSTest)	26,502 European ancestry individuals	NA	1q23.2	TAGLN2, IGSF9	rs1934074-?		2e-09	NA		NR [7428630] (imputed)
chr1	177280120	177280121	rs6670165	31740837	Lam M	2019-11-18	Nat Genet	Comparative genetic architectures of schizophrenia in East Asian and European populations.	Schizophrenia	22,778 East Asian ancestry cases, 35,362 East Asian ancestry controls, 33,640 European ancestry cases, 43,456 European ancestry controls	NA	1q25.2	NR	rs6670165-?	NR	2e-09	1.06833	[1.05-1.09]	Affymetrix, Illumina [12447948] (imputed)
chr1	177370032	177370033	rs16851203	31926635	Coleman JRI	2019-11-01	Biol Psychiatry	The Genetics of the Mood Disorder Spectrum: Genome-wide Association Analyses of More Than 185,000 Cases and 439,000 Controls.	Bipolar disorder or major depressive disorder	164,933 European ancestry major depressive disorder cases, 20,352 European ancestry bipolar disorder cases, 439,741 European ancestry controls	NA	1q25.2	NR	rs16851203-C	NR	2e-09	1.04167		NR [NR] (imputed)
chr1	179338326	179338327	rs975025	31740837	Lam M	2019-11-18	Nat Genet	Comparative genetic architectures of schizophrenia in East Asian and European populations.	Schizophrenia	22,778 East Asian ancestry cases, 35,362 East Asian ancestry controls, 33,640 European ancestry cases, 43,456 European ancestry controls	NA	1q25.2	NR	rs975025-?	NR	2e-09	1.07358	[1.05-1.1]	Affymetrix, Illumina [12447948] (imputed)
chr1	180909548	180909549	rs1831405	31666681	Zhao B	2019-10-30	Mol Psychiatry	Large-scale GWAS reveals genetic architecture of brain white matter microstructure and genetic overlap with cognitive and mental health traits (n = 17,706).	White matter microstructure (fractional anisotropy)	17,706 European ancestry individuals	NA	1q25.3	NR	rs1831405-?		2e-09	NA		NR [8955960] (imputed)
chr1	200881594	200881595	rs7522462	21833088	Sawcer S	2011-08-11	Nature	Genetic risk and a primary role for cell-mediated immune mechanisms in multiple sclerosis.	Multiple sclerosis	9,772 European ancestry cases, 16,849 European ancestry controls	4,218 European ancestry cases, 7,296 European ancestry controls	1q32.1	C1orf106, KIF21B	rs7522462-G	NR	2e-09	1.11	[1.1-1.13]	Illumina [465434]
chr1	201861015	201861016	rs2279681	31530331	Thorp JG	2019-09-18	Psychol Med	Genetic heterogeneity in self-reported depressive symptoms identified through genetic analyses of the PHQ-9.	Depressive symptom (fatigue) (ordinal trait)	148,752 European ancestry individuals	NA	1q32.1	SHISA4	rs2279681-C	0.657	2e-09	0.019	[0.013-0.025] unit increase	NR [9413637] (imputed)
chr1	204587046	204587047	rs11588857	29186694	Lam M	2017-11-28	Cell Rep	Large-Scale Cognitive GWAS Meta-Analysis Reveals Tissue-Specific Neural Expression and Potential Nootropic Drug Targets.	Cognitive ability (MTAG)	436,124 European ancestry individuals	NA	1q32.1	LRRN2	rs11588857-?	NR	2e-09	5.967	z score increase	Affymetrix, Illumina, Perlegen [7333576] (imputed)
chr1	206621258	206621258	rs533169403	31666681	Zhao B	2019-10-30	Mol Psychiatry	Large-scale GWAS reveals genetic architecture of brain white matter microstructure and genetic overlap with cognitive and mental health traits (n = 17,706).	White matter microstructure (axial diusivities)	17,706 European ancestry individuals	NA	1q32.1	NR	rs533169403-?		2e-09	NA		NR [8955960] (imputed)
chr1	215221079	215221080	rs75277616	31676860	Zhao B	2019-11-01	Nat Genet	Genome-wide association analysis of 19,629 individuals identifies variants influencing regional brain volumes and refines their genetic co-architecture with cognitive and mental health traits.	Brain region volumes	19,629 British ancestry individuals	NA	1q41	NR	rs75277616-?	NR	2e-09	NA		NR [9227495] (imputed)
chr1	2379704	2379705	rs942820	31740837	Lam M	2019-11-18	Nat Genet	Comparative genetic architectures of schizophrenia in East Asian and European populations.	Schizophrenia	22,778 East Asian ancestry cases, 35,362 East Asian ancestry controls, 33,640 European ancestry cases, 43,456 European ancestry controls	NA	1p36.32	NR	rs942820-?	NR	3e-09	1.0646	[1.04-1.09]	Affymetrix, Illumina [12447948] (imputed)
chr1	3125090	3125091	rs4648455	31676860	Zhao B	2019-11-01	Nat Genet	Genome-wide association analysis of 19,629 individuals identifies variants influencing regional brain volumes and refines their genetic co-architecture with cognitive and mental health traits.	Brain region volumes	19,629 British ancestry individuals	NA	1p36.32	NR	rs4648455-?	NR	3e-09	NA		NR [9227495] (imputed)
chr1	8424984	8424985	rs34269918	29483656	Pardinas AF	2018-02-26	Nat Genet	Common schizophrenia alleles are enriched in mutation-intolerant genes and in regions under strong background selection.	Schizophrenia	40,675 European ancestry cases, 64,643 European ancestry controls	1,651 European ancestry cases, 4,111 cases, 142,717 European ancestry controls, 11,507 controls	1p36.23	RERE, SLC45A1	rs34269918-?	NR	3e-09	1.0627	[1.04-1.08]	Illumina [8000000] (imputed)
chr1	8431606	8431607	rs3795310	29942085	Nagel M	2018-06-25	Nat Genet	Meta-analysis of genome-wide association studies for neuroticism in 449,484 individuals identifies novel genetic loci and pathways.	Depressed affect	357,957 European ancestry individuals	NA	1p36.23	NR	rs3795310-T	NR	3e-09	0.01376	[0.0092-0.0183] unit increase	Affymetrix [10847151] (imputed)
chr1	17315424	17315425	rs4920605	32665545	van der Meer D	2020-07-14	Nat Commun	Understanding the genetic determinants of the brain with MOSTest.	Brain morphology (min-P)	26,502 European ancestry individuals	NA	1p36.13	NR	rs4920605-?		3e-09	NA		NR [7428630] (imputed)
chr1	22430068	22430069	rs2143103	31374203	Lam M	2019-08-01	Am J Hum Genet	Pleiotropic Meta-Analysis of Cognition, Education, and Schizophrenia Differentiates Roles of Early Neurodevelopmental and Adult Synaptic Pathways.	Cognitive ability, years of educational attainment or schizophrenia (pleiotropy)	328,917 individuals with educational attainment measurements, 107,207 individuals with cognitive ability measurements, 77,096 European ancestry schizophrenia cases, 43,456 European ancestry controls	NA	1p36.12	ENSG00000271840	rs2143103-?	NR	3e-09	0.0163238	[0.011-0.022] unit increase	NR [7306098]
chr1	30428942	30428943	rs2015244	31374203	Lam M	2019-08-01	Am J Hum Genet	Pleiotropic Meta-Analysis of Cognition, Education, and Schizophrenia Differentiates Roles of Early Neurodevelopmental and Adult Synaptic Pathways.	Cognitive ability, years of educational attainment or schizophrenia (pleiotropy)	328,917 individuals with educational attainment measurements, 107,207 individuals with cognitive ability measurements, 77,096 European ancestry schizophrenia cases, 43,456 European ancestry controls	NA	1p35.2	ENSG00000270927	rs2015244-?	NR	3e-09	0.0130369	[0.0087-0.0174] unit decrease	NR [7306098]
chr1	30433950	30433951	rs1498232	25056061	Ripke S	2014-07-22	Nature	Biological insights from 108 schizophrenia-associated genetic loci.	Schizophrenia	32,405 European ancestry cases, 42,221 European ancestry controls, 1,235 European ancestry cases and 1,235 European ancestry controls from 1235 parent-offspring trios, 1,836 East Asian ancestry cases, 3,383 East Asian ancestry controls	1,513 European ancestry cases, 66,236 European ancestry controls	1p35.2	intergenic	rs1498232-T	0.296	3e-09	1.069	[1.046-1.093]	Affymetrix, Illumina [9005918] (imputed)
chr1	44029352	44029353	rs11210871	29942086	Savage JE	2018-06-25	Nat Genet	Genome-wide association meta-analysis in 269,867 individuals identifies new genetic and functional links to intelligence.	Intelligence	269,867 European ancestry individuals	NA	1p34.2	NR	rs11210871-C	NR	3e-09	5.927	z-score decrease	Affymetrix, Illumina [9295118] (imputed)
chr1	44037684	44037685	rs3001723	26198764	Goes FS	2015-07-21	Am J Med Genet B Neuropsychiatr Genet	Genome-wide association study of schizophrenia in Ashkenazi Jews.	Schizophrenia	592 Ashkenazi Jewish ancestry cases, 505 Ashkenazi Jewish ancestry controls, 36,989 cases, 113,075 controls	NA	1p34.2	NR	rs3001723-A	NR	3e-09	1.07	[NR]	Illumina [7158791] (imputed)
chr1	50293420	50293421	rs12128108	30626913	Amare AT	2019-01-09	Mol Psychiatry	Bivariate genome-wide association analyses of the broad depression phenotype combined with major depressive disorder, bipolar disorder or schizophrenia reveal eight novel genetic loci for depression.	Broad depression or schizophrenia	9,240 European ancestry broad depression cases, 9,519 European ancestry broad depression controls, 51,258 European ancestry individuals, 36,989 European and East Asian ancestry schizophrenia cases, 113,075 European and East Asian ancestry schizophrenia controls	322,580 individuals	1p33	AGBL4	rs12128108-T	0.23	3e-09	NA		Affymetrix, Illumina [at least 918921] (imputed)
chr1	51510941	51510942	rs76356735	31676860	Zhao B	2019-11-01	Nat Genet	Genome-wide association analysis of 19,629 individuals identifies variants influencing regional brain volumes and refines their genetic co-architecture with cognitive and mental health traits.	Brain region volumes	19,629 British ancestry individuals	NA	1p32.3	NR	rs76356735-?	NR	3e-09	NA		NR [9227495] (imputed)
chr1	51762845	51762846	rs79492354	31676860	Zhao B	2019-11-01	Nat Genet	Genome-wide association analysis of 19,629 individuals identifies variants influencing regional brain volumes and refines their genetic co-architecture with cognitive and mental health traits.	Brain region volumes	19,629 British ancestry individuals	NA	1p32.3	NR	rs79492354-?	NR	3e-09	NA		NR [9227495] (imputed)
chr1	54854078	54854079	rs6690450	32665545	van der Meer D	2020-07-14	Nat Commun	Understanding the genetic determinants of the brain with MOSTest.	Brain morphology (min-P)	26,502 European ancestry individuals	NA	1p32.3	CAPZB, MINOS1-NBL1, MINOS1, NBL1	rs6690450-?		3e-09	NA		NR [7428630] (imputed)
chr1	96175935	96175936	rs10874938	29186694	Lam M	2017-11-28	Cell Rep	Large-Scale Cognitive GWAS Meta-Analysis Reveals Tissue-Specific Neural Expression and Potential Nootropic Drug Targets.	Cognitive ability (MTAG)	436,124 European ancestry individuals	NA	1p21.3	RP11-286B14.1	rs10874938-?	NR	3e-09	5.924	z score increase	Affymetrix, Illumina, Perlegen [7333576] (imputed)
chr1	96693877	96693878	rs613614	30038396	Lee JJ	2018-07-23	Nat Genet	Gene discovery and polygenic prediction from a genome-wide association study of educational attainment in 1.1 million individuals.	Cognitive performance (MTAG)	402,382 European ancestry individuals	NA	1p21.3	Intergenic	rs613614-A	0.6955	3e-09	0.0147	[0.0098-0.0196] unit decrease	Affymetrix, Illumina [7100000] (imputed)
chr1	163727922	163727923	rs7521492	32606422	Wu Y	2020-06-30	Transl Psychiatry	Multi-trait analysis for genome-wide association study of five psychiatric disorders.	Schizophrenia (MTAG)	67,764 individuals	NA	1q23.3	NR	rs7521492-?		3e-09	NA		NR [8377093]
chr1	171451620	171451621	rs35041900	30038396	Lee JJ	2018-07-23	Nat Genet	Gene discovery and polygenic prediction from a genome-wide association study of educational attainment in 1.1 million individuals.	Cognitive performance (MTAG)	402,382 European ancestry individuals	NA	1q24.3	Intergenic	rs35041900-T	0.0914	3e-09	0.0235	[0.016-0.031] unit decrease	Affymetrix, Illumina [7100000] (imputed)
chr1	171759138	171759139	rs34320898	29942086	Savage JE	2018-06-25	Nat Genet	Genome-wide association meta-analysis in 269,867 individuals identifies new genetic and functional links to intelligence.	Intelligence	269,867 European ancestry individuals	NA	1q24.3	NR	rs34320898-C	NR	3e-09	5.949	z-score increase	Affymetrix, Illumina [9295118] (imputed)
chr1	174421993	174421994	rs75650221	29942085	Nagel M	2018-06-25	Nat Genet	Meta-analysis of genome-wide association studies for neuroticism in 449,484 individuals identifies novel genetic loci and pathways.	Depressed affect	357,957 European ancestry individuals	NA	1q25.1	NR	rs75650221-T	NR	3e-09	0.03572	[0.024-0.048] unit decrease	Affymetrix [10847151] (imputed)
chr1	177280120	177280121	rs6670165	28991256	Li Z	2017-10-09	Nat Genet	Genome-wide association analysis identifies 30 new susceptibility loci for schizophrenia.	Schizophrenia	7,699 Chinese ancestry cases, 35,476 European ancestry cases, 18,327 Chinese ancestry controls, 46,839 European ancestry controls	4,384 Chinese ancestry cases, 5,770 Chinese ancestry controls	1q25.2	FAM5B	rs6670165-T	NR	3e-09	1.073	[1.05-1.1]	Affymetrix, Illumina [up to 5107227] (imputed)
chr1	181016773	181016774	rs12727543	31676860	Zhao B	2019-11-01	Nat Genet	Genome-wide association analysis of 19,629 individuals identifies variants influencing regional brain volumes and refines their genetic co-architecture with cognitive and mental health traits.	Brain region volumes	19,629 British ancestry individuals	NA	1q25.3	NR	rs12727543-?	NR	3e-09	NA		NR [9227495] (imputed)
chr1	200961882	200961883	rs59682551	32665545	van der Meer D	2020-07-14	Nat Commun	Understanding the genetic determinants of the brain with MOSTest.	Brain morphology (MOSTest)	26,502 European ancestry individuals	NA	1q32.1	C1orf106, KIF21B, CACNA1S	rs59682551-?		3e-09	NA		NR [7428630] (imputed)
chr1	232246026	232246027	rs10746514	31666681	Zhao B	2019-10-30	Mol Psychiatry	Large-scale GWAS reveals genetic architecture of brain white matter microstructure and genetic overlap with cognitive and mental health traits (n = 17,706).	White matter microstructure (mode of anisotropy)	17,706 European ancestry individuals	NA	1q42.2	NR	rs10746514-?		3e-09	NA		NR [8955960] (imputed)
chr1	243662026	243662027	rs9428576	32665545	van der Meer D	2020-07-14	Nat Commun	Understanding the genetic determinants of the brain with MOSTest.	Subcortical volume (min-P)	26,502 European ancestry individuals	NA	1q43	C1orf210, TIE1, MPL, CDC20, ELOVL1, MED8, SZT2, HYI	rs9428576-?		3e-09	NA		NR [7428630] (imputed)
chr1	3083711	3083712	rs2651899	21666692	Chasman DI	2011-06-12	Nat Genet	Genome-wide association study reveals three susceptibility loci for common migraine in the general population.	Migraine	5,122 European ancestry cases, 18,108 European ancestry controls	3,831 European ancestry cases, 13,889 European ancestry controls	1p36.32	PRDM16	rs2651899-C	0.43	4e-09	1.11	[1.07-1.15]	Affymetrix, Illumina [2608509] (imputed)
chr1	30437267	30437268	rs6694545	31835028	Cross-Disorder Group of the Psychiatric Genomics Consortium	2019-12-01	Cell	Genomic Relationships, Novel Loci, and Pleiotropic Mechanisms across Eight Psychiatric Disorders.	anorexia nervosa, attention-deficit/hyperactivity disorder, autism spectrum disorder, bipolar disorder, major depression, obsessive-compulsive disorder, schizophrenia, or Tourette syndrome (pleiotropy)	19,009 European ancestry ADHD cases, 3,495 European ancestry anorexia cases, 18,381 European ancestry autism cases, 20,352 European ancestry bipolar disorder cases, 130,664 European ancestry major depression cases, 2,688 European ancestry OCD cases, 33,640 European ancestry schizophrenia cases, 4,645 European ancestry Tourette's cases, 494,162 European ancestry controls	NA	1p35.2	Intergenic	rs6694545-?		4e-09	NA		NR [6786993] (imputed)
chr1	41509833	41509834	rs12729448	33414549	Demange PA	2021-01-07	Nat Genet	Investigating the genetic architecture of noncognitive skills using GWAS-by-subtraction.	Cognitive aspects of educational attainment	257,700 European ancestry individuals	NA	1p34.2	NR	rs12729448-G	0.112326	4e-09	0.0583965	[0.039-0.078] unit increase	Affymetrix, Illumina, Perlegen [7305956] (imputed)
chr1	41745034	41745035	rs16828019	29326435	Hill WD	2018-01-11	Mol Psychiatry	A combined analysis of genetically correlated traits identifies 187 loci and a role for neurogenesis and myelination in intelligence.	Intelligence (MTAG)	120,934 British ancestry individuals, 127,548 individuals	NA	1p34.2	ENSG00000235358	rs16828019-T	NR	4e-09	0.0276946	[0.018-0.037] unit decrease	Affymetrix [NR]
chr1	41773501	41773502	rs12744310	28530673	Sniekers S	2017-05-22	Nat Genet	Genome-wide association meta-analysis of 78,308 individuals identifies new loci and genes influencing human intelligence.	Intelligence	up to 58,799 European ancestry adults, up to 19,509 European ancestry children	NA	1p34.2	SCMH1, FOXO6	rs12744310-T	0.2227	4e-09	5.876	z score decrease	Affymetrix, Illumina [12104294] (imputed)
chr1	44097529	44097530	rs2970610	30285260	Ikeda M	2018-10-03	Schizophr Bull	Genome-Wide Association Study Detected Novel Susceptibility Genes for Schizophrenia and Shared Trans-Populations/Diseases Genetic Effect.	Schizophrenia	14,023 East Asian ancestry cases, 33,640 European ancestry cases, 31,505 East Asian ancestry controls, 43,456 European ancestry controls	NA	1p34.2	PTPRF	rs2970610-T	NR	4e-09	1.0703	[1.05-1.09]	Illumina [6627481] (imputed)
chr1	44171210	44171211	rs56319043	30610198	Soler Artigas M	2019-01-04	Mol Psychiatry	Attention-deficit/hyperactivity disorder and lifetime cannabis use: genetic overlap and causality.	Attention deficit hyperactivity disorder or cannabis use	18,345 European ancestry ADHD cases, 14,374 European ancestry cannabis use cases, 50,410 European ancestry controls	NA	1p34.1	KDM4A-AS1	rs56319043-C	NR	4e-09	1.08696	[1.05-1.11]	NR [5009020] (imputed)
chr1	51159346	51159347	rs7515597	31676860	Zhao B	2019-11-01	Nat Genet	Genome-wide association analysis of 19,629 individuals identifies variants influencing regional brain volumes and refines their genetic co-architecture with cognitive and mental health traits.	Brain region volumes	19,629 British ancestry individuals	NA	1p32.3	NR	rs7515597-?	NR	4e-09	NA		NR [9227495] (imputed)
chr1	65229298	65229299	rs12752552	28346443	Melin BS	2017-03-27	Nat Genet	Genome-wide association study of glioma subtypes identifies specific differences in genetic susceptibility to glioblastoma and non-glioblastoma tumors.	Glioma	12,469 European ancestry cases, 18,190 European ancestry controls.	NA	1p31.3	RAVER2	rs12752552-T	0.87	4e-09	1.18	1.11-1.24	Illumina [at least 6887412] (imputed)
chr1	69273438	69273439	rs10493450	29326435	Hill WD	2018-01-11	Mol Psychiatry	A combined analysis of genetically correlated traits identifies 187 loci and a role for neurogenesis and myelination in intelligence.	Intelligence (MTAG)	120,934 British ancestry individuals, 127,548 individuals	NA	1p31.2	RP11-424D14.1	rs10493450-A	NR	4e-09	0.028605	[0.019-0.038] unit decrease	Affymetrix [NR]
chr1	73278614	73278615	rs35998080	32606422	Wu Y	2020-06-30	Transl Psychiatry	Multi-trait analysis for genome-wide association study of five psychiatric disorders.	Schizophrenia (MTAG)	67,764 individuals	NA	1p31.1	NR	rs35998080-?		4e-09	NA		NR [8377093]
chr1	73749282	73749283	rs11210195	28540026	Anney RJL	2017-05-22	Mol Autism	Meta-analysis of GWAS of over 16,000 individuals with autism spectrum disorder highlights a novel locus at 10q24.32 and a significant overlap with schizophrenia.	Autism spectrum disorder or schizophrenia	schizophrenia cases and controls (see Ripke, 2014), up to 6,197 European ancestry ASD cases, up to 7,377 European ancestry controls, up to 1,190 ASD cases, up to 1,190 controls	NA	1p31.1	LINC01360	rs11210195-?		4e-09	1.06383	[1.04-1.08]	Affymetrix, Illumina [NR]
chr1	75316393	75316394	rs77214504	30643256	Baselmans BML	2019-01-14	Nat Genet	Multivariate genome-wide analyses of the well-being spectrum.	Depressive symptoms	1,067,913 European ancestry individuals	228,033 European ancestry individuals	1p31.1	NR	rs77214504-T	0.0453988	4e-09	0.013225	[0.0088-0.0176] unit decrease	NR [NR]
chr1	85915182	85915183	rs11587876	24076602	Beecham AH	2013-11-01	Nat Genet	Analysis of immune-related loci identifies 48 new susceptibility variants for multiple sclerosis.	Multiple sclerosis	14,498 European ancestry cases, 24,091 European ancestry controls	14,802 European ancestry cases, 26,703 European ancestry controls	1p22.3	DDAH1	rs11587876-A	0.81	4e-09	1.09		Illumina [161311]
chr1	88429256	88429257	rs3008452	31676860	Zhao B	2019-11-01	Nat Genet	Genome-wide association analysis of 19,629 individuals identifies variants influencing regional brain volumes and refines their genetic co-architecture with cognitive and mental health traits.	Brain region volumes	19,629 British ancestry individuals	NA	1p22.2	NR	rs3008452-?	NR	4e-09	NA		NR [9227495] (imputed)
chr1	98305393	98305394	rs7526108	30867560	Hill WD	2019-03-13	Mol Psychiatry	Genetic contributions to two special factors of neuroticism are associated with affluence, higher intelligence, better health, and longer life.	Anxiety/tension (special factor of neuroticism)	270,059 British ancestry individuals	NA	1p21.3	DPYD	rs7526108-G	NR	4e-09	0.0089982	[0.006-0.012] unit increase	Affymetrix [18485882] (imputed)
chr1	98588884	98588885	rs1473474	30038396	Lee JJ	2018-07-23	Nat Genet	Gene discovery and polygenic prediction from a genome-wide association study of educational attainment in 1.1 million individuals.	Cognitive performance	257,841 European ancestry individuals	NA	1p21.3	Intergenic	rs1473474-T	0.4364	4e-09	0.0169	[0.011-0.023] unit increase	Affymetrix, Illumina [10100000] (imputed)
chr1	103586051	103586052	rs6577356	33414549	Demange PA	2021-01-07	Nat Genet	Investigating the genetic architecture of noncognitive skills using GWAS-by-subtraction.	Cognitive aspects of educational attainment	257,700 European ancestry individuals	NA	1p21.1	NR	rs6577356-C	0.478131	4e-09	0.0368734	[0.025-0.049] unit increase	Affymetrix, Illumina, Perlegen [7305956] (imputed)
chr1	103586051	103586052	rs6577356	30038396	Lee JJ	2018-07-23	Nat Genet	Gene discovery and polygenic prediction from a genome-wide association study of educational attainment in 1.1 million individuals.	Cognitive performance	257,841 European ancestry individuals	NA	1p21.1	Intergenic	rs6577356-T	0.5075	4e-09	0.0168	[0.011-0.022] unit decrease	Affymetrix, Illumina [10100000] (imputed)
chr1	109967103	109967104	rs10858096	29942086	Savage JE	2018-06-25	Nat Genet	Genome-wide association meta-analysis in 269,867 individuals identifies new genetic and functional links to intelligence.	Intelligence	269,867 European ancestry individuals	NA	1p13.3	NR	rs10858096-A	NR	4e-09	5.869	z-score decrease	Affymetrix, Illumina [9295118] (imputed)
chr1	153797014	153797015	rs112780312	29942086	Savage JE	2018-06-25	Nat Genet	Genome-wide association meta-analysis in 269,867 individuals identifies new genetic and functional links to intelligence.	Intelligence	269,867 European ancestry individuals	NA	1q21.3	NR	rs112780312-A	NR	4e-09	5.899	z-score decrease	Affymetrix, Illumina [9295118] (imputed)
chr1	154898184	154898185	rs114138760	31701892	Nalls MA	2019-12-01	Lancet Neurol	Identification of novel risk loci, causal insights, and heritable risk for Parkinson's disease: a meta-analysis of genome-wide association studies.	Parkinson's disease or first degree relation to individual with Parkinson's disease	15,056 European ancestry cases, 18,618 European ancestry proxy cases, 449,056 European ancestry controls	22,632 European ancestry cases, 968,735 European ancestry controls	1q21.3	PMVK	rs114138760-C	0.0112	4e-09	0.2812	[0.19-0.37] unit increase	NR [7784415] (imputed)
chr1	171719768	171719769	rs11578699	31701892	Nalls MA	2019-12-01	Lancet Neurol	Identification of novel risk loci, causal insights, and heritable risk for Parkinson's disease: a meta-analysis of genome-wide association studies.	Parkinson's disease or first degree relation to individual with Parkinson's disease	15,056 European ancestry cases, 18,618 European ancestry proxy cases, 449,056 European ancestry controls	22,632 European ancestry cases, 968,735 European ancestry controls	1q24.3	VAMP4	rs11578699-T	0.1949	4e-09	0.0704	[0.047-0.094] unit decrease	NR [7784415] (imputed)
chr1	177026982	177026983	rs7548151	29662059	Howard DM	2018-04-16	Nat Commun	Genome-wide association study of depression phenotypes in UK Biobank identifies variants in excitatory synaptic pathways.	Depression (broad)	113,769 British ancestry cases, 208,811 British ancestry controls	NA	1q25.2	NR	rs7548151-A	0.0836	4e-09	0.0125	[0.0084-0.0166] unit increase	NR [7666894] (imputed)
chr1	177306386	177306387	rs17659437	28540026	Anney RJL	2017-05-22	Mol Autism	Meta-analysis of GWAS of over 16,000 individuals with autism spectrum disorder highlights a novel locus at 10q24.32 and a significant overlap with schizophrenia.	Autism spectrum disorder or schizophrenia	schizophrenia cases and controls (see Ripke, 2014), up to 6,197 European ancestry ASD cases, up to 7,377 European ancestry controls, up to 1,190 ASD cases, up to 1,190 controls	NA	1q25.2	BRINP2, LOC102724661	rs17659437-?		4e-09	1.08696	[1.05-1.12]	Affymetrix, Illumina [NR]
chr1	180952294	180952295	rs59145927	31666681	Zhao B	2019-10-30	Mol Psychiatry	Large-scale GWAS reveals genetic architecture of brain white matter microstructure and genetic overlap with cognitive and mental health traits (n = 17,706).	White matter microstructure (mode of anisotropy)	17,706 European ancestry individuals	NA	1q25.3	NR	rs59145927-?		4e-09	NA		NR [8955960] (imputed)
chr1	207750567	207750568	rs679515	25778476	Jun G	2015-03-17	Mol Psychiatry	A novel Alzheimer disease locus located near the gene encoding tau protein.	Alzheimer's disease in APOE e4+ carriers	10,352 cases, 9,207 controls	1,250 European ancestry cases, 536 European ancestry controls	1q32.2	CR1	rs679515-T	0.21	4e-09	1.22	[1.14-1.30]	NR [NR]
chr1	243472800	243472801	rs6429422	29186694	Lam M	2017-11-28	Cell Rep	Large-Scale Cognitive GWAS Meta-Analysis Reveals Tissue-Specific Neural Expression and Potential Nootropic Drug Targets.	Cognitive ability (MTAG)	436,124 European ancestry individuals	NA	1q43	SDCCAG8	rs6429422-?	NR	4e-09	5.88	z score increase	Affymetrix, Illumina, Perlegen [7333576] (imputed)
chr1	243555104	243555105	rs77149735	25056061	Ripke S	2014-07-22	Nature	Biological insights from 108 schizophrenia-associated genetic loci.	Schizophrenia	32,405 European ancestry cases, 42,221 European ancestry controls, 1,235 European ancestry cases and 1,235 European ancestry controls from 1235 parent-offspring trios, 1,836 East Asian ancestry cases, 3,383 East Asian ancestry controls	1,513 European ancestry cases, 66,236 European ancestry controls	1q43	AKT3, SDCCAG8	rs77149735-A	0.0191	4e-09	1.317	[1.202-1.444]	Affymetrix, Illumina [9005918] (imputed)
chr1	243608966	243608967	rs6703335	24166486	Sleiman P	2013-10-29	Sci Rep	GWAS meta analysis identifies TSNARE1 as a novel Schizophrenia / Bipolar susceptibility locus.	Schizophrenia, schizoaffective disorder or bipolar disorder	11,985 European, African American, Asian, other and unknown ancestry schizophrenia cases, 377 European, African American, Asian, other and unknown ancestry schizoaffective disorder cases, 1,032 bipolar disorder cases, 34,676 European, African American, Asian, other and unknown ancestry controls	2652 individuals	1q43	SDCCAG8	rs6703335-?	0.562	4e-09	NA		Affymetrix, Illumina [NR] (imputed)
chr1	8487322	8487323	rs301797	26198764	Goes FS	2015-07-21	Am J Med Genet B Neuropsychiatr Genet	Genome-wide association study of schizophrenia in Ashkenazi Jews.	Schizophrenia	592 Ashkenazi Jewish ancestry cases, 505 Ashkenazi Jewish ancestry controls, 36,989 cases, 113,075 controls	NA	1p36.23	NR	rs301797-A	NR	5e-09	1.07	[NR]	Illumina [7158791] (imputed)
chr1	8730778	8730779	rs6695867	29942085	Nagel M	2018-06-25	Nat Genet	Meta-analysis of genome-wide association studies for neuroticism in 449,484 individuals identifies novel genetic loci and pathways.	Depression	688,809 European ancestry individuals	NA	1p36.23	NR	rs6695867-A	NR	5e-09	5.855	z score decrease	Affymetrix [10847151] (imputed)
chr1	43863856	43863857	rs839761	31676860	Zhao B	2019-11-01	Nat Genet	Genome-wide association analysis of 19,629 individuals identifies variants influencing regional brain volumes and refines their genetic co-architecture with cognitive and mental health traits.	Brain region volumes	19,629 British ancestry individuals	NA	1p34.2	NR	rs839761-?	NR	5e-09	NA		NR [9227495] (imputed)
chr1	44440145	44440146	rs4660761	31740837	Lam M	2019-11-18	Nat Genet	Comparative genetic architectures of schizophrenia in East Asian and European populations.	Schizophrenia	22,778 East Asian ancestry cases, 35,362 East Asian ancestry controls	NA	1p34.1	NR	rs4660761-?	NR	5e-09	1.0989		Affymetrix, Illumina [9938587] (imputed)
chr1	47940079	47940080	rs11211538	31676860	Zhao B	2019-11-01	Nat Genet	Genome-wide association analysis of 19,629 individuals identifies variants influencing regional brain volumes and refines their genetic co-architecture with cognitive and mental health traits.	Brain region volumes	19,629 British ancestry individuals	NA	1p33	NR	rs11211538-?	NR	5e-09	NA		NR [9227495] (imputed)
chr1	57819203	57819204	rs11588755	30804565	Jansen PR	2019-02-25	Nat Genet	Genome-wide analysis of insomnia in 1,331,010 individuals identifies new risk loci and functional pathways.	Insomnia	651,923 European ancestry males, 679,087 European ancestry females	NA	1p32.2	NR	rs11588755-G	0.478	5e-09	1.0352	[1.02-1.05]	Affymetrix, Illumina [NR] (imputed)
chr1	59561366	59561367	rs6668586	29326435	Hill WD	2018-01-11	Mol Psychiatry	A combined analysis of genetically correlated traits identifies 187 loci and a role for neurogenesis and myelination in intelligence.	Intelligence (MTAG)	120,934 British ancestry individuals, 127,548 individuals	NA	1p32.1	ENSG00000237352	rs6668586-A	NR	5e-09	0.0179811	[0.012-0.024] unit increase	Affymetrix [NR]
chr1	70525233	70525234	rs687531	30038396	Lee JJ	2018-07-23	Nat Genet	Gene discovery and polygenic prediction from a genome-wide association study of educational attainment in 1.1 million individuals.	Cognitive performance (MTAG)	402,382 European ancestry individuals	NA	1p31.1	Intergenic	rs687531-T	0.651	5e-09	0.014	[0.0093-0.0187] unit increase	Affymetrix, Illumina [7100000] (imputed)
chr1	72744995	72744996	rs1870676	29942086	Savage JE	2018-06-25	Nat Genet	Genome-wide association meta-analysis in 269,867 individuals identifies new genetic and functional links to intelligence.	Intelligence	269,867 European ancestry individuals	NA	1p31.1	NR	rs1870676-T	NR	5e-09	5.862	z-score decrease	Affymetrix, Illumina [9295118] (imputed)
chr1	74678284	74678285	rs485929	30038396	Lee JJ	2018-07-23	Nat Genet	Gene discovery and polygenic prediction from a genome-wide association study of educational attainment in 1.1 million individuals.	Cognitive performance (MTAG)	402,382 European ancestry individuals	NA	1p31.1	Intergenic	rs485929-A	0.6111	5e-09	0.0138	[0.0091-0.0185] unit decrease	Affymetrix, Illumina [7100000] (imputed)
chr1	98588884	98588885	rs1473474	33414549	Demange PA	2021-01-07	Nat Genet	Investigating the genetic architecture of noncognitive skills using GWAS-by-subtraction.	Cognitive aspects of educational attainment	257,700 European ancestry individuals	NA	1p21.3	NR	rs1473474-T	0.459245	5e-09	0.0367322	[0.024-0.049] unit increase	Affymetrix, Illumina, Perlegen [7305956] (imputed)
chr1	103613353	103613354	rs7551474	32665545	van der Meer D	2020-07-14	Nat Commun	Understanding the genetic determinants of the brain with MOSTest.	Brain morphology (MOSTest)	26,502 European ancestry individuals	NA	1p21.1	COL11A1	rs7551474-?		5e-09	NA		NR [7428630] (imputed)
chr1	110048435	110048436	rs3738772	29326435	Hill WD	2018-01-11	Mol Psychiatry	A combined analysis of genetically correlated traits identifies 187 loci and a role for neurogenesis and myelination in intelligence.	Intelligence (MTAG)	120,934 British ancestry individuals, 127,548 individuals	NA	1p13.3	AMIGO1	rs3738772-A	NR	5e-09	0.0188869	[0.013-0.025] unit increase	Affymetrix [NR]
chr1	150492113	150492114	rs12129037	28991256	Li Z	2017-10-09	Nat Genet	Genome-wide association analysis identifies 30 new susceptibility loci for schizophrenia.	Schizophrenia	7,699 Chinese ancestry cases, 35,476 European ancestry cases, 18,327 Chinese ancestry controls, 46,839 European ancestry controls	4,384 Chinese ancestry cases, 5,770 Chinese ancestry controls	1q21.2	ECM1, MRPS21, RPRD2	rs12129037-T	NR	5e-09	1.096	[1.06-1.13]	Affymetrix, Illumina [up to 5107227] (imputed)
chr1	166956709	166956710	rs6669886	32665545	van der Meer D	2020-07-14	Nat Commun	Understanding the genetic determinants of the brain with MOSTest.	Brain morphology (MOSTest)	26,502 European ancestry individuals	NA	1q24.1	POGK, TADA1, ILDR2, MAEL	rs6669886-?		5e-09	NA		NR [7428630] (imputed)
chr1	190060094	190060095	rs11803128	29292387	Turley P	2018-01-01	Nat Genet	Multi-trait analysis of genome-wide association summary statistics using MTAG.	Depressive symptoms (MTAG)	354,862 European ancestry individuals	NA	1q31.1	NR	rs11803128-G	0.3419	5e-09	0.0135	[0.009-0.018] unit increase	Illumina [NR] (imputed)
chr1	205104580	205104581	rs113817010	32665545	van der Meer D	2020-07-14	Nat Commun	Understanding the genetic determinants of the brain with MOSTest.	Brain morphology (MOSTest)	26,502 European ancestry individuals	NA	1q32.1	CNTN2, TMEM81, RBBP5, DSTYK, TMCC2, NUAK2	rs113817010-?		5e-09	NA		NR [7428630] (imputed)
chr1	207784967	207784968	rs3818361	30979435	Lo MT	2019-03-12	Neurobiol Aging	Identification of genetic heterogeneity of Alzheimer's disease across age.	Alzheimer's disease (onset between ages 58 and 79)	7,316 European ancestry cases, 7,579 European ancestry controls	NA	1q32.2	CR1	rs3818361-A	0.204	5e-09	1.21	[1.14-1.29]	Affymetrix, Illumina [38043082] (imputed)
chr1	2387100	2387101	rs4648845	31268507	Periyasamy S	2019-07-03	JAMA Psychiatry	Association of Schizophrenia Risk With Disordered Niacin Metabolism in an Indian Genome-wide Association Study.	Schizophrenia	816 Indian ancestry cases, 900 Indian ancestry controls, 505 Indian ancestry cases and 871 Indian ancestry controls from 405 families, up to 36,989 European and unknown ancestry cases, up to 113,075 European and unknown ancestry controls	NA	1p36.32	NR	rs4648845-?	NR	6e-09	NA		Illumina [up to 5582932] (imputed)
chr1	2784615	2784616	rs7546616	31676860	Zhao B	2019-11-01	Nat Genet	Genome-wide association analysis of 19,629 individuals identifies variants influencing regional brain volumes and refines their genetic co-architecture with cognitive and mental health traits.	Brain region volumes	19,629 British ancestry individuals	NA	1p36.32	NR	rs7546616-?	NR	6e-09	NA		NR [9227495] (imputed)
chr1	3149788	3149789	rs2817160	31676860	Zhao B	2019-11-01	Nat Genet	Genome-wide association analysis of 19,629 individuals identifies variants influencing regional brain volumes and refines their genetic co-architecture with cognitive and mental health traits.	Brain region volumes	19,629 British ancestry individuals	NA	1p36.32	NR	rs2817160-?	NR	6e-09	NA		NR [9227495] (imputed)
chr1	37752706	37752707	rs12041233	26830138	Herold C	2016-02-02	Mol Psychiatry	Family-based association analyses of imputed genotypes reveal genome-wide significant association of Alzheimer's disease with OSBPL6, PTPRG, and PDCL3.	Alzheimer disease and age of onset	2,478 European ancestry cases, 979 ancestry controls both from the same 1,070 families	NA	1p34.3	Intergenic	rs12041233-A	NR	6e-09	5.825	unit increase	Affymetrix [up to 15107142] (imputed)
chr1	44054993	44054994	rs58097944	29326435	Hill WD	2018-01-11	Mol Psychiatry	A combined analysis of genetically correlated traits identifies 187 loci and a role for neurogenesis and myelination in intelligence.	Intelligence (MTAG)	120,934 British ancestry individuals, 127,548 individuals	NA	1p34.2	PTPRF	rs58097944-A	NR	6e-09	0.0178881	[0.012-0.024] unit increase	Affymetrix [NR]
chr1	47984142	47984143	rs12118339	31676860	Zhao B	2019-11-01	Nat Genet	Genome-wide association analysis of 19,629 individuals identifies variants influencing regional brain volumes and refines their genetic co-architecture with cognitive and mental health traits.	Brain region volumes	19,629 British ancestry individuals	NA	1p33	NR	rs12118339-?	NR	6e-09	NA		NR [9227495] (imputed)
chr1	58539349	58539350	rs66864104	32665545	van der Meer D	2020-07-14	Nat Commun	Understanding the genetic determinants of the brain with MOSTest.	Brain morphology (MOSTest)	26,502 European ancestry individuals	NA	1p32.2	DAB1	rs66864104-?		6e-09	NA		NR [7428630] (imputed)
chr1	64216550	64216551	rs1766362	32665545	van der Meer D	2020-07-14	Nat Commun	Understanding the genetic determinants of the brain with MOSTest.	Cortical surface area (MOSTest)	26,502 European ancestry individuals	NA	1p31.3	MACF1, KIAA0754, BMP8A, PABPC4	rs1766362-?		6e-09	NA		NR [7428630] (imputed)
chr1	96170952	96170953	rs1931259	29326435	Hill WD	2018-01-11	Mol Psychiatry	A combined analysis of genetically correlated traits identifies 187 loci and a role for neurogenesis and myelination in intelligence.	Intelligence (MTAG)	120,934 British ancestry individuals, 127,548 individuals	NA	1p21.3	RP11-286B14.1	rs1931259-A	NR	6e-09	0.0214919	[0.014-0.029] unit decrease	Affymetrix [NR]
chr1	113063124	113063125	rs910697	32665545	van der Meer D	2020-07-14	Nat Commun	Understanding the genetic determinants of the brain with MOSTest.	Brain morphology (min-P)	26,502 European ancestry individuals	NA	1p13.2	LACTBL1, C1orf234, KDM1A, LUZP1, HTR1D	rs910697-?		6e-09	NA		NR [7428630] (imputed)
chr1	117104214	117104215	rs2300747	22190364	Patsopoulos NA	2011-12-01	Ann Neurol	Genome-wide meta-analysis identifies novel multiple sclerosis susceptibility loci.	Multiple sclerosis	5,545 European ancestry cases, 12,153 European ancestry controls	NA	1p13.1	CD58	rs2300747-A	0.91	6e-09	1.37	[NR]	Affymetrix, Illumina [2529394]
chr1	117944434	117944435	rs1289939	30804565	Jansen PR	2019-02-25	Nat Genet	Genome-wide analysis of insomnia in 1,331,010 individuals identifies new risk loci and functional pathways.	Insomnia	651,923 European ancestry males, 679,087 European ancestry females	NA	1p12	NR	rs1289939-C	0.7675	6e-09	1.04167	[1.03-1.06]	Affymetrix, Illumina [NR] (imputed)
chr1	182549018	182549019	rs533259	23412934	Gourraud PA	2013-02-13	Brain	A genome-wide association study of brain lesion distribution in multiple sclerosis.	Multiple sclerosis	284 European ancestry individuals		1q25.3	RNASEL	rs533259-?		6e-09	NA		Illumina [208975]
chr1	197499002	197499003	rs12120143	32358547	Persyn E	2020-05-01	Nat Commun	Genome-wide association study of MRI markers of cerebral small vessel disease in 42,310 participants.	White matter hyperintensities	39,011 European ancestry individuals, 2,099 African ancestry individuals, 795 Hispanic individuals, 3,299 Asian ancestry individuals	NA	1q31.3	DENND1B	rs12120143-T		6e-09	5.467	[NR] Zscore increase	Affymetrix [9700000] (imputed)
chr1	210536024	210536025	rs7527939	23142968	Betcheva ET	2012-11-07	Psychiatr Genet	Whole-genome-wide association study in the Bulgarian population reveals HHAT as schizophrenia susceptibility gene.	Schizophrenia	188 European ancestry cases, 376 European ancestry controls	99 European ancestry cases, 328 European ancestry controls	1q32.2	HHAT	rs7527939-C	NR	6e-09	2.63	[1.89-3.66]	Illumina [495089]
chr1	230237281	230237282	rs10746509	30643256	Baselmans BML	2019-01-14	Nat Genet	Multivariate genome-wide analyses of the well-being spectrum.	Depressive symptoms	1,067,913 European ancestry individuals	228,033 European ancestry individuals	1q42.13	NR	rs10746509-T	0.411632	6e-09	0.00563864	[0.0037-0.0075] unit increase	NR [NR]
chr1	243555104	243555105	rs77149735	26198764	Goes FS	2015-07-21	Am J Med Genet B Neuropsychiatr Genet	Genome-wide association study of schizophrenia in Ashkenazi Jews.	Schizophrenia	592 Ashkenazi Jewish ancestry cases, 505 Ashkenazi Jewish ancestry controls, 36,989 cases, 113,075 controls	NA	1q43	NR	rs77149735-A	NR	6e-09	1.32	[NR]	Illumina [7158791] (imputed)
chr1	8488564	8488565	rs301798	28540026	Anney RJL	2017-05-22	Mol Autism	Meta-analysis of GWAS of over 16,000 individuals with autism spectrum disorder highlights a novel locus at 10q24.32 and a significant overlap with schizophrenia.	Autism spectrum disorder or schizophrenia	schizophrenia cases and controls (see Ripke, 2014), up to 6,197 European ancestry ASD cases, up to 7,377 European ancestry controls, up to 1,190 ASD cases, up to 1,190 controls	NA	1p36.23	LOC102724552, RERE, SLC45A1, SNORD128	rs301798-?		7e-09	1.06383	[1.04-1.09]	Affymetrix, Illumina [NR]
chr1	49928488	49928489	rs946106	31740837	Lam M	2019-11-18	Nat Genet	Comparative genetic architectures of schizophrenia in East Asian and European populations.	Schizophrenia	22,778 East Asian ancestry cases, 35,362 East Asian ancestry controls, 33,640 European ancestry cases, 43,456 European ancestry controls	NA	1p33	NR	rs946106-?	NR	7e-09	1.0558	[1.04-1.07]	Affymetrix, Illumina [12447948] (imputed)
chr1	51525329	51525330	rs7514622	31676860	Zhao B	2019-11-01	Nat Genet	Genome-wide association analysis of 19,629 individuals identifies variants influencing regional brain volumes and refines their genetic co-architecture with cognitive and mental health traits.	Brain region volumes	19,629 British ancestry individuals	NA	1p32.3	NR	rs7514622-?	NR	7e-09	NA		NR [9227495] (imputed)
chr1	69284322	69284323	rs112134147	29942086	Savage JE	2018-06-25	Nat Genet	Genome-wide association meta-analysis in 269,867 individuals identifies new genetic and functional links to intelligence.	Intelligence	269,867 European ancestry individuals	NA	1p31.2	NR	rs112134147-T	NR	7e-09	5.796	z-score increase	Affymetrix, Illumina [9295118] (imputed)
chr1	72729141	72729142	rs1620977	30804558	Grove J	2019-02-25	Nat Genet	Identification of common genetic risk variants for autism spectrum disorder.	Autism and major depressive disorder (MTAG)	18,381 European ancestry autism cases, 27,969 European ancestry controls, 111,902 major depression cases, 312,113 controls	NA	1p31.1		rs1620977-A	0.26	7e-09	0.056	[0.036-0.076] unit increase	Illumina [NR] (imputed)
chr1	73195559	73195560	rs12141660	30643256	Baselmans BML	2019-01-14	Nat Genet	Multivariate genome-wide analyses of the well-being spectrum.	Depressive symptoms	1,067,913 European ancestry individuals	228,033 European ancestry individuals	1p31.1	NR	rs12141660-T	0.291601	7e-09	0.00807184	[0.0053-0.0108] unit increase	NR [NR]
chr1	115677182	115677183	rs2078371	27322543	Gormley P	2016-06-20	Nat Genet	Meta-analysis of 375,000 individuals identifies 38 susceptibility loci for migraine.	Migraine without aura	8,348 European ancestry cases, 139,622 European ancestry controls	NA	1p13.2	NGF, TSPAN2	rs2078371-C	0.11	7e-09	1.18	[1.12-1.25]	Affymetrix, Illumina, Perlegen [8094889] (imputed)
chr1	150119176	150119177	rs72694951	31374203	Lam M	2019-08-01	Am J Hum Genet	Pleiotropic Meta-Analysis of Cognition, Education, and Schizophrenia Differentiates Roles of Early Neurodevelopmental and Adult Synaptic Pathways.	Cognitive ability, years of educational attainment or schizophrenia (pleiotropy)	328,917 individuals with educational attainment measurements, 107,207 individuals with cognitive ability measurements, 77,096 European ancestry schizophrenia cases, 43,456 European ancestry controls	NA	1q21.2	VPS45	rs72694951-?	NR	7e-09	0.0155761	[0.01-0.021] unit increase	NR [7306098]
chr1	183151982	183151983	rs10797858	32665545	van der Meer D	2020-07-14	Nat Commun	Understanding the genetic determinants of the brain with MOSTest.	Subcortical volume (min-P)	26,502 European ancestry individuals	NA	1q25.3	MACF1, KIAA0754, BMP8A, PABPC4	rs10797858-?		7e-09	NA		NR [7428630] (imputed)
chr1	243820127	243820128	rs12691548	32606422	Wu Y	2020-06-30	Transl Psychiatry	Multi-trait analysis for genome-wide association study of five psychiatric disorders.	Schizophrenia (MTAG)	67,764 individuals	NA	1q44	NR	rs12691548-?		7e-09	NA		NR [8377093]
chr1	8467352	8467353	rs301795	29942085	Nagel M	2018-06-25	Nat Genet	Meta-analysis of genome-wide association studies for neuroticism in 449,484 individuals identifies novel genetic loci and pathways.	Depression	688,809 European ancestry individuals	NA	1p36.23	NR	rs301795-A	NR	8e-09	5.774	z score decrease	Affymetrix [10847151] (imputed)
chr1	21410230	21410231	rs4654899	25335168	Hashimoto R	2014-10-21	Transl Psychiatry	Common variants at 1p36 are associated with superior frontal gyrus volume.	Superior frontal gyrus grey matter volume	158 Japanese ancestry schizophrenia cases, 378 Japanese ancestry healthy controls	NA	1p36.12	EIF4G3	rs4654899-A	0.33	8e-09	969.5	[NR] unit decrease	Affymetrix [517946]
chr1	71801038	71801039	rs2163503	29326435	Hill WD	2018-01-11	Mol Psychiatry	A combined analysis of genetically correlated traits identifies 187 loci and a role for neurogenesis and myelination in intelligence.	Intelligence (MTAG)	120,934 British ancestry individuals, 127,548 individuals	NA	1p31.1	ZRANB2-AS2	rs2163503-A	NR	8e-09	0.0207567	[0.014-0.028] unit decrease	Affymetrix [NR]
chr1	79238014	79238015	rs4650608	24280982	Ruderfer DM	2013-11-26	Mol Psychiatry	Polygenic dissection of diagnosis and clinical dimensions of bipolar disorder and schizophrenia.	Schizophrenia or bipolar disorder	Up to 4,528 European ancestry schizophrenia cases, up to 4,841 schizophrenia cases, up to 7,362 European ancestry bipolar disorder cases, up to 3,048 bipolar disorder cases, up to 11,637 European ancestry controls, up to 7,786 controls	NA	1p31.1	IFI44L	rs4650608-?		8e-09	NA		Affymetrix, Illumina [~ 1100000] (imputed)
chr1	79238014	79238015	rs4650608	22182935	Chen DT	2011-12-20	Mol Psychiatry	Genome-wide association study meta-analysis of European and Asian-ancestry samples identifies three novel loci associated with bipolar disorder.	Bipolar disorder	5,568 European ancestry cases, 7,187 European ancestry controls, 1,000 Taiwanese ancestry cases, 1,000 Taiwanese ancestry controls	1,115 European ancestry cases, 2,728 European ancestry controls	1p31.1	PTGFR	rs4650608-T	NR	8e-09	NA		Affymetrix, Illumina [748555]
chr1	87738946	87738947	rs11804386	30804566	Lane JM	2019-02-25	Nat Genet	Biological and clinical insights from genetics of insomnia symptoms.	Insomnia symptoms (never/rarely vs. sometimes/usually)	345,022 European ancestry cases, 108,357 European ancestry controls	17,140 European ancestry cases, 61,850 European ancestry controls	1p22.3	LOC339524/LMO4	rs11804386-A	0.332415	8e-09	1.03	[1.02-1.04]	Affymetrix [14661600] (imputed)
chr1	88205218	88205218	rs11396834	31676860	Zhao B	2019-11-01	Nat Genet	Genome-wide association analysis of 19,629 individuals identifies variants influencing regional brain volumes and refines their genetic co-architecture with cognitive and mental health traits.	Brain region volumes	19,629 British ancestry individuals	NA	1p22.3	NR	rs11396834-?	NR	8e-09	NA		NR [9227495] (imputed)
chr1	96961267	96961268	rs12030482	30804565	Jansen PR	2019-02-25	Nat Genet	Genome-wide analysis of insomnia in 1,331,010 individuals identifies new risk loci and functional pathways.	Insomnia	651,923 European ancestry males, 679,087 European ancestry females	NA	1p21.3	NR	rs12030482-A	0.2201	8e-09	1.042	[1.03-1.06]	Affymetrix, Illumina [NR] (imputed)
chr1	96978960	96978961	rs2391769	31835028	Cross-Disorder Group of the Psychiatric Genomics Consortium	2019-12-01	Cell	Genomic Relationships, Novel Loci, and Pleiotropic Mechanisms across Eight Psychiatric Disorders.	anorexia nervosa, attention-deficit/hyperactivity disorder, autism spectrum disorder, bipolar disorder, major depression, obsessive-compulsive disorder, schizophrenia, or Tourette syndrome (pleiotropy)	19,009 European ancestry ADHD cases, 3,495 European ancestry anorexia cases, 18,381 European ancestry autism cases, 20,352 European ancestry bipolar disorder cases, 130,664 European ancestry major depression cases, 2,688 European ancestry OCD cases, 33,640 European ancestry schizophrenia cases, 4,645 European ancestry Tourette's cases, 494,162 European ancestry controls	NA	1p21.3	Intergenic	rs2391769-?		8e-09	NA		NR [6786993] (imputed)
chr1	103632360	103632361	rs6577362	29520040	Coleman JRI	2018-03-08	Mol Psychiatry	Biological annotation of genetic loci associated with intelligence in a meta-analysis of 87,740 individuals.	Extremely high intelligence	1,247 European ancestry cases, 86,493 European ancestry controls	NA	1p21.1	COL11A1	rs6577362-A	0.666	8e-09	5.77	NR z score decrease decrease	Illumina [up to 12595966] (imputed)
chr1	119642295	119642296	rs12064109	32665545	van der Meer D	2020-07-14	Nat Commun	Understanding the genetic determinants of the brain with MOSTest.	Brain morphology (MOSTest)	26,502 European ancestry individuals	NA	1p12	TBX15, WARS2	rs12064109-?		8e-09	NA		NR [7428630] (imputed)
chr1	178740426	178740427	rs6693283	32665545	van der Meer D	2020-07-14	Nat Commun	Understanding the genetic determinants of the brain with MOSTest.	Brain morphology (MOSTest)	26,502 European ancestry individuals	NA	1q25.2	RALGPS2, ANGPTL1	rs6693283-?		8e-09	NA		NR [7428630] (imputed)
chr1	1686039	1686040	rs4751	30804566	Lane JM	2019-02-25	Nat Genet	Biological and clinical insights from genetics of insomnia symptoms.	Insomnia symptoms (never/rarely vs. usually)	129,270 European ancestry cases, 108,357 European ancestry controls	17,140 European ancestry cases, 61,850 European ancestry controls	1p36.33	NADK	rs4751-T	0.425368	9e-09	1.02	[1.01-1.03]	Affymetrix [14661600] (imputed)
chr1	2005908	2005909	rs13303058	32665545	van der Meer D	2020-07-14	Nat Commun	Understanding the genetic determinants of the brain with MOSTest.	Brain morphology (MOSTest)	26,502 European ancestry individuals	NA	1p36.33	PRKCZ	rs13303058-?		9e-09	NA		NR [7428630] (imputed)
chr1	7094424	7094425	rs4590691	31676860	Zhao B	2019-11-01	Nat Genet	Genome-wide association analysis of 19,629 individuals identifies variants influencing regional brain volumes and refines their genetic co-architecture with cognitive and mental health traits.	Brain region volumes	19,629 British ancestry individuals	NA	1p36.31	NR	rs4590691-?	NR	9e-09	NA		NR [9227495] (imputed)
chr1	18990211	18990212	rs2236836	32665545	van der Meer D	2020-07-14	Nat Commun	Understanding the genetic determinants of the brain with MOSTest.	Cortical surface area (MOSTest)	26,502 European ancestry individuals	NA	1p36.13	PRDM16	rs2236836-?		9e-09	NA		NR [7428630] (imputed)
chr1	32047631	32047632	rs945213	29326435	Hill WD	2018-01-11	Mol Psychiatry	A combined analysis of genetically correlated traits identifies 187 loci and a role for neurogenesis and myelination in intelligence.	Intelligence (MTAG)	120,934 British ancestry individuals, 127,548 individuals	NA	1p35.2	TINAGL1	rs945213-T	NR	9e-09	0.0182968	[0.012-0.025] unit increase	Affymetrix [NR]
chr1	43983679	43983680	rs35947542	32606422	Wu Y	2020-06-30	Transl Psychiatry	Multi-trait analysis for genome-wide association study of five psychiatric disorders.	Attention deficit hyperactivity disorder	55,374 individuals	NA	1p34.2	NR	rs35947542-?		9e-09	NA		NR [8028859]
chr1	44014279	44014280	rs2842188	29942086	Savage JE	2018-06-25	Nat Genet	Genome-wide association meta-analysis in 269,867 individuals identifies new genetic and functional links to intelligence.	Intelligence	269,867 European ancestry individuals	NA	1p34.2	NR	rs2842188-T	NR	9e-09	5.742	z-score increase	Affymetrix, Illumina [9295118] (imputed)
chr1	44072419	44072420	rs539096	29326435	Hill WD	2018-01-11	Mol Psychiatry	A combined analysis of genetically correlated traits identifies 187 loci and a role for neurogenesis and myelination in intelligence.	Intelligence (MTAG)	120,934 British ancestry individuals, 127,548 individuals	NA	1p34.2	PTPRF	rs539096-A	NR	9e-09	0.0201744	[0.013-0.027] unit decrease	Affymetrix [NR]
chr1	72748567	72748567	rs66495454	28530673	Sniekers S	2017-05-22	Nat Genet	Genome-wide association meta-analysis of 78,308 individuals identifies new loci and genes influencing human intelligence.	Intelligence	up to 58,799 European ancestry adults, up to 19,509 European ancestry children	NA	1p31.1	NEGR1	rs66495454-G	0.6231	9e-09	5.747	z score decrease	Affymetrix, Illumina [12104294] (imputed)
chr1	72748567	72748567	rs66495454	28530673	Sniekers S	2017-05-22	Nat Genet	Genome-wide association meta-analysis of 78,308 individuals identifies new loci and genes influencing human intelligence.	Intelligence	up to 58,799 European ancestry adults, up to 19,509 European ancestry children	NA	1p31.1	NEGR1	rs66495454-G	0.6231	9e-09	5.747	z score decrease	Affymetrix, Illumina [12104294] (imputed)
chr1	73768021	73768022	rs12023347	31906708	Levey DF	2020-01-07	Am J Psychiatry	Reproducible Genetic Risk Loci for Anxiety: Results From ~200,000 Participants in the Million Veteran Program.	Anxiety	175,163 European ancestry individuals, 24,448 African American individuals	NA	1p31.1	LRRIQ3, LINC01360	rs12023347-T	NR	9e-09	NA		Affymetrix [at least 723305] (imputed)
chr1	94050220	94050221	rs236318	31374203	Lam M	2019-08-01	Am J Hum Genet	Pleiotropic Meta-Analysis of Cognition, Education, and Schizophrenia Differentiates Roles of Early Neurodevelopmental and Adult Synaptic Pathways.	Cognitive ability, years of educational attainment or schizophrenia (pleiotropy)	328,917 individuals with educational attainment measurements, 107,207 individuals with cognitive ability measurements, 77,096 European ancestry schizophrenia cases, 43,456 European ancestry controls	NA	1p22.1	BCAR3	rs236318-?	NR	9e-09	0.0135882	[0.009-0.0182] unit decrease	NR [7306098]
chr1	95586772	95586773	rs1023330	32606422	Wu Y	2020-06-30	Transl Psychiatry	Multi-trait analysis for genome-wide association study of five psychiatric disorders.	Schizophrenia (MTAG)	67,764 individuals	NA	1p21.3	NR	rs1023330-?		9e-09	NA		NR [8377093]
chr1	115824397	115824398	rs7544256	27322543	Gormley P	2016-06-20	Nat Genet	Meta-analysis of 375,000 individuals identifies 38 susceptibility loci for migraine.	Migraine	59,674 European ancestry cases, 316,078 European ancestry controls	NA	1p13.2	NGF, TSPAN2	rs7544256-?	0.64	9e-09	1.04167	[1.03-1.05]	Affymetrix, Illumina, Perlegen [8094889] (imputed)
chr1	181535714	181535715	rs78382112	30038396	Lee JJ	2018-07-23	Nat Genet	Gene discovery and polygenic prediction from a genome-wide association study of educational attainment in 1.1 million individuals.	Cognitive performance	257,841 European ancestry individuals	NA	1q25.3	Intergenic	rs78382112-A	0.0524	9e-09	0.0368	[0.024-0.049] unit increase	Affymetrix, Illumina [10100000] (imputed)
chr1	201861015	201861016	rs2279681	31530331	Thorp JG	2019-09-18	Psychol Med	Genetic heterogeneity in self-reported depressive symptoms identified through genetic analyses of the PHQ-9.	Depressive symptoms (binary sum-score)	148,752 European ancestry individuals	NA	1q32.1	SHISA4, LMOD1	rs2279681-C	0.657	9e-09	0.023	[0.015-0.031] unit increase	NR [9413637] (imputed)
chr1	208022290	208022291	rs1204707	32665545	van der Meer D	2020-07-14	Nat Commun	Understanding the genetic determinants of the brain with MOSTest.	Subcortical volume (MOSTest)	26,502 European ancestry individuals	NA	1q32.2	SSBP3	rs1204707-?		9e-09	NA		NR [7428630] (imputed)
chr1	243662026	243662027	rs9428576	32665545	van der Meer D	2020-07-14	Nat Commun	Understanding the genetic determinants of the brain with MOSTest.	Brain morphology (min-P)	26,502 European ancestry individuals	NA	1q43	DMRTA2, FAF1, CDKN2C	rs9428576-?		9e-09	NA		NR [7428630] (imputed)
chr1	2791890	2791891	rs6656067	31676860	Zhao B	2019-11-01	Nat Genet	Genome-wide association analysis of 19,629 individuals identifies variants influencing regional brain volumes and refines their genetic co-architecture with cognitive and mental health traits.	Brain region volumes	19,629 British ancestry individuals	NA	1p36.32	NR	rs6656067-?	NR	1e-08	NA		NR [9227495] (imputed)
chr1	7790547	7790548	rs12137398	29942085	Nagel M	2018-06-25	Nat Genet	Meta-analysis of genome-wide association studies for neuroticism in 449,484 individuals identifies novel genetic loci and pathways.	Depressed affect	357,957 European ancestry individuals	NA	1p36.23	NR	rs12137398-T	NR	1e-08	0.01683	[0.011-0.023] unit increase	Affymetrix [10847151] (imputed)
chr1	22430068	22430069	rs2143103	33414549	Demange PA	2021-01-07	Nat Genet	Investigating the genetic architecture of noncognitive skills using GWAS-by-subtraction.	Cognitive aspects of educational attainment	257,700 European ancestry individuals	NA	1p36.12	NR	rs2143103-G	0.151093	1e-08	0.0499784	[0.033-0.067] unit decrease	Affymetrix, Illumina, Perlegen [7305956] (imputed)
chr1	22430068	22430069	rs2143103	30038396	Lee JJ	2018-07-23	Nat Genet	Gene discovery and polygenic prediction from a genome-wide association study of educational attainment in 1.1 million individuals.	Cognitive performance	257,841 European ancestry individuals	NA	1p36.12	Intergenic	rs2143103-A	0.1366	1e-08	0.0238	[0.016-0.032] unit increase	Affymetrix, Illumina [10100000] (imputed)
chr1	30437267	30437268	rs6694545	32606422	Wu Y	2020-06-30	Transl Psychiatry	Multi-trait analysis for genome-wide association study of five psychiatric disorders.	Schizophrenia (MTAG)	67,764 individuals	NA	1p35.2	NR	rs6694545-?		1e-08	NA		NR [8377093]
chr1	32061850	32061851	rs7518151	29942086	Savage JE	2018-06-25	Nat Genet	Genome-wide association meta-analysis in 269,867 individuals identifies new genetic and functional links to intelligence.	Intelligence	269,867 European ancestry individuals	NA	1p35.2	NR	rs7518151-T	NR	1e-08	5.726	z-score decrease	Affymetrix, Illumina [9295118] (imputed)
chr1	32062065	32062066	rs4949448	29942086	Savage JE	2018-06-25	Nat Genet	Genome-wide association meta-analysis in 269,867 individuals identifies new genetic and functional links to intelligence.	Intelligence	269,867 European ancestry individuals	NA	1p35.2	NR	rs4949448-T	NR	1e-08	5.683	z-score increase	Affymetrix, Illumina [9295118] (imputed)
chr1	37192740	37192741	rs1002656	31835028	Cross-Disorder Group of the Psychiatric Genomics Consortium	2019-12-01	Cell	Genomic Relationships, Novel Loci, and Pleiotropic Mechanisms across Eight Psychiatric Disorders.	anorexia nervosa, attention-deficit/hyperactivity disorder, autism spectrum disorder, bipolar disorder, major depression, obsessive-compulsive disorder, schizophrenia, or Tourette syndrome (pleiotropy)	19,009 European ancestry ADHD cases, 3,495 European ancestry anorexia cases, 18,381 European ancestry autism cases, 20,352 European ancestry bipolar disorder cases, 130,664 European ancestry major depression cases, 2,688 European ancestry OCD cases, 33,640 European ancestry schizophrenia cases, 4,645 European ancestry Tourette's cases, 494,162 European ancestry controls	NA	1p34.3	GRIK3	rs1002656-?		1e-08	NA		NR [6786993] (imputed)
chr1	37709327	37709328	rs1466887	30718901	Howard DM	2019-02-04	Nat Neurosci	Genome-wide meta-analysis of depression identifies 102 independent variants and highlights the importance of the prefrontal brain regions.	Depression	118,811 European ancestry cases, 327,427 European ancestry controls, 127,552 cases, 233,763 controls	414,055 European ancestry cases, 892,299 European ancestry controls	1p34.3	NR	rs1466887-C	0.4489	1e-08	1.01215	[1.01-1.02]	NR [8098588] (imputed)
chr1	41773501	41773502	rs12744310	28530673	Sniekers S	2017-05-22	Nat Genet	Genome-wide association meta-analysis of 78,308 individuals identifies new loci and genes influencing human intelligence.	Intelligence	up to 58,799 European ancestry adults, up to 19,509 European ancestry children	NA	1p34.2	SCMH1, FOXO6	rs12744310-T	0.2227	1e-08	5.724	z score decrease	Affymetrix, Illumina [12104294] (imputed)
chr1	41843439	41843440	rs11209970	31374203	Lam M	2019-08-01	Am J Hum Genet	Pleiotropic Meta-Analysis of Cognition, Education, and Schizophrenia Differentiates Roles of Early Neurodevelopmental and Adult Synaptic Pathways.	Cognitive ability, years of educational attainment or schizophrenia (pleiotropy)	328,917 individuals with educational attainment measurements, 107,207 individuals with cognitive ability measurements, 77,096 European ancestry schizophrenia cases, 43,456 European ancestry controls	NA	1p34.2	FOXO6	rs11209970-?	NR	1e-08	0.0124349	[0.0081-0.0167] unit increase	NR [7306098]
chr1	43764083	43764084	rs3120047	31676860	Zhao B	2019-11-01	Nat Genet	Genome-wide association analysis of 19,629 individuals identifies variants influencing regional brain volumes and refines their genetic co-architecture with cognitive and mental health traits.	Brain region volumes	19,629 British ancestry individuals	NA	1p34.2	NR	rs3120047-?	NR	1e-08	NA		NR [9227495] (imputed)
chr1	43930737	43930738	rs2842198	31835028	Cross-Disorder Group of the Psychiatric Genomics Consortium	2019-12-01	Cell	Genomic Relationships, Novel Loci, and Pleiotropic Mechanisms across Eight Psychiatric Disorders.	anorexia nervosa, attention-deficit/hyperactivity disorder, autism spectrum disorder, bipolar disorder, major depression, obsessive-compulsive disorder, schizophrenia, or Tourette syndrome (pleiotropy)	19,009 European ancestry ADHD cases, 3,495 European ancestry anorexia cases, 18,381 European ancestry autism cases, 20,352 European ancestry bipolar disorder cases, 130,664 European ancestry major depression cases, 2,688 European ancestry OCD cases, 33,640 European ancestry schizophrenia cases, 4,645 European ancestry Tourette's cases, 494,162 European ancestry controls	NA	1p34.2	HYI, SZT2	rs2842198-?		1e-08	NA		NR [6786993] (imputed)
chr1	44037684	44037685	rs3001723	30478444	Demontis D	2018-11-26	Nat Genet	Discovery of the first genome-wide significant risk loci for attention deficit/hyperactivity disorder.	Attention deficit hyperactivity disorder	19,099 European ancestry cases, 72 non-European ancestry cases, 1,012 Han Chinese ancestry cases, 34,194 European ancestry controls, 72 non-European ancestry controls, 925 Han Chinese ancestry controls	5,085 Icelandic ancestry cases, 5,857 cases, 131,122 Icelandic ancestry controls, 70,393 controls	1p34.2	PTPRF	rs3001723-A	NR	1e-08	1.075	NR	Affymetrix, Illumina, Perlegen [8047421] (imputed)
chr1	51256090	51256091	rs58432198	31676860	Zhao B	2019-11-01	Nat Genet	Genome-wide association analysis of 19,629 individuals identifies variants influencing regional brain volumes and refines their genetic co-architecture with cognitive and mental health traits.	Brain region volumes	19,629 British ancestry individuals	NA	1p32.3	NR	rs58432198-?	NR	1e-08	NA		NR [9227495] (imputed)
chr1	51985041	51985042	rs2275004	31676860	Zhao B	2019-11-01	Nat Genet	Genome-wide association analysis of 19,629 individuals identifies variants influencing regional brain volumes and refines their genetic co-architecture with cognitive and mental health traits.	Brain region volumes	19,629 British ancestry individuals	NA	1p32.3	NR	rs2275004-?	NR	1e-08	NA		NR [9227495] (imputed)
chr1	52061444	52061445	rs116116372	31676860	Zhao B	2019-11-01	Nat Genet	Genome-wide association analysis of 19,629 individuals identifies variants influencing regional brain volumes and refines their genetic co-architecture with cognitive and mental health traits.	Brain region volumes	19,629 British ancestry individuals	NA	1p32.3	NR	rs116116372-?	NR	1e-08	NA		NR [9227495] (imputed)
chr1	64212624	64212625	rs2819184	32665545	van der Meer D	2020-07-14	Nat Commun	Understanding the genetic determinants of the brain with MOSTest.	Brain morphology (MOSTest)	26,502 European ancestry individuals	NA	1p31.3	ROR1	rs2819184-?		1e-08	NA		NR [7428630] (imputed)
chr1	67050143	67050144	rs10127497	29662059	Howard DM	2018-04-16	Nat Commun	Genome-wide association study of depression phenotypes in UK Biobank identifies variants in excitatory synaptic pathways.	Depression (broad)	113,769 British ancestry cases, 208,811 British ancestry controls	NA	1p31.3	NR	rs10127497-T	0.1382	1e-08	0.0097	[0.0064-0.013] unit increase	NR [7666894] (imputed)
chr1	68627942	68627943	rs1808596	32665545	van der Meer D	2020-07-14	Nat Commun	Understanding the genetic determinants of the brain with MOSTest.	Cortical surface area (MOSTest)	26,502 European ancestry individuals	NA	1p31.3	C1orf210, TIE1, MPL, CDC20, ELOVL1, MED8, SZT2, HYI	rs1808596-?		1e-08	NA		NR [7428630] (imputed)
chr1	69169562	69169563	rs1492057	33414549	Demange PA	2021-01-07	Nat Genet	Investigating the genetic architecture of noncognitive skills using GWAS-by-subtraction.	Cognitive aspects of educational attainment	257,700 European ancestry individuals	NA	1p31.2	NR	rs1492057-C	0.10835	1e-08	0.0576663	[0.038-0.077] unit increase	Affymetrix, Illumina, Perlegen [7305956] (imputed)
chr1	72114786	72114787	rs11576565	29326435	Hill WD	2018-01-11	Mol Psychiatry	A combined analysis of genetically correlated traits identifies 187 loci and a role for neurogenesis and myelination in intelligence.	Intelligence (MTAG)	120,934 British ancestry individuals, 127,548 individuals	NA	1p31.1	NEGR1	rs11576565-A	NR	1e-08	0.0171029	[0.011-0.023] unit increase	Affymetrix [NR]
chr1	72514700	72514701	rs2422134	30643256	Baselmans BML	2019-01-14	Nat Genet	Multivariate genome-wide analyses of the well-being spectrum.	Depressive symptoms	1,067,913 European ancestry individuals	228,033 European ancestry individuals	1p31.1	NR	rs2422134-C	0.502957	1e-08	0.00710707	[0.0046-0.0096] unit decrease	NR [NR]
chr1	72632884	72632885	rs17589603	29326435	Hill WD	2018-01-11	Mol Psychiatry	A combined analysis of genetically correlated traits identifies 187 loci and a role for neurogenesis and myelination in intelligence.	Intelligence (MTAG)	120,934 British ancestry individuals, 127,548 individuals	NA	1p31.1	NEGR1	rs17589603-A	NR	1e-08	0.0288686	[0.019-0.039] unit increase	Affymetrix [NR]
chr1	72919498	72919499	rs75593079	33414549	Demange PA	2021-01-07	Nat Genet	Investigating the genetic architecture of noncognitive skills using GWAS-by-subtraction.	Cognitive aspects of educational attainment	257,700 European ancestry individuals	NA	1p31.1	NR	rs75593079-G	0.0497018	1e-08	0.081867	[0.054-0.11] unit decrease	Affymetrix, Illumina, Perlegen [7305956] (imputed)
chr1	73278614	73278615	rs35998080	28540026	Anney RJL	2017-05-22	Mol Autism	Meta-analysis of GWAS of over 16,000 individuals with autism spectrum disorder highlights a novel locus at 10q24.32 and a significant overlap with schizophrenia.	Autism spectrum disorder or schizophrenia	schizophrenia cases and controls (see Ripke, 2014), up to 6,197 European ancestry ASD cases, up to 7,377 European ancestry controls, up to 1,190 ASD cases, up to 1,190 controls	NA	1p31.1	LINC01360	rs35998080-T		1e-08	1.06	[1.04-1.08]	Affymetrix, Illumina [NR]
chr1	73814158	73814159	rs10789368	32606422	Wu Y	2020-06-30	Transl Psychiatry	Multi-trait analysis for genome-wide association study of five psychiatric disorders.	Attention deficit hyperactivity disorder (MTAG)	61,421 individuals	NA	1p31.1	NR	rs10789368-?		1e-08	NA		NR [520857]
chr1	80793117	80793118	rs12065553	27479909	Hyde CL	2016-08-01	Nat Genet	Identification of 15 genetic loci associated with risk of major depression in individuals of European descent.	Major depressive disorder	84,847 European ancestry cases, 241,266 European ancestry controls	45,773 European ancestry cases, 106,354 European ancestry controls	1p31.1	Intergenic	rs12065553-G	0.279676	1e-08	0.0309	[0.017-0.045] unit increase	Illumina [1220000] (imputed)
chr1	80799328	80799329	rs2389016	29700475	Wray NR	2018-04-26	Nat Genet	Genome-wide association analyses identify 44 risk variants and refine the genetic architecture of major depression.	Depression	135,458 European ancestry cases, 344,901 European ancestry controls	NA	1p31.1	intergenic	rs2389016-T	0.28	1e-08	1.03	[1.02-1.04]	NR [9622763] (imputed)
chr1	88423965	88423966	rs2991716	31676860	Zhao B	2019-11-01	Nat Genet	Genome-wide association analysis of 19,629 individuals identifies variants influencing regional brain volumes and refines their genetic co-architecture with cognitive and mental health traits.	Brain region volumes	19,629 British ancestry individuals	NA	1p22.2	NR	rs2991716-?	NR	1e-08	NA		NR [9227495] (imputed)
chr1	90796052	90796053	rs4261101	29700475	Wray NR	2018-04-26	Nat Genet	Genome-wide association analyses identify 44 risk variants and refine the genetic architecture of major depression.	Depression	135,458 European ancestry cases, 344,901 European ancestry controls	NA	1p22.2	intergenic	rs4261101-G	0.63	1e-08	1.03093	[1.02-1.04]	NR [9622763] (imputed)
chr1	96167509	96167510	rs1931247	29326435	Hill WD	2018-01-11	Mol Psychiatry	A combined analysis of genetically correlated traits identifies 187 loci and a role for neurogenesis and myelination in intelligence.	Intelligence (MTAG)	120,934 British ancestry individuals, 127,548 individuals	NA	1p21.3	RP11-286B14.1	rs1931247-A	NR	1e-08	0.0177708	[0.012-0.024] unit decrease	Affymetrix [NR]
chr1	96187318	96187319	rs1931255	29326435	Hill WD	2018-01-11	Mol Psychiatry	A combined analysis of genetically correlated traits identifies 187 loci and a role for neurogenesis and myelination in intelligence.	Intelligence (MTAG)	120,934 British ancestry individuals, 127,548 individuals	NA	1p21.3	RP11-286B14.1	rs1931255-A	NR	1e-08	0.0207904	[0.014-0.028] unit decrease	Affymetrix [NR]
chr1	98288580	98288581	rs78164635	29326435	Hill WD	2018-01-11	Mol Psychiatry	A combined analysis of genetically correlated traits identifies 187 loci and a role for neurogenesis and myelination in intelligence.	Intelligence (MTAG)	120,934 British ancestry individuals, 127,548 individuals	NA	1p21.3	DPYD	rs78164635-T	NR	1e-08	0.0328961	[0.022-0.044] unit decrease	Affymetrix [NR]
chr1	98588884	98588885	rs1473474	29942086	Savage JE	2018-06-25	Nat Genet	Genome-wide association meta-analysis in 269,867 individuals identifies new genetic and functional links to intelligence.	Intelligence	269,867 European ancestry individuals	NA	1p21.3	NR	rs1473474-T	NR	1e-08	5.683	z-score increase	Affymetrix, Illumina [9295118] (imputed)
chr1	99707753	99707754	rs143083071	26830138	Herold C	2016-02-02	Mol Psychiatry	Family-based association analyses of imputed genotypes reveal genome-wide significant association of Alzheimer's disease with OSBPL6, PTPRG, and PDCL3.	Alzheimer disease and age of onset	2,478 European ancestry cases, 979 ancestry controls both from the same 1,070 families	NA	1p21.3	Intergenic	rs143083071-A	NR	1e-08	5.734	unit increase	Affymetrix [up to 15107142] (imputed)
chr1	107254772	107254773	rs4914984	30643256	Baselmans BML	2019-01-14	Nat Genet	Multivariate genome-wide analyses of the well-being spectrum.	Depressive symptoms	1,067,913 European ancestry individuals	228,033 European ancestry individuals	1p13.3	NR	rs4914984-G	0.769485	1e-08	0.00635591	[0.0042-0.0085] unit increase	NR [NR]
chr1	113239477	113239478	rs2999158	31676860	Zhao B	2019-11-01	Nat Genet	Genome-wide association analysis of 19,629 individuals identifies variants influencing regional brain volumes and refines their genetic co-architecture with cognitive and mental health traits.	Brain region volumes	19,629 British ancestry individuals	NA	1p13.2	NR	rs2999158-?	NR	1e-08	NA		NR [9227495] (imputed)
chr1	119590397	119590398	rs2645302	32665545	van der Meer D	2020-07-14	Nat Commun	Understanding the genetic determinants of the brain with MOSTest.	Cortical surface area (min-P)	26,502 European ancestry individuals	NA	1p12	CROCC, MFAP2, ATP13A2, SDHB	rs2645302-?		1e-08	NA		NR [7428630] (imputed)
chr1	119799098	119799099	rs7529542	32193296	Grasby KL	2020-03-01	Science	The genetic architecture of the human cerebral cortex.	Cortical surface area	33,992 European ancestry individuals	14,727 European ancestry individuals, 2,943 individuals	1p12	NR	rs7529542-T	0.7744	1e-08	9.30945	[6.11-12.51] unit decrease	Affymetrix, Illumina [NR]
chr1	150492113	150492114	rs12129037	30285260	Ikeda M	2018-10-03	Schizophr Bull	Genome-Wide Association Study Detected Novel Susceptibility Genes for Schizophrenia and Shared Trans-Populations/Diseases Genetic Effect.	Schizophrenia	14,023 East Asian ancestry cases, 33,640 European ancestry cases, 31,505 East Asian ancestry controls, 43,456 European ancestry controls	NA	1q21.2	ECM1	rs12129037-T	NR	1e-08	1.094	[1.06-1.12]	Illumina [6627481] (imputed)
chr1	150510659	150510660	rs6693567	27322543	Gormley P	2016-06-20	Nat Genet	Meta-analysis of 375,000 individuals identifies 38 susceptibility loci for migraine.	Migraine	59,674 European ancestry cases, 316,078 European ancestry controls	NA	1q21.2	ADAMTSL4, ECM1	rs6693567-C	0.27	1e-08	1.05	[1.03-1.06]	Affymetrix, Illumina, Perlegen [8094889] (imputed)
chr1	153986118	153986119	rs6672856	31676860	Zhao B	2019-11-01	Nat Genet	Genome-wide association analysis of 19,629 individuals identifies variants influencing regional brain volumes and refines their genetic co-architecture with cognitive and mental health traits.	Brain region volumes	19,629 British ancestry individuals	NA	1q21.3	NR	rs6672856-?	NR	1e-08	NA		NR [9227495] (imputed)
chr1	155142882	155142883	rs4971088	31676860	Zhao B	2019-11-01	Nat Genet	Genome-wide association analysis of 19,629 individuals identifies variants influencing regional brain volumes and refines their genetic co-architecture with cognitive and mental health traits.	Brain region volumes	19,629 British ancestry individuals	NA	1q22	NR	rs4971088-?	NR	1e-08	NA		NR [9227495] (imputed)
chr1	155197461	155197462	rs2990245	31676860	Zhao B	2019-11-01	Nat Genet	Genome-wide association analysis of 19,629 individuals identifies variants influencing regional brain volumes and refines their genetic co-architecture with cognitive and mental health traits.	Brain region volumes	19,629 British ancestry individuals	NA	1q22	NR	rs2990245-?	NR	1e-08	NA		NR [9227495] (imputed)
chr1	156446241	156446242	rs2274316	23793025	Anttila V	2013-06-23	Nat Genet	Genome-wide meta-analysis identifies new susceptibility loci for migraine.	Migraine	23,285 European ancestry cases, 95,425 European ancestry controls	NA	1q22	MEF2D, APOA1BP	rs2274316-C	0.36	1e-08	1.07	[1.05-1.10]	Affymetrix, Illumina [~ 2300000] (imputed)
chr1	156450872	156450873	rs2274319	32632093	Guo Y	2020-07-06	Nat Commun	A genome-wide cross-phenotype meta-analysis of the association of blood pressure with migraine.	Migraine without aura and/or systolic blood pressure	757,601 European ancestry individuals with blood pressure measurements, up to 59,674 European ancestry migraine cases, 316,078 European ancestry controls	NA	1q22	NR	rs2274319-?	NR	1e-08	NA		NR [up to 7000000]
chr1	167903078	167903079	rs10489202	22037555	Shi Y	2011-10-30	Nat Genet	Common variants on 8p12 and 1q24.2 confer risk of schizophrenia.	Schizophrenia	3,750 Han Chinese ancestry cases, 6,468 Han Chinese ancestry controls	4,383 Han Chinese ancestry cases, 4,539 Han Chinese ancestry controls	1q24.2	BRP44, DCAF6	rs10489202-A	0.141	1e-08	1.23	[1.15-1.32]	Affymetrix [546561]
chr1	173878861	173878862	rs5877	30804565	Jansen PR	2019-02-25	Nat Genet	Genome-wide analysis of insomnia in 1,331,010 individuals identifies new risk loci and functional pathways.	Insomnia	651,923 European ancestry males, 679,087 European ancestry females	NA	1q25.1	NR	rs5877-T	0.6691	1e-08	1.037	[1.03-1.05]	Affymetrix, Illumina [NR] (imputed)
chr1	176182721	176182722	rs4526571	30643256	Baselmans BML	2019-01-14	Nat Genet	Multivariate genome-wide analyses of the well-being spectrum.	Depressive symptoms	1,067,913 European ancestry individuals	228,033 European ancestry individuals	1q25.2	NR	rs4526571-A	0.38295	1e-08	0.00611587	[0.004-0.0082] unit decrease	NR [NR]
chr1	177309489	177309490	rs4650963	29483656	Pardinas AF	2018-02-26	Nat Genet	Common schizophrenia alleles are enriched in mutation-intolerant genes and in regions under strong background selection.	Schizophrenia	40,675 European ancestry cases, 64,643 European ancestry controls	1,651 European ancestry cases, 4,111 cases, 142,717 European ancestry controls, 11,507 controls	1q25.2	BRINP2	rs4650963-?	NR	1e-08	1.056	[1.04-1.07]	Illumina [8000000] (imputed)
chr1	177374762	177374763	rs142462188	31835028	Cross-Disorder Group of the Psychiatric Genomics Consortium	2019-12-01	Cell	Genomic Relationships, Novel Loci, and Pleiotropic Mechanisms across Eight Psychiatric Disorders.	anorexia nervosa, attention-deficit/hyperactivity disorder, autism spectrum disorder, bipolar disorder, major depression, obsessive-compulsive disorder, schizophrenia, or Tourette syndrome (pleiotropy)	19,009 European ancestry ADHD cases, 3,495 European ancestry anorexia cases, 18,381 European ancestry autism cases, 20,352 European ancestry bipolar disorder cases, 130,664 European ancestry major depression cases, 2,688 European ancestry OCD cases, 33,640 European ancestry schizophrenia cases, 4,645 European ancestry Tourette's cases, 494,162 European ancestry controls	NA	1q25.2	Intergenic	rs142462188-?		1e-08	NA		NR [6786993] (imputed)
chr1	181535714	181535715	rs78382112	33414549	Demange PA	2021-01-07	Nat Genet	Investigating the genetic architecture of noncognitive skills using GWAS-by-subtraction.	Cognitive aspects of educational attainment	257,700 European ancestry individuals	NA	1q25.3	NR	rs78382112-G	0.0536779	1e-08	0.0797016	[0.052-0.107] unit decrease	Affymetrix, Illumina, Perlegen [7305956] (imputed)
chr1	197754740	197754741	rs9427672	29292387	Turley P	2018-01-01	Nat Genet	Multi-trait analysis of genome-wide association summary statistics using MTAG.	Depressive symptoms (MTAG)	354,862 European ancestry individuals	NA	1q31.3	NR	rs9427672-A	0.2347	1e-08	0.0147	[0.0096-0.0198] unit decrease	Illumina [NR] (imputed)
chr1	197799363	197799364	rs113204513	31666681	Zhao B	2019-10-30	Mol Psychiatry	Large-scale GWAS reveals genetic architecture of brain white matter microstructure and genetic overlap with cognitive and mental health traits (n = 17,706).	White matter microstructure (fractional anisotropy)	17,706 European ancestry individuals	NA	1q31.3	NR	rs113204513-?		1e-08	NA		NR [8955960] (imputed)
chr1	200826768	200826769	rs2292096	22116939	Guo Y	2011-11-24	Hum Mol Genet	Two-stage genome-wide association study identifies variants in CAMSAP1L1 as susceptibility loci for epilepsy in Chinese.	Epilepsy	504 Han Chinese ancestry cases, 2,947 Han Chinese ancestry controls	583 Han Chinese ancestry cases, 497 Han Chinese ancestry controls	1q32.1	CAMSAP1L1	rs2292096-?	NR	1e-08	1.59	[NR]	Illumina [461024]
chr1	208266861	208266862	rs2498020	31676860	Zhao B	2019-11-01	Nat Genet	Genome-wide association analysis of 19,629 individuals identifies variants influencing regional brain volumes and refines their genetic co-architecture with cognitive and mental health traits.	Brain region volumes	19,629 British ancestry individuals	NA	1q32.2	NR	rs2498020-?	NR	1e-08	NA		NR [9227495] (imputed)
chr1	209712888	209712889	rs6703183	31872054	Wei L	2019-11-08	Neurol Genet	Identification of TYW3/CRYZ and FGD4 as susceptibility genes for amyotrophic lateral sclerosis.	Amyotrophic lateral sclerosis	666 Han Chinese ancestry cases, 3,988 Han Chinese ancestry controls	up to 884 Han Chinese ancestry cases, up to 5,329 Han Chinese ancestry controls	1q32.2	NR	rs6703183-?	NR	1e-08	1.3	NR	Illumina [456414]
chr1	210293332	210293333	rs11119409	30804565	Jansen PR	2019-02-25	Nat Genet	Genome-wide analysis of insomnia in 1,331,010 individuals identifies new risk loci and functional pathways.	Insomnia	651,923 European ancestry males, 679,087 European ancestry females	NA	1q32.2	NR	rs11119409-C	0.4134	1e-08	1.0352	[1.02-1.05]	Affymetrix, Illumina [NR] (imputed)
chr1	215139179	215139180	rs562410	31676860	Zhao B	2019-11-01	Nat Genet	Genome-wide association analysis of 19,629 individuals identifies variants influencing regional brain volumes and refines their genetic co-architecture with cognitive and mental health traits.	Brain region volumes	19,629 British ancestry individuals	NA	1q41	NR	rs562410-?	NR	1e-08	NA		NR [9227495] (imputed)
chr1	216871411	216871412	rs17043393	29326435	Hill WD	2018-01-11	Mol Psychiatry	A combined analysis of genetically correlated traits identifies 187 loci and a role for neurogenesis and myelination in intelligence.	Intelligence (MTAG)	120,934 British ancestry individuals, 127,548 individuals	NA	1q41	ESRRG	rs17043393-A	NR	1e-08	0.0229025	[0.015-0.031] unit increase	Affymetrix [NR]
chr1	229007512	229007513	rs143925775	30804565	Jansen PR	2019-02-25	Nat Genet	Genome-wide analysis of insomnia in 1,331,010 individuals identifies new risk loci and functional pathways.	Insomnia	651,923 European ancestry males, 679,087 European ancestry females	NA	1q42.13	NR	rs143925775-C	0.9956	1e-08	1.29199	[1.20-1.38]	Affymetrix, Illumina [NR] (imputed)
chr1	243555218	243555219	rs10803138	30285260	Ikeda M	2018-10-03	Schizophr Bull	Genome-Wide Association Study Detected Novel Susceptibility Genes for Schizophrenia and Shared Trans-Populations/Diseases Genetic Effect.	Schizophrenia	14,023 East Asian ancestry cases, 33,640 European ancestry cases, 31,505 East Asian ancestry controls, 43,456 European ancestry controls	NA	1q43	SDCCAG8	rs10803138-G	NR	1e-08	1.075	[1.05-1.1]	Illumina [6627481] (imputed)
chr1	243608966	243608967	rs6703335	31740837	Lam M	2019-11-18	Nat Genet	Comparative genetic architectures of schizophrenia in East Asian and European populations.	Schizophrenia	22,778 East Asian ancestry cases, 35,362 East Asian ancestry controls, 33,640 European ancestry cases, 43,456 European ancestry controls	NA	1q43	NR	rs6703335-?	NR	1e-08	1.05264	[1.04-1.07]	Affymetrix, Illumina [12447948] (imputed)
chr1	243663604	243663608	rs145504297	31666681	Zhao B	2019-10-30	Mol Psychiatry	Large-scale GWAS reveals genetic architecture of brain white matter microstructure and genetic overlap with cognitive and mental health traits (n = 17,706).	White matter microstructure (fractional anisotropy)	17,706 European ancestry individuals	NA	1q44	NR	rs145504297-?		1e-08	NA		NR [8955960] (imputed)
chr1	243667899	243667900	rs9428966	32606422	Wu Y	2020-06-30	Transl Psychiatry	Multi-trait analysis for genome-wide association study of five psychiatric disorders.	Schizophrenia (MTAG)	65,967 individuals	NA	1q44	NR	rs9428966-?		1e-08	NA		NR [8377093]
chr1	3149788	3149789	rs2817160	31676860	Zhao B	2019-11-01	Nat Genet	Genome-wide association analysis of 19,629 individuals identifies variants influencing regional brain volumes and refines their genetic co-architecture with cognitive and mental health traits.	Brain region volumes	19,629 British ancestry individuals	NA	1p36.32	NR	rs2817160-?	NR	2e-08	NA		NR [9227495] (imputed)
chr1	8489301	8489302	rs301799	31835028	Cross-Disorder Group of the Psychiatric Genomics Consortium	2019-12-01	Cell	Genomic Relationships, Novel Loci, and Pleiotropic Mechanisms across Eight Psychiatric Disorders.	anorexia nervosa, attention-deficit/hyperactivity disorder, autism spectrum disorder, bipolar disorder, major depression, obsessive-compulsive disorder, schizophrenia, or Tourette syndrome (pleiotropy)	19,009 European ancestry ADHD cases, 3,495 European ancestry anorexia cases, 18,381 European ancestry autism cases, 20,352 European ancestry bipolar disorder cases, 130,664 European ancestry major depression cases, 2,688 European ancestry OCD cases, 33,640 European ancestry schizophrenia cases, 4,645 European ancestry Tourette's cases, 494,162 European ancestry controls	NA	1p36.23	RERE, SLC45A1	rs301799-?		2e-08	NA		NR [6786993] (imputed)
chr1	17315424	17315425	rs4920605	32665545	van der Meer D	2020-07-14	Nat Commun	Understanding the genetic determinants of the brain with MOSTest.	Brain morphology (MOSTest)	26,502 European ancestry individuals	NA	1p36.13	CROCC, MFAP2, ATP13A2, SDHB	rs4920605-?		2e-08	NA		NR [7428630] (imputed)
chr1	29141154	29141155	rs533123	31740837	Lam M	2019-11-18	Nat Genet	Comparative genetic architectures of schizophrenia in East Asian and European populations.	Schizophrenia	22,778 East Asian ancestry cases, 35,362 East Asian ancestry controls, 33,640 European ancestry cases, 43,456 European ancestry controls	NA	1p35.3	NR	rs533123-?	NR	2e-08	1.08264	[1.05-1.11]	Affymetrix, Illumina [12447948] (imputed)
chr1	30426013	30426014	rs12407717	30626913	Amare AT	2019-01-09	Mol Psychiatry	Bivariate genome-wide association analyses of the broad depression phenotype combined with major depressive disorder, bipolar disorder or schizophrenia reveal eight novel genetic loci for depression.	Broad depression or schizophrenia	9,240 European ancestry broad depression cases, 9,519 European ancestry broad depression controls, 51,258 European ancestry individuals, 36,989 European and East Asian ancestry schizophrenia cases, 113,075 European and East Asian ancestry schizophrenia controls	322,580 individuals	1p35.2	MATN1	rs12407717-T	0.13	2e-08	NA		Affymetrix, Illumina [at least 918921] (imputed)
chr1	37259812	37259813	rs11263946	29292387	Turley P	2018-01-01	Nat Genet	Multi-trait analysis of genome-wide association summary statistics using MTAG.	Depressive symptoms	354,862 European ancestry individuals	NA	1p34.3	NR	rs11263946-G	0.76	2e-08	0.0161	[0.01-0.022] unit decrease	Illumina [NR] (imputed)
chr1	37865953	37865954	rs875361	33414549	Demange PA	2021-01-07	Nat Genet	Investigating the genetic architecture of noncognitive skills using GWAS-by-subtraction.	Cognitive aspects of educational attainment	257,700 European ancestry individuals	NA	1p34.3	NR	rs875361-G	0.456262	2e-08	0.0354638	[0.023-0.048] unit increase	Affymetrix, Illumina, Perlegen [7305956] (imputed)
chr1	37865953	37865954	rs875361	30038396	Lee JJ	2018-07-23	Nat Genet	Gene discovery and polygenic prediction from a genome-wide association study of educational attainment in 1.1 million individuals.	Cognitive performance	257,841 European ancestry individuals	NA	1p34.3	Intergenic	rs875361-A	0.4561	2e-08	0.0162	[0.011-0.022] unit decrease	Affymetrix, Illumina [10100000] (imputed)
chr1	43842362	43842362	rs143796540	31666681	Zhao B	2019-10-30	Mol Psychiatry	Large-scale GWAS reveals genetic architecture of brain white matter microstructure and genetic overlap with cognitive and mental health traits (n = 17,706).	White matter microstructure (mode of anisotropy)	17,706 European ancestry individuals	NA	1p34.2	NR	rs143796540-?		2e-08	NA		NR [8955960] (imputed)
chr1	44006338	44006339	rs2782639	30610198	Soler Artigas M	2019-01-04	Mol Psychiatry	Attention-deficit/hyperactivity disorder and lifetime cannabis use: genetic overlap and causality.	Attention deficit hyperactivity disorder or cannabis use	18,345 European ancestry ADHD cases, 14,374 European ancestry cannabis use cases, 50,410 European ancestry controls	NA	1p34.2	PTPRF	rs2782639-G	NR	2e-08	1.07527	[1.05-1.1]	NR [5009020] (imputed)
chr1	46555299	46555300	rs785482	32665545	van der Meer D	2020-07-14	Nat Commun	Understanding the genetic determinants of the brain with MOSTest.	Subcortical volume (MOSTest)	26,502 European ancestry individuals	NA	1p34.1	NR	rs785482-?		2e-08	NA		NR [7428630] (imputed)
chr1	51218694	51218695	rs28787109	31676860	Zhao B	2019-11-01	Nat Genet	Genome-wide association analysis of 19,629 individuals identifies variants influencing regional brain volumes and refines their genetic co-architecture with cognitive and mental health traits.	Brain region volumes	19,629 British ancestry individuals	NA	1p32.3	NR	rs28787109-?	NR	2e-08	NA		NR [9227495] (imputed)
chr1	57850913	57850914	rs12405761	30804566	Lane JM	2019-02-25	Nat Genet	Biological and clinical insights from genetics of insomnia symptoms.	Insomnia symptoms (never/rarely vs. sometimes/usually)	345,022 European ancestry cases, 108,357 European ancestry controls	17,140 European ancestry cases, 61,850 European ancestry controls	1p32.2	DAB1	rs12405761-A	0.570608	2e-08	1.03	[1.02-1.04]	Affymetrix [14661600] (imputed)
chr1	61832444	61832445	rs6674884	30038396	Lee JJ	2018-07-23	Nat Genet	Gene discovery and polygenic prediction from a genome-wide association study of educational attainment in 1.1 million individuals.	Cognitive performance (MTAG)	402,382 European ancestry individuals	NA	1p31.3	Intergenic	rs6674884-A	0.859	2e-08	0.0185	[0.012-0.025] unit decrease	Affymetrix, Illumina [7100000] (imputed)
chr1	66358241	66358242	rs1937447	30804565	Jansen PR	2019-02-25	Nat Genet	Genome-wide analysis of insomnia in 1,331,010 individuals identifies new risk loci and functional pathways.	Insomnia	651,923 European ancestry males, 679,087 European ancestry females	NA	1p31.3	NR	rs1937447-G	0.2407	2e-08	1.0395	[1.03-1.05]	Affymetrix, Illumina [NR] (imputed)
chr1	66407351	66407352	rs7528604	31116379	Meier SM	2019-05-22	JAMA Psychiatry	Genetic Variants Associated With Anxiety and Stress-Related Disorders: A Genome-Wide Association Study and Mouse-Model Study.	Anxiety and stress-related disorders (psychiatric co-morbidity covariate model)	12,096 European ancestry cases, 42,215 European ancestry controls	NA	1p31.3	PDE4B	rs7528604-?	NR	2e-08	1.11	[1.08-1.15]	Illumina [8933939] (imputed)
chr1	69171868	69171869	rs2420178	29326435	Hill WD	2018-01-11	Mol Psychiatry	A combined analysis of genetically correlated traits identifies 187 loci and a role for neurogenesis and myelination in intelligence.	Intelligence (MTAG)	120,934 British ancestry individuals, 127,548 individuals	NA	1p31.2	RP4-694A7.4	rs2420178-A	NR	2e-08	0.0271577	[0.018-0.037] unit increase	Affymetrix [NR]
chr1	71907539	71907540	rs12125471	29326435	Hill WD	2018-01-11	Mol Psychiatry	A combined analysis of genetically correlated traits identifies 187 loci and a role for neurogenesis and myelination in intelligence.	Intelligence (MTAG)	120,934 British ancestry individuals, 127,548 individuals	NA	1p31.1	ZRANB2-AS2	rs12125471-T	NR	2e-08	0.0270907	[0.018-0.037] unit increase	Affymetrix [NR]
chr1	72105375	72105376	rs12143094	29326435	Hill WD	2018-01-11	Mol Psychiatry	A combined analysis of genetically correlated traits identifies 187 loci and a role for neurogenesis and myelination in intelligence.	Intelligence (MTAG)	120,934 British ancestry individuals, 127,548 individuals	NA	1p31.1	NEGR1	rs12143094-C	NR	2e-08	0.0348164	[0.023-0.047] unit increase	Affymetrix [NR]
chr1	72718609	72718610	rs9424976	29942086	Savage JE	2018-06-25	Nat Genet	Genome-wide association meta-analysis in 269,867 individuals identifies new genetic and functional links to intelligence.	Intelligence	269,867 European ancestry individuals	NA	1p31.1	NR	rs9424976-T	NR	2e-08	5.59	z-score increase	Affymetrix, Illumina [9295118] (imputed)
chr1	73234828	73234829	rs2422286	30643256	Baselmans BML	2019-01-14	Nat Genet	Multivariate genome-wide analyses of the well-being spectrum.	Depressive symptoms	1,067,913 European ancestry individuals	228,033 European ancestry individuals	1p31.1	NR	rs2422286-A	0.178448	2e-08	0.00901346	[0.0059-0.0121] unit decrease	NR [NR]
chr1	73899741	73899742	rs1572668	27322543	Gormley P	2016-06-20	Nat Genet	Meta-analysis of 375,000 individuals identifies 38 susceptibility loci for migraine.	Migraine	59,674 European ancestry cases, 316,078 European ancestry controls	NA	1p31.1	Intergenic	rs1572668-G	0.48	2e-08	1.04	[1.02-1.05]	Affymetrix, Illumina, Perlegen [8094889] (imputed)
chr1	84417584	84417585	rs41293013	30038396	Lee JJ	2018-07-23	Nat Genet	Gene discovery and polygenic prediction from a genome-wide association study of educational attainment in 1.1 million individuals.	Cognitive performance	257,841 European ancestry individuals	NA	1p31.1	Intergenic	rs41293013-T	0.9855	2e-08	0.068	[0.044-0.092] unit decrease	Affymetrix, Illumina [10100000] (imputed)
chr1	85836072	85836073	rs79695640	32665545	van der Meer D	2020-07-14	Nat Commun	Understanding the genetic determinants of the brain with MOSTest.	Cortical surface area (MOSTest)	26,502 European ancestry individuals	NA	1p22.3	AKR1A1, NASP, CCDC17, GPBP1L1, TMEM69, IPP, MAST2, PIK3R3	rs79695640-?		2e-08	NA		NR [7428630] (imputed)
chr1	88269968	88269969	rs147753572	32193296	Grasby KL	2020-03-01	Science	The genetic architecture of the human cerebral cortex.	Cortical surface area	33,992 European ancestry individuals	14,727 European ancestry individuals, 2,943 individuals	1p22.3	NR	rs147753572-A	0.9795	2e-08	21.3595	[13.96-28.76] unit increase	Affymetrix, Illumina [NR]
chr1	88423965	88423966	rs2991716	32665545	van der Meer D	2020-07-14	Nat Commun	Understanding the genetic determinants of the brain with MOSTest.	Cortical surface area (min-P)	26,502 European ancestry individuals	NA	1p22.2	NR	rs2991716-?		2e-08	NA		NR [7428630] (imputed)
chr1	90796052	90796053	rs4261101	31926635	Coleman JRI	2019-11-01	Biol Psychiatry	The Genetics of the Mood Disorder Spectrum: Genome-wide Association Analyses of More Than 185,000 Cases and 439,000 Controls.	Bipolar disorder or major depressive disorder	164,933 European ancestry major depressive disorder cases, 20,352 European ancestry bipolar disorder cases, 439,741 European ancestry controls	NA	1p22.2	NR	rs4261101-G	NR	2e-08	1.03093		NR [NR] (imputed)
chr1	91135863	91135864	rs3945119	29326435	Hill WD	2018-01-11	Mol Psychiatry	A combined analysis of genetically correlated traits identifies 187 loci and a role for neurogenesis and myelination in intelligence.	Intelligence (MTAG)	120,934 British ancestry individuals, 127,548 individuals	NA	1p22.2	U3	rs3945119-A	NR	2e-08	0.016583	[0.011-0.022] unit decrease	Affymetrix [NR]
chr1	95586772	95586773	rs1023330	32606422	Wu Y	2020-06-30	Transl Psychiatry	Multi-trait analysis for genome-wide association study of five psychiatric disorders.	Bipolar disorder (MTAG)	65,682 individuals	NA	1p21.3	NR	rs1023330-?		2e-08	NA		NR [520857]
chr1	96604590	96604591	rs2391734	31835028	Cross-Disorder Group of the Psychiatric Genomics Consortium	2019-12-01	Cell	Genomic Relationships, Novel Loci, and Pleiotropic Mechanisms across Eight Psychiatric Disorders.	anorexia nervosa, attention-deficit/hyperactivity disorder, autism spectrum disorder, bipolar disorder, major depression, obsessive-compulsive disorder, schizophrenia, or Tourette syndrome (pleiotropy)	19,009 European ancestry ADHD cases, 3,495 European ancestry anorexia cases, 18,381 European ancestry autism cases, 20,352 European ancestry bipolar disorder cases, 130,664 European ancestry major depression cases, 2,688 European ancestry OCD cases, 33,640 European ancestry schizophrenia cases, 4,645 European ancestry Tourette's cases, 494,162 European ancestry controls	NA	1p21.3	Intergenic	rs2391734-?		2e-08	NA		NR [6786993] (imputed)
chr1	97000956	97000957	rs6671342	31754094	Pisanu C	2019-11-21	Transl Psychiatry	Evidence that genes involved in hedgehog signaling are associated with both bipolar disorder and high BMI.	Bipolar disorder or body mass index	20,352 European ancestry bipolar disorder cases, 31,358 European ancestry controls, 322,154 European ancestry individuals with BMI data.	NA	1p21.3	Intergenic	rs6671342-T	NR	2e-08	0.023	[0.015-0.031] unit decrease	Illumina [2013566] (imputed)
chr1	98536321	98536323	rs145793613	31666681	Zhao B	2019-10-30	Mol Psychiatry	Large-scale GWAS reveals genetic architecture of brain white matter microstructure and genetic overlap with cognitive and mental health traits (n = 17,706).	White matter microstructure (axial diusivities)	17,706 European ancestry individuals	NA	1p21.3	NR	rs145793613-?		2e-08	NA		NR [8955960] (imputed)
chr1	103588506	103588507	rs9663072	30038396	Lee JJ	2018-07-23	Nat Genet	Gene discovery and polygenic prediction from a genome-wide association study of educational attainment in 1.1 million individuals.	Cognitive performance (MTAG)	402,382 European ancestry individuals	NA	1p21.1	Intergenic	rs9663072-A	0.7019	2e-08	0.0141	[0.0092-0.019] unit decrease	Affymetrix, Illumina [7100000] (imputed)
chr1	113054658	113054659	rs351370	32198502	Shin J	2020-03-20	Cereb Cortex	Global and Regional Development of the Human Cerebral Cortex: Molecular Architecture and Occupational Aptitudes.	Cortical surface area (visual PC2)	23,784 European ancestry individuals	19,512 European ancestry individuals, 6,234 individuals	1p13.2	WNT2B	rs351370-?	NR	2e-08	0.0773	[0.05-0.104] unit increase	Affymetrix, Illumina [NR] (imputed)
chr1	154855054	154855055	rs1630500	24842889	Vacic V	2014-05-19	Hum Mol Genet	Genome-wide mapping of IBD segments in an Ashkenazi PD cohort identifies associated haplotypes.	Parkinson's disease	1,130 Ashkenazi Jewish cases, 2,611 Ashkenazi Jewish controls	306 Ashkenazi Jewish cases, 2,583 Ashkenazi Jewish controls	1q21.3	GBA	rs1630500-?	0.045	2e-08	1.75	[1.43-2.15]	Affymetrix, Illumina [1069161] (imputed)
chr1	156197379	156197380	rs2984613	25663218	Verhaaren BF	2015-07-02	Circ Cardiovasc Genet	Multiethnic genome-wide association study of cerebral white matter hyperintensities on MRI.	White matter hyperintensity burden	17,936 European ancestry individuals, 1,943 African American ancestry individuals, 795 Hispanic individuals, 204 Chinese ancestry individuals, 201 Malay ancestry individuals	NA	1q22	PMF1, BGLAP	rs2984613-C	0.65	2e-08	NA		Affymetrix, Illumina [14227402] (imputed)
chr1	159169462	159169463	rs3027001	31374203	Lam M	2019-08-01	Am J Hum Genet	Pleiotropic Meta-Analysis of Cognition, Education, and Schizophrenia Differentiates Roles of Early Neurodevelopmental and Adult Synaptic Pathways.	Cognitive ability, years of educational attainment or schizophrenia (pleiotropy)	328,917 individuals with educational attainment measurements, 107,207 individuals with cognitive ability measurements, 77,096 European ancestry schizophrenia cases, 43,456 European ancestry controls	NA	1q23.2	ENSG00000225670	rs3027001-?	NR	2e-08	0.0130226	[0.0085-0.0176] unit decrease	NR [7306098]
chr1	163752687	163752688	rs8179328	32606422	Wu Y	2020-06-30	Transl Psychiatry	Multi-trait analysis for genome-wide association study of five psychiatric disorders.	Bipolar disorder (MTAG)	65,682 individuals	NA	1q23.3	NR	rs8179328-?		2e-08	NA		NR [520857]
chr1	169995801	169995802	rs1541160	19451621	Landers JE	2009-05-18	Proc Natl Acad Sci U S A	Reduced expression of the Kinesin-Associated Protein 3 (KIFAP3) gene increases survival in sporadic amyotrophic lateral sclerosis.	Amyotrophic lateral sclerosis	1,821 cases, 2,258 controls	538 cases, 556 controls	1q24.2	KIFAP3	rs1541160-C	NR	2e-08	0.58	[0.38-0.78] years increase	Illumina [288357]
chr1	174775130	174775131	rs913687	29942085	Nagel M	2018-06-25	Nat Genet	Meta-analysis of genome-wide association studies for neuroticism in 449,484 individuals identifies novel genetic loci and pathways.	Depressed affect	357,957 European ancestry individuals	NA	1q25.1	NR	rs913687-?	NR	2e-08	0.01442	[0.0094-0.0195] unit decrease	Affymetrix [10847151] (imputed)
chr1	179331494	179331499	rs67563284	31666681	Zhao B	2019-10-30	Mol Psychiatry	Large-scale GWAS reveals genetic architecture of brain white matter microstructure and genetic overlap with cognitive and mental health traits (n = 17,706).	White matter microstructure (axial diusivities)	17,706 European ancestry individuals	NA	1q25.2	NR	rs67563284-?		2e-08	NA		NR [8955960] (imputed)
chr1	181016773	181016774	rs12727543	31676860	Zhao B	2019-11-01	Nat Genet	Genome-wide association analysis of 19,629 individuals identifies variants influencing regional brain volumes and refines their genetic co-architecture with cognitive and mental health traits.	Brain region volumes	19,629 British ancestry individuals	NA	1q25.3	NR	rs12727543-?	NR	2e-08	NA		NR [9227495] (imputed)
chr1	184650033	184650034	rs12137438	30038396	Lee JJ	2018-07-23	Nat Genet	Gene discovery and polygenic prediction from a genome-wide association study of educational attainment in 1.1 million individuals.	Cognitive performance (MTAG)	402,382 European ancestry individuals	NA	1q25.3	Intergenic	rs12137438-A	0.6055	2e-08	0.0131	[0.0086-0.0176] unit increase	Affymetrix, Illumina [7100000] (imputed)
chr1	190900575	190900576	rs10800992	30804565	Jansen PR	2019-02-25	Nat Genet	Genome-wide analysis of insomnia in 1,331,010 individuals identifies new risk loci and functional pathways.	Insomnia	651,923 European ancestry males, 679,087 European ancestry females	NA	1q31.2	NA	rs10800992-T	0.4401	2e-08	1.043	[1.03-1.06]	Affymetrix, Illumina [NR] (imputed)
chr1	192541020	192541021	rs1323292	21833088	Sawcer S	2011-08-11	Nature	Genetic risk and a primary role for cell-mediated immune mechanisms in multiple sclerosis.	Multiple sclerosis	9,772 European ancestry cases, 16,849 European ancestry controls	4,218 European ancestry cases, 7,296 European ancestry controls	1q31.2	RGS1	rs1323292-A	NR	2e-08	1.12	[1.1-1.14]	Illumina [465434]
chr1	197315420	197315420	rs528352139	31666681	Zhao B	2019-10-30	Mol Psychiatry	Large-scale GWAS reveals genetic architecture of brain white matter microstructure and genetic overlap with cognitive and mental health traits (n = 17,706).	White matter microstructure (fractional anisotropy)	17,706 European ancestry individuals	NA	1q31.3	NR	rs528352139-?		2e-08	NA		NR [8955960] (imputed)
chr1	209109555	209109556	rs115777110	29064472	Lencer R	2017-10-24	Transl Psychiatry	Genome-wide association studies of smooth pursuit and antisaccade eye movements in psychotic disorders: findings from the B-SNIP study.	Initial pursuit acceleration in psychotic disorders	114 African ancestry schizophrenia cases, 69 African schizo-affective cases, 41 African ancestry bipolar disorder cases, 116 European ancestry schizophrenia cases, 86 European ancestry schizo-affective cases, 165 European ancestry bipolar disorder cases.	NA	1q32.2	LOC105372897	rs115777110-?	NR	2e-08	NA		Illumina [4404269] (imputed)
chr1	211553063	211553064	rs12569232	29186694	Lam M	2017-11-28	Cell Rep	Large-Scale Cognitive GWAS Meta-Analysis Reveals Tissue-Specific Neural Expression and Potential Nootropic Drug Targets.	Cognitive ability (MTAG)	436,124 European ancestry individuals	NA	1q32.3	LINC00467	rs12569232-?	NR	2e-08	5.621	z score decrease	Affymetrix, Illumina, Perlegen [7333576] (imputed)
chr1	211674382	211674383	rs6669919	29326435	Hill WD	2018-01-11	Mol Psychiatry	A combined analysis of genetically correlated traits identifies 187 loci and a role for neurogenesis and myelination in intelligence.	Intelligence (MTAG)	120,934 British ancestry individuals, 127,548 individuals	NA	1q32.3	RD3	rs6669919-T	NR	2e-08	0.0165823	[0.011-0.022] unit increase	Affymetrix [NR]
chr1	215145326	215145327	rs12123237	31676860	Zhao B	2019-11-01	Nat Genet	Genome-wide association analysis of 19,629 individuals identifies variants influencing regional brain volumes and refines their genetic co-architecture with cognitive and mental health traits.	Brain region volumes	19,629 British ancestry individuals	NA	1q41	NR	rs12123237-?	NR	2e-08	NA		NR [9227495] (imputed)
chr1	216832988	216832989	rs10779271	29942086	Savage JE	2018-06-25	Nat Genet	Genome-wide association meta-analysis in 269,867 individuals identifies new genetic and functional links to intelligence.	Intelligence	269,867 European ancestry individuals	NA	1q41	NR	rs10779271-A	NR	2e-08	5.598	z-score increase	Affymetrix, Illumina [9295118] (imputed)
chr1	221957198	221957199	rs9441956	31374203	Lam M	2019-08-01	Am J Hum Genet	Pleiotropic Meta-Analysis of Cognition, Education, and Schizophrenia Differentiates Roles of Early Neurodevelopmental and Adult Synaptic Pathways.	Cognitive ability, years of educational attainment or schizophrenia (pleiotropy)	328,917 individuals with educational attainment measurements, 107,207 individuals with cognitive ability measurements, 77,096 European ancestry schizophrenia cases, 43,456 European ancestry controls	NA	1q41	DUSP10	rs9441956-?	NR	2e-08	0.0114351	[0.0075-0.0154] unit increase	NR [7306098]
chr1	238308601	238308602	rs1361277	24736177	Sprooten E	2014-04-13	Neuroimage	Common genetic variants and gene expression associated with white matter microstructure in the human brain.	White matter microstructure (global fractional anisotropy)	727 Mexican American individuals from 65 families, 49 Mexican American individuals	NA	1q43	intergenic	rs1361277-?		2e-08	NA		Illumina [929187]
chr1	243555218	243555219	rs10803138	31268507	Periyasamy S	2019-07-03	JAMA Psychiatry	Association of Schizophrenia Risk With Disordered Niacin Metabolism in an Indian Genome-wide Association Study.	Schizophrenia	816 Indian ancestry cases, 900 Indian ancestry controls, 505 Indian ancestry cases and 871 Indian ancestry controls from 405 families, up to 36,989 European and unknown ancestry cases, up to 113,075 European and unknown ancestry controls	NA	1q43	NR	rs10803138-?	NR	2e-08	NA		Illumina [up to 5582932] (imputed)
chr1	243663892	243663893	rs14403	23974872	Ripke S	2013-08-25	Nat Genet	Genome-wide association analysis identifies 13 new risk loci for schizophrenia.	Schizophrenia	5,001 European ancestry cases, 6,243 European ancestry controls, 8,832 cases, 12,067 controls	4,801 European ancestry cases, 4,741 European ancestry controls, 2,612 European and unknown ancestry cases, 15,021 European and unknown ancestry controls, 581 trios	1q44	AKT3, CEP170	rs14403-C	0.773	2e-08	1.1	[1.07-1.13]	Affymetrix, Illumina [9871789]
chr1	246184602	246184603	rs7512924	31201950	Lutz MW	2019-03-06	Neurobiol Aging	Analysis of pleiotropic genetic effects on cognitive impairment, systemic inflammation, and plasma lipids in the Health and Retirement Study.	Cognitive impairment	355 European ancestry cases, 6,190 European ancestry controls	NA	1q44		rs7512924-T	0.21	2e-08	1.49	[1.24-1.89]	Illumina [19468843] (imputed)
chr1	2025538	2025539	rs12026498	31676860	Zhao B	2019-11-01	Nat Genet	Genome-wide association analysis of 19,629 individuals identifies variants influencing regional brain volumes and refines their genetic co-architecture with cognitive and mental health traits.	Brain region volumes	19,629 British ancestry individuals	NA	1p36.33	NR	rs12026498-?	NR	3e-08	NA		NR [9227495] (imputed)
chr1	3122320	3122321	rs12028814	31676860	Zhao B	2019-11-01	Nat Genet	Genome-wide association analysis of 19,629 individuals identifies variants influencing regional brain volumes and refines their genetic co-architecture with cognitive and mental health traits.	Brain region volumes	19,629 British ancestry individuals	NA	1p36.32	NR	rs12028814-?	NR	3e-08	NA		NR [9227495] (imputed)
chr1	3527365	3527366	rs7525560	32665545	van der Meer D	2020-07-14	Nat Commun	Understanding the genetic determinants of the brain with MOSTest.	Cortical surface area (MOSTest)	26,502 European ancestry individuals	NA	1p36.32	NR	rs7525560-?		3e-08	NA		NR [7428630] (imputed)
chr1	4183005	4183006	rs10915437	23793025	Anttila V	2013-06-23	Nat Genet	Genome-wide meta-analysis identifies new susceptibility loci for migraine.	Migraine - clinic-based	5,175 European ancestry clinic-based cases, 13,972 European ancestry clinic-based controls	NA	1p36.32	AJAP1	rs10915437-?	0.64	3e-08	1.16	[1.1-1.22]	Affymetrix, Illumina [~ 2300000] (imputed)
chr1	5337270	5337271	rs61759358	31530798	Alliey-Rodriguez N	2019-09-17	Transl Psychiatry	NRXN1 is associated with enlargement of the temporal horns of the lateral ventricles in psychosis.	Precentral gyrus volume	87 European ancestry Schizophrenia cases, 85 African American Schizophrenia cases, 15 Schizophrenia cases, 67 European ancestry Schizoaffective disorder cases, 53 African American Schizoaffective disorder cases, 7 Schizoaffective disorder cases, 130 European ancestry Bipolar disorders cases, 33 African American Bipolar disorders cases, 6 Bipolar disorders cases, 199 European ancestry controls, 79…	NA	1p36.32	NR	rs61759358-?		3e-08	NA		Illumina [4322238] (imputed)
chr1	8495589	8495590	rs172531	30285260	Ikeda M	2018-10-03	Schizophr Bull	Genome-Wide Association Study Detected Novel Susceptibility Genes for Schizophrenia and Shared Trans-Populations/Diseases Genetic Effect.	Schizophrenia	14,023 East Asian ancestry cases, 33,640 European ancestry cases, 31,505 East Asian ancestry controls, 43,456 European ancestry controls	NA	1p36.23	RERE	rs172531-G	NR	3e-08	1.06633	[1.04-1.09]	Illumina [6627481] (imputed)
chr1	8504420	8504421	rs159963	29700475	Wray NR	2018-04-26	Nat Genet	Genome-wide association analyses identify 44 risk variants and refine the genetic architecture of major depression.	Depression	135,458 European ancestry cases, 344,901 European ancestry controls	NA	1p36.23	RERE, SLC45A1	rs159963-C	0.44	3e-08	1.03093	[1.02-1.04]	NR [9622763] (imputed)
chr1	18962094	18962095	rs1934057	32198502	Shin J	2020-03-20	Cereb Cortex	Global and Regional Development of the Human Cerebral Cortex: Molecular Architecture and Occupational Aptitudes.	Cortical surface area (visual PC2)	23,784 European ancestry individuals	19,512 European ancestry individuals, 6,234 individuals	1p36.13	PAX7	rs1934057-?	NR	3e-08	0.0762	[0.049-0.103] unit decrease	Affymetrix, Illumina [NR] (imputed)
chr1	32108546	32108547	rs10798882	29186694	Lam M	2017-11-28	Cell Rep	Large-Scale Cognitive GWAS Meta-Analysis Reveals Tissue-Specific Neural Expression and Potential Nootropic Drug Targets.	Cognitive ability	107,207 European ancestry individuals	NA	1p35.2	PEF1	rs10798882-?	NR	3e-08	5.535	z score decrease	Affymetrix, Illumina [7357080] (imputed)
chr1	44233661	44233662	rs6656457	29942086	Savage JE	2018-06-25	Nat Genet	Genome-wide association meta-analysis in 269,867 individuals identifies new genetic and functional links to intelligence.	Intelligence	269,867 European ancestry individuals	NA	1p34.1	NR	rs6656457-C	NR	3e-08	5.517	z-score increase	Affymetrix, Illumina [9295118] (imputed)
chr1	44323243	44323244	rs3952787	32606422	Wu Y	2020-06-30	Transl Psychiatry	Multi-trait analysis for genome-wide association study of five psychiatric disorders.	Attention deficit hyperactivity disorder (MTAG)	61,421 individuals	NA	1p34.1	NR	rs3952787-?		3e-08	NA		NR [520857]
chr1	44405562	44405563	rs11210937	29942086	Savage JE	2018-06-25	Nat Genet	Genome-wide association meta-analysis in 269,867 individuals identifies new genetic and functional links to intelligence.	Intelligence	269,867 European ancestry individuals	NA	1p34.1	NR	rs11210937-T	NR	3e-08	5.551	z-score decrease	Affymetrix, Illumina [9295118] (imputed)
chr1	46256326	46256327	rs61783169	31666681	Zhao B	2019-10-30	Mol Psychiatry	Large-scale GWAS reveals genetic architecture of brain white matter microstructure and genetic overlap with cognitive and mental health traits (n = 17,706).	White matter microstructure (mode of anisotropy)	17,706 European ancestry individuals	NA	1p34.1	NR	rs61783169-?		3e-08	NA		NR [8955960] (imputed)
chr1	50830213	50830214	rs2653889	31676860	Zhao B	2019-11-01	Nat Genet	Genome-wide association analysis of 19,629 individuals identifies variants influencing regional brain volumes and refines their genetic co-architecture with cognitive and mental health traits.	Brain region volumes	19,629 British ancestry individuals	NA	1p32.3	NR	rs2653889-?	NR	3e-08	NA		NR [9227495] (imputed)
chr1	53743676	53743677	rs10788954	31676860	Zhao B	2019-11-01	Nat Genet	Genome-wide association analysis of 19,629 individuals identifies variants influencing regional brain volumes and refines their genetic co-architecture with cognitive and mental health traits.	Brain region volumes	19,629 British ancestry individuals	NA	1p32.3	NR	rs10788954-?	NR	3e-08	NA		NR [9227495] (imputed)
chr1	57394177	57394178	rs620891	31666681	Zhao B	2019-10-30	Mol Psychiatry	Large-scale GWAS reveals genetic architecture of brain white matter microstructure and genetic overlap with cognitive and mental health traits (n = 17,706).	White matter microstructure (fractional anisotropy)	17,706 European ancestry individuals	NA	1p32.2	NR	rs620891-?		3e-08	NA		NR [8955960] (imputed)
chr1	66332654	66332655	rs2801578	31835028	Cross-Disorder Group of the Psychiatric Genomics Consortium	2019-12-01	Cell	Genomic Relationships, Novel Loci, and Pleiotropic Mechanisms across Eight Psychiatric Disorders.	anorexia nervosa, attention-deficit/hyperactivity disorder, autism spectrum disorder, bipolar disorder, major depression, obsessive-compulsive disorder, schizophrenia, or Tourette syndrome (pleiotropy)	19,009 European ancestry ADHD cases, 3,495 European ancestry anorexia cases, 18,381 European ancestry autism cases, 20,352 European ancestry bipolar disorder cases, 130,664 European ancestry major depression cases, 2,688 European ancestry OCD cases, 33,640 European ancestry schizophrenia cases, 4,645 European ancestry Tourette's cases, 494,162 European ancestry controls	NA	1p31.3	PDE4B	rs2801578-?		3e-08	NA		NR [6786993] (imputed)
chr1	67003478	67003479	rs6690186	30643256	Baselmans BML	2019-01-14	Nat Genet	Multivariate genome-wide analyses of the well-being spectrum.	Depressive symptoms	1,067,913 European ancestry individuals	228,033 European ancestry individuals	1p31.3	NR	rs6690186-C	0.129666	3e-08	0.010228	[0.0066-0.0139] unit increase	NR [NR]
chr1	67199155	67199156	rs6679379	29662059	Howard DM	2018-04-16	Nat Commun	Genome-wide association study of depression phenotypes in UK Biobank identifies variants in excitatory synaptic pathways.	Depression (broad)	113,769 British ancestry cases, 208,811 British ancestry controls	NA	1p31.3	NR	rs6679379-T	0.2875	3e-08	0.0072	[0.0047-0.0097] unit increase	NR [7666894] (imputed)
chr1	71426568	71426569	rs573688	29326435	Hill WD	2018-01-11	Mol Psychiatry	A combined analysis of genetically correlated traits identifies 187 loci and a role for neurogenesis and myelination in intelligence.	Intelligence (MTAG)	120,934 British ancestry individuals, 127,548 individuals	NA	1p31.1	PTGER3	rs573688-T	NR	3e-08	0.0222645	[0.014-0.03] unit increase	Affymetrix [NR]
chr1	72720356	72720357	rs12137936	29942085	Nagel M	2018-06-25	Nat Genet	Meta-analysis of genome-wide association studies for neuroticism in 449,484 individuals identifies novel genetic loci and pathways.	Depressed affect	357,957 European ancestry individuals	NA	1p31.1	NR	rs12137936-G	NR	3e-08	0.01381	[0.0089-0.0187] unit increase	Affymetrix [10847151] (imputed)
chr1	72740072	72740073	rs12127789	30804565	Jansen PR	2019-02-25	Nat Genet	Genome-wide analysis of insomnia in 1,331,010 individuals identifies new risk loci and functional pathways.	Insomnia	651,923 European ancestry males, 679,087 European ancestry females	NA	1p31.1	NA	rs12127789-T	0.1194	3e-08	1.086	[1.06-1.12]	Affymetrix, Illumina [NR] (imputed)
chr1	73293392	73293393	rs2422321	27479909	Hyde CL	2016-08-01	Nat Genet	Identification of 15 genetic loci associated with risk of major depression in individuals of European descent.	Major depressive disorder	84,847 European ancestry cases, 241,266 European ancestry controls	45,773 European ancestry cases, 106,354 European ancestry controls	1p31.1	NEGR1	rs2422321-G	0.441006	3e-08	0.0308	[0.019-0.043] unit increase	Illumina [1220000] (imputed)
chr1	75930313	75930314	rs116362708	30643256	Baselmans BML	2019-01-14	Nat Genet	Multivariate genome-wide analyses of the well-being spectrum.	Depressive symptoms	1,067,913 European ancestry individuals	228,033 European ancestry individuals	1p31.1	NR	rs116362708-A	0.0457751	3e-08	0.01241	[0.008-0.0168] unit decrease	NR [NR]
chr1	75971699	75971700	rs74592222	31676860	Zhao B	2019-11-01	Nat Genet	Genome-wide association analysis of 19,629 individuals identifies variants influencing regional brain volumes and refines their genetic co-architecture with cognitive and mental health traits.	Brain region volumes	19,629 British ancestry individuals	NA	1p31.1	NR	rs74592222-?	NR	3e-08	NA		NR [9227495] (imputed)
chr1	76011381	76011382	rs449394	31676860	Zhao B	2019-11-01	Nat Genet	Genome-wide association analysis of 19,629 individuals identifies variants influencing regional brain volumes and refines their genetic co-architecture with cognitive and mental health traits.	Brain region volumes	19,629 British ancestry individuals	NA	1p31.1	NR	rs449394-?	NR	3e-08	NA		NR [9227495] (imputed)
chr1	76191743	76191744	rs11161465	31676860	Zhao B	2019-11-01	Nat Genet	Genome-wide association analysis of 19,629 individuals identifies variants influencing regional brain volumes and refines their genetic co-architecture with cognitive and mental health traits.	Brain region volumes	19,629 British ancestry individuals	NA	1p31.1	NR	rs11161465-?	NR	3e-08	NA		NR [9227495] (imputed)
chr1	79639108	79639109	rs228568	29292387	Turley P	2018-01-01	Nat Genet	Multi-trait analysis of genome-wide association summary statistics using MTAG.	Depressive symptoms (MTAG)	354,862 European ancestry individuals	NA	1p31.1	NR	rs228568-A	0.806	3e-08	0.0149	[0.0096-0.0202] unit increase	Illumina [NR] (imputed)
chr1	80797909	80797910	rs12073845	32606422	Wu Y	2020-06-30	Transl Psychiatry	Multi-trait analysis for genome-wide association study of five psychiatric disorders.	Depressive symptoms	688,809 individuals	NA	1p31.1	NR	rs12073845-?		3e-08	NA		NR [11140414]
chr1	80797909	80797910	rs12073845	29942085	Nagel M	2018-06-25	Nat Genet	Meta-analysis of genome-wide association studies for neuroticism in 449,484 individuals identifies novel genetic loci and pathways.	Depression	688,809 European ancestry individuals	NA	1p31.1	NR	rs12073845-T	NR	3e-08	5.524	z score decrease	Affymetrix [10847151] (imputed)
chr1	87738946	87738947	rs11804386	30804566	Lane JM	2019-02-25	Nat Genet	Biological and clinical insights from genetics of insomnia symptoms.	Insomnia symptoms (never/rarely vs. usually)	129,270 European ancestry cases, 108,357 European ancestry controls	17,140 European ancestry cases, 61,850 European ancestry controls	1p22.3	LOC339524/LMO4	rs11804386-A	0.332415	3e-08	1.03	[1.02-1.04]	Affymetrix [14661600] (imputed)
chr1	91247344	91247345	rs6669072	28093568	Trampush JW	2017-01-17	Mol Psychiatry	GWAS meta-analysis reveals novel loci and genetic correlates for general cognitive function: a report from the COGENT consortium.	Cognitive function	up to 35,298 European ancestry individuals	NA	1p22.2	BARHL2, ZNF644	rs6669072-?	NR	3e-08	0.044	[0.028-0.06] unit increase	Affymetrix, Illumina [8037763] (imputed)
chr1	93426868	93426869	rs1415069	31604244	International Multiple Sclerosis Genetics Consortium	2019-09-01	Science	Multiple sclerosis genomic map implicates peripheral immune cells and microglia in susceptibility.	Multiple sclerosis	14,802 European and unknown ancestry cases, 26,703 European and unknown ancestry controls	32,627 European and unknown ancestry cases, 41,672 European and unknown ancestry controls	1p22.1	FAM69A	rs1415069-G	NR	3e-08	1.07411	NR	Affymetrix, Illumina [8278136] (imputed)
chr1	96602439	96602440	rs1222063	32606422	Wu Y	2020-06-30	Transl Psychiatry	Multi-trait analysis for genome-wide association study of five psychiatric disorders.	Attention deficit hyperactivity disorder (MTAG)	61,421 individuals	NA	1p21.3	NR	rs1222063-?		3e-08	NA		NR [520857]
chr1	96602439	96602440	rs1222063	32606422	Wu Y	2020-06-30	Transl Psychiatry	Multi-trait analysis for genome-wide association study of five psychiatric disorders.	Attention deficit hyperactivity disorder	55,374 individuals	NA	1p21.3	NR	rs1222063-?		3e-08	NA		NR [8028859]
chr1	96901454	96901455	rs10747478	31308545	Watson HJ	2019-07-15	Nat Genet	Genome-wide association study identifies eight risk loci and implicates metabo-psychiatric origins for anorexia nervosa.	Anorexia nervosa	16,992 European ancestry cases, 55,525 European ancestry controls	NA	1p21.3	PTBP2	rs10747478-T	0.41	3e-08	1.08	[1.06-1.1]	Affymetrix, Illumina [at least 8111819] (imputed)
chr1	96978960	96978961	rs2391769	30610198	Soler Artigas M	2019-01-04	Mol Psychiatry	Attention-deficit/hyperactivity disorder and lifetime cannabis use: genetic overlap and causality.	Attention deficit hyperactivity disorder or cannabis use	18,345 European ancestry ADHD cases, 14,374 European ancestry cannabis use cases, 50,410 European ancestry controls	NA	1p21.3	intergenic	rs2391769-G	NR	3e-08	1.06383	[1.04-1.09]	NR [5009020] (imputed)
chr1	98461131	98461132	rs9324380	29942086	Savage JE	2018-06-25	Nat Genet	Genome-wide association meta-analysis in 269,867 individuals identifies new genetic and functional links to intelligence.	Intelligence	269,867 European ancestry individuals	NA	1p21.3	NR	rs9324380-C	NR	3e-08	5.573	z-score increase	Affymetrix, Illumina [9295118] (imputed)
chr1	101412901	101412902	rs11578655	31604244	International Multiple Sclerosis Genetics Consortium	2019-09-01	Science	Multiple sclerosis genomic map implicates peripheral immune cells and microglia in susceptibility.	Multiple sclerosis	14,802 European and unknown ancestry cases, 26,703 European and unknown ancestry controls	32,627 European and unknown ancestry cases, 41,672 European and unknown ancestry controls	1p21.2	SLC30A7	rs11578655-G	NR	3e-08	1.0866	NR	Affymetrix, Illumina [8278136] (imputed)
chr1	103591464	103591465	rs12026245	29326435	Hill WD	2018-01-11	Mol Psychiatry	A combined analysis of genetically correlated traits identifies 187 loci and a role for neurogenesis and myelination in intelligence.	Intelligence (MTAG)	120,934 British ancestry individuals, 127,548 individuals	NA	1p21.1	COL11A1	rs12026245-A	NR	3e-08	0.0161036	[0.01-0.022] unit decrease	Affymetrix [NR]
chr1	107226358	107226359	rs12030991	29942085	Nagel M	2018-06-25	Nat Genet	Meta-analysis of genome-wide association studies for neuroticism in 449,484 individuals identifies novel genetic loci and pathways.	Depressed affect	357,957 European ancestry individuals	NA	1p21.1	NR	rs12030991-G	NR	3e-08	0.01502	[0.0097-0.0203] unit decrease	Affymetrix [10847151] (imputed)
chr1	110040679	110040680	rs2297797	31374203	Lam M	2019-08-01	Am J Hum Genet	Pleiotropic Meta-Analysis of Cognition, Education, and Schizophrenia Differentiates Roles of Early Neurodevelopmental and Adult Synaptic Pathways.	Cognitive ability, years of educational attainment or schizophrenia (pleiotropy)	328,917 individuals with educational attainment measurements, 107,207 individuals with cognitive ability measurements, 77,096 European ancestry schizophrenia cases, 43,456 European ancestry controls	NA	1p13.3	CYB561D1	rs2297797-?	NR	3e-08	0.0111917	[0.0072-0.0151] unit decrease	NR [7306098]
chr1	112185276	112185277	rs2477432	31374203	Lam M	2019-08-01	Am J Hum Genet	Pleiotropic Meta-Analysis of Cognition, Education, and Schizophrenia Differentiates Roles of Early Neurodevelopmental and Adult Synaptic Pathways.	Cognitive ability, years of educational attainment or schizophrenia (pleiotropy)	328,917 individuals with educational attainment measurements, 107,207 individuals with cognitive ability measurements, 77,096 European ancestry schizophrenia cases, 43,456 European ancestry controls	NA	1p13.2	RAP1A	rs2477432-?	NR	3e-08	0.0113722	[0.0074-0.0154] unit increase	NR [7306098]
chr1	114948280	114948281	rs6537825	24189344	Xia K	2013-11-05	Mol Psychiatry	Common genetic variants on 1p13.2 associate with risk of autism.	Autism	275 Chinese ancestry cases and 550 Chinese ancestry controls from 275 trios, 136 Chinese ancestry cases, 984 Chinese ancestry controls	1,299 European ancestry cases and 2,598 European ancestry controls from 1,299 trios	1p13.2	TRIM33, BCAS2, DENND2C	rs6537825-A	NR	3e-08	1.4	[NR]	Illumina [702234] (imputed)
chr1	150540180	150540181	rs72700829	26198764	Goes FS	2015-07-21	Am J Med Genet B Neuropsychiatr Genet	Genome-wide association study of schizophrenia in Ashkenazi Jews.	Schizophrenia	592 Ashkenazi Jewish ancestry cases, 505 Ashkenazi Jewish ancestry controls, 36,989 cases, 113,075 controls	NA	1q21.2	NR	rs72700829-C	NR	3e-08	1.13636	[NR]	Illumina [7158791] (imputed)
chr1	155722505	155722506	rs12134456	31676860	Zhao B	2019-11-01	Nat Genet	Genome-wide association analysis of 19,629 individuals identifies variants influencing regional brain volumes and refines their genetic co-architecture with cognitive and mental health traits.	Brain region volumes	19,629 British ancestry individuals	NA	1q22	NR	rs12134456-?	NR	3e-08	NA		NR [9227495] (imputed)
chr1	173848807	173848808	rs28680958	30643256	Baselmans BML	2019-01-14	Nat Genet	Multivariate genome-wide analyses of the well-being spectrum.	Depressive symptoms	1,067,913 European ancestry individuals	228,033 European ancestry individuals	1q25.1	NR	rs28680958-A	0.216767	3e-08	0.00631339	[0.0041-0.0085] unit decrease	NR [NR]
chr1	175733962	175733963	rs6686722	30563984	Hawi Z	2018-12-18	Transl Psychiatry	A case-control genome-wide association study of ADHD discovers a novel association with the tenascin R (TNR) gene.	Attention deficit hyperactivity disorder	480 European ancestry cases, 1,208 European ancestry controls	NA	1q25.1	TNR	rs6686722-?	NR	3e-08	2.39981	[1.76-3.27]	Illumina [5407269] (imputed)
chr1	177759148	177759149	rs9970167	30038396	Lee JJ	2018-07-23	Nat Genet	Gene discovery and polygenic prediction from a genome-wide association study of educational attainment in 1.1 million individuals.	Cognitive performance (MTAG)	402,382 European ancestry individuals	NA	1q25.2	Intergenic	rs9970167-A	0.2368	3e-08	0.0149	[0.0096-0.0202] unit increase	Affymetrix, Illumina [7100000] (imputed)
chr1	181017246	181017247	rs10797665	31676860	Zhao B	2019-11-01	Nat Genet	Genome-wide association analysis of 19,629 individuals identifies variants influencing regional brain volumes and refines their genetic co-architecture with cognitive and mental health traits.	Brain region volumes	19,629 British ancestry individuals	NA	1q25.3	NR	rs10797665-?	NR	3e-08	NA		NR [9227495] (imputed)
chr1	181740200	181740201	rs199928	29942086	Savage JE	2018-06-25	Nat Genet	Genome-wide association meta-analysis in 269,867 individuals identifies new genetic and functional links to intelligence.	Intelligence	269,867 European ancestry individuals	NA	1q25.3	NR	rs199928-T	NR	3e-08	5.533	z-score increase	Affymetrix, Illumina [9295118] (imputed)
chr1	183151982	183151983	rs10797858	32665545	van der Meer D	2020-07-14	Nat Commun	Understanding the genetic determinants of the brain with MOSTest.	Brain morphology (min-P)	26,502 European ancestry individuals	NA	1q25.3	AKR1A1, NASP, CCDC17, GPBP1L1, TMEM69, IPP, MAST2, PIK3R3	rs10797858-?		3e-08	NA		NR [7428630] (imputed)
chr1	197746229	197746229	rs151133986	31666681	Zhao B	2019-10-30	Mol Psychiatry	Large-scale GWAS reveals genetic architecture of brain white matter microstructure and genetic overlap with cognitive and mental health traits (n = 17,706).	White matter microstructure (mode of anisotropy)	17,706 European ancestry individuals	NA	1q31.3	NR	rs151133986-?		3e-08	NA		NR [8955960] (imputed)
chr1	197754740	197754741	rs9427672	29700475	Wray NR	2018-04-26	Nat Genet	Genome-wide association analyses identify 44 risk variants and refine the genetic architecture of major depression.	Depression	135,458 European ancestry cases, 344,901 European ancestry controls	NA	1q31.3	DENND1B	rs9427672-G	0.76	3e-08	1.03093	[1.02-1.04]	NR [9622763] (imputed)
chr1	201765093	201765094	rs623025	30804565	Jansen PR	2019-02-25	Nat Genet	Genome-wide analysis of insomnia in 1,331,010 individuals identifies new risk loci and functional pathways.	Insomnia	651,923 European ancestry males, 679,087 European ancestry females	NA	1q32.1	NR	rs623025-C	0.7448	3e-08	1.03842	[1.02-1.05]	Affymetrix, Illumina [NR] (imputed)
chr1	205181061	205181062	rs2369633	32665545	van der Meer D	2020-07-14	Nat Commun	Understanding the genetic determinants of the brain with MOSTest.	Subcortical volume (MOSTest)	26,502 European ancestry individuals	NA	1q32.1	DMRTA2, FAF1, CDKN2C	rs2369633-?		3e-08	NA		NR [7428630] (imputed)
chr1	209712888	209712889	rs6703183	23624525	Deng M	2013-04-28	Nat Genet	Genome-wide association analyses in Han Chinese identify two new susceptibility loci for amyotrophic lateral sclerosis.	Amyotrophic lateral sclerosis	506 Han Chinese ancestry cases, 1,859 Han Chinese ancestry controls	706 Han Chinese ancestry cases, 1,777 Han Chinese ancestry controls	1q32.2	CAMK1G	rs6703183-A	0.3416	3e-08	1.312	[NR]	Illumina [473683]
chr1	211973949	211973950	rs7526682	29495898	Peterson RE	2018-03-02	Am J Psychiatry	Molecular Genetic Analysis Subdivided by Adversity Exposure Suggests Etiologic Heterogeneity in Major Depression.	Major depressive disorder (unexposed to adversity)	3,139 Han Chinese ancestry cases, 3,832 Han Chinese ancestry controls	NA	1q32.3	LPGAT1	rs7526682-G	0.13	3e-08	5.54	z score increase	NR [4313801] (imputed)
chr1	217357648	217357649	rs12042302	31530331	Thorp JG	2019-09-18	Psychol Med	Genetic heterogeneity in self-reported depressive symptoms identified through genetic analyses of the PHQ-9.	Depressive symptom (anhedonia) (ordinal trait)	148,752 European ancestry individuals	NA	1q41	ESRRG	rs12042302-T	0.848	3e-08	0.016	[0.010-0.022] unit decrease	NR [9413637] (imputed)
chr1	226799082	226799083	rs11577545	29495898	Peterson RE	2018-03-02	Am J Psychiatry	Molecular Genetic Analysis Subdivided by Adversity Exposure Suggests Etiologic Heterogeneity in Major Depression.	Major depressive disorder (unexposed to adversity)	3,139 Han Chinese ancestry cases, 3,832 Han Chinese ancestry controls	NA	1q42.12	C1ORF95	rs11577545-T	0.21	3e-08	5.54	z score increase	NR [4313801] (imputed)
chr1	239210057	239210058	rs72769124	32606422	Wu Y	2020-06-30	Transl Psychiatry	Multi-trait analysis for genome-wide association study of five psychiatric disorders.	Schizophrenia (MTAG)	67,764 individuals	NA	1q43	NR	rs72769124-?		3e-08	NA		NR [8377093]
chr1	243544826	243544827	rs1538774	23974872	Ripke S	2013-08-25	Nat Genet	Genome-wide association analysis identifies 13 new risk loci for schizophrenia.	Schizophrenia	5,001 European ancestry cases, 6,243 European ancestry controls, 8,832 cases, 12,067 controls	4,801 European ancestry cases, 4,741 European ancestry controls, 2,612 European and unknown ancestry cases, 15,021 European and unknown ancestry controls, 581 trios	1q43	SDCCAG8	rs1538774-G	0.74	3e-08	1.09	[1.06-1.12]	Affymetrix, Illumina [9871789]
chr1	243555218	243555219	rs10803138	30285260	Ikeda M	2018-10-03	Schizophr Bull	Genome-Wide Association Study Detected Novel Susceptibility Genes for Schizophrenia and Shared Trans-Populations/Diseases Genetic Effect.	Schizophrenia	14,023 East Asian ancestry cases, 33,640 European ancestry cases, 31,505 East Asian ancestry controls, 43,456 European ancestry controls	NA	1q43	SDCCAG8	rs10803138-G	NR	3e-08	1.07066	[1.05-1.09]	Illumina [6627481] (imputed)
chr1	244448512	244448513	rs517246	31676860	Zhao B	2019-11-01	Nat Genet	Genome-wide association analysis of 19,629 individuals identifies variants influencing regional brain volumes and refines their genetic co-architecture with cognitive and mental health traits.	Brain region volumes	19,629 British ancestry individuals	NA	1q44	NR	rs517246-?	NR	3e-08	NA		NR [9227495] (imputed)
chr1	244449422	244449423	rs10803194	30038396	Lee JJ	2018-07-23	Nat Genet	Gene discovery and polygenic prediction from a genome-wide association study of educational attainment in 1.1 million individuals.	Cognitive performance (MTAG)	402,382 European ancestry individuals	NA	1q44	Intergenic	rs10803194-A	0.5423	3e-08	0.0129	[0.0084-0.0174] unit increase	Affymetrix, Illumina [7100000] (imputed)
chr1	21477032	21477033	rs78649275	26252872	Li QS	2015-08-07	PLoS One	Variations in the FRA10AC1 Fragile Site and 15q21 Are Associated with Cerebrospinal Fluid A?1-42 Level.	Cognitive decline rate in late mild cognitive impairment	472 European ancestry cases, 47 cases	NA	1p36.12	EIF4G3	rs78649275-T	0.01	4e-08	0.5951	[0.39-0.8] unit increase	Illumina [~ 9000000] (imputed)
chr1	21509641	21509642	rs4654906	31666681	Zhao B	2019-10-30	Mol Psychiatry	Large-scale GWAS reveals genetic architecture of brain white matter microstructure and genetic overlap with cognitive and mental health traits (n = 17,706).	White matter microstructure (axial diusivities)	17,706 European ancestry individuals	NA	1p36.12	NR	rs4654906-?		4e-08	NA		NR [8955960] (imputed)
chr1	36275111	36275112	rs12083902	31740837	Lam M	2019-11-18	Nat Genet	Comparative genetic architectures of schizophrenia in East Asian and European populations.	Schizophrenia	22,778 East Asian ancestry cases, 35,362 East Asian ancestry controls, 33,640 European ancestry cases, 43,456 European ancestry controls	NA	1p34.3	NR	rs12083902-?	NR	4e-08	1.07187	[1.05-1.1]	Affymetrix, Illumina [12447948] (imputed)
chr1	41493810	41493811	rs1140227	29326435	Hill WD	2018-01-11	Mol Psychiatry	A combined analysis of genetically correlated traits identifies 187 loci and a role for neurogenesis and myelination in intelligence.	Intelligence (MTAG)	120,934 British ancestry individuals, 127,548 individuals	NA	1p34.2	SCMH1	rs1140227-T	NR	4e-08	0.0266032	[0.017-0.036] unit decrease	Affymetrix [NR]
chr1	41773501	41773502	rs12744310	29520040	Coleman JRI	2018-03-08	Mol Psychiatry	Biological annotation of genetic loci associated with intelligence in a meta-analysis of 87,740 individuals.	Extremely high intelligence	1,247 European ancestry cases, 86,493 European ancestry controls	NA	1p34.2	FOXO6	rs12744310-T	0.208	4e-08	5.51	NR z score decrease decrease	Illumina [up to 12595966] (imputed)
chr1	43862157	43862158	rs839758	31676860	Zhao B	2019-11-01	Nat Genet	Genome-wide association analysis of 19,629 individuals identifies variants influencing regional brain volumes and refines their genetic co-architecture with cognitive and mental health traits.	Brain region volumes	19,629 British ancestry individuals	NA	1p34.2	NR	rs839758-?	NR	4e-08	NA		NR [9227495] (imputed)
chr1	44222569	44222570	rs11587515	33414549	Demange PA	2021-01-07	Nat Genet	Investigating the genetic architecture of noncognitive skills using GWAS-by-subtraction.	Cognitive aspects of educational attainment	257,700 European ancestry individuals	NA	1p34.1	NR	rs11587515-C	0.299205	4e-08	0.0375412	[0.024-0.051] unit decrease	Affymetrix, Illumina, Perlegen [7305956] (imputed)
chr1	46629689	46629690	rs12029134	31666681	Zhao B	2019-10-30	Mol Psychiatry	Large-scale GWAS reveals genetic architecture of brain white matter microstructure and genetic overlap with cognitive and mental health traits (n = 17,706).	White matter microstructure (mean diusivities)	17,706 European ancestry individuals	NA	1p34.1	NR	rs12029134-?		4e-08	NA		NR [8955960] (imputed)
chr1	57739163	57739164	rs74834332	29274321	Chung J	2017-12-20	Alzheimers Dement	Genome-wide association study of Alzheimer's disease endophenotypes at prediagnosis stages.	Logical memory (delayed recall) in normal cognition	305 European ancestry cognitively normal individuals	NA	1p32.2	DAB1, C8B, RPS20P5	rs74834332-A	0.02	4e-08	0.79	[0.52-1.06] unit increase	Illumina [7797256] (imputed)
chr1	62376469	62376470	rs2095092	32624584	Yousaf A	2020-07-05	Transl Psychiatry	Quantitative genome-wide association study of six phenotypic subdomains identifies novel genome-wide significant variants in autism spectrum disorder.	Autism spectrum disorders (social interaction)	2,509 individuals	NA	1p31.3	PATJ	rs2095092-?	NR	4e-08	0.53	NR unit decrease	Illumina [6900500] (imputed)
chr1	72824859	72824860	rs6687024	29728651	Li X	2018-04-27	Neuropsychopharmacology	Common variants on 6q16.2, 12q24.31 and 16p13.3 are associated with major depressive disorder.	Major depressive disorder	84,847 European ancestry cases, 241,266 European ancestry controls, 5,303 Han Chinese ancestry cases, 5,337 Han Chinese ancestry controls	2,659 European ancestry cases, 17,237 European ancestry controls	1p31.1	NR	rs6687024-T	0.623	4e-08	1.034	[NR]	Affymetrix, Illumina [at least 1235109] (imputed)
chr1	72839773	72839774	rs2613503	30804566	Lane JM	2019-02-25	Nat Genet	Biological and clinical insights from genetics of insomnia symptoms.	Insomnia symptoms (never/rarely vs. sometimes/usually)	345,022 European ancestry cases, 108,357 European ancestry controls	17,140 European ancestry cases, 61,850 European ancestry controls	1p31.1	LOC100132353/KRT8P21	rs2613503-A	0.801866	4e-08	1.03	[1.02-1.05]	Affymetrix [14661600] (imputed)
chr1	73664021	73664022	rs6424532	29662059	Howard DM	2018-04-16	Nat Commun	Genome-wide association study of depression phenotypes in UK Biobank identifies variants in excitatory synaptic pathways.	Depression (broad)	113,769 British ancestry cases, 208,811 British ancestry controls	NA	1p31.1	NR	rs6424532-A	0.4856	4e-08	0.0065	[0.0041-0.0089] unit increase	NR [7666894] (imputed)
chr1	74878252	74878253	rs699844	30804565	Jansen PR	2019-02-25	Nat Genet	Genome-wide analysis of insomnia in 1,331,010 individuals identifies new risk loci and functional pathways.	Insomnia	651,923 European ancestry males, 679,087 European ancestry females	NA	1p31.1	NR	rs699844-A	0.9195	4e-08	1.062	[1.04-1.08]	Affymetrix, Illumina [NR] (imputed)
chr1	75930313	75930314	rs116362708	29942085	Nagel M	2018-06-25	Nat Genet	Meta-analysis of genome-wide association studies for neuroticism in 449,484 individuals identifies novel genetic loci and pathways.	Depressed affect	357,957 European ancestry individuals	NA	1p31.1	NR	rs116362708-A	NR	4e-08	0.02983	[0.019-0.04] unit decrease	Affymetrix [10847151] (imputed)
chr1	88225812	88225813	rs305418	31676860	Zhao B	2019-11-01	Nat Genet	Genome-wide association analysis of 19,629 individuals identifies variants influencing regional brain volumes and refines their genetic co-architecture with cognitive and mental health traits.	Brain region volumes	19,629 British ancestry individuals	NA	1p22.3	NR	rs305418-?	NR	4e-08	NA		NR [9227495] (imputed)
chr1	96247834	96247835	rs10783018	29326435	Hill WD	2018-01-11	Mol Psychiatry	A combined analysis of genetically correlated traits identifies 187 loci and a role for neurogenesis and myelination in intelligence.	Intelligence (MTAG)	120,934 British ancestry individuals, 127,548 individuals	NA	1p21.3	RP11-286B14.1	rs10783018-A	NR	4e-08	0.0202726	[0.013-0.028] unit decrease	Affymetrix [NR]
chr1	96561801	96561801	rs201910565	30804558	Grove J	2019-02-25	Nat Genet	Identification of common genetic risk variants for autism spectrum disorder.	Autism spectrum disorder	18,381 European ancestry cases, 27,969 European ancestry controls	2,119 European ancestry cases, 142,379 European ancestry controls	1p21.3	LOC102723661, PTBP2	rs201910565-AT	0.311	4e-08	1.07875	[NR]	Illumina [9112387] (imputed)
chr1	96978960	96978961	rs2391769	32606422	Wu Y	2020-06-30	Transl Psychiatry	Multi-trait analysis for genome-wide association study of five psychiatric disorders.	Attention deficit hyperactivity disorder	55,374 individuals	NA	1p21.3	NR	rs2391769-?		4e-08	NA		NR [8028859]
chr1	97878067	97878068	rs11165867	29483656	Pardinas AF	2018-02-26	Nat Genet	Common schizophrenia alleles are enriched in mutation-intolerant genes and in regions under strong background selection.	Schizophrenia	40,675 European ancestry cases, 64,643 European ancestry controls	1,651 European ancestry cases, 4,111 cases, 142,717 European ancestry controls, 11,507 controls	1p21.3	DPYD, DPYD-AS1	rs11165867-?	NR	4e-08	1.07181	[1.05-1.10]	Illumina [8000000] (imputed)
chr1	98581336	98581337	rs72737821	29520040	Coleman JRI	2018-03-08	Mol Psychiatry	Biological annotation of genetic loci associated with intelligence in a meta-analysis of 87,740 individuals.	Extremely high intelligence	1,247 European ancestry cases, 86,493 European ancestry controls	NA	1p21.3	DPYD	rs72737821-A	0.712	4e-08	5.48	NR z score increase increase	Illumina [up to 12595966] (imputed)
chr1	101331535	101331536	rs12048904	21833088	Sawcer S	2011-08-11	Nature	Genetic risk and a primary role for cell-mediated immune mechanisms in multiple sclerosis.	Multiple sclerosis	9,772 European ancestry cases, 16,849 European ancestry controls	4,218 European ancestry cases, 7,296 European ancestry controls	1p21.2	VCAM1, EXTL2	rs12048904-A	NR	4e-08	1.09	[1.08-1.11]	Illumina [465434]
chr1	101331535	101331536	rs12048904	21833088	Sawcer S	2011-08-11	Nature	Genetic risk and a primary role for cell-mediated immune mechanisms in multiple sclerosis.	Multiple sclerosis	9,772 European ancestry cases, 16,849 European ancestry controls	4,218 European ancestry cases, 7,296 European ancestry controls	1p21.2	EXTL2	rs12048904-A	NR	4e-08	1.09	[1.08-1.11]	Illumina [465434]
chr1	103568463	103568464	rs2376280	29942086	Savage JE	2018-06-25	Nat Genet	Genome-wide association meta-analysis in 269,867 individuals identifies new genetic and functional links to intelligence.	Intelligence	269,867 European ancestry individuals	NA	1p21.1	NR	rs2376280-A	NR	4e-08	5.494	z-score decrease	Affymetrix, Illumina [9295118] (imputed)
chr1	111322018	111322019	rs1999512	31740837	Lam M	2019-11-18	Nat Genet	Comparative genetic architectures of schizophrenia in East Asian and European populations.	Schizophrenia	22,778 East Asian ancestry cases, 35,362 East Asian ancestry controls, 33,640 European ancestry cases, 43,456 European ancestry controls	NA	1p13.3	NR	rs1999512-?	NR	4e-08	1.05264	[1.03-1.07]	Affymetrix, Illumina [12447948] (imputed)
chr1	115239815	115239816	rs926938	24189344	Xia K	2013-11-05	Mol Psychiatry	Common genetic variants on 1p13.2 associate with risk of autism.	Autism	275 Chinese ancestry cases and 550 Chinese ancestry controls from 275 trios, 136 Chinese ancestry cases, 984 Chinese ancestry controls	1,299 European ancestry cases and 2,598 European ancestry controls from 1,299 trios	1p13.2	AMPD1, NRAS, CSDE1	rs926938-A	0.5	4e-08	1.27	[NR]	Illumina [702234] (imputed)
chr1	119590397	119590398	rs2645302	32665545	van der Meer D	2020-07-14	Nat Commun	Understanding the genetic determinants of the brain with MOSTest.	Brain morphology (min-P)	26,502 European ancestry individuals	NA	1p12	MACF1, KIAA0754, BMP8A, PABPC4	rs2645302-?		4e-08	NA		NR [7428630] (imputed)
chr1	151738402	151738403	rs6664467	30804566	Lane JM	2019-02-25	Nat Genet	Biological and clinical insights from genetics of insomnia symptoms.	Insomnia symptoms (never/rarely vs. usually)	129,270 European ancestry cases, 108,357 European ancestry controls	17,140 European ancestry cases, 61,850 European ancestry controls	1q21.3	OAZ3	rs6664467-G	0.863468	4e-08	1.03	[1.01-1.04]	Affymetrix [14661600] (imputed)
chr1	153943799	153943800	rs6666703	32665545	van der Meer D	2020-07-14	Nat Commun	Understanding the genetic determinants of the brain with MOSTest.	Cortical thickness (MOSTest)	26,502 European ancestry individuals	NA	1q21.3	PRDM16	rs6666703-?		4e-08	NA		NR [7428630] (imputed)
chr1	159400358	159400359	rs11265191	30038396	Lee JJ	2018-07-23	Nat Genet	Gene discovery and polygenic prediction from a genome-wide association study of educational attainment in 1.1 million individuals.	Cognitive performance (MTAG)	402,382 European ancestry individuals	NA	1q23.2	Intergenic	rs11265191-T	0.3356	4e-08	0.0133	[0.0086-0.018] unit increase	Affymetrix, Illumina [7100000] (imputed)
chr1	160612950	160612951	rs13374761	31985465	Chen SD	2020-01-20	J Alzheimers Dis	Genome-Wide Association Study Identifies SLAMF1 Affecting the Rate of Memory Decline.	Memory decline	709 European ancestry individuals	NA	1q23.3	SLAMF1	rs13374761-?		4e-08	0.01	[NR] unit increase	Illumina [1197412]
chr1	173131907	173131908	rs7553711	23459209	Faraco J	2013-01-01	PLoS Genet	ImmunoChip study implicates antigen presentation to T cells in narcolepsy.	Narcolepsy	1,886 European ancestry cases, 10,421 European ancestry controls	NA	1q25.1	TNFSF4/OX40L	rs7553711-C	0.285	4e-08	1.33	[1.21-1.46]	Illumina [111240]
chr1	173646772	173646773	rs61826793	31740837	Lam M	2019-11-18	Nat Genet	Comparative genetic architectures of schizophrenia in East Asian and European populations.	Schizophrenia	22,778 East Asian ancestry cases, 35,362 East Asian ancestry controls, 33,640 European ancestry cases, 43,456 European ancestry controls	NA	1q25.1	NR	rs61826793-?	NR	4e-08	1.06972	[1.05-1.09]	Affymetrix, Illumina [12447948] (imputed)
chr1	177280120	177280121	rs6670165	25056061	Ripke S	2014-07-22	Nature	Biological insights from 108 schizophrenia-associated genetic loci.	Schizophrenia	32,405 European ancestry cases, 42,221 European ancestry controls, 1,235 European ancestry cases and 1,235 European ancestry controls from 1235 parent-offspring trios, 1,836 East Asian ancestry cases, 3,383 East Asian ancestry controls	1,513 European ancestry cases, 66,236 European ancestry controls	1q25.2	FAM5B	rs6670165-T	0.184	4e-08	1.075	[1.047-1.103]	Affymetrix, Illumina [9005918] (imputed)
chr1	181597914	181597915	rs80223426	30643256	Baselmans BML	2019-01-14	Nat Genet	Multivariate genome-wide analyses of the well-being spectrum.	Depressive symptoms	1,067,913 European ancestry individuals	228,033 European ancestry individuals	1q25.3	NR	rs80223426-G	0.0612151	4e-08	0.0106272	[0.0068-0.0144] unit increase	NR [NR]
chr1	190940626	190940627	rs12139672	30285260	Ikeda M	2018-10-03	Schizophr Bull	Genome-Wide Association Study Detected Novel Susceptibility Genes for Schizophrenia and Shared Trans-Populations/Diseases Genetic Effect.	Schizophrenia	14,023 East Asian ancestry cases, 33,640 European ancestry cases, 31,505 East Asian ancestry controls, 43,456 European ancestry controls	NA	1q31.2	LOC440704	rs12139672-G	NR	4e-08	1.0627	[1.04-1.08]	Illumina [6627481] (imputed)
chr1	197822832	197822833	rs60595076	31666681	Zhao B	2019-10-30	Mol Psychiatry	Large-scale GWAS reveals genetic architecture of brain white matter microstructure and genetic overlap with cognitive and mental health traits (n = 17,706).	White matter microstructure (fractional anisotropy)	17,706 European ancestry individuals	NA	1q31.3	NR	rs60595076-?		4e-08	NA		NR [8955960] (imputed)
chr1	197842143	197842144	rs12069217	31666681	Zhao B	2019-10-30	Mol Psychiatry	Large-scale GWAS reveals genetic architecture of brain white matter microstructure and genetic overlap with cognitive and mental health traits (n = 17,706).	White matter microstructure (mode of anisotropy)	17,706 European ancestry individuals	NA	1q31.3	NR	rs12069217-?		4e-08	NA		NR [8955960] (imputed)
chr1	201859212	201859213	rs61824384	31530331	Thorp JG	2019-09-18	Psychol Med	Genetic heterogeneity in self-reported depressive symptoms identified through genetic analyses of the PHQ-9.	Depressive symptom (low self-esteem) (ordinal trait)	148,752 European ancestry individuals	NA	1q32.1	SHISA4	rs61824384-A	0.636	4e-08	0.012	[0.0081-0.0159] unit increase	NR [9413637] (imputed)
chr1	201887720	201887721	rs17432675	29942085	Nagel M	2018-06-25	Nat Genet	Meta-analysis of genome-wide association studies for neuroticism in 449,484 individuals identifies novel genetic loci and pathways.	Depressed affect	357,957 European ancestry individuals	NA	1q32.1	NR	rs17432675-C	NR	4e-08	0.01373	[0.0088-0.0186] unit decrease	Affymetrix [10847151] (imputed)
chr1	207977082	207977083	rs7523273	25056061	Ripke S	2014-07-22	Nature	Biological insights from 108 schizophrenia-associated genetic loci.	Schizophrenia	32,405 European ancestry cases, 42,221 European ancestry controls, 1,235 European ancestry cases and 1,235 European ancestry controls from 1235 parent-offspring trios, 1,836 East Asian ancestry cases, 3,383 East Asian ancestry controls	1,513 European ancestry cases, 66,236 European ancestry controls	1q32.2	C1orf132, CD46, CR1L	rs7523273-A	0.685	4e-08	1.063	[1.040-1.087]	Affymetrix, Illumina [9005918] (imputed)
chr1	216676258	216676259	rs11572842	30038396	Lee JJ	2018-07-23	Nat Genet	Gene discovery and polygenic prediction from a genome-wide association study of educational attainment in 1.1 million individuals.	Cognitive performance (MTAG)	402,382 European ancestry individuals	NA	1q41	Intergenic	rs11572842-T	0.6573	4e-08	0.0134	[0.0087-0.0181] unit decrease	Affymetrix, Illumina [7100000] (imputed)
chr1	239970096	239970097	rs12059546	22949513	EPICURE Consortium	2012-09-04	Hum Mol Genet	Genome-wide association analysis of genetic generalized epilepsies implicates susceptibility loci at 1q43, 2p16.1, 2q22.3 and 17q21.32.	Generalized epilepsy	702 European ancestry genetic absence epilepsies cases, 586 European ancestry juvenile myoclonic epilepsy cases, 239 European ancestry other genetic generalized epilepsies cases, 2,461 European ancestry controls	347 European ancestry genetic absence epilepsies trios, 166 European ancestry juvenile myoclonic epilepsy trios, 91 European ancestry other genetic generalized epilepsies trios, 385 European ancestry genetic absence epilepsies cases, 382 European ancestry juvenile myoclonic epilepsy cases, 122 European ancestry other genetic generalized epilepsies cases, up to 889 European ancestry controls	1q43	CHRM3	rs12059546-G	0.172	4e-08	1.42	[1.26-1.61]	Affymetrix [4560000] (imputed)
chr1	243651025	243651026	rs2994326	30038396	Lee JJ	2018-07-23	Nat Genet	Gene discovery and polygenic prediction from a genome-wide association study of educational attainment in 1.1 million individuals.	Cognitive performance (MTAG)	402,382 European ancestry individuals	NA	1q43	Intergenic	rs2994326-T	0.1866	4e-08	0.0162	[0.01-0.022] unit decrease	Affymetrix, Illumina [7100000] (imputed)
chr1	22451844	22451845	rs7526484	29520040	Coleman JRI	2018-03-08	Mol Psychiatry	Biological annotation of genetic loci associated with intelligence in a meta-analysis of 87,740 individuals.	Extremely high intelligence	1,247 European ancestry cases, 86,493 European ancestry controls	NA	1p36.12	CDC42, WNT4	rs7526484-T	0.257	5e-08	5.46	NR z score increase increase	Illumina [up to 12595966] (imputed)
chr1	32097087	32097088	rs10798880	29186694	Lam M	2017-11-28	Cell Rep	Large-Scale Cognitive GWAS Meta-Analysis Reveals Tissue-Specific Neural Expression and Potential Nootropic Drug Targets.	Cognitive ability	107,207 European ancestry individuals	NA	1p35.2	HCRTR1, PEF1	rs10798880-?	NR	5e-08	5.457	z score increase	Affymetrix, Illumina [7357080] (imputed)
chr1	44229596	44229597	rs4660261	29326435	Hill WD	2018-01-11	Mol Psychiatry	A combined analysis of genetically correlated traits identifies 187 loci and a role for neurogenesis and myelination in intelligence.	Intelligence (MTAG)	120,934 British ancestry individuals, 127,548 individuals	NA	1p34.1	ST3GAL3	rs4660261-A	NR	5e-08	0.0178379	[0.011-0.024] unit increase	Affymetrix [NR]
chr1	72940272	72940273	rs10789340	30804565	Jansen PR	2019-02-25	Nat Genet	Genome-wide analysis of insomnia in 1,331,010 individuals identifies new risk loci and functional pathways.	Insomnia	651,923 European ancestry males, 679,087 European ancestry females	NA	1p31.1	NA	rs10789340-G	0.6275	5e-08	1.04275	[1.03-1.06]	Affymetrix, Illumina [NR] (imputed)
chr1	73516571	73516572	rs11210111	29662059	Howard DM	2018-04-16	Nat Commun	Genome-wide association study of depression phenotypes in UK Biobank identifies variants in excitatory synaptic pathways.	Depression (broad)	113,769 British ancestry cases, 208,811 British ancestry controls	NA	1p31.1	NR	rs11210111-A	0.4617	5e-08	0.0064	[0.004-0.0088] unit decrease	NR [7666894] (imputed)
chr1	76075555	76075556	rs1998547	31676860	Zhao B	2019-11-01	Nat Genet	Genome-wide association analysis of 19,629 individuals identifies variants influencing regional brain volumes and refines their genetic co-architecture with cognitive and mental health traits.	Brain region volumes	19,629 British ancestry individuals	NA	1p31.1	NR	rs1998547-?	NR	5e-08	NA		NR [9227495] (imputed)
chr1	77054806	77054807	rs167557	30038396	Lee JJ	2018-07-23	Nat Genet	Gene discovery and polygenic prediction from a genome-wide association study of educational attainment in 1.1 million individuals.	Cognitive performance (MTAG)	402,382 European ancestry individuals	NA	1p31.1	Intergenic	rs167557-A	0.3072	5e-08	0.0136	[0.0087-0.0185] unit increase	Affymetrix, Illumina [7100000] (imputed)
chr1	85197759	85197759	rs377634870	32624584	Yousaf A	2020-07-05	Transl Psychiatry	Quantitative genome-wide association study of six phenotypic subdomains identifies novel genome-wide significant variants in autism spectrum disorder.	Autism spectrum disorders (social interaction)	2,509 individuals	NA	1p22.3	intergenic	rs377634870-?	NR	5e-08	0.532	NR unit increase	Illumina [6900500] (imputed)
chr1	115677945	115677946	rs12134493	23793025	Anttila V	2013-06-23	Nat Genet	Genome-wide meta-analysis identifies new susceptibility loci for migraine.	Migraine without aura	7,107 European ancestry cases, 69,427 European ancestry controls	NA	1p13.2	TSPAN2	rs12134493-A	0.12	5e-08	1.18	[1.11-1.26]	Affymetrix, Illumina [~ 2300000] (imputed)
chr1	150138698	150138699	rs7544145	31043756	Stahl EA	2019-05-01	Nat Genet	Genome-wide association study identifies 30 loci associated with bipolar disorder.	Bipolar disorder	20,352 European ancestry cases, 31,358 European ancestry controls	9,412 European ancestry cases, 137,760 European ancestry controls	1q21.2	OTUD7B, VPS45, PLEKHO1, ANP32E, CA14, APH1A, C1orf54, C1orf51	rs7544145-T	0.812	5e-08	1.08535	[1.06-1.11]	NR [9372253] (imputed)
chr1	155108166	155108167	rs12726330	22451204	Pankratz N	2012-03-01	Ann Neurol	Meta-analysis of Parkinson's disease: identification of a novel locus, RIT2.	Parkinson's disease	4,238 European ancestry cases, 4,239 European ancestry controls	3,738 European ancestry cases, 2,111 European ancestry controls	1q22	GBA	rs12726330-?	NR	5e-08	1.71	[NR]	Illumina [2500000] (imputed)
chr1	163727922	163727923	rs7521492	28540026	Anney RJL	2017-05-22	Mol Autism	Meta-analysis of GWAS of over 16,000 individuals with autism spectrum disorder highlights a novel locus at 10q24.32 and a significant overlap with schizophrenia.	Autism spectrum disorder or schizophrenia	schizophrenia cases and controls (see Ripke, 2014), up to 6,197 European ancestry ASD cases, up to 7,377 European ancestry controls, up to 1,190 ASD cases, up to 1,190 controls	NA	1q23.3	intergenic	rs7521492-A		5e-08	1.06	[1.04-1.08]	Affymetrix, Illumina [NR]
chr1	171091874	171091875	rs1795240	22903471	Hibar DP	2012-08-18	Brain Imaging Behav	Genome-wide association identifies genetic variants associated with lentiform nucleus volume in N = 1345 young and elderly subjects.	Lentiform nucleus volume	162 European ancestry Alzheimer's disease cases, 346 European ancestry mild cognitive impairment cases, 198 European ancestry controls, 639 European ancestry individuals from 364 families	NA	1q24.3	FMO3, FMO6P	rs1795240-A	0.43	5e-08	112.27	[NR] unit decrease	Illumina [2380200] (imputed)
chr1	175744279	175744280	rs12040251	30038396	Lee JJ	2018-07-23	Nat Genet	Gene discovery and polygenic prediction from a genome-wide association study of educational attainment in 1.1 million individuals.	Cognitive performance (MTAG)	402,382 European ancestry individuals	NA	1q25.1	Intergenic	rs12040251-T	0.1663	5e-08	0.0168	[0.011-0.023] unit increase	Affymetrix, Illumina [7100000] (imputed)
chr1	177280120	177280121	rs6670165	26198764	Goes FS	2015-07-21	Am J Med Genet B Neuropsychiatr Genet	Genome-wide association study of schizophrenia in Ashkenazi Jews.	Schizophrenia	592 Ashkenazi Jewish ancestry cases, 505 Ashkenazi Jewish ancestry controls, 36,989 cases, 113,075 controls	NA	1q25.2	NR	rs6670165-T	NR	5e-08	1.08	[NR]	Illumina [7158791] (imputed)
chr1	177760917	177760918	rs9970077	30285260	Ikeda M	2018-10-03	Schizophr Bull	Genome-Wide Association Study Detected Novel Susceptibility Genes for Schizophrenia and Shared Trans-Populations/Diseases Genetic Effect.	Schizophrenia	14,023 East Asian ancestry cases, 33,640 European ancestry cases, 31,505 East Asian ancestry controls, 43,456 European ancestry controls	NA	1q25.2	SEC16B	rs9970077-A	NR	5e-08	1.068	[1.04-1.09]	Illumina [6627481] (imputed)
chr1	177766020	177766021	rs75608493	31591465	Bigdeli TB	2019-10-07	Mol Psychiatry	Contributions of common genetic variants to risk of schizophrenia among individuals of African and Latino ancestry.	Schizophrenia or schizoaffective disorder	6,152 African ancestry cases, 1,234 Latino cases, 34,241 European and East Asian ancestry cases, 3,918 African ancestry controls, 3,090 Latino controls, 45,604 European and East Asian ancestry controls, 1,235 European ancestry trios	NA	1q25.2	NR	rs75608493-?	NR	5e-08	NA		Illumina [NR] (imputed)
chr1	197799363	197799364	rs113204513	31666681	Zhao B	2019-10-30	Mol Psychiatry	Large-scale GWAS reveals genetic architecture of brain white matter microstructure and genetic overlap with cognitive and mental health traits (n = 17,706).	White matter microstructure (fractional anisotropy)	17,706 European ancestry individuals	NA	1q31.3	NR	rs113204513-?		5e-08	NA		NR [8955960] (imputed)
chr1	207792908	207792909	rs12036785	29777097	Marioni RE	2018-05-18	Transl Psychiatry	GWAS on family history of Alzheimer's disease.	Alzheimer's disease or family history of Alzheimer's disease	up to 42,034 British ancestry individuals with parental history of Alzheimer's disease, at least 272,244 British ancestry individuals with no parental history of Alzheimer's disease, 25,580 Alzheimer's disease cases, 48,466 controls	NA	1q32.2	NR	rs12036785-?	NR	5e-08	NA		Affymetrix [7795605] (imputed)
chr1	207850538	207850539	rs11118328	29777097	Marioni RE	2018-05-18	Transl Psychiatry	GWAS on family history of Alzheimer's disease.	Alzheimer's disease or family history of Alzheimer's disease	up to 42,034 British ancestry individuals with parental history of Alzheimer's disease, at least 272,244 British ancestry individuals with no parental history of Alzheimer's disease, 25,580 Alzheimer's disease cases, 48,466 controls	NA	1q32.2	NR	rs11118328-?	NR	5e-08	NA		Affymetrix [7795605] (imputed)
chr1	216830127	216830128	rs11117646	29942086	Savage JE	2018-06-25	Nat Genet	Genome-wide association meta-analysis in 269,867 individuals identifies new genetic and functional links to intelligence.	Intelligence	269,867 European ancestry individuals	NA	1q41	NR	rs11117646-A	NR	5e-08	5.467	z-score decrease	Affymetrix, Illumina [9295118] (imputed)
chr1	234738337	234738338	rs6672925	30038396	Lee JJ	2018-07-23	Nat Genet	Gene discovery and polygenic prediction from a genome-wide association study of educational attainment in 1.1 million individuals.	Cognitive performance (MTAG)	402,382 European ancestry individuals	NA	1q42.3	Intergenic	rs6672925-A	0.7267	5e-08	0.014	[0.0089-0.0191] unit decrease	Affymetrix, Illumina [7100000] (imputed)
chr1	235797344	235797345	rs140320399	26252872	Li QS	2015-08-07	PLoS One	Variations in the FRA10AC1 Fragile Site and 15q21 Are Associated with Cerebrospinal Fluid A?1-42 Level.	Cerebral amyloid deposition in APOEe4 non-carriers (PET imaging)	370 European and other ancestry APOEe4 non-carriers	NA	1q42.3	GNG4	rs140320399-G	0.01	5e-08	0.4389	[NR] unit decrease	Illumina [~ 9000000] (imputed)
chr1	243608966	243608967	rs6703335	21926974	Ripke S	2011-09-18	Nat Genet	Genome-wide association study identifies five new schizophrenia loci.	Schizophrenia	9,394 European ancestry cases, 12,462 European ancestry controls	8,442 European ancestry cases, 21,397 European ancestry controls	1q43	NR	rs6703335-?	NR	5e-08	1.09	[1.06-1.13]	Affymetrix, Illumina [1252901] (imputed)
chr1	245577303	245577304	rs2795071	32665545	van der Meer D	2020-07-14	Nat Commun	Understanding the genetic determinants of the brain with MOSTest.	Subcortical volume (MOSTest)	26,502 European ancestry individuals	NA	1q44	ROR1	rs2795071-?		5e-08	NA		NR [7428630] (imputed)
chr1	54572242	54572243	rs10788972	25663231	Beecham GW	2015-02-06	Neurology	PARK10 is a major locus for sporadic neuropathologically confirmed Parkinson disease.	Parkinson disease and lewy body pathology	484 European ancestry cases, 1,145 European ancestry controls	NA	1p32.3	TCEANC2, LDLRAD1, TMEM59	rs10788972-?	0.435	6e-08	1.56	[NR]	Illumina [3922209] (imputed)
chr1	150416912	150416913	rs16836940	30626913	Amare AT	2019-01-09	Mol Psychiatry	Bivariate genome-wide association analyses of the broad depression phenotype combined with major depressive disorder, bipolar disorder or schizophrenia reveal eight novel genetic loci for depression.	Broad depression or bipolar disorder	9,240 European ancestry broad depression cases, 9,519 European ancestry broad depression controls, 51,258 European ancestry individuals, 7,481 European ancestry bipolar disorder cases, 9,250 European ancestry bipolar disorder controls	322,580 individuals	1q21.2	RPRD2	rs16836940-A	0.22	6e-08	NA		Affymetrix, Illumina [at least 918921] (imputed)
chr1	150694479	150694480	rs12755416	31604244	International Multiple Sclerosis Genetics Consortium	2019-09-01	Science	Multiple sclerosis genomic map implicates peripheral immune cells and microglia in susceptibility.	Multiple sclerosis	14,802 European and unknown ancestry cases, 26,703 European and unknown ancestry controls	32,627 European and unknown ancestry cases, 41,672 European and unknown ancestry controls	1q21.3	HORMAD1	rs12755416-G	NR	6e-08	1.08249	NR	Affymetrix, Illumina [8278136] (imputed)
chr1	220658233	220658234	rs12563333	22205951	Kerner B	2011-12-21	PLoS One	Genome-wide association study in bipolar patients stratified by co-morbidity.	Bipolar disorder	1,000 European ancestry cases, 1,034 European ancestry controls	NA	1q41	MARK1	rs12563333-?	NR	6e-08	NA		Affymetrix [728331]
chr1	226916077	226916078	rs4653767	32201043	Smeland OB	2020-02-08	Biol Psychiatry	Genome-wide Association Analysis of Parkinson's Disease and Schizophrenia Reveals Shared Genetic Architecture and Identifies Novel Risk Loci.	Parkinson's disease	20,184 European ancestry cases, 397,324 European ancestry controls	NA	1q42.12	ITPKB	rs4653767-T		6e-08	0.0846	[0.054-0.115] unit increase	Illumina [NR]
chr1	243690490	243690491	rs13376709	26198764	Goes FS	2015-07-21	Am J Med Genet B Neuropsychiatr Genet	Genome-wide association study of schizophrenia in Ashkenazi Jews.	Schizophrenia	592 Ashkenazi Jewish ancestry cases, 505 Ashkenazi Jewish ancestry controls, 36,989 cases, 113,075 controls	NA	1q44	NR	rs13376709-C	NR	6e-08	1.06383	[NR]	Illumina [7158791] (imputed)
chr1	21346103	21346104	rs75578006	26252872	Li QS	2015-08-07	PLoS One	Variations in the FRA10AC1 Fragile Site and 15q21 Are Associated with Cerebrospinal Fluid A?1-42 Level.	Cognitive decline rate in late mild cognitive impairment	472 European ancestry cases, 47 cases	NA	1p36.12	EIF4G3	rs75578006-G	0.01	7e-08	0.5756	[0.37-0.78] unit increase	Illumina [~ 9000000] (imputed)
chr1	44319372	44319373	rs3011225	22959728	Ahmeti KB	2012-09-05	Neurobiol Aging	Age of onset of amyotrophic lateral sclerosis is modulated by a locus on 1p34.1.	Amyotrophic lateral sclerosis (age of onset)	4,243 European ancestry cases	NA	1p34.1	ST3GAL3	rs3011225-G	0.22	7e-08	NA		Illumina [254145]
chr1	69164021	69164022	rs74852193	26252872	Li QS	2015-08-07	PLoS One	Variations in the FRA10AC1 Fragile Site and 15q21 Are Associated with Cerebrospinal Fluid A?1-42 Level.	Cognitive decline rate in late mild cognitive impairment	472 European ancestry cases, 47 cases	NA	1p31.2	DEPDC1, LRRC7	rs74852193-G	0.03	7e-08	0.2625	[0.17-0.36] unit increase	Illumina [~ 9000000] (imputed)
chr1	205713377	205713378	rs823128	19915575	Simon-Sanchez J	2009-11-15	Nat Genet	Genome-wide association study reveals genetic risk underlying Parkinson's disease.	Parkinson's disease	1,713 European ancestry cases, 3,978 European ancestry controls	3,361 European ancestry cases, 4,573 European ancestry controls	1q32.1	PARK16, NUCKS1	rs823128-A	0.97	7e-08	1.52	[NR]	Illumina [463185]
chr1	207977082	207977083	rs7523273	31268507	Periyasamy S	2019-07-03	JAMA Psychiatry	Association of Schizophrenia Risk With Disordered Niacin Metabolism in an Indian Genome-wide Association Study.	Schizophrenia	816 Indian ancestry cases, 900 Indian ancestry controls, 505 Indian ancestry cases and 871 Indian ancestry controls from 405 families, up to 36,989 European and unknown ancestry cases, up to 113,075 European and unknown ancestry controls	NA	1q32.2	NR	rs7523273-?	NR	7e-08	NA		Illumina [up to 5582932] (imputed)
chr1	240605051	240605052	rs12091371	23535033	Sherva R	2013-03-24	Alzheimers Dement	Genome-wide association study of the rate of cognitive decline in Alzheimer's disease.	Alzheimer's disease (cognitive decline)	303 European ancestry cases		1q43	FMN2	rs12091371-?	0.07	7e-08	0.17	unit decrease	Illumina [NR] (imputed)
chr1	41773501	41773502	rs12744310	29186694	Lam M	2017-11-28	Cell Rep	Large-Scale Cognitive GWAS Meta-Analysis Reveals Tissue-Specific Neural Expression and Potential Nootropic Drug Targets.	Cognitive ability	107,207 European ancestry individuals	NA	1p34.2	ENSG00000235358	rs12744310-?	NR	8e-08	5.36	z score decrease	Affymetrix, Illumina [7357080] (imputed)
chr1	177280120	177280121	rs6670165	30285260	Ikeda M	2018-10-03	Schizophr Bull	Genome-Wide Association Study Detected Novel Susceptibility Genes for Schizophrenia and Shared Trans-Populations/Diseases Genetic Effect.	Schizophrenia	14,023 East Asian ancestry cases, 33,640 European ancestry cases, 31,505 East Asian ancestry controls, 43,456 European ancestry controls	NA	1q25.2	FAM5B	rs6670165-T	NR	8e-08	1.0771	[1.05-1.1]	Illumina [6627481] (imputed)
chr1	177363012	177363013	rs736840	27479909	Hyde CL	2016-08-01	Nat Genet	Identification of 15 genetic loci associated with risk of major depression in individuals of European descent.	Major depressive disorder	84,847 European ancestry cases, 241,266 European ancestry controls	45,773 European ancestry cases, 106,354 European ancestry controls	1q25.2	FAM5B, SEC16B	rs736840-G	0.094915	8e-08	0.0491	[0.03-0.069] unit increase	Illumina [1220000] (imputed)
chr1	218594483	218594484	rs181424343	26830138	Herold C	2016-02-02	Mol Psychiatry	Family-based association analyses of imputed genotypes reveal genome-wide significant association of Alzheimer's disease with OSBPL6, PTPRG, and PDCL3.	Alzheimer disease and age of onset	2,478 European ancestry cases, 979 ancestry controls both from the same 1,070 families	NA	1q41	Intergenic	rs181424343-A	NR	8e-08	5.375	unit increase	Affymetrix [up to 15107142] (imputed)
chr1	243555218	243555219	rs10803138	28991256	Li Z	2017-10-09	Nat Genet	Genome-wide association analysis identifies 30 new susceptibility loci for schizophrenia.	Schizophrenia	7,699 Chinese ancestry cases, 35,476 European ancestry cases, 18,327 Chinese ancestry controls, 46,839 European ancestry controls	4,384 Chinese ancestry cases, 5,770 Chinese ancestry controls	1q43	intergenic	rs10803138-G	NR	8e-08	1.06724	[1.04-1.09]	Affymetrix, Illumina [up to 5107227] (imputed)
chr1	92828504	92828505	rs17519972	26920376	Wang Y	2016-02-26	Mult Scler	Genetic overlap between multiple sclerosis and several cardiovascular disease risk factors.	Multiple sclerosis and C-reactive protein levels (pleiotropy)	93,333 individuals	NA	1p22.1	RPAP2	rs17519972-?	NR	9e-08	NA	[1.0719-1.1489]	NR [2418544]
chr1	107185224	107185225	rs11184946	30804566	Lane JM	2019-02-25	Nat Genet	Biological and clinical insights from genetics of insomnia symptoms.	Insomnia symptoms (never/rarely vs. sometimes/usually)	345,022 European ancestry cases, 108,357 European ancestry controls	17,140 European ancestry cases, 61,850 European ancestry controls	1p21.1	LOC126987/PRMT6	rs11184946-T	0.417223	9e-08	1.02	[1.01-1.03]	Affymetrix [14661600] (imputed)
chr10	96023076	96023077	rs57866767	32632093	Guo Y	2020-07-06	Nat Commun	A genome-wide cross-phenotype meta-analysis of the association of blood pressure with migraine.	Migraine and/or diastolic blood pressure	757,601 European ancestry individuals with blood pressure measurements, 59,674 European ancestry migraine cases, 316,078 European ancestry controls	NA	10q23.33	NR	rs57866767-?	NR	7e-71	NA		NR [up to 7000000]
chr10	6117321	6117322	rs11256593	31604244	International Multiple Sclerosis Genetics Consortium	2019-09-01	Science	Multiple sclerosis genomic map implicates peripheral immune cells and microglia in susceptibility.	Multiple sclerosis	14,802 European and unknown ancestry cases, 26,703 European and unknown ancestry controls	32,627 European and unknown ancestry cases, 41,672 European and unknown ancestry controls	10p15.1	IL2RA	rs11256593-T	NR	3e-65	1.2062	NR	Affymetrix, Illumina [8278136] (imputed)
chr10	126427036	126427037	rs11245347	32665545	van der Meer D	2020-07-14	Nat Commun	Understanding the genetic determinants of the brain with MOSTest.	Brain morphology (MOSTest)	26,502 European ancestry individuals	NA	10q26.13	LHPP, RP11-12J10.3, FAM53B, METTL10, FAM175B	rs11245347-?		4e-63	NA		NR [7428630] (imputed)
chr10	96023076	96023077	rs57866767	32632093	Guo Y	2020-07-06	Nat Commun	A genome-wide cross-phenotype meta-analysis of the association of blood pressure with migraine.	Migraine and/or systolic blood pressure	757,601 European ancestry individuals with blood pressure measurements, 59,674 European ancestry migraine cases, 316,078 European ancestry controls	NA	10q23.33	NR	rs57866767-?	NR	3e-60	NA		NR [up to 7000000]
chr10	126427036	126427037	rs11245347	32665545	van der Meer D	2020-07-14	Nat Commun	Understanding the genetic determinants of the brain with MOSTest.	Subcortical volume (MOSTest)	26,502 European ancestry individuals	NA	10q26.13	FIP1L1, CHIC2, AC110792.1	rs11245347-?		5e-50	NA		NR [7428630] (imputed)
chr10	6099044	6099045	rs2104286	24076602	Beecham AH	2013-11-01	Nat Genet	Analysis of immune-related loci identifies 48 new susceptibility variants for multiple sclerosis.	Multiple sclerosis	14,498 European ancestry cases, 24,091 European ancestry controls	14,802 European ancestry cases, 26,703 European ancestry controls	10p15.1	IL2RA	rs2104286-A	0.73	2e-47	1.22		Illumina [161311]
chr10	7622008	7622009	rs41298373	32665545	van der Meer D	2020-07-14	Nat Commun	Understanding the genetic determinants of the brain with MOSTest.	Cortical surface area (MOSTest)	26,502 European ancestry individuals	NA	10p14	FOXP1	rs41298373-?		5e-30	NA		NR [7428630] (imputed)
chr10	96023076	96023077	rs57866767	32632093	Guo Y	2020-07-06	Nat Commun	A genome-wide cross-phenotype meta-analysis of the association of blood pressure with migraine.	Migraine and/or pulse pressure	757,601 European ancestry individuals with blood pressure measurements, 59,674 European ancestry migraine cases, 316,078 European ancestry controls	NA	10q23.33	NR	rs57866767-?	NR	2e-29	NA		NR [up to 7000000]
chr10	103802407	103802408	rs11191193	30038396	Lee JJ	2018-07-23	Nat Genet	Gene discovery and polygenic prediction from a genome-wide association study of educational attainment in 1.1 million individuals.	Cognitive performance (MTAG)	402,382 European ancestry individuals	NA	10q24.32	Intergenic	rs11191193-A	0.6492	2e-28	0.0265	[0.022-0.031] unit increase	Affymetrix, Illumina [7100000] (imputed)
chr10	121536326	121536327	rs117896735	31701892	Nalls MA	2019-12-01	Lancet Neurol	Identification of novel risk loci, causal insights, and heritable risk for Parkinson's disease: a meta-analysis of genome-wide association studies.	Parkinson's disease or first degree relation to individual with Parkinson's disease	15,056 European ancestry cases, 18,618 European ancestry proxy cases, 449,056 European ancestry controls	22,632 European ancestry cases, 968,735 European ancestry controls	10q26.11	INPP5F	rs117896735-A	0.0166	2e-28	0.4354	[0.36-0.51] unit increase	NR [7784415] (imputed)
chr10	7622008	7622009	rs41298373	32665545	van der Meer D	2020-07-14	Nat Commun	Understanding the genetic determinants of the brain with MOSTest.	Brain morphology (MOSTest)	26,502 European ancestry individuals	NA	10p14	ITIH5	rs41298373-?		7e-28	NA		NR [7428630] (imputed)
chr10	21799725	21799726	rs12256551	32665545	van der Meer D	2020-07-14	Nat Commun	Understanding the genetic determinants of the brain with MOSTest.	Brain morphology (MOSTest)	26,502 European ancestry individuals	NA	10p12.31	CASC10, SKIDA1, MLLT10, DNAJC1	rs12256551-?		1e-27	NA		NR [7428630] (imputed)
chr10	104793647	104793648	rs75970938	31740837	Lam M	2019-11-18	Nat Genet	Comparative genetic architectures of schizophrenia in East Asian and European populations.	Schizophrenia	22,778 East Asian ancestry cases, 35,362 East Asian ancestry controls, 33,640 European ancestry cases, 43,456 European ancestry controls	NA	10q24.32	NR	rs75970938-?	NR	2e-25	1.1336	[1.11-1.16]	Affymetrix, Illumina [12447948] (imputed)
chr10	118776305	118776306	rs12769006	32665545	van der Meer D	2020-07-14	Nat Commun	Understanding the genetic determinants of the brain with MOSTest.	Brain morphology (MOSTest)	26,502 European ancestry individuals	NA	10q25.3	ENO4, KIAA1598, VAX1	rs12769006-?		2e-25	NA		NR [7428630] (imputed)
chr10	81059334	81059335	rs1250551	31604244	International Multiple Sclerosis Genetics Consortium	2019-09-01	Science	Multiple sclerosis genomic map implicates peripheral immune cells and microglia in susceptibility.	Multiple sclerosis	14,802 European and unknown ancestry cases, 26,703 European and unknown ancestry controls	32,627 European and unknown ancestry cases, 41,672 European and unknown ancestry controls	10q22.3	ZMIZ1	rs1250551-T	NR	2e-23	1.10096	NR	Affymetrix, Illumina [8278136] (imputed)
chr10	106610838	106610839	rs1021363	30718901	Howard DM	2019-02-04	Nat Neurosci	Genome-wide meta-analysis of depression identifies 102 independent variants and highlights the importance of the prefrontal brain regions.	Depression	118,811 European ancestry cases, 327,427 European ancestry controls, 127,552 cases, 233,763 controls	414,055 European ancestry cases, 892,299 European ancestry controls	10q25.1	NR	rs1021363-A	0.3547	4e-23	1.023	[1.018-1.027]	NR [8098588] (imputed)
chr10	104635102	104635103	rs12764899	31374203	Lam M	2019-08-01	Am J Hum Genet	Pleiotropic Meta-Analysis of Cognition, Education, and Schizophrenia Differentiates Roles of Early Neurodevelopmental and Adult Synaptic Pathways.	Cognitive ability, years of educational attainment or schizophrenia (pleiotropy)	328,917 individuals with educational attainment measurements, 107,207 individuals with cognitive ability measurements, 77,096 European ancestry schizophrenia cases, 43,456 European ancestry controls	NA	10q24.32	AS3MT, C10orf32-ASMT	rs12764899-?	NR	3e-20	0.0218657	[0.017-0.027] unit increase	NR [7306098]
chr10	104625885	104625886	rs11191424	28991256	Li Z	2017-10-09	Nat Genet	Genome-wide association analysis identifies 30 new susceptibility loci for schizophrenia.	Schizophrenia	7,699 Chinese ancestry cases, 35,476 European ancestry cases, 18,327 Chinese ancestry controls, 46,839 European ancestry controls	4,384 Chinese ancestry cases, 5,770 Chinese ancestry controls	10q24.32	ARL3, AS3MT, C10orf32, C10orf32-AS3MT, CNNM2, WBP1L	rs11191424-G	NR	4e-20	1.09051	[1.07-1.11]	Affymetrix, Illumina [up to 5107227] (imputed)
chr10	6110828	6110829	rs7090512	21833088	Sawcer S	2011-08-11	Nature	Genetic risk and a primary role for cell-mediated immune mechanisms in multiple sclerosis.	Multiple sclerosis	9,772 European ancestry cases, 16,849 European ancestry controls	4,218 European ancestry cases, 7,296 European ancestry controls	10p15.1	IL2RA	rs7090512-G	NR	5e-20	1.19	[1.17-1.21]	Illumina [465434]
chr10	126427036	126427037	rs11245347	32665545	van der Meer D	2020-07-14	Nat Commun	Understanding the genetic determinants of the brain with MOSTest.	Subcortical volume (min-P)	26,502 European ancestry individuals	NA	10q26.13	C2orf73	rs11245347-?		5e-20	NA		NR [7428630] (imputed)
chr10	126427036	126427037	rs11245347	32665545	van der Meer D	2020-07-14	Nat Commun	Understanding the genetic determinants of the brain with MOSTest.	Brain morphology (min-P)	26,502 European ancestry individuals	NA	10q26.13	FAM117B, ICA1L, WDR12, CARF, NBEAL1, CYP20A1, ABI2	rs11245347-?		9e-20	NA		NR [7428630] (imputed)
chr10	121536326	121536327	rs117896735	28892059	Chang D	2017-09-11	Nat Genet	A meta-analysis of genome-wide association studies identifies 17 new Parkinson's disease risk loci.	Parkinson's disease	20,184 European ancestry cases, 397,324 European ancestry controls	5,851 European ancestry cases, 5,866 European ancestry controls	10q26.11	BAG3	rs117896735-A	0.015	2e-19	1.65	[1.48-1.85]	Illumina [11933700] (imputed)
chr10	31395760	31395761	rs1087056	31604244	International Multiple Sclerosis Genetics Consortium	2019-09-01	Science	Multiple sclerosis genomic map implicates peripheral immune cells and microglia in susceptibility.	Multiple sclerosis	14,802 European and unknown ancestry cases, 26,703 European and unknown ancestry controls	32,627 European and unknown ancestry cases, 41,672 European and unknown ancestry controls	10p11.22	ZNF438	rs1087056-A	NR	3e-19	1.08778	NR	Affymetrix, Illumina [8278136] (imputed)
chr10	103989811	103989812	rs10786662	29326435	Hill WD	2018-01-11	Mol Psychiatry	A combined analysis of genetically correlated traits identifies 187 loci and a role for neurogenesis and myelination in intelligence.	Intelligence (MTAG)	120,934 British ancestry individuals, 127,548 individuals	NA	10q24.32	PITX3, ELOVL3	rs10786662-C	NR	6e-19	0.0275317	[0.021-0.034] unit decrease	Affymetrix [NR]
chr10	104612334	104612335	rs11191419	25056061	Ripke S	2014-07-22	Nature	Biological insights from 108 schizophrenia-associated genetic loci.	Schizophrenia	32,405 European ancestry cases, 42,221 European ancestry controls, 1,235 European ancestry cases and 1,235 European ancestry controls from 1235 parent-offspring trios, 1,836 East Asian ancestry cases, 3,383 East Asian ancestry controls	1,513 European ancestry cases, 66,236 European ancestry controls	10q24.32	ARL3, AS3MT, C10orf32, CNNM2, CYP17A1, INA, NT5C2, PCGF6, PDCD11, SFXN2, TAF5, TRIM8, USMG5, WBP1L	rs11191419-T	0.64	6e-19	1.10375	[1.08-1.13]	Affymetrix, Illumina [9005918] (imputed)
chr10	50376393	50376394	rs72786903	32665545	van der Meer D	2020-07-14	Nat Commun	Understanding the genetic determinants of the brain with MOSTest.	Brain morphology (MOSTest)	26,502 European ancestry individuals	NA	10q11.23	VSTM4, FAM170B, C10orf128	rs72786903-?		8e-19	NA		NR [7428630] (imputed)
chr10	104649374	104649375	rs7476192	31740837	Lam M	2019-11-18	Nat Genet	Comparative genetic architectures of schizophrenia in East Asian and European populations.	Schizophrenia	22,778 East Asian ancestry cases, 35,362 East Asian ancestry controls, 33,640 European ancestry cases, 43,456 European ancestry controls	NA	10q24.32	NR	rs7476192-?	NR	9e-19	1.08893	[1.07-1.11]	Affymetrix, Illumina [12447948] (imputed)
chr10	21799725	21799726	rs12256551	32665545	van der Meer D	2020-07-14	Nat Commun	Understanding the genetic determinants of the brain with MOSTest.	Cortical surface area (MOSTest)	26,502 European ancestry individuals	NA	10p12.31	NR	rs12256551-?		1e-18	NA		NR [7428630] (imputed)
chr10	104640051	104640052	rs12244388	31268507	Periyasamy S	2019-07-03	JAMA Psychiatry	Association of Schizophrenia Risk With Disordered Niacin Metabolism in an Indian Genome-wide Association Study.	Schizophrenia	816 Indian ancestry cases, 900 Indian ancestry controls, 505 Indian ancestry cases and 871 Indian ancestry controls from 405 families, up to 36,989 European and unknown ancestry cases, up to 113,075 European and unknown ancestry controls	NA	10q24.32	NR	rs12244388-?	NR	2e-18	NA		Illumina [up to 5582932] (imputed)
chr10	104612334	104612335	rs11191419	26198764	Goes FS	2015-07-21	Am J Med Genet B Neuropsychiatr Genet	Genome-wide association study of schizophrenia in Ashkenazi Jews.	Schizophrenia	592 Ashkenazi Jewish ancestry cases, 505 Ashkenazi Jewish ancestry controls, 36,989 cases, 113,075 controls	NA	10q24.32	NR	rs11191419-T	NR	3e-18	1.0989	[NR]	Illumina [7158791] (imputed)
chr10	104928913	104928914	rs12416331	29483656	Pardinas AF	2018-02-26	Nat Genet	Common schizophrenia alleles are enriched in mutation-intolerant genes and in regions under strong background selection.	Schizophrenia	40,675 European ancestry cases, 64,643 European ancestry controls	1,651 European ancestry cases, 4,111 cases, 142,717 European ancestry controls, 11,507 controls	10q24.33	AS3MT, C10orf32, C10orf32-ASMT, CNNM2, CYP17A1, INA, NT5C2, PCGF6, RPEL1, WBP1L	rs12416331-?	NR	7e-18	1.157	[1.12-1.19]	Illumina [8000000] (imputed)
chr10	103501764	103501765	rs7077446	29326435	Hill WD	2018-01-11	Mol Psychiatry	A combined analysis of genetically correlated traits identifies 187 loci and a role for neurogenesis and myelination in intelligence.	Intelligence (MTAG)	120,934 British ancestry individuals, 127,548 individuals	NA	10q24.32	FGF8	rs7077446-T	NR	1e-17	0.0262256	[0.02-0.032] unit increase	Affymetrix [NR]
chr10	103565959	103565960	rs3740422	30038396	Lee JJ	2018-07-23	Nat Genet	Gene discovery and polygenic prediction from a genome-wide association study of educational attainment in 1.1 million individuals.	Cognitive performance	257,841 European ancestry individuals	NA	10q24.32	Intergenic	rs3740422-C	0.3506	1e-17	0.0255	[0.02-0.031] unit decrease	Affymetrix, Illumina [10100000] (imputed)
chr10	104628872	104628873	rs7085104	30285260	Ikeda M	2018-10-03	Schizophr Bull	Genome-Wide Association Study Detected Novel Susceptibility Genes for Schizophrenia and Shared Trans-Populations/Diseases Genetic Effect.	Schizophrenia	14,023 East Asian ancestry cases, 33,640 European ancestry cases, 31,505 East Asian ancestry controls, 43,456 European ancestry controls	NA	10q24.32	C10orf32-AS	rs7085104-A	NR	1e-17	1.10254	[1.08-1.12]	Illumina [6627481] (imputed)
chr10	94479106	94479107	rs1112718	31604244	International Multiple Sclerosis Genetics Consortium	2019-09-01	Science	Multiple sclerosis genomic map implicates peripheral immune cells and microglia in susceptibility.	Multiple sclerosis	14,802 European and unknown ancestry cases, 26,703 European and unknown ancestry controls	32,627 European and unknown ancestry cases, 41,672 European and unknown ancestry controls	10q23.33	HHEX	rs1112718-A	NR	2e-17	1.086	NR	Affymetrix, Illumina [8278136] (imputed)
chr10	103565959	103565960	rs3740422	33414549	Demange PA	2021-01-07	Nat Genet	Investigating the genetic architecture of noncognitive skills using GWAS-by-subtraction.	Cognitive aspects of educational attainment	257,700 European ancestry individuals	NA	10q24.32	NR	rs3740422-G	0.343936	3e-17	0.0561801	[0.043-0.069] unit increase	Affymetrix, Illumina, Perlegen [7305956] (imputed)
chr10	118752249	118752250	rs1122688	32193296	Grasby KL	2020-03-01	Science	The genetic architecture of the human cerebral cortex.	Cortical surface area	33,992 European ancestry individuals	14,727 European ancestry individuals, 2,943 individuals	10q25.3	NR	rs1122688-T	0.7362	3e-17	11.0997	[8.52-13.68] unit decrease	Affymetrix, Illumina [NR]
chr10	94481916	94481917	rs7923837	24076602	Beecham AH	2013-11-01	Nat Genet	Analysis of immune-related loci identifies 48 new susceptibility variants for multiple sclerosis.	Multiple sclerosis	14,498 European ancestry cases, 24,091 European ancestry controls	14,802 European ancestry cases, 26,703 European ancestry controls	10q23.33	HHEX	rs7923837-G	0.62	4e-17	1.11		Illumina [161311]
chr10	104849115	104849116	rs10786736	28991256	Li Z	2017-10-09	Nat Genet	Genome-wide association analysis identifies 30 new susceptibility loci for schizophrenia.	Schizophrenia	7,699 Chinese ancestry cases, 35,476 European ancestry cases, 18,327 Chinese ancestry controls, 46,839 European ancestry controls	4,384 Chinese ancestry cases, 5,770 Chinese ancestry controls	10q24.32	C10orf32, INA, NT5C2	rs10786736-G	NR	4e-17	1.11483	[1.09-1.14]	Affymetrix, Illumina [up to 5107227] (imputed)
chr10	103565959	103565960	rs3740422	29942086	Savage JE	2018-06-25	Nat Genet	Genome-wide association meta-analysis in 269,867 individuals identifies new genetic and functional links to intelligence.	Intelligence	269,867 European ancestry individuals	NA	10q24.32	NR	rs3740422-C	NR	1e-16	8.278	z-score decrease	Affymetrix, Illumina [9295118] (imputed)
chr10	103605713	103605714	rs1044258	29326435	Hill WD	2018-01-11	Mol Psychiatry	A combined analysis of genetically correlated traits identifies 187 loci and a role for neurogenesis and myelination in intelligence.	Intelligence (MTAG)	120,934 British ancestry individuals, 127,548 individuals	NA	10q24.32	C10orf76	rs1044258-T	NR	1e-16	0.0255381	[0.02-0.032] unit increase	Affymetrix [NR]
chr10	104612334	104612335	rs11191419	28540026	Anney RJL	2017-05-22	Mol Autism	Meta-analysis of GWAS of over 16,000 individuals with autism spectrum disorder highlights a novel locus at 10q24.32 and a significant overlap with schizophrenia.	Autism spectrum disorder or schizophrenia	schizophrenia cases and controls (see Ripke, 2014), up to 6,197 European ancestry ASD cases, up to 7,377 European ancestry controls, up to 1,190 ASD cases, up to 1,190 controls	NA	10q24.32	AS3MT, BORCS7, BORCS7-ASMT, CNNM2, CYP17A1, NT5C2, SFXN2, WBP1L	rs11191419-?		1e-16	1.08696	[1.06-1.11]	Affymetrix, Illumina [NR]
chr10	105012993	105012994	rs1628768	32193296	Grasby KL	2020-03-01	Science	The genetic architecture of the human cerebral cortex.	Cortical surface area	33,992 European ancestry individuals	14,727 European ancestry individuals, 2,943 individuals	10q24.33	NR	rs1628768-T	0.7667	1e-16	773.232	[590.59-955.87] unit decrease	Affymetrix, Illumina [NR]
chr10	104628872	104628873	rs7085104	32606422	Wu Y	2020-06-30	Transl Psychiatry	Multi-trait analysis for genome-wide association study of five psychiatric disorders.	Schizophrenia (MTAG)	67,764 individuals	NA	10q24.32	NR	rs7085104-?		2e-16	NA		NR [8377093]
chr10	104871278	104871279	rs10883832	26198764	Goes FS	2015-07-21	Am J Med Genet B Neuropsychiatr Genet	Genome-wide association study of schizophrenia in Ashkenazi Jews.	Schizophrenia	592 Ashkenazi Jewish ancestry cases, 505 Ashkenazi Jewish ancestry controls, 36,989 cases, 113,075 controls	NA	10q24.33	NR	rs10883832-T	NR	2e-16	1.16	[NR]	Illumina [7158791] (imputed)
[truncated: 12,782 more rows]

## Sheet: GWAS_LDSC
	Category	Abbreviation	Study	PMID	Prop._SNPs	Prop._h2	Prop._h2_std_error	Enrichment	Enrichment_std_error	Enrichment_p	Coefficient	Coefficient_std_error	Coefficient_z.score	p_value	negative_log10FDR
[truncated: 45 more rows]
