# Supplementary material for: Comprehensive multi-omics integration identifies differentially active enhancers during human brain development with clinical relevance
Source: Genome Med. 2021 Oct 19;13:162. doi: 10.1186/s13073-021-00980-1 (PMC8524963; doi:10.1186/s13073-021-00980-1)
Supplement: Supplementary file 13 — Additional file 13: Table S12: Calculations and p-values for gene variant associations [file 13073_2021_980_MOESM13_ESM.xlsx]

## Sheet: Table S12 overview
Additional File 13: Table S12
Calculations and p-values for gene variant associations
Primary Data obtained from:
tab Brandler	Brandler WM, Antaki D, Gujral M, Kleiber ML, Whitney J, Maile MS, Hong O, Chapman TR, Tan S, Tandon P, et al: Paternally inherited cis-regulatory structural variants are associated with autism. Science 2018, 360:327-331.
tab Zhou	Zhou J, Park CY, Theesfeld CL, Wong AK, Yuan Y, Scheckel C, Fak JJ, Funk J, Yao K, Tajima Y, et al: Whole-genome deep-learning analysis identifies contribution of noncoding mutations to autism risk. Nat Genet 2019, 51:973-980

## Sheet: Brandler
case	control	oddsratio	pvalue	Enhancer tye
25	8	2.10041	0.144101	DAE
17	1	11.8261	0.00300255	DAE_CP
15	1	10.1408	0.0104225	DAE_GZ
36	15	1.632	0.267964	nDAE
32	2	4.02797	0.05119	DAE

## Sheet: Zhou
case	control	oddsratio	pvalue	Enhancer tye
932	829	1.07083	0.156746	DAE
26	11	2.2497	0.021455	DAE_CP_ASD
20	17	1.11955	0.745628	DAE_GZ_ASD
