# Supplementary material for: Comprehensive multi-omics integration identifies differentially active enhancers during human brain development with clinical relevance
Source: Genome Med. 2021 Oct 19;13:162. doi: 10.1186/s13073-021-00980-1 (PMC8524963; doi:10.1186/s13073-021-00980-1)
Supplement: Supplementary file 14 — Additional file 14: Table S13: Zebrafish quantifications [file 13073_2021_980_MOESM14_ESM.xlsx]

## Sheet: Table S13 overview
Additional File 14: Table S13:
Zebrafish quantifications
overview tabs
1 dpf	scoring of individual zebrafish larvae at 1 dpf
2 dpf	scoring of individual zebrafish larvae at 2 dpf
3 dpf	scoring of individual zebrafish larvae at 3 dpf
summary	summary of zebrafish reporter activity at different time points in different tissues

## Sheet: 1dpf
Enhancer 24h	fish	Head	Forebrain	Midbrain	Hindbrain	Eye	Neurons	Jaw	Heart	Trunk and Tail	Spinal cord	Notochord	Somites	Epidermis	Circular system	Unspecific
LRP1	serie6	1	1	1	1	1	1	1		1	1
LRP1	serie5	1	1		1	1	1	1		1	1
LRP1	3		1		1	1		1		1
LRP1	serie4	1	1	1	1	1	1			1	1	1
LRP1	serie2	1	1		1	1	1			1	1
LRP1	serie97	1	1	1	1	1	1	1		1	1
LRP1	serie96
LRP1	serie95	1	1	1	1	1	1			1	1
LRP1	serie94	1	1	1	1	1	1	1		1	1	1
LRP1	serie93	1	1	1	1	1	1	1		1	1
LRP1	serie93	1	1	1	1	1				1	1
LRP1	serie91	1	1	1	1	1	1	1		1	1
LRP1	serie89	1	1	1	1	1	1	1		1	1	1
LRP1	serie88	1	1	1	1	1		1		1	1	1	1
LRP1	serie86	1	1		1	1	1	1		1	1
LRP1	serie85	1	1	1	1	1				1	1
LRP1	serie98	1	1	1	1	1	1			1	1
LRP1	serie38	1	1	1	1	1	1	1		1	1	1
LRP1	serie37
LRP1	serie36	1	1	1	1	1		1		1	1	1	1
LRP1	serie35	1	1		1	1		1		1	1
LRP1	serie34	1	1	1	1	1	1	1		1	1
LRP1	serie33	1	1	1	1	1	1	1		1	1
LRP1	serie32	1	1		1	1	1			1	1
LRP1	serie31	1	1	1	1	1	1	1		1	1
LRP1	serie29	1	1	1	1	1	1	1		1	1
LRP1	serie28	1	1	1	1	1				1	1
LRP1	serie26	1			1	1	1			1	1
LRP1	serie25	1	1		1	1		1		1	1
LRP1	serie1	1	1	1	1	1	1			1	1
LRP1	serie23
LRP1	serie22	1	1	1	1	1	1	1		1	1	1	1
LRP1	serie21	1	1	1	1	1	1	1		1	1	1	1
LRP1	serie20	1	1			1				1
LRP1	serie19	1	1	1	1	1	1	1		1	1	1	1
LRP1	serie16	1	1	1	1	1				1	1	1	1
LRP1	serie14	1	1	1	1	1		1		1	1	1	1
LRP1	serie12	1	1	1	1	1	1	1		1	1
LRP1	serie9	1	1	1	1	1	1	1		1	1
LRP1	serie8	1	1	1	1	1	1	1		1	1
LRP1 Summary		36	36	28	36	37	26	25	0	37	35	11	7	0	0	0
% 40 fish		90	90	70	90	92.5	65	62.5	0	92.5	87.5	27.5	17.5	0	0	0
CHD2	serie17
CHD2	serie16	1	1		1					1			1	1
CHD2	serie15	1	1		1					1	1	1	1	1
CHD2	serie14
CHD2	serie13	1	1	1	1	1				1				1
CHD2	serie12	1	1	1	1	1				1	1			1
CHD2	serie10	1	1	1	1	1				1	1			1
CHD2	serie9	1	1	1	1	1				1	1	1	1	1
CHD2	serie8
CHD2	serie8
CHD2	serie7	1	1	1	1	1				1	1		1	1
CHD2	serie6	1	1	1	1	1				1	1		1	1
CHD2	serie5	1	1	1	1	1				1	1			1
CHD2	serie3	1	1		1					1	1			1
CHD2	serie2
CHD2	serie1
CHD2	serie34	1	1		1					1	1			1
CHD2	serie31	1	1	1	1					1	1			1
CHD2	serie30	1			1					1	1			1
CHD2	serie29									1	1		1
CHD2	serie28	1	1	1	1	1				1	1			1
CHD2	serie27
CHD2	serie27
CHD2	serie26	1	1	1	1	1				1	1	1	1	1
CHD2	serie25	1	1	1	1	1				1	1	1	1	1
CHD2	serie24	1			1					1				1
CHD2	serie23	1								1				1
CHD2	serie22	1	1	1	1	1				1	1		1	1
CHD2	serie21
CHD2	serie20	1
CHD2	serie19	1	1		1	1				1	1		1	1
CHD2	5	1	1	1	1	1				1	1	1	1	1
CHD2	4	1	1	1	1	1				1	1			1
CHD2	3	1	1		1					1	1		1	1
CHD2	2	1	1		1					1				1
CHD2	1	1	1	1	1	1				1	1	1	1	1
CHD2 Summary		26	22	15	24	15	0	0	0	26	21	6	13	25	0	0
% 36 fish		72.2222	61.1111	41.6667	66.6667	41.6667	0	0	0	72.2222	58.3333	16.6667	36.1111	69.4444	0	0
c12orf4	serie25
c12orf4	serie25	1	1	1	1					1	1			1
c12orf4	serie23	1	1		1					1	1		1	1
c12orf4	serie22	1	1		1					1	1	1	1
c12orf4	serie21	1	1	1	1		1			1	1		1	1
c12orf4	serie20									1	1			1
c12orf4	serie18	1	1			1	1			1	1		1
c12orf4	serie17	1	1			1				1
c12orf4	serie16
c12orf4	serie15
c12orf4	serie14	1	1		1		1			1	1		1
c12orf4	serie13	1	1		1		1			1	1	1	1
c12orf4	serie11	1	1	1	1	1	1			1	1	1	1
c12orf4	serie10	1	1	1	1	1	1			1	1	1	1
c12orf4	serie9
c12orf4	serie8	1	1	1	1	1	1			1	1		1
c12orf4	serie6	1	1		1					1	1	1	1
c12orf4	serie5	1	1		1					1	1	1	1
c12orf4	serie4	1	1		1	1	1			1	1
c12orf4	serie2	1	1		1	1	1			1	1		1
c12orf4	serie1	1	1		1	1	1			1	1		1
c12orf4	serie49	1	1	1	1	1	1			1	1	1	1	1
c12orf4	serie46	1	1		1		1			1	1	1	1
c12orf4	serie44	1	1		1		1			1	1	1	1	1
c12orf4	serie43	1	1		1		1			1	1	1	1	1
c12orf4	serie42
c12orf4	serie41									1			1
c12orf4	serie40	1	1		1	1	1			1	1	1	1	1
c12orf4	serie39	1								1	1	1
c12orf4	serie38	1			1		1			1	1		1	1
c12orf4	serie36	1	1		1		1			1	1			1
c12orf4	serie34	1			1		1			1	1		1
c12orf4	serie33	1	1		1		1			1	1	1	1	1
c12orf4	serie31	1	1	1	1	1	1			1	1	1	1	1
c12orf4	serie29	1	1		1		1			1	1	1	1	1
c12orf4	serie27	1	1		1		1			1	1	1	1	1
c12orf4	serie26	1	1	1	1		1			1	1			1
c12orf4	serie51	1	1	1	1	1	1			1	1	1	1	1
c12orf4	serie50	1	1	1	1	1	1			1	1	1	1	1
c12orf4 Summary		32	29	10	29	13	25	0	0	34	32	18	27	17	0	0
% 39 fish		82.0513	74.359	25.641	74.359	33.3333	64.1026	0	0	87.1795	82.0513	46.1538	69.2308	43.5897	0	0
TUBB2A	serie24	1	1	1	1	1	1			1	1
TUBB2A	serie23	1	1	1	1	1				1	1
TUBB2A	serie22	1			1		1			1	1
TUBB2A	serie21	1	1	1	1	1				1	1
TUBB2A	serie20	1	1	1	1	1	1			1	1
TUBB2A	serie19	1	1	1	1	1	1			1	1
TUBB2A	serie18	1	1	1	1	1				1
TUBB2A	serie17	1	1	1	1	1	1			1	1
TUBB2A	serie15	1	1	1	1	1	1			1	1
TUBB2A	serie14	1	1	1	1	1	1			1	1
TUBB2A	serie13
TUBB2A	serie12	1	1		1		1			1
TUBB2A	serie10	1	1	1	1	1	1			1	1	1
TUBB2A	serie9	1	1	1	1	1	1			1	1	1
TUBB2A	serie7	1	1	1	1	1	1			1	1	1
TUBB2A	serie5	1	1	1	1	1	1			1	1	1
TUBB2A	serie4	1			1		1			1	1
TUBB2A	serie3	1	1							1
TUBB2A	serie2	1	1	1	1	1	1			1	1
TUBB2A	serie1	1	1	1	1	1	1			1	1	1
TUBB2A	serie33	1	1	1	1	1				1	1
TUBB2A	serie32	1	1	1	1	1				1	1	1
TUBB2A	serie31
TUBB2A	serie30	1	1	1	1	1				1	1
TUBB2A	serie29	1	1	1	1	1	1			1	1
TUBB2A	serie27	1	1	1	1	1				1	1
TUBB2A	serie26	1	1	1	1	1				1	1	1
TUBB2A	serie25	1	1	1	1	1				1	1
TUBB2A	2	1	1	1	1	1				1	1	1
TUBB2A	1	1	1	1	1	1				1	1	1
TUBB2A	3	1	1	1	1	1				1	1
TUBB2A	5	1	1	1	1	1				1	1	1
TUBB2A Summary		30	28	26	29	26	16	0	0	30	27	10	0	0	0	0
% 32 fish		93.75	87.5	81.25	90.625	81.25	50	0	0	93.75	84.375	31.25	0	0	0	0
ELOVL6	serie22	1			1	1				1	1	1
ELOVL6	serie21	1			1	1				1	1	1
ELOVL6	serie19	1			1	1				1	1
ELOVL6	serie18
ELOVL6	serie17	1	1		1	1	1			1
ELOVL6	serie16	1	1		1	1	1			1	1	1
ELOVL6	serie15	1	1		1	1	1			1
ELOVL6	serie14	1	1		1	1				1	1
ELOVL6	serie13	1	1		1	1	1			1
ELOVL6	serie12	1	1			1				1
ELOVL6	serie11	1			1		1			1	1
ELOVL6	serie10
ELOVL6	serie9	1	1		1	1	1			1	1
ELOVL6	serie8	1	1		1	1				1	1	1
ELOVL6	serie7	1	1		1	1				1
ELOVL6	serie6	1	1		1	1	1			1	1
ELOVL6	serie4	1	1		1	1	1			1	1	1
ELOVL6	serie3	1	1		1	1				1	1
ELOVL6	serie2
ELOVL6	serie1	1	1		1	1	1			1	1	1
ELOVL6	5	1	1		1	1				1	1	1
ELOVL6	4
ELOVL6	3	1	1		1	1				1	1	1
ELOVL6	2	1	1		1	1				1	1	1
ELOVL6 Summary		20	16	0	19	19	9	0	0	20	15	9	0	0	0	0
% 24 fish		83.3333	66.6667	0	79.1667	79.1667	37.5	0	0	83.3333	62.5	37.5	0	0	0	0
MACF1	serie21	1	1	1	1	1				1	1			1
MACF1	serie20	1	1	1	1	1				1				1
MACF1	serie17	1	1		1	1				1	1
MACF1	serie16	1	1		1	1	1			1	1			1
MACF1	serie15	1	1			1	1			1	1			1
MACF1	serie14	1	1		1	1	1			1	1
MACF1	serie13	1	1							1	1			1
MACF1	serie12	1	1		1	1	1			1	1
MACF1	serie11
MACF1	serie10	1	1	1	1	1	1			1	1			1
MACF1	serie9	1												1
MACF1	serie8	1	1							1	1			1
MACF1	serie7	1	1	1	1	1	1			1	1			1
MACF1	serie5	1	1	1	1	1	1			1	1			1
MACF1	serie4	1	1			1	1			1	1			1
MACF1	serie3	1	1	1	1	1	1			1	1			1
MACF1	serie20	1	1	1	1	1				1	1			1
MACF1	6	1	1	1	1	1	1			1	1			1
MACF1	4	1	1	1	1	1	1			1	1			1
MACF1	3	1	1	1	1	1	1			1	1			1
MACF1	2	1	1		1					1	1			1
MACF1	1	1	1	1	1	1	1			1	1			1
MACF1	1	1	1	1	1	1	1			1				1
MACF1	2	1	1			1								1
MACF1	3	1	1		1	1				1				1
MACF1	4	1	1	1	1	1	1			1	1			1
MACF1	5
MACF1	6	1	1											1
MACF1	7	1	1		1	1				1	1			1
MACF1	8
MACF1	9	1	1	1	1	1	1			1	1			1
MACF1	10	1	1			1								1
MACF1	11	1	1			1				1				1
MACF1	12
MACF1	13	1	1		1	1				1				1
MACF1	14	1	1			1				1				1
MACF1	15	1	1		1	1				1				1
MACF1	16	1	1	1	1	1	1							1
MACF1	17									1				1
MACF1	18	1	1		1	1	1			1				1
MACF1	19	1	1			1								1
MACF1	20	1				1				1				1
MACF1	21
MACF1	22	1	1			1								1
MACF1	23
MACF1	24	1	1		1	1				1	1			1
MACF1	25	1	1			1				1				1
MACF1	26	1	1	1	1	1	1			1	1			1
MACF1	27	1	1							1				1
MACF1	28									1				1
MACF1	29	1	1											1
MACF1	30	1	1	1		1	1							1
MACF1	31	1	1	1	1	1								1
MACF1	32	1	1	1	1	1				1				1
MACF1 Summary		46	44	19	29	39	20	0	0	38	24	0	0	45	0	0
% 54fish		85.1852	81.4815	35.1852	53.7037	72.2222	37.037	0	0	70.3704	44.4444	0	0	83.3333	0	0
EBP41L1	serie15									1	1
EBP41L1	serie14
EBP41L1	serie13
EBP41L1	serie12									1	1
EBP41L1	serie11
EBP41L1	serie10
EBP41L1	serie9
EBP41L1	serie8
EBP41L1	serie7
EBP41L1	serie6									1	1
EBP41L1	serie5
EBP41L1	serie4
EBP41L1	serie3
EBP41L1	serie2									1	1
EBP41L1	serie1
EBP41L1	4	1				1				1	1		1
EBP41L1	3	1								1	1		1
EBP41L1	2					1				1
EBP41L1	1
EBP41L1	2
EBP41L1	3
EBP41L1	4									1
EBP41L1	5
EBP41L1	6
EBP41L1	7
EBP41L1	8									1
EBP41L1	9
EBP41L1	10
EBP41L1	11
EBP41L1	12
EBP41L1	13									1
EBP41L1	14
EBP41L1	15
EBP41L1	16
EBP41L1	17
EBP41L1	18
EBP41L1	19
EBP41L1	20
EBP41L1 Summary		2	0	0	0	2	0	0	0	10	6	0	2	0	0	0
% 38 fish		5.26316	0	0	0	5.26316	0	0	0	26.3158	15.7895	0	5.26316	0	0	0
TRAK1	1	1	1		1	1	1			1	1	1
TRAK1	2	1	1	1	1	1	1		1	1	1			1
TRAK1	3	1	1	1	1	1	1			1	1			1
TRAK1	4	1	1	1	1	1	1			1	1			1
TRAK1	5
TRAK1	6	1	1	1	1	1	1
TRAK1	7	1	1			1				1	1			1
TRAK1	8	1	1	1	1	1	1			1	1	1	1	1
TRAK1	9	1	1	1	1	1	1			1	1			1
TRAK1	10	1	1	1	1	1	1			1	1			1
TRAK1	11	1	1	1	1	1	1			1	1			1
TRAK1	12	1	1							1	1
TRAK1	13	1	1	1	1	1	1			1	1			1
TRAK1	14	1	1	1	1	1	1			1	1	1	1	1
TRAK1	15	1	1	1	1	1	1			1
TRAK1	16	1	1	1	1	1	1			1
TRAK1	17	1	1	1	1	1	1			1	1	1	1	1
TRAK1	18	1	1	1	1	1	1			1	1			1
TRAK1	19	1	1	1	1	1	1			1	1	1	1	1
TRAK1	20	1	1		1	1	1			1	1
TRAK1	21	1	1		1	1	1			1	1
TRAK1	22	1				1				1		1	1
TRAK1	23	1	1		1	1	1			1	1			1
TRAK1	24	1	1	1	1	1	1			1	1	1	1	1
TRAK1	25	1	1	1	1	1	1			1	1	1	1	1
TRAK1	26	1	1	1	1	1	1			1	1	1	1	1
TRAK1	27	1	1	1	1	1	1			1	1			1
TRAK1	28
TRAK1	29	1	1	1	1	1	1			1	1			1
TRAK1	30	1	1		1	1				1	1
TRAK1	31	1	1	1	1	1	1							1
TRAK1	32
TRAK1	33	1	1	1	1	1	1			1	1	1	1	1
TRAK1	34	1	1	1	1	1	1			1	1			1
TRAK1	35	1	1	1	1	1	1			1	1			1
TRAK1	36	1	1	1	1	1	1			1	1	1	1	1
TRAK1	37	1	1	1	1	1	1			1				1
TRAK1	38	1	1	1	1	1	1			1	1	1	1	1
TRAK1	39	1	1	1	1	1	1			1	1	1	1	1
TRAK1	40	1	1	1	1	1	1			1	1			1
TRAK1	41	1	1	1	1	1	1			1	1	1	1	1
TRAK1	42	1	1	1	1	1	1			1	1			1
TRAK1	43	1	1	1	1	1	1
TRAK1	44	1	1	1	1	1	1			1	1	1	1	1
TRAK1	45	1	1	1	1	1	1			1	1			1
TRAK1	46	1	1		1	1	1			1	1			1
TRAK1	47	1	1	1	1	1	1			1	1	1	1	1
TRAK1	48
TRAK1	49	1	1	1	1	1	1			1	1	1	1	1
TRAK1	50	1	1	1	1	1	1			1	1			1
TRAK1	51	1	1	1	1	1	1			1	1	1	1	1
TRAK1	52
TRAK1	53	1	1	1	1	1	1			1	1		1	1
TRAK1	54	1	1	1	1	1	1							1
TRAK1	55	1	1	1	1	1	1			1	1			1
TRAK1 Summary		50	49	41	47	49	46	0	1	46	42	18	18	40	0	0
% 55 fish		90.9091	89.0909	74.5455	85.4545	89.0909	83.6364	0	1.81818	83.6364	76.3636	32.7273	32.7273	72.7273	0	0
LRP5	1	1	1			1		1		1	1
LRP5	2	1	1	1	1	1				1	1
LRP5	3
LRP5	4	1	1	1	1	1				1	1
LRP5	5	1	1		1	1	1			1	1
LRP5	6	1	1	1	1	1				1	1
LRP5	7	1	1	1	1	1	1			1	1
LRP5	8
LRP5	9	1	1			1				1
LRP5	10	1	1		1	1
LRP5	11	1	1	1	1	1				1	1
LRP5	12	1	1			1
LRP5	13	1	1			1
LRP5	14	1	1
LRP5	15	1	1		1	1				1
LRP5	16	1	1					1		1
LRP5	17	1	1							1				1
LRP5	18	1	1							1
LRP5	19	1	1	1	1	1
LRP5	20	1	1	1	1	1				1	1
LRP5	21	1	1	1	1	1				1
LRP5	22	1	1	1	1	1				1	1
LRP5	23	1	1					1
LRP5	24	1	1
LRP5	25	1	1	1	1	1				1	1
LRP5	26
LRP5	27
LRP5	28	1	1	1	1	1				1
LRP5	29	1	1		1	1				1
LRP5	30	1	1		1	1		1		1	1
LRP5	31	1	1
LRP5 Summary		27	27	11	16	20	2	4	0	19	11	0	0	1	0	0
% 31 fish		87.0968	87.0968	35.4839	51.6129	64.5161	6.45161	12.9032	0	61.2903	35.4839	0	0	3.22581	0	0
CAD	serie1	1	1	1	1	1	1			1	1	1	1
CAD	serie3	1	1	1	1	1	1			1	1		1
CAD	serie4
CAD	serie5	1	1	1	1	1	1			1	1	1	1	1
CAD	serie6	1	1	1	1	1	1			1	1	1	1	1
CAD	serie7	1	1	1	1	1	1			1	1
CAD	serie8	1	1	1	1	1	1			1	1	1	1	1
CAD	serie9	1	1	1	1	1	1			1	1	1	1	1
CAD	serie10	1	1	1	1	1	1			1	1	1	1
CAD	serie11	1	1	1	1	1	1			1	1	1
CAD	serie14	1	1	1	1	1	1			1	1	1	1
CAD	serie14	1	1	1	1	1	1			1	1	1
CAD	serie15	1	1	1	1	1	1			1	1	1	1	1
CAD	serie16	1	1	1	1	1	1			1	1	1	1
CAD	serie17	1	1	1	1	1	1			1	1	1	1	1
CAD	serie18	1	1			1				1	1	1
CAD	19	1	1	1	1	1	1			1	1	1	1
CAD	20	1	1		1	1	1			1	1	1	1	1
CAD	21	1	1	1	1	1	1			1	1
CAD	22	1	1		1	1	1			1	1			1
CAD	23	1	1	1	1	1	1			1	1
CAD	24	1	1		1	1	1			1	1	1		1
CAD	25	1	1	1	1	1	1			1	1	1	1	1
CAD	26	1	1	1	1	1	1			1	1	1	1	1
CAD	27
CAD	28	1	1	1	1	1	1			1	1	1	1	1
CAD	29	1	1	1	1	1	1			1	1	1	1	1
CAD	30	1	1	1	1	1				1	1	1		1
CAD	31	1	1	1	1	1	1			1	1	1	1	1
CAD	32									1	1	1	1
CAD	33	1				1				1	1	1	1	1
CAD	34	1	1	1	1	1	1			1	1
CAD	35	1	1	1	1	1	1			1	1	1
CAD	36	1	1	1	1	1	1			1	1	1	1
CAD	37	1	1	1	1	1	1			1	1	1	1	1
CAD	38	1	1	1	1	1				1	1	1	1	1
CAD	39	1	1	1	1	1				1	1	1		1
CAD	40	1	1		1	1				1	1	1	1	1
CAD	41	1	1	1	1	1				1	1	1	1	1
CAD	42	1	1	1	1	1				1	1	1	1	1
CAD	43	1	1	1	1	1				1	1	1	1	1
CAD	44	1	1		1	1				1	1	1	1	1
CAD	45	1			1	1	1			1	1	1	1	1
CAD	46	1	1	1	1	1				1	1	1	1	1
CAD	47	1	1	1	1	1	1			1	1	1	1	1
CAD Summary		42	40	34	40	42	31	0	0	43	43	37	31	27	0	0
% 45 fish		93.3333	88.8889	75.5556	88.8889	93.3333	68.8889	0	0	95.5556	95.5556	82.2222	68.8889	60	0	0

## Sheet: 2dpf
Enhancer 2dpf	fish	Head	Forebrain	Midbrain	Hindbrain	Eye	Neurons	Jaw	Heart	Trunk and Tail	Spinal cord	Notochord	Somites	Epidermis	Circular system	Unspecific
LRP1	serie28	1	1	1	1	1				1	1
LRP1	serie27	1	1	1	1	1	1			1	1
LRP1	serie26	1	1	1	1	1	1			1	1	1
LRP1	serie25	1	1	1	1	1	1	1		1	1	1
LRP1	serie24	1	1	1	1	1	1	1		1	1	1
LRP1	serie23	1	1	1	1	1	1	1		1	1	1
LRP1	serie22	1	1	1	1	1	1	1		1	1
LRP1	serie21	1	1	1	1	1	1			1	1
LRP1	serie20	1	1	1	1	1	1			1	1
LRP1	serie19	1	1	1	1	1	1	1		1	1	1
LRP1	serie18	1	1		1	1	1	1		1	1
LRP1	serie17	1	1	1	1	1	1	1		1	1
LRP1	serie16	1	1	1	1	1	1	1		1	1	1
LRP1	serie15	1	1	1	1	1	1			1	1
LRP1	serie13	1	1	1	1	1	1	1		1	1	1
LRP1	serie12
LRP1	serie11	1	1	1	1	1	1	1		1	1
LRP1	serie10	1	1	1	1	1	1	1		1	1
LRP1	serie9	1	1	1	1	1	1	1		1	1
LRP1	serie9	1	1	1		1		1		1	1
LRP1	serie8	1	1	1	1	1	1			1	1
LRP1	serie7	1	1	1	1	1	1	1		1	1
LRP1	serie6	1	1	1	1	1	1	1		1	1
LRP1	serie5	1	1	1	1	1	1			1	1
LRP1	serie4	1	1	1	1	1	1	1		1	1
LRP1	serie3	1	1	1	1	1	1	1		1	1
LRP1	serie2
LRP1	serie1	1	1	1	1	1		1		1	1
LRP1	2	1	1	1	1	1	1	1		1	1
LRP1	3	1	1	1	1	1	1	1		1	1
LRP1	4	1	1	1	1	1	1	1		1	1
LRP1	5	1	1	1	1	1		1		1	1
LRP1	6	1	1		1	1	1	1		1	1
LRP1	7	1	1	1	1	1	1	1		1	1	1
LRP1	8	1	1	1	1	1	1	1		1	1	1
LRP1	10	1	1			1	1	1		1	1	1
LRP1	12	1	1	1	1	1		1		1	1
LRP1	13	1	1		1	1	1	1		1	1	1
LRP1	14	1	1	1	1	1	1	1		1	1
LRP1	15	1	1				1			1
LRP1 Summary		38	38	33	35	37	33	29	0	38	37	11	0	0	0	0
% 40 fish		95	95	82.5	87.5	92.5	82.5	72.5	0	95	92.5	27.5	0	0	0	0
CHD2	serie26
CHD2	serie25	1	1	1	1	1				1
CHD2	serie24	1	1	1	1	1	1			1	1			1
CHD2	serie23	1	1	1	1	1	1			1	1			1
CHD2	serie22	1	1	1	1	1	1			1	1			1
CHD2	serie21	1	1	1	1	1				1	1			1
CHD2	serie20	1	1	1	1	1	1			1	1			1
CHD2	serie19
CHD2	serie18	1	1			1				1	1
CHD2	serie16	1	1			1				1	1
CHD2	serie15	1	1	1	1	1	1			1	1			1
CHD2	serie14	1	1	1	1	1	1			1	1			1
CHD2	serie14	1	1			1	1			1	1			1
CHD2	serie13
CHD2	serie11	1	1	1	1	1	1			1	1			1
CHD2	serie10	1	1	1	1	1	1			1	1			1
CHD2	serie9
CHD2	serie8
CHD2	serie7	1	1	1	1	1				1	1
CHD2	serie6	1	1	1	1	1	1			1	1			1
CHD2	serie5
CHD2	serie3	1	1	1	1	1	1			1	1			1
CHD2	serie2	1	1	1	1	1				1	1
CHD2	serie1	1	1	1	1	1	1			1	1			1
CHD2	1	1	1	1	1	1	1			1	1			1
CHD2	2	1	1		1	1	1			1	1
CHD2	3	1	1		1	1				1	1			1
CHD2	5	1	1	1	1	1	1			1	1			1
CHD2	6	1	1	1	1	1	1			1	1			1
CHD2	7	1	1			1	1			1	1			1
CHD2	8	1	1			1	1			1	1			1
CHD2	9	1	1		1	1	1			1	1
CHD2	10	1	1			1	1			1
CHD2 Summary		27	27	18	21	27	20	0	0	27	25	0	0	19	0	0
% 33 fish		81.8182	81.8182	54.5455	63.6364	81.8182	60.6061	0	0	81.8182	75.7576	0	0	57.5758	0	0
c12orf4	serie38	1	1	1	1	1				1	1	1	1
c12orf4	serie36	1	1			1				1	1		1
c12orf4	serie35	1	1			1				1				1
c12orf4	serie34	1	1	1	1	1	1			1	1		1	1
c12orf4	serie33	1	1	1	1	1	1			1	1	1	1	1
c12orf4	serie32	1	1	1	1	1	1			1	1	1	1	1
c12orf4	serie31	1	1	1	1	1	1			1	1	1	1
c12orf4	serie29	1	1							1	1		1	1
c12orf4	serie28
c12orf4	serie27	1	1	1	1	1				1	1			1
c12orf4	serie26	1	1	1	1					1	1	1	1	1
c12orf4	serie25	1	1	1	1	1	1			1	1	1	1	1
c12orf4	serie24	1	1	1	1	1	1			1	1	1	1	1
c12orf4	serie22	1	1	1	1	1	1			1	1	1	1	1
c12orf4	serie21
c12orf4	serie20	1	1			1				1	1		1	1
c12orf4	serie19	1	1	1	1	1	1			1	1	1	1	1
c12orf4	serie18	1	1							1	1		1	1
c12orf4	serie16	1	1	1	1	1	1			1	1	1	1	1
c12orf4	serie15	1	1				1			1	1
c12orf4	serie14
c12orf4	serie13	1	1	1	1	1	1			1	1	1	1	1
c12orf4	serie11	1	1	1	1	1	1			1	1	1	1	1
c12orf4	serie10
c12orf4	serie8	1	1	1	1	1	1			1	1	1	1	1
c12orf4	serie7	1	1	1		1	1			1	1	1	1	1
c12orf4	serie6	1	1	1	1	1	1			1	1		1	1
c12orf4	serie4	1	1	1	1	1	1			1	1	1	1	1
c12orf4	serie2	1	1	1	1	1	1			1	1		1
c12orf4	serie1	1	1	1		1	1			1	1			1
c12orf4 Summary		26	26	20	18	22	18	0	0	26	25	15	22	21	0	0
% 30 fish		86.6667	86.6667	66.6667	60	73.3333	60	0	0	86.6667	83.3333	50	73.3333	70	0	0
TUBB2A	serie29	1	1	1	1	1	1			1	1
TUBB2A	serie28	1	1		1	1	1			1	1	1
TUBB2A	serie27	1	1	1	1	1	1			1	1
TUBB2A	serie26	1	1	1	1	1				1	1	1
TUBB2A	serie25	1	1	1	1	1				1	1
TUBB2A	serie24	1	1	1	1	1	1			1	1
TUBB2A	serie23	1	1	1	1	1	1			1	1
TUBB2A	serie22	1	1	1	1	1	1			1	1	1
TUBB2A	serie21	1	1	1	1	1				1	1
TUBB2A	serie20	1	1	1	1	1	1			1	1	1
TUBB2A	serie17	1	1	1	1	1	1			1	1
TUBB2A	serie16	1	1	1	1	1	1			1	1
TUBB2A	serie15	1	1	1		1	1			1	1
TUBB2A	serie14	1	1	1	1	1	1			1	1
TUBB2A	serie13	1	1	1	1	1	1			1	1
TUBB2A	serie12	1	1	1	1	1	1			1	1
TUBB2A	serie10	1	1	1	1	1	1			1	1	1
TUBB2A	serie8	1	1	1	1	1	1			1	1
TUBB2A	serie7	1	1	1	1	1	1			1	1
TUBB2A	serie5	1	1	1	1	1	1			1	1
TUBB2A	serie4	1	1	1	1	1	1			1	1
TUBB2A	serie1	1	1	1	1	1	1			1	1	1
TUBB2A	1	1	1	1	1	1	1			1	1	1
TUBB2A	4	1	1	1	1	1	1			1	1
TUBB2A	5	1	1	1	1	1				1	1
TUBB2A	6	1	1	1	1	1				1	1
TUBB2A	7	1	1	1	1	1	1			1	1
TUBB2A	8	1	1	1	1	1	1			1	1	1
TUBB2A	9	1	1	1	1	1	1			1	1
TUBB2A	10	1	1	1	1	1	1			1	1
TUBB2A Summary		30	30	29	29	30	25	0	0	30	30	8	0	0	0	0
% 30 fish		100	100	96.6667	96.6667	100	83.3333	0	0	100	100	26.6667	0	0	0	0
ELOVL6	serie28	1	1	1	1	1				1	1	1	1	1
ELOVL6	serie27	1	1	1	1	1				1	1		1	1
ELOVL6	serie26	1	1	1	1	1	1			1	1		1	1
ELOVL6	serie25	1	1	1	1	1	1			1	1		1	1
ELOVL6	serie24	1	1	1	1	1	1			1	1			1
ELOVL6	serie23	1	1	1	1	1				1	1
ELOVL6	serie22	1	1	1	1	1	1			1	1		1	1
ELOVL6	serie21	1	1	1	1	1	1			1	1		1	1
ELOVL6	serie20	1	1	1	1	1				1	1		1	1
ELOVL6	serie19	1	1	1	1	1	1			1	1		1
ELOVL6	serie18	1	1	1	1	1	1			1	1		1	1
ELOVL6	serie17	1	1	1	1	1	1			1	1		1	1
ELOVL6	serie16	1	1			1				1	1		1
ELOVL6	serie14	1	1	1	1	1	1			1	1		1	1
ELOVL6	serie13	1	1	1	1	1	1			1	1		1
ELOVL6	serie12	1	1			1				1	1		1	1
ELOVL6	serie11	1	1	1	1	1				1	1			1
ELOVL6	serie10	1	1	1	1	1				1	1			1
ELOVL6	serie9	1	1	1	1	1	1			1	1
ELOVL6	serie8	1	1	1	1	1	1			1	1		1	1
ELOVL6	serie7	1	1	1	1	1	1			1	1		1	1
ELOVL6	serie5	1	1	1	1	1	1			1	1		1	1
ELOVL6	serie4	1	1	1	1					1	1		1	1
ELOVL6 Summary		23	23	21	21	22	14	0	0	23	23	1	18	18	0	0
% 23 fish		100	100	91.3043	91.3043	95.6522	60.8696	0	0	100	100	4.34783	78.2609	78.2609	0	0
MACF1	serie25	1	1	1	1	1				1	1			1
MACF1	serie23	1	1	1	1	1	1			1	1			1
MACF1	serie22	1	1	1	1	1				1	1			1
MACF1	serie21	1	1	1	1	1	1			1	1			1
MACF1	serie20	1	1	1	1	1	1			1	1			1
MACF1	serie18	1	1			1	1			1	1			1
MACF1	serie16	1	1	1	1	1	1			1	1	1		1
MACF1	serie14	1	1	1	1	1				1	1	1
MACF1	serie12	1	1	1	1	1	1			1	1			1
MACF1	serie10	1	1	1		1				1	1			1
MACF1	serie9	1	1	1	1	1	1			1	1			1
MACF1	serie8	1	1	1	1	1	1			1	1			1
MACF1	serie7	1	1	1	1	1				1				1
MACF1	serie6	1	1	1	1		1			1				1
MACF1	serie5	1	1	1	1	1	1			1				1
MACF1	serie2	1	1							1				1
MACF1	serie1
MACF1	1	1	1	1	1	1	1			1	1			1
MACF1	2	1	1	1	1	1	1			1	1			1
MACF1	4	1	1	1	1	1	1			1	1	1		1
MACF1	8	1	1	1	1	1	1			1	1			1
MACF1	1	1	1	1	1	1				1	1			1
MACF1	2	1	1
MACF1	3									1	1
MACF1	4
MACF1	5
MACF1	6	1	1	1	1	1	1			1	1			1
MACF1	7	1	1			1								1
MACF1	8	1	1			1	1			1	1		1	1
MACF1	9	1	1			1				1	1		1	1
MACF1	10	1	1			1				1	1			1
MACF1	11	1	1			1	1			1	1			1
MACF1	12	1	1											1
MACF1	13
MACF1	14
MACF1	15	1	1
MACF1	16	1	1											1
MACF1	17	1	1	1	1	1	1			1	1		1	1
MACF1	18	1	1	1	1	1	1			1	1		1	1
MACF1	19	1	1	1	1	1	1			1	1			1
MACF1	20	1	1			1	1			1	1
MACF1	21	1	1			1				1				1
MACF1 Summary		36	36	23	22	30	21	0	0	32	27	3	4	32	0	0
% 42 fish		85.7143	85.7143	54.7619	52.381	71.4286	50	0	0	76.1905	64.2857	7.14286	9.52381	76.1905	0	0
EBP41L1	serie41	1	1			1				1	1		1
EBP41L1	serie40	1	1			1				1	1
EBP41L1	serie39	1	1	1	1	1				1	1		1
EBP41L1	serie38	1	1	1	1	1				1	1		1
EBP41L1	serie37	1	1		1	1				1	1
EBP41L1	serie36	1	1			1				1
EBP41L1	serie35	1	1		1	1				1	1		1
EBP41L1	serie32	1	1	1	1	1				1	1	1	1	1
EBP41L1	serie31	1	1		1	1				1	1			1
EBP41L1	serie30
EBP41L1	serie29	1	1	1		1				1	1	1	1
EBP41L1	serie28	1	1	1	1	1				1	1		1
EBP41L1	serie27	1	1	1	1					1	1		1
EBP41L1	serie26	1	1	1	1	1				1	1	1	1
EBP41L1	serie24	1	1	1	1	1				1	1	1	1
EBP41L1	serie20	1	1	1	1	1				1	1	1	1
EBP41L1	serie	1	1	1		1				1	1
EBP41L1	serie14	1	1	1	1	1				1	1	1	1
EBP41L1	1	1	1
EBP41L1	2
EBP41L1	3
EBP41L1	4	1	1							1
EBP41L1	5	1	1
EBP41L1	6
EBP41L1	7	1	1
EBP41L1	8
EBP41L1	9
EBP41L1	10
EBP41L1	11	1	1							1
EBP41L1	12	1	1
EBP41L1	13
EBP41L1	14
EBP41L1	15	1	1			1
EBP41L1	16
EBP41L1	17
EBP41L1	18	1	1
EBP41L1 Summary		25	25	11	12	17	0	0	0	19	16	6	12	2	0	0
% 36 fish		69.4444	69.4444	30.5556	33.3333	47.2222	0	0	0	52.7778	44.4444	16.6667	33.3333	5.55556	0	0
TRAK1	1	1	1							1
TRAK1	2	1			1									1
TRAK1	3	1	1	1	1	1	1		1	1	1	1	1
TRAK1	4	1	1
TRAK1	5	1	1							1	1
TRAK1	6	1	1	1	1	1	1			1	1
TRAK1	7	1	1	1	1	1	1			1	1		1
TRAK1	8	1	1			1			1
TRAK1	9	1	1			1				1	1
TRAK1	10	1	1	1	1	1	1			1	1	1	1
TRAK1	11	1	1	1	1	1	1		1	1	1	1	1
TRAK1	12	1	1	1	1	1	1		1	1			1
TRAK1	13	1	1	1	1	1				1	1
TRAK1	14	1	1	1	1	1
TRAK1	15	1	1	1	1	1	1		1	1	1	1	1
TRAK1	16	1	1	1	1	1			1	1	1	1	1
TRAK1	17	1	1	1	1	1				1	1		1
TRAK1	18	1	1	1	1	1	1			1	1		1	1
TRAK1	19	1	1	1	1	1				1	1
TRAK1	20	1	1	1	1	1	1			1	1	1	1
TRAK1	21	1	1	1	1	1	1		1	1	1		1
TRAK1	22	1	1	1	1	1	1			1	1	1	1
TRAK1	23	1	1	1	1	1	1		1	1	1	1	1	1
TRAK1	24
TRAK1	25	1	1	1	1	1	1			1	1
TRAK1	26	1	1	1	1	1	1		1	1	1	1	1	1
TRAK1	27	1	1	1	1	1	1			1	1	1	1
TRAK1	28	1	1	1	1	1	1			1	1	1	1
TRAK1	29	1	1	1	1	1	1			1	1	1	1
TRAK1	30	1	1	1	1	1	1			1	1		1
TRAK1	31	1	1	1	1	1	1			1	1	1	1
TRAK1	32	1	1	1	1	1	1		1
TRAK1	33	1	1		1	1	1			1	1		1
TRAK1	34	1	1	1	1	1	1		1	1	1	1	1
TRAK1	35	1	1	1	1	1	1			1	1
TRAK1	36	1	1	1	1	1	1		1	1	1	1	1
TRAK1	37	1	1	1	1	1	1		1	1	1	1	1
TRAK1	38	1	1	1	1	1	1		1	1	1		1
TRAK1	39
TRAK1	40	1	1							1	1		1
TRAK1	41	1	1	1	1	1	1		1	1	1	1	1
TRAK1	42	1	1	1	1	1	1		1	1	1	1	1
TRAK1	43	1	1	1	1	1	1			1	1	1	1
TRAK1	44	1	1	1	1	1	1			1	1	1	1
TRAK1	45	1	1			1
TRAK1	46	1	1	1	1	1	1		1	1	1	1	1
TRAK1	47	1	1	1	1	1	1			1	1	1	1
TRAK1	48	1	1			1
TRAK1	49	1	1			1			1	1			1
TRAK1	50	1	1	1	1	1	1		1	1	1		1
TRAK1	51
TRAK1	52	1	1	1	1		1		1	1	1		1
TRAK1	53
TRAK1	54	1	1	1	1	1	1			1	1		1
TRAK1	55	1	1	1	1	1	1			1	1		1
TRAK1 Summary		51	50	40	42	45	36	0	20	44	41	22	36	4	0	0
% 55 fish		92.7273	90.9091	72.7273	76.3636	81.8182	65.4545	0	36.3636	80	74.5455	40	65.4545	7.27273	0	0
LRP5	1	1	1	1	1	1		1
LRP5	2	1	1	1	1	1		1
LRP5	3	1	1	1	1	1		1		1	1		1
LRP5	4	1	1	1	1	1		1
LRP5	5	1	1			1		1
LRP5	6	1	1	1	1	1		1
LRP5	7	1				1		1
LRP5	8	1	1	1	1	1		1		1	1
LRP5	9							1
LRP5	10							1
LRP5	11	1	1	1	1	1		1		1	1		1
LRP5	12	1	1					1		1			1
LRP5	13	1	1	1	1	1		1		1	1		1
LRP5	14	1	1	1	1	1		1
LRP5	15	1	1					1
LRP5	16	1	1					1
LRP5	17	1	1	1	1	1		1
LRP5	18	1	1			1		1
LRP5	19	1	1	1	1	1		1
LRP5	20	1	1	1	1	1		1		1	1
LRP5	21	1	1					1
LRP5	22							1
LRP5	23
LRP5	24							1
LRP5	25	1	1	1	1	1		1		1	1		1
LRP5	26	1	1					1
LRP5	27
LRP5	28	1	1			1		1		1	1
LRP5	29							1
LRP5	30							1
LRP5 Summary		22	21	13	13	17	0	28	0	8	7	0	5	0	0	0
% 30 fish		73.3333	70	43.3333	43.3333	56.6667	0	93.3333	0	26.6667	23.3333	0	16.6667	0	0	0
CAD	1	1	1	1	1	1	1			1	1	1	1
CAD	2	1	1	1	1	1	1			1	1	1	1
CAD	3	1	1	1	1	1	1			1	1	1	1	1
CAD	4	1	1	1	1	1	1		1	1	1	1	1	1
CAD	5	1	1	1	1	1			1	1	1	1	1	1
CAD	6	1	1	1	1	1				1	1		1
CAD	7	1	1	1	1	1				1	1
CAD	8	1	1	1	1	1			1	1	1
CAD	9	1	1	1	1				1	1	1		1
CAD	10	1	1	1	1	1			1	1
CAD	11	1	1	1	1	1				1	1		1
CAD	12	1	1	1	1	1	1			1	1		1
CAD	13	1	1	1	1	1	1			1	1		1	1
CAD	14	1	1	1	1	1	1			1	1	1	1	1
CAD	15	1			1	1			1	1	1		1
CAD	16	1	1	1	1	1			1	1	1	1	1	1
CAD	17	1	1	1	1	1			1	1	1	1	1	1
CAD	18
CAD	19
CAD	20	1	1	1	1	1			1	1	1	1	1	1
CAD	21	1	1	1	1	1			1	1	1		1	1
CAD	22	1	1	1	1	1	1		1	1	1	1	1	1
CAD	23	1	1	1	1	1	1		1	1	1	1	1	1
CAD	24	1	1			1			1	1	1
CAD	25	1	1	1	1	1				1	1	1	1	1
CAD	26	1	1	1	1	1			1	1	1		1	1
CAD	27	1	1	1	1	1	1		1	1	1	1	1	1
CAD	28	1	1			1
CAD	29	1	1	1	1	1			1
CAD	30	1	1	1	1	1
CAD	31	1	1			1				1	1		1
CAD	32	1	1	1	1	1			1	1	1		1	1
CAD	33	1	1	1	1	1				1	1	1	1	1
CAD	34	1	1							1	1		1
CAD	35	1	1			1			1	1	1		1
CAD	36	1				1			1	1	1	1	1	1
CAD	37	1	1	1	1	1				1	1	1	1
CAD	38	1				1			1	1	1	1	1	1
CAD	39	1				1			1	1	1	1	1	1
CAD	40	1	1	1	1	1			1	1	1	1	1	1
CAD	41	1	1	1	1	1			1	1	1		1	1
CAD Summary		39	35	30	31	37	10	0	23	36	35	19	32	21	0	0
% 41 fish		95.122	85.3659	73.1707	75.6098	90.2439	24.3902	0	56.0976	87.8049	85.3659	46.3415	78.0488	51.2195	0	0

## Sheet: 3dpf
Enhancer 3dpf	fish	Head	Forebrain	Midbrain	Hindbrain	Eye	Neurons	Jaw	Heart	Trunk and Tail	Spinal cord	Notochord	Somites	Epidermis	Circular system	Unspecific
LRP1	serie31	1	1	1	1	1	1	1		1	1
LRP1	serie31	1	1	1	1	1	1	1		1	1
LRP1	serie30	1	1	1	1	1	1	1		1	1		1
LRP1	serie29	1	1	1	1	1	1			1	1		1
LRP1	serie28	1	1	1	1	1	1			1	1		1
LRP1	serie27	1	1	1	1	1				1	1		1
LRP1	serie26	1	1	1	1	1	1	1		1	1		1
LRP1	serie25	1	1	1	1	1	1	1		1	1		1
LRP1	serie24	1	1	1	1	1		1		1	1
LRP1	serie23	1	1			1	1	1		1	1
LRP1	serie23	1	1	1	1	1		1		1	1	1	1
LRP1	serie21	1	1	1	1	1	1	1		1	1	1	1
LRP1	serie20	1	1			1	1	1		1	1		1
LRP1	serie19	1	1			1		1		1	1		1
LRP1	serie18	1	1	1		1		1		1	1		1
LRP1	serie17	1	1	1	1	1	1	1		1	1	1	1
LRP1	serie16	1	1	1	1	1	1	1		1	1		1
LRP1	serie14	1	1	1	1	1	1	1		1	1	1	1
LRP1	serie13	1	1			1	1	1		1	1	1	1
LRP1	serie11	1	1	1	1	1	1	1		1	1	1	1
LRP1	serie10	1	1	1	1	1	1	1		1	1	1	1
LRP1	serie9
LRP1	serie8	1	1	1	1	1		1		1	1	1	1
LRP1	serie6	1	1	1	1	1	1	1		1	1	1	1
LRP1	serie5	1	1	1	1	1	1	1		1	1	1	1
LRP1	serie3	1	1	1	1	1	1	1		1	1	1	1
LRP1	serie1	1	1	1	1	1	1	1		1	1	1	1
LRP1	10	1	1	1	1	1	1	1		1	1	1	1
LRP1	9	1	1	1	1	1	1	1		1	1		1
LRP1	8
LRP1	7	1	1			1	1			1	1
LRP1	6	1	1	1	1	1	1	1		1	1
LRP1	5	1	1	1	1	1	1	1		1	1
LRP1	3	1	1	1	1	1	1	1		1	1	1	1
LRP1	1	1	1	1	1	1	1	1		1	1	1	1
LRP1 Summary		33	33	28	27	33	27	29	0	33	33	15	26	0	0	0
% 35 fish		94.2857	94.2857	80	77.1429	94.2857	77.1429	82.8571	0	94.2857	94.2857	42.8571	74.2857	0	0	0
CHD2	serie33	1	1	1	1	1				1	1
CHD2	serie30	1	1	1	1	1				1	1
CHD2	serie29	1	1			1				1	1
CHD2	serie28	1				1				1
CHD2	serie28	1	1	1	1	1				1	1		1	1
CHD2	serie27	1	1	1	1	1	1			1	1		1
CHD2	serie26	1	1	1	1	1	1			1	1		1	1
CHD2	serie25	1	1	1	1	1	1			1	1		1	1
CHD2	serie24	1	1	1	1	1				1	1
CHD2	serie23	1	1	1	1	1				1	1		1
CHD2	serie22
CHD2	serie22	1	1	1	1	1				1	1		1
CHD2	serie21	1	1	1	1	1				1	1			1
CHD2	serie20	1	1			1				1	1			1
CHD2	serie19	1	1	1	1	1				1	1		1	1
CHD2	serie17	1	1	1	1	1	1			1	1		1	1
CHD2	serie15	1	1	1	1	1	1			1	1
CHD2	serie14	1	1	1	1	1	1			1	1			1
CHD2	serie13	1	1			1				1	1
CHD2	serie12	1	1	1	1	1				1	1		1
CHD2	serie11
CHD2	serie10	1	1			1				1	1			1
CHD2	serie9	1	1	1	1	1				1	1		1	1
CHD2	serie8	1	1	1	1	1				1	1		1	1
CHD2	serie7	1	1	1	1	1				1	1		1	1
CHD2	serie6	1	1	1	1	1				1	1		1
CHD2	serie5	1	1	1	1	1				1	1		1
CHD2	serie4	1	1	1	1	1				1	1		1
CHD2	serie3	1	1	1	1	1				1	1		1	1
CHD2	serie2
CHD2	serie1	1	1	1	1	1				1	1		1	1
CHD2	13	1	1			1				1	1			1
CHD2	10	1	1	1	1	1	1			1	1		1	1
CHD2 Summary		30	29	24	24	30	7	0	0	30	29	0	18	16	0	0
% 33 fish		90.9091	87.8788	72.7273	72.7273	90.9091	21.2121	0	0	90.9091	87.8788	0	54.5455	48.4848	0	0
c12orf4	serie47	1	1							1	1	1	1
c12orf4	serie46	1	1	1	1	1				1	1
c12orf4	serie45	1	1	1	1	1				1	1	1	1	1
c12orf4	serie44	1	1	1	1	1	1			1	1
c12orf4	serie43	1				1				1	1
c12orf4	serie41	1	1	1	1	1	1			1	1	1	1	1
c12orf4	serie40	1	1	1	1	1	1			1	1		1	1
c12orf4	serie39	1	1	1	1	1	1			1	1	1	1	1
c12orf4	serie38	1	1	1	1	1				1	1		1
c12orf4	serie37	1	1	1	1	1	1			1	1	1	1	1
c12orf4	serie36
c12orf4	serie35	1	1			1				1	1		1	1
c12orf4	serie34	1	1	1	1	1	1			1	1	1	1	1
c12orf4	serie33	1	1	1	1	1	1			1	1		1	1
c12orf4	serie32	1	1	1	1	1				1	1		1	1
c12orf4	serie31	1	1	1	1	1	1			1	1	1	1	1
c12orf4	serie29	1	1			1	1			1	1		1
c12orf4	serie27	1	1			1				1	1		1
c12orf4	serie25	1	1	1	1	1	1			1	1	1	1	1
c12orf4	serie23	1	1			1				1
c12orf4	serie22
c12orf4	serie21
c12orf4	serie20	1	1			1	1			1	1			1
c12orf4	serie18	1	1	1	1	1				1	1		1	1
c12orf4	serie17	1	1			1	1			1	1	1	1	1
c12orf4	serie16	1	1	1	1	1	1			1	1	1	1	1
c12orf4	serie15	1	1	1	1	1	1			1	1		1	1
c12orf4	serie13	1	1			1				1	1		1
c12orf4	serie12	1	1			1
c12orf4	serie9	1	1	1	1	1	1			1	1	1	1	1
c12orf4 Summary		27	26	17	17	26	15	0	0	26	25	11	21	17	0	0
% 30 fish		90	86.6667	56.6667	56.6667	86.6667	50	0	0	86.6667	83.3333	36.6667	70	56.6667	0	0
TUBB2A	serie28	1	1	1	1	1	1			1	1
TUBB2A	serie27	1	1	1	1	1	1			1	1
TUBB2A	serie26	1	1	1	1	1	1			1	1	1
TUBB2A	serie25	1	1	1	1	1	1			1	1
TUBB2A	serie24	1	1			1				1	1
TUBB2A	serie23	1	1	1	1	1	1			1	1
TUBB2A	serie22	1	1	1	1	1	1			1	1	1
TUBB2A	serie21	1	1	1	1	1				1	1
TUBB2A	serie20	1	1	1	1	1	1			1	1	1
TUBB2A	serie19	1	1	1	1	1	1			1	1
TUBB2A	serie18	1	1	1	1	1				1	1
TUBB2A	serie17	1	1	1	1	1				1	1	1
TUBB2A	serie16	1	1	1	1	1				1	1	1
TUBB2A	serie15	1	1	1	1	1				1	1
TUBB2A	serie14	1	1	1	1	1	1			1	1	1
TUBB2A	serie13	1	1	1	1	1				1	1
TUBB2A	serie12	1	1	1	1	1	1			1	1	1
TUBB2A	serie11	1	1	1	1	1	1			1	1
TUBB2A	serie10	1	1	1	1	1	1			1	1
TUBB2A	serie9	1	1	1	1	1				1	1
TUBB2A	serie8	1	1	1	1	1				1	1
TUBB2A	serie6	1	1	1	1	1	1			1	1	1
TUBB2A	serie4	1	1	1	1	1	1			1	1	1
TUBB2A	serie3	1	1	1	1	1				1	1
TUBB2A	serie1	1	1	1	1	1	1			1	1	1
TUBB2A	13	1	1	1	1	1	1			1	1	1
TUBB2A	10	1	1	1	1	1	1			1	1	1
TUBB2A	9	1	1	1	1	1	1			1	1
TUBB2A	7	1	1	1	1	1				1	1
TUBB2A	6	1	1	1	1	1	1			1	1	1
TUBB2A Summary		30	30	29	29	30	19	0	0	30	30	13	0	0	0	0
% 30 fish		100	100	96.6667	96.6667	100	63.3333	0	0	100	100	43.3333	0	0	0	0
ELOVL6	serie33	1	1	1	1	1				1	1		1
ELOVL6	serie32	1	1	1	1	1				1	1	1	1	1
ELOVL6	serie31	1	1	1	1	1	1			1	1		1
ELOVL6	serie30	1	1			1				1	1
ELOVL6	serie29	1	1	1	1	1	1			1	1		1	1
ELOVL6	serie28	1	1	1	1	1	1			1	1		1
ELOVL6	serie24	1	1	1	1	1	1			1	1		1
ELOVL6	serie23	1	1	1	1	1	1			1	1
ELOVL6	serie22	1	1			1				1	1		1
ELOVL6	serie21	1	1	1	1	1	1			1	1			1
ELOVL6	serie20	1	1	1	1	1	1			1	1		1	1
ELOVL6	serie19	1	1	1	1	1	1			1	1
ELOVL6	serie18	1	1	1	1	1				1	1			1
ELOVL6	serie17	1	1	1	1	1	1			1	1		1	1
ELOVL6	serie16	1	1	1	1	1	1			1	1		1
ELOVL6	serie15	1	1	1	1	1				1	1		1	1
ELOVL6	serie14	1	1	1	1	1	1			1	1		1
ELOVL6	serie13	1	1	1	1	1				1	1		1
ELOVL6	serie12	1	1	1	1	1				1	1		1
ELOVL6	serie11	1	1	1	1	1				1	1		1
ELOVL6	serie10	1	1	1	1	1	1			1	1	1	1	1
ELOVL6	serie9	1	1	1	1	1				1	1		1
ELOVL6	serie8	1	1	1	1	1	1			1	1		1	1
ELOVL6 Summary		23	23	21	21	23	13	0	0	23	23	2	18	9	0	0
% 23 fish		100	100	91.3043	91.3043	100	56.5217	0	0	100	100	8.69565	78.2609	39.1304	0	0
MACF1	serie20	1	1	1	1	1	1			1	1
MACF1	serie19	1	1	1	1	1				1	1		1	1
MACF1	serie18	1	1							1	1			1
MACF1	serie17	1	1			1	1			1	1	1		1
MACF1	serie16	1	1	1	1	1	1			1	1	1	1	1
MACF1	serie15	1	1	1	1	1	1			1	1	1		1
MACF1	serie14	1	1	1	1					1	1			1
MACF1	serie13	1	1						1	1	1			1
MACF1	serie12	1	1	1	1	1	1			1	1	1	1	1
MACF1	serie11	1	1							1	1		1	1
MACF1	serie10	1	1	1	1	1	1			1	1		1	1
MACF1	serie9	1	1	1	1	1	1			1	1	1	1	1
MACF1	serie8	1	1			1				1	1			1
MACF1	serie6	1	1	1	1	1	1			1	1	1	1	1
MACF1	serie4	1	1	1	1	1	1			1	1		1
MACF1	serie3
MACF1	serie	1	1			1	1			1	1		1	1
MACF1	15	1	1	1	1	1	1			1	1		1	1
MACF1	13	1	1	1	1	1	1			1	1			1
MACF1	7	1	1							1	1		1	1
MACF1	4	1	1	1	1	1	1		1	1	1	1	1	1
MACF1	1	1	1											1
MACF1	2
MACF1	3
MACF1	4
MACF1	5	1	1	1	1									1
MACF1	6	1	1											1
MACF1	7
MACF1	8	1	1	1	1		1			1	1			1
MACF1	9	1	1
MACF1	10
MACF1	11									1	1
MACF1	12									1	1		1	1
MACF1	13	1	1			1								1
MACF1	14	1	1	1	1	1				1	1			1
MACF1	15	1			1					1				1
MACF1	16	1	1	1	1	1				1			1	1
MACF1	17	1	1			1				1				1
MACF1	18	1	1							1				1
MACF1	19
MACF1	20	1	1	1	1	1				1	1			1
MACF1	21	1	1			1				1				1
MACF1 Summary		33	32	18	19	21	14	0	2	30	25	7	14	31	0	0
% 42 fish		78.5714	76.1905	42.8571	45.2381	50	33.3333	0	4.7619	71.4286	59.5238	16.6667	33.3333	73.8095	0	0
EBP41L1	serie30	1	1	1	1					1	1
EBP41L1	serie29	1	1	1	1	1				1	1		1
EBP41L1	serie28	1	1	1	1	1				1	1		1
EBP41L1	serie27
EBP41L1	serie26	1	1							1	1		1
EBP41L1	serie26	1	1	1	1	1				1	1		1
EBP41L1	serie25									1	1		1
EBP41L1	serie24	1				1				1
EBP41L1	serie23	1	1							1	1		1
EBP41L1	serie22	1	1	1	1	1				1	1		1
EBP41L1	serie21	1	1	1	1	1				1
EBP41L1	serie20	1	1	1	1	1				1			1
EBP41L1	serie19	1	1	1	1	1				1
EBP41L1	serie11	1	1	1	1	1				1	1		1	1
EBP41L1	serie17									1	1		1
EBP41L1	serie16	1	1	1	1	1				1	1		1	1
EBP41L1	serie15	1	1	1	1	1				1	1		1	1
EBP41L1	serie12	1	1	1	1	1				1	1		1
EBP41L1	1
EBP41L1	2
EBP41L1	3
EBP41L1	4	1	1
EBP41L1	5	1	1
EBP41L1	6
EBP41L1	7
EBP41L1	8
EBP41L1	9	1	1
EBP41L1	10	1	1			1
EBP41L1	11	1	1			1								1
EBP41L1	12
EBP41L1	13
EBP41L1	14									1				1
EBP41L1	15	1	1							1				1
EBP41L1	16
EBP41L1 Summary		21	20	12	12	14	0	0	0	19	13	0	13	6	0	0
% 34 fish		61.7647	58.8235	35.2941	35.2941	41.1765	0	0	0	55.8824	38.2353	0	38.2353	17.6471	0	0
TRAK1	1	1	1	1	1	1			1	1	1		1
TRAK1	2	1	1			1				1	1		1
TRAK1	3	1	1	1	1	1			1	1	1		1
TRAK1	4	1	1	1	1	1	1		1	1	1	1	1
TRAK1	5	1	1	1	1	1	1		1	1	1	1	1
TRAK1	6	1	1	1	1	1	1			1			1
TRAK1	7	1	1	1	1	1	1			1	1		1
TRAK1	8	1	1	1	1	1	1		1	1	1	1	1
TRAK1	9	1	1	1	1	1				1			1
TRAK1	10	1	1							1			1
TRAK1	11	1	1							1			1
TRAK1	12	1	1	1	1		1		1	1	1	1	1
TRAK1	13	1	1	1	1	1	1		1	1	1	1	1
TRAK1	14	1	1	1	1	1	1		1	1	1		1
TRAK1	15
TRAK1	16	1	1	1	1	1	1		1	1	1	1	1
TRAK1	17	1	1						1				1
TRAK1	18	1	1	1	1	1	1		1	1	1		1
TRAK1	19	1	1	1	1	1	1		1	1	1	1	1
TRAK1	20	1	1	1	1	1	1		1	1	1	1	1
TRAK1	21	1	1			1				1			1
TRAK1	22
TRAK1	23	1	1							1			1
TRAK1	24	1	1	1	1	1	1		1	1	1	1	1
TRAK1	25	1	1	1	1	1	1		1	1	1	1	1
TRAK1	26	1	1							1			1
TRAK1	27	1	1	1	1	1	1		1	1	1		1
TRAK1	28	1	1	1	1	1	1		1	1	1	1	1
TRAK1	29	1	1	1	1	1	1		1	1	1	1	1
TRAK1	30	1	1				1			1			1
TRAK1	31	1	1	1	1	1	1		1	1	1	1	1
TRAK1	32	1	1	1	1	1	1		1	1			1
TRAK1	33	1	1	1	1	1	1		1	1	1		1
TRAK1	34	1	1	1	1	1	1		1	1			1
TRAK1	35									1			1
TRAK1	36	1	1	1	1	1	1		1	1	1		1
TRAK1	37	1	1	1	1		1			1	1		1
TRAK1	38	1	1	1	1	1	1		1	1	1		1
TRAK1	39	1	1				1			1	1		1
TRAK1	40
TRAK1	41	1	1	1	1	1	1			1	1		1
TRAK1	42	1	1	1	1	1	1		1	1	1		1
TRAK1	43	1	1							1	1		1
TRAK1	44	1	1				1		1	1	1		1
TRAK1	45	1	1	1	1	1	1		1	1	1		1
TRAK1	46	1	1			1	1			1			1
TRAK1	47	1	1	1	1	1	1			1	1		1
TRAK1	48
TRAK1	49	1	1				1		1	1	1		1
TRAK1	50								1	1	1		1
TRAK1	51	1	1	1	1	1	1			1	1		1
TRAK1	52	1	1	1	1	1	1		1	1	1		1
TRAK1	53	1	1	1	1	1	1		1
TRAK1	54	1	1			1
TRAK1	55	1	1	1	1	1	1		1	1	1	1	1
TRAK1 Summary		49	49	35	35	37	37	0	32	48	36	14	49	0	0	0
% 55 fish		89.0909	89.0909	63.6364	63.6364	67.2727	67.2727	0	58.1818	87.2727	65.4545	25.4545	89.0909	0	0	0
LRP5	1	1	1		1	1		1	1	1	1
LRP5	2	1	1	1	1	1		1		1	1
LRP5	3	1	1			1		1
LRP5	4	1	1	1	1	1		1		1	1
LRP5	5	1	1	1	1	1		1		1	1
LRP5	6	1	1	1	1	1		1		1	1
LRP5	7	1	1	1	1	1		1		1	1
LRP5	8	1	1	1		1		1
LRP5	9	1	1	1	1	1		1
LRP5	10
LRP5	11	1	1					1
LRP5	12	1	1	1	1	1		1		1
LRP5	13	1	1			1		1		1	1
LRP5	14	1	1	1	1	1		1		1	1
LRP5	15	1	1					1
LRP5	16	1	1	1	1			1		1
LRP5	17	1	1	1	1	1				1	1
LRP5	18	1			1	1		1		1
LRP5	19	1	1	1	1	1		1
LRP5	20	1	1			1		1		1	1
LRP5	21	1	1	1	1	1		1		1	1
LRP5	22	1	1					1
LRP5	23	1	1	1	1			1
LRP5	24	1	1	1	1			1
LRP5	25
LRP5	26	1	1	1	1	1		1		1	1
LRP5 Summary		24	23	16	17	18	0	23	1	15	12	0	0	0	0	0
% 26 fish		92.3077	88.4615	61.5385	65.3846	69.2308	0	88.4615	3.84615	57.6923	46.1538	0	0	0	0	0
CAD	1	1				1			1	1	1		1
CAD	2	1	1	1	1	1	1		1	1	1	1	1
CAD	3	1	1	1	1	1			1	1	1	1	1
CAD	4	1	1	1	1	1	1		1	1	1		1	1
CAD	5	1	1	1	1	1	1		1	1	1	1	1	1
CAD	6	1	1	1	1	1	1		1	1	1	1	1	1
CAD	7	1	1			1	1		1	1	1	1	1	1
CAD	8	1	1			1			1	1	1	1	1	1
CAD	9	1	1	1	1	1			1	1	1	1	1	1
CAD	10	1	1	1	1	1	1		1	1	1	1	1	1
CAD	11	1	1	1	1	1	1			1	1		1	1
CAD	12	1	1			1
CAD	13	1	1	1	1	1	1		1	1	1	1	1	1
CAD	14	1	1		1	1	1			1	1		1
CAD	15	1	1	1	1	1	1			1			1
CAD	16	1	1	1	1	1	1			1	1	1	1	1
CAD	17	1	1	1	1	1	1		1	1	1	1	1	1
CAD	18	1	1			1			1					1
CAD	19
CAD	20	1	1			1				1			1	1
CAD	21	1	1			1	1			1			1
CAD	22	1	1	1	1	1			1	1	1		1	1
CAD	23	1	1	1	1	1			1	1	1		1	1
CAD	24	1	1	1	1	1	1		1	1	1	1	1	1
CAD	25	1	1	1	1	1	1		1	1			1
CAD	26	1	1			1	1		1	1	1		1	1
CAD	27	1				1			1	1			1
CAD	28
CAD	29	1	1	1	1	1			1	1	1		1	1
CAD	30	1	1			1	1		1
CAD	31	1	1			1
CAD	32	1	1	1	1	1	1		1	1	1	1	1	1
CAD	33									1	1		1
CAD	34	1	1							1	1		1	1
CAD	35	1	1	1	1	1				1			1
CAD Summary		32	30	19	20	31	18	0	22	29	23	13	29	20	0	0
% 35 fish		91.4286	85.7143	54.2857	57.1429	88.5714	51.4286	0	62.8571	82.8571	65.7143	37.1429	82.8571	57.1429	0	0

## Sheet: summary
		1dpf	2dpf	3dpf
LRP1	nº larvae	40	40	35
	nº GFP negative larvae	3	2	1
	head	90	95	94.3
	forebrain	90	95	94.3
	midbrain	70	82.5	80
	hindbrain	90	87.5	77.1
	eye	92.5	92.5	94.3
	neurons	65	82.5	77.1
	jaw	62.5	72.5	82.9
	heart	0	0	0
	trunk and tail	92.5	95	94.3
	spinal cord	87.5	92.5	94.3
	notochord	27.5	27.5	42.9
	somites	17.5	0	74.3
	epidermis	0	0	0
	circular system	17.5	0	74.3
		1dpf	2dpf	3dpf
CHD2	nº larvae	36	33	33
	nº GFP negative larvae	9	6	3
	head	72.2	81.8	90.9
	forebrain	61.1	81.8	87.9
	midbrain	41.7	54.5	72.7
	hindbrain	66.7	63.6	72.7
	eye	51.7	81.8	90.9
	neurons	0	60.6	21.2
	jaw	0	0	0
	heart	0	0	0
	trunk and tail	72.2	81.8	90.9
	spinal cord	58.3	75.8	87.9
	notochord	16.7	0	0
	somites	36.1	0	54.5
	epidermis	69.4	57.6	48.5
	circular system	0	0	0
		1dpf	2dpf	3dpf
c12orf4	nº larvae	39	30	30
	nº GFP negative larvae	6	4	3
	head	82	86.7	90
	forebrain	74.4	86.7	86.7
	midbrain	25.6	66.7	56.7
	hindbrain	74.4	60	56.7
	eye	33.3	73.3	86.7
	neurons	64.1	60	50
	jaw	0	0	0
	heart	0	0	0
	trunk and tail	87.2	86.7	86.7
	spinal cord	82.1	83.3	83.3
	notochord	46.2	50	36.7
	somites	69.2	73.3	70
	epidermis	43.6	70	56.7
	circular system	0	0	0
		1dpf	2dpf	3dpf
TUBB2A	nº larvae	32	30	30
	nº GFP negative larvae	2	0	0
	head	93.8	100	100
	forebrain	87.5	100	100
	midbrain	81.3	96.7	96.7
	hindbrain	90.6	96.7	96.7
	eye	81.3	100	100
	neurons	50	83.3	63.3
	jaw	0	0	0
	heart	0	0	0
	trunk and tail	93.8	100	100
	spinal cord	84.4	100	100
	notochord	31.3	26.7	43.3
	epidermis	0	0	0
	circular system	0	0	0
		1dpf	2dpf	3dpf
ELOVL6	nº larvae	24	23	23
	nº GFP negative larvae	4	0	0
	head	83.3	100	100
	forebrain	66.7	100	100
	midbrain		91.3	91.3
	hindbrain	79.2	91.3	91.3
	eye	79.2	95.7	100
	neurons	37.5	60.9	56.5
	jaw	0	0	0
	heart	0	0	0
	trunk and tail	83.3	100	100
	spinal cord	62.5	100	100
	notochord	37.5	4.3	8.7
	somites	0	78.3	78.3
	epidermis	0	78.3	39.1
	circular system	0	0	0
		1dpf	2dpf	3dpf
MACF1	nº larvae	54	42	42
	nº GFP negative larvae	6	5	7
	head	85.2	85.7	78.6
	forebrain	81.5	85.7	76.2
	midbrain	35.2	54.8	42.9
	hindbrain	53.7	52.4	45.2
	eye	72.2	71.4	50
	neurons	37	50	33.3
	jaw	0	0	0
	heart	0	0	4.8
	trunk and tail	70.4	76.2	71.4
	spinal cord	44.4	64.3	59.5
	notochord	0	7.1	16.7
	somites	0	9.5	33.3
	epidermis	83.3	76.2	73.8
	circular system	0	0	0
		1dpf	2dpf	3dpf
EBP41L1	nº larvae	38	36	34
	nº GFP negative larvae	28	10	10
	head	5.3	69.4	61.8
	forebrain	0	69.4	58.8
	midbrain	0	30.6	35.3
	hindbrain	0	33.3	35.3
	eye	5.3	47.2	41.2
	neurons	0	0	0
	jaw	0	0	0
	heart	0	0	0
	trunk and tail	26.3	52.8	55.8
	spinal cord	15.8	44.4	38.2
	notochord	0	16.7	0
	somites	5.3	33.3	38.2
	epidermis	0	5.6	17.6
	circular system	0	0	0
		1dpf	2dpf	3dpf
TRAK1	nº larvae	55	55	55
	nº GFP negative larvae	5	4	4
	head	90.9	92.7	89.1
	forebrain	89.1	90.9	89.1
	midbrain	74.5	72.7	63.6
	hindbrain	85.5	76.4	63.6
	eye	89.1	81.8	67.3
	neurons	83.6	65.5	67.3
	jaw	0	0	0
	heart	1.8	36.4	58.2
	trunk and tail	83.6	80	87.3
	spinal cord	76.4	75.6	65.5
	notochord	32.7	40	25.5
	somites	32.7	65.5	89.1
	epidermis	72.7	7.3	0
	circular system	0	0	0
		1dpf	2dpf	3dpf
LRP5	nº larvae	31	30	26
	nº GFP negative larvae	4	2	2
	head	87.1	73.3	92.3
	forebrain	87.1	70	88.5
	midbrain	35.5	43.3	61.5
	hindbrain	51.6	56.7	65.4
	eye	64.5	0	69.2
	neurons	6.5	93.3	0
	jaw	12.9	0	88.5
	heart	0	26.7	3.8
	trunk and tail	61.3	23.3	57.7
	spinal cord	35.5	0	46.2
	notochord	0	16.7	0
	somites	0	0	0
	epidermis	3.2	0	0
	circular system	0	0	0
		1dpf	2dpf	3dpf
CAD	nº larvae	45	41	35
	nº GFP negative larvae	2	2	2
	head	99.3	95.1	91.4
	forebrain	88.9	85.4	85.7
	midbrain	75.6	73.2	54.3
	hindbrain	88.9	75.6	57.1
	eye	93.3	90.2	88.6
	neurons	68.9	24.4	51.4
	jaw	0	0	0
	heart	0	46.1	62.9
	trunk and tail	95.6	87.8	82.9
	spinal cord	95.6	85.4	65.7
	notochord	82.2	46.3	37.1
	somites	68.9	78	82.9
	epidermis	60	51.2	57.1
	circular system	0	0	0
