# Supplementary material for: Comprehensive multi-omics integration identifies differentially active enhancers during human brain development with clinical relevance
Source: Genome Med. 2021 Oct 19;13:162. doi: 10.1186/s13073-021-00980-1 (PMC8524963; doi:10.1186/s13073-021-00980-1)
Supplement: Supplementary file 15 — Additional file 15: Table S14: Oligonucleotides used in this study [file 13073_2021_980_MOESM15_ESM.xlsx]

## Sheet: Table S14 overview
Additional File 15: Table S14
Oligonucleotides used in this study
overview tabs
STARR-seq cloning primers	oligonucleotides for cloning of enhancers in STARR-seq reporter
ncER cloning primers	oligonucleotides for cloning of enhancers with ncER deletions
gRNA cloning primers	oligonucleotides for cloning of gRNAs for CRISPRi
qPCR silencing primers	primers for qRT-PCR for genes in CRISPRi experiments

## Sheet: STARR-seq cloning primers
Name	Sequence
SKI_fw	TAGAGCATGCACCGG CCCCAGACAGTAAGCTCCAG
SKI_rev	GGCCGAATTCGTCGA GATGCCCACACTGGTGTAAA
EIF4G3_fw	TAGAGCATGCACCGG TCAAACCACTCCCCATCTCT
EIF4G3_rv	GGCCGAATTCGTCGAATGACGCCATGAAAAATGGT
ARID1A_fw	TAGAGCATGCACCGG GCCAGCAGGATCTCAGGTAG
ARID1A_rv	GGCCGAATTCGTCGA GCGCTGGTTTTCTAAGGTTG
MACF1_fw	TAGAGCATGCACCGG GGAAGGAAGGAGGCTTTTGT
MACF1_rv	GGCCGAATTCGTCGA GAGGAGGAGAAAGGATGAGGA
DNMBP _fw	TAGAGCATGCACCGG TGGTGCCCACCTGTAGTGTA
DNMBP _rv	GGCCGAATTCGTCGA GCAGACCATGGTGAAACCTT
LRP5_fw	TAGAGCATGCACCGG AGGTGGCATCTTTTGTTTGG
LRP5_rv	GGCCGAATTCGTCGA GCCACCAACTCTACCTCTGC
CCND2_fw	TAGAGCATGCACCGG GCTCTTCCGCGATTTATGAG
CCND2_rv	GGCCGAATTCGTCGA CTGACCCTCCAGAAAACCAG
C12orf4_fw	TAGAGCATGCACCGG ACGTTGCCCAAAGTAAGACG
C12orf4_rv	GGCCGAATTCGTCGA TAATGCCTGAAACCCACCAC
LRP1_fw	TAGAGCATGCACCGG CTCTCCCCCTGAAGGAAATC
LRP1_rv	GGCCGAATTCGTCGA ATGGGAGCCTCACTGAGATG
CORO1C _fw	TAGAGCATGCACCGG CGGAGATACAGCAGCTTTCC
CORO1C _rv	GGCCGAATTCGTCGA TGGCCTCATTACCACATGAA
IRF2BPL _fw	TAGAGCATGCACCGG GCTTAAGGAGCAGGGACCTC
IRF2BPL _rv	GGCCGAATTCGTCGA CCCCCACTGGAATCTAGTCA
CHD2_fw	TAGAGCATGCACCGG CCGACACTATTTGCCCAGTT
CHD2_rv	GGCCGAATTCGTCGA TGGCACTCCCTTGATTTTTC
IGF1R _fw	TAGAGCATGCACCGG CTGAGGCTCCTTTTGTCTGG
IGF1R _rv	GGCCGAATTCGTCGA AACAGACATGGAGGGAAACG
BCAR1_fw	TAGAGCATGCACCGG TGGACTATGTCCCAGGCTCT
BCAR1_rv	GGCCGAATTCGTCGA AAATGAGGGCTGTCATCCAG
SPOP _fw	TAGAGCATGCACCGG AAAGGCTGAGTGACGAATGG
SPOP _rv	GGCCGAATTCGTCGA CAGATCACAGTTTGAATCTTCACC
NEDD4L _fw	TAGAGCATGCACCGG AGAGCAATAGGGGGAGGTGT
NEDD4L _rv	GGCCGAATTCGTCGA CCACAAGTCTGCTTCACCAA
CAD _fw	TAGAGCATGCACCGG GGCAAGTTCCAAATGGTGAT
CAD _rv	GGCCGAATTCGTCGA CCAGGAGTTCCTGTTTGCAT
EPB41L1_fw	TAGAGCATGCACCGG TCCAGCCACTGTCTCCCTAC
EPB41L1_rv	GGCCGAATTCGTCGA AGGTCAGCCTAGAGCCACAA
TRAK1_fw	TAGAGCATGCACCGG GTTCAAAGGGAGAGGGGAAG
TRAK1_rv	GGCCGAATTCGTCGA AGGGCCTCAAAGGACAAAAG
SMARCC1_fw	TAGAGCATGCACCGG AGTGGTGGCAGGTTCCTGTA
SMARCC1_rv	GGCCGAATTCGTCGA AGCCAGTCCCTTTCACATTG
ELOVL6_fw	TAGAGCATGCACCGG CTGGGCAACAGAGTGAGACC
ELOVL6_rv	GGCCGAATTCGTCGA GCTAGCCAGGGAGCAAAATC
TRIO _fw	TAGAGCATGCACCGG GAAAAGGCACAGGGAAATGA
TRIO _rv	GGCCGAATTCGTCGA ATGGCAACAGAGCATCTCCT
CTNNA1_fw	TAGAGCATGCACCGG CCTGCCTTGAAGCCATTTAG
CTNNA1_rv	GGCCGAATTCGTCGA TTCCAAAATTAAGGGCGATG
TUBB2A _fw	TAGAGCATGCACCGG ACCGCGTCTTTATTTGTTGG
TUBB2A _rv	GGCCGAATTCGTCGA GAGACTCCCCGAGGATAAGC

## Sheet: ncER cloning primers
Name	Sequence
MACF1 _ncER_1F	TCTGTCCTCACTAGCCGA
MACF1 _ncER_1_R	CAGATTCCTGTCCCAGTC
MACF1 _ncER_2_F	CCTTGGAATGGAACCTGG
MACF1 _ncER_2_R	TTCCCCCAGGGACTAATAG
CHD2_ncER_1_F	GCGGTAATTTTCCACCGC
CHD2_ncER_1_R	AAAGGCGCCCTGACATTT
CHD2_ncER_3_F	GGCCTCCGAATCCTGTTTTAGTGC
CHD2_ncER_3_R	AAAAGGGCCCTGGGCGCC
IRF2BPL_ncER_F	CGCTGGCTGTTCCGTGAA
IRF2BPL_ncER_R	CCTGTGATGGCTTCCCTC
MACF1_short_F	TAGAGCATGCACCGG TTCGAATCCCTTTCCTGGGC
MACF1_short_R	GGCCGAATTCGTCGA TAAACCCCAGGCCCTCAAAC
CHD2_short_F	TAGAGCATGCACCGG ACGTTTTGGCTTCCCAGGAG
CHD2_short_R	GGCCGAATTCGTCGA CAGGCTGAAAGCCAGCCATA
IRF2BPL_short_F	TAGAGCATGCACCGG AGTGGGAACAGGCTAGAAGTTG
IRF2BPL_short_R	GGCCGAATTCGTCGA CCAGGCAGACTTCTTCCC

## Sheet: gRNA cloning primers
Name	Sequence
TRAK1_enhgRNA3_F	CACCgCGTGGCAGATGTTCTTAGG
TRAK1_enhgRNA3_R	AAACCCTAAGAACATCTGCCACGC
TRAK1_enhgRNA6_F	CACCGAAGGGGAGAATGAAAGCCG
TRAK1_enhgRNA6_R	AAACCGGCTTTCATTCTCCCCTTC
CHD2_enhgRNA4_F	CACCgAGGCGGTATCCTGGCAACGG
CHD2_enhgRNA4_R	AAACCCGTTGCCAGGATACCGCCTC
CHD2_enhgRNA41_F	CACCGCGCTGGTCGGCCTGGGTTG
CHD2_enhgRNA41_R	AAACCAACCCAGGCCGACCAGCGC
CAD_enhgRNA2_F	CACCgCCTTTGAGAAGCTTGGTCCG
CAD_enhgRNA2_R	AAACCGGACCAAGCTTCTCAAAGGC
CAD_enhgRNA14_F	CACCgGAGTGTGGGAGCTGCTGCG
CAD_enhgRNA14_R	AAACCGCAGCAGCTCCCACACTCC

## Sheet: qPCR silencing primers
Name	Sequence
CHD2_qPCR_F	GCTCATTCCTGGTGCAAAAATAA
CHD2_qPCR_R	TGGTGTTGGTGGAACAGGTAG
CAD_qPCR_F	TGAGATGACCACGACACCTG
CAD_qPCR_R	CTCCTCAGCTGGCAAACCT
TRAK1__qPCR_F	CTGCACATGGCATTGGTTTT
TRAK1__qPCR_R	TTGCACACATCACAGGCG
B163_tbp_fw	ggggagctgtgatgtgaagt	control
B164_tbp_rv	ccaggaaataattctggctca	control
REST_qPCR_F	AGCGAGTATCACTGGAGGAA
REST_qPCR_R	GGGCGTTCTCCTGTATGAGTT
